# Supplementary material for: Comparative Transcriptomics Reveal Key Sheep (Ovis aries) Hypothalamus LncRNAs that Affect Reproduction
Source: Animals (Basel). 2019 Apr 8;9(4):152. doi: 10.3390/ani9040152 (PMC6523726; doi:10.3390/ani9040152)
Supplement: Supplementary file 1 [file animals-09-00152-s001.zip › S1.xlsx]

## Sheet: Sheet1
region	PF_H1	PF_H2	PF_H3	PF	PL_H1	PL_H2	PL_H3	PL	MF_H1	MF_H2	MF_H3	MF	ML_H1	ML_H2	ML_H3	ML
Exon	0.2334	0.1775	0.1979	0.2029	0.2218	0.1926	0.2171	0.2105	0.2034	0.2353	0.2586	0.2324	0.1867	0.2139	0.225	0.2085
Intron	0.3296	0.3829	0.3649	0.3591	0.3498	0.3688	0.3484	0.3557	0.3652	0.3443	0.3089	0.3395	0.3712	0.3455	0.3346	0.3504
Intergenic	0.437	0.4395	0.4372	0.4379	0.4284	0.4386	0.4345	0.4338	0.4313	0.4203	0.4325	0.428	0.4421	0.4406	0.4404	0.441
