# Supplementary material for: Comparative Transcriptomics Reveal Key Sheep (Ovis aries) Hypothalamus LncRNAs that Affect Reproduction
Source: Animals (Basel). 2019 Apr 8;9(4):152. doi: 10.3390/ani9040152 (PMC6523726; doi:10.3390/ani9040152)
Supplement: Supplementary file 1 [file animals-09-00152-s001.zip › S2.xlsx]

## Sheet: known_lnc_fpkm.anno
name	PF_H1	PF_H2	PF_H3	PL_H1	PL_H2	PL_H3	MF_H1	MF_H2	MF_H3	ML_H1	ML_H2	ML_H3	GeneName	Biotype	Position	Description
ENSOARG00000025989	0.0104107	0.0118655	1.29356	0	0.014289	0.0100638	0.212627	1.1271	0.03889	0	0	0	--	lincRNA	chr3:79095304-79108057:+	--
ENSOARG00000026310	0.271347	0.154633	0.283324	0.267574	0.465541	0.590187	0.0729207	0.617744	0.190058	0.146676	0.489771	0.328978	--	lincRNA	chr10:47007677-47034922:+	--
ENSOARG00000026952	0	0.0319066	0	0.0552105	0	0.0811851	0.0601851	0	0.052288	0.0302648	0	0	--	lincRNA	chr14:61547588-61565500:+	--
ENSOARG00000025247	0	0	0	0	0	0	0	0	0	0	0.0682608	0	--	lincRNA	chr4:81395656-81396561:+	--
ENSOARG00000026023	0	0	0	0	0	0	0	0	0	0	0.143523	0	--	lincRNA	chr3:131586302-131591585:-	--
ENSOARG00000026813	0.496043	0.753816	1.51065	1.75277	1.2482	0.799189	0.710957	1.08746	0.386044	1.6535	0.810068	0.801862	--	lincRNA	chr15:19931320-19950311:+	--
ENSOARG00000026530	0	0	0.0147209	0.00695126	0	0	0	0	0	0.00762096	0	0	--	lincRNA	chr9:43458219-43520637:-	--
ENSOARG00000025706	0.937991	0.587988	1.02836	0.554968	0.321855	0.634714	0.604972	0.569443	1.00738	0.507029	1.11257	0.955256	--	lincRNA	chr17:70969035-70970415:-	--
ENSOARG00000025386	2.18894	2.17291	2.80165	2.01924	1.64756	2.73031	5.54089	0.71445	3.89065	4.1222	2.18485	1.36972	--	lincRNA	chrX:94519476-94522584:-	--
ENSOARG00000025714	0.110112	0.815746	0.402403	0.217161	0.528962	0.585435	0.651002	0.501358	0.668415	0.476166	0.340711	0.640793	--	lincRNA	chr17:71611707-71713012:-	--
ENSOARG00000027045	0	0	0	0	0.0464711	0	0.0363954	0	0	0	0.0349213	0	--	lincRNA	chr8:79151783-79209776:-	--
ENSOARG00000026139	0.320241	0.136872	0.0835941	0.276314	0.21977	0.0386962	0.12909	0.0405031	0.261688	0.129829	0.247724	0.0776514	--	lincRNA	chr21:49449861-49504201:+	--
ENSOARG00000026757	0.395715	0.112753	0.516477	0.390212	0.339457	0.143448	0.319028	0.250244	0.0461946	0.427806	0.204071	0.287856	--	lincRNA	chr22:38677015-38798788:+	--
ENSOARG00000025725	0	0	0	0.0377624	0	0	0	0	0	0	0	0	--	lincRNA	chr17:72194679-72198114:+	--
ENSOARG00000026421	0.0323997	0.0184637	0.101489	0.143771	0.0222348	0.01566	0	0	0.015129	0	0.0167086	0	--	lincRNA	chr18:1713625-1728051:-	--
ENSOARG00000026994	0	0.0167042	0	0	0	0	0	0	0	0	0	0	--	lincRNA	chr16:71180514-71184442:+	--
ENSOARG00000026335	0	0	0.0102574	0	0	0	0	0.00993985	0	0.0106205	0	0	--	lincRNA	chr10:84096901-84186828:-	--
ENSOARG00000025338	1.94561	0.715774	0.05143	0.327854	0.0845066	0.464242	0.569184	0.647892	0	0.519191	1.8162	0.991307	--	lincRNA	chr5:106375698-106491517:+	--
ENSOARG00000026924	0.732072	0.755448	0.712738	0.409722	0.461661	0.554666	0.861376	0.750731	0.498901	0.449196	0.744861	0.652474	--	lincRNA	chr14:47264767-47268694:-	--
ENSOARG00000026557	0.0395577	0.0300571	0	0.0130025	0.0361961	0.0764791	0	0.0800502	0.0738857	0	0.0408001	0.0511567	--	lincRNA	chr9:93857057-93860054:-	--
ENSOARG00000025537	0	0	0	0	0.0584535	0	0	0	0	0	0	0.0413067	--	lincRNA	chr1:72463008-72493250:+	--
ENSOARG00000026808	0	0	0	0	0	0	0	0	0	0	0	0.0227512	--	lincRNA	chr15:5512486-5584419:-	--
ENSOARG00000026623	0.0392444	0.0626201	0.024586	0.0619179	0.0323185	0.045524	0.0337484	0.0714745	0.00733005	0.0339416	0.0485724	0.0609018	--	lincRNA	chr6:115566941-115604131:+	--
ENSOARG00000026418	0.155479	0.236275	0.487024	0.255527	0.142266	0.250496	0.445682	0.576823	0.0968006	0.112058	0.0534539	0.502668	--	lincRNA	chr25:45185753-45192629:-	--
ENSOARG00000027022	0.0435649	0	0.0227439	0	0	0	0	0	0	0.0235489	0	0.0211271	--	lincRNA	chr8:44908092-44910404:+	--
ENSOARG00000025366	2.23835	2.43081	2.4033	3.24837	2.98526	0.796101	1.13495	1.53835	1.06491	1.98612	2.7878	1.18791	--	lincRNA	chrX:56341563-56344597:+	--
ENSOARG00000025946	0.00607721	0	0	0	0	0	0	0	0	0	0	0	--	lincRNA	chr3:2917466-2923957:-	--
ENSOARG00000026333	0	0.00823613	0.00754526	0	0.00991831	0	0.00776785	0	0	0.00781232	0.0149065	0.00700886	--	lincRNA	chr10:81369406-81392785:-	--
ENSOARG00000026607	0.0241658	0.0275428	0.0378487	0.0595743	0.0165841	0.0116803	0.0259769	0.0611282	0.0338525	0	0.0373871	0.035158	--	lincRNA	chr6:108997524-109014373:+	--
ENSOARG00000026342	0	0	0	0	0	0	0	0.0648186	0	0	0.0660737	0	--	lincRNA	chr10:85816718-85837826:-	--
ENSOARG00000026389	0	0.0721622	0.066109	0.124868	0	0	0	0.0640624	0	0.0684489	0	0	--	lincRNA	chr11:54096210-54271589:-	--
ENSOARG00000026740	0	0	0	0	0	0	0.0528274	0	0	0	0	0	--	lincRNA	chr22:12928106-13033141:+	--
ENSOARG00000025957	0	0	0	0	0	0	0	0	0	0.0242154	0	0	--	lincRNA	chr3:14791830-14933668:+	--
ENSOARG00000026268	0	0.0900152	0	0.15576	0	0	0.0848973	0.0799115	0	0	0	0	--	lincRNA	chr10:7669506-7836271:+	--
ENSOARG00000026550	0	0	0	0	0	0.0397002	0	0	0.076708	0	0	0	--	lincRNA	chr9:84471344-84473934:+	--
ENSOARG00000026681	0.701037	0.734219	0.514365	0.336302	0.676137	0.366311	1.07945	0.191708	0.460056	0.53257	0.410382	0.441044	--	lincRNA	chr7:1002050-1087977:-	--
ENSOARG00000026638	0.024493	0	0.0255741	0.0483047	0.100852	0	0.0526571	0.123912	0.0686217	0.0264793	0.101049	0.023756	--	lincRNA	chr6:116949717-116952533:+	--
ENSOARG00000025224	0.390114	0.348493	0.352288	0.322306	0.318371	0.387306	0.317346	0.35205	0.315092	0.501541	0.369741	0.276112	--	lincRNA	chr4:28466054-28471449:-	--
ENSOARG00000025678	0	0.0117784	0	0	0.0283681	0	0	0	0	0.100551	0	0.150349	--	lincRNA	chr17:45408201-45411985:-	--
ENSOARG00000026773	0	0	0	0	0	0.0518683	0	0	0	0	0	0	--	lincRNA	chr22:49986607-49989066:-	--
ENSOARG00000026411	0	0	0	0	0	0.0167073	0	0	0	0	0	0	--	lincRNA	chr25:40921420-40993258:-	--
ENSOARG00000026157	0.0447979	0	0.0467753	0.220875	0.245946	0.0866102	0.0481552	0.271963	0.209183	0.0968617	0.184819	0.2607	--	lincRNA	chr23:12029304-12034682:-	--
ENSOARG00000025950	0.0297251	0.033879	0.0310371	0.0586233	0.0815971	0.172407	0	0	0.222081	0.160678	0	0	--	lincRNA	chr3:3473134-3523187:+	--
ENSOARG00000026500	0.0411196	0.0669512	0.0490681	0.0753029	0.0161251	0.0283924	0.0442012	0.047549	0.0548592	0.133363	0.0242349	0.0398823	--	lincRNA	chr9:14198547-14286827:+	--
ENSOARG00000026361	0.00705322	0.0241166	0	0	0.0193615	0.00681818	0.00758181	0.0285462	0.0263479	0.0076252	0	0	--	lincRNA	chr11:22203535-22209062:+	--
ENSOARG00000026943	0.371038	0.748188	0.447018	0.281445	0.19587	0.386265	0.644288	0.4043	0.373166	0.647976	0.294378	0.664383	--	lincRNA	chr14:59293393-59294874:+	--
ENSOARG00000025629	0.076359	0	0	0	0	0	0	0	0	0	0	0.0370307	--	lincRNA	chr1:248315244-248316946:-	--
ENSOARG00000025635	63.2093	43.4321	37.8344	59.4547	60.1996	54.3793	44.5845	45.8538	51.2472	47.332	57.0452	54.0071	--	lincRNA	chr1:254235176-254258083:+	--
ENSOARG00000026433	0	0	0	0.0100349	0	0	0	0	0	0	0	0.00987023	--	lincRNA	chr18:16105706-16183778:+	--
ENSOARG00000026364	1.003	0.142895	0.261818	0.86542	1.20457	1.09077	1.07817	0	0.819611	1.76205	1.68106	1.09442	--	lincRNA	chr11:31414831-31438925:-	--
ENSOARG00000025504	0	0	0	0	0	0	0	0	0	0	0.114066	0	--	lincRNA	chr1:6475016-6518681:-	--
ENSOARG00000025985	0.269423	0.0767683	0.105493	0.199257	0.231119	0.325556	0.0724036	0.136303	0.125807	0.36409	0.347356	0.261316	--	lincRNA	chr3:62462472-62524665:-	--
ENSOARG00000025507	0.817399	2.37565	0.91749	0.745579	0.925572	1.12598	1.07636	0.640968	0.744282	1.01624	0.77984	1.60543	--	lincRNA	chr1:9905187-9912815:-	--
ENSOARG00000025217	0.228517	0.0625082	0.133618	0.144217	0.112913	0.141377	0.13756	0.166476	0.213411	0.108701	0.197983	0.0620594	--	lincRNA	chr4:6168807-6173179:+	--
ENSOARG00000025683	0.0561754	0.112045	0.0146637	0.0830913	0.0192756	0.0814552	0.0754817	0.0710488	0.052462	0.060731	0.0724246	0.0817277	--	lincRNA	chr17:55052408-55055252:+	--
ENSOARG00000025904	0.306931	0.457461	1.06005	0.465635	0.518489	0.456466	0.456831	0.525558	0.396889	0.638119	0.487032	0.549592	--	lincRNA	chr24:40561696-40565703:+	--
ENSOARG00000025289	0.0895254	0.034012	0	0.0294268	0.0819176	0.0288474	0.224548	0.0603887	0.111477	0.0322619	0.030779	0.0578878	--	lincRNA	chr5:9963163-9966407:+	--
ENSOARG00000026143	0.11743	0.26768	0.18392	0.0578985	0.0805882	0.0567585	0.252461	0.0594087	0.164501	0.0634766	0	0	--	lincRNA	chr23:330330-331108:-	--
ENSOARG00000026713	0.0362141	0.0412748	0.0378126	0.071421	0.09941	0.0700147	0.0389281	0.109926	0	0.0391509	0.149406	0.070249	--	lincRNA	chr7:61371400-61556704:-	--
ENSOARG00000026907	0	0.120104	0.0550145	0	0	0	0	0.213245	0	0	0	0.0511034	--	lincRNA	chr14:20847844-20856117:-	--
ENSOARG00000026521	0	0	0	0	0	0	0	0	0	0	0	0.0508917	--	lincRNA	chr9:38128592-38141447:+	--
ENSOARG00000026211	0.0802577	0.13721	0.307267	0.0395708	0.0917967	0.129305	0.0575149	0	0.0499682	0.0433831	0.165557	0.0389214	--	lincRNA	chr13:23017064-23084809:-	--
ENSOARG00000025716	0	0	0.0186925	0	0	0.0173057	0	0	0	0.0193541	0	0	--	lincRNA	chr17:71659505-71663507:-	--
ENSOARG00000025668	1.17664	0.830184	0.585036	0.44201	0.769035	0.48747	0.782984	0.623616	0.837226	0.787465	0.809062	0.706479	--	lincRNA	chr17:34053296-34054454:+	--
ENSOARG00000026240	0.0411132	0	0	0	0	0	0	0	0	0	0	0	--	lincRNA	chr13:53357366-53499994:+	--
ENSOARG00000026658	0.0133622	0.0304589	0.0348799	0.0131763	0.00916999	0.0258338	0.00718178	0.00676001	0.0249577	0.0288916	0.0275636	0.0194402	--	lincRNA	chr19:49698589-49704350:-	--
ENSOARG00000026066	10.4292	13.6918	9.99904	9.22692	9.29767	10.8354	14.3802	10.5031	10.8321	11.6438	9.75145	11.0608	--	lincRNA	chr3:220536741-220562808:+	--
ENSOARG00000026038	0.0268661	0	0	0	0	0	0	0	0.0250901	0	0.0277098	0.0260577	--	lincRNA	chr3:170699103-170755055:+	--
ENSOARG00000026082	0.030636	0	0	0.12084	0.0420488	0.0592302	0	0.0309979	0	0.0662409	0	0.0297142	--	lincRNA	chr3:223678314-223873132:+	--
ENSOARG00000025278	0.0651048	0	0.0339892	0	0	0	0	0.0823424	0.0304005	0.0527884	0.0503621	0	--	lincRNA	chr5:2250114-2439312:+	--
ENSOARG00000026482	0	0.00599105	0	0	0	0	0	0	0	0	0.00542157	0	--	lincRNA	chr18:68448607-68597128:+	--
ENSOARG00000025302	1.42807	0.912796	1.0075	1.48433	1.50978	2.04274	1.1202	1.66949	0.720903	0.938847	0.945457	0.842292	--	lincRNA	chr5:35355007-35368975:+	--
ENSOARG00000026683	0.025642	0	0.0267738	0.0126427	0	0	0	0.0129725	0.0598674	0	0.0264473	0.0373057	--	lincRNA	chr7:3621597-3627578:-	--
ENSOARG00000026261	0.0118345	0	0.00617841	0	0.00812158	0.00572005	0	0	0.0110522	0	0	0	--	lincRNA	chr10:41292106-41555075:-	--
ENSOARG00000026071	0.0118197	0	0	0	0	0	0	0	0	0	0	0	--	lincRNA	chr3:221752116-221755650:+	--
ENSOARG00000026237	0	0.133496	0.0815322	0	0	0	0	0.039504	0	0	0	0	--	lincRNA	chr13:48604903-48851165:-	--
ENSOARG00000025638	0.18159	0.0827864	0.0379211	0.179065	0.19939	0.140431	0.117119	0.110241	0.0678345	0.353369	0.0749172	0.176126	--	lincRNA	chr1:261789777-261885079:-	--
ENSOARG00000027000	0.0144663	0	0.0226573	0.00713258	0.0595665	0.118866	0.0155505	0.00731862	0.0202651	0.117296	0.044762	0.0280621	--	lincRNA	chr16:71451697-71457029:-	--
ENSOARG00000026844	0	0	0	0.0550078	0	0	0	0	0	0	0	0	--	lincRNA	chr15:77504117-77539012:+	--
ENSOARG00000026104	0	0.0242155	0	0	0	0	0	0	0	0	0.0438274	0	--	lincRNA	chr21:34904786-34929211:-	--
ENSOARG00000025761	47.4606	41.5172	38.8763	32.6412	37.8261	40.8139	44.031	35.7356	42.3471	41.2328	44.7939	45.0552	--	lincRNA	chr2:43205223-43210162:+	--
ENSOARG00000025538	4.83045	3.85694	3.76138	3.95594	3.10896	4.00995	2.52289	2.15382	2.77805	4.69111	3.91254	3.94396	--	lincRNA	chr1:75582200-75603803:+	--
ENSOARG00000025926	0	0.00814932	0	0.0141014	0	0	0.00768598	0	0	0.00772997	0	0	--	lincRNA	chr3:921265-1057121:+	--
ENSOARG00000026747	1.02573	0.960307	1.03275	0.830846	1.20672	0.566599	1.53577	1.26024	1.02635	1.14852	1.13351	0.994866	--	lincRNA	chr22:23900155-23956533:-	--
ENSOARG00000025296	0	0	0.025451	0.0240361	0	0	0.0131009	0	0.0113819	0	0	0	--	lincRNA	chr5:17857816-17992134:-	--
ENSOARG00000025758	0	0	0	0	0.0406713	0	0	0	0	0	0	0	--	lincRNA	chr2:38574271-38592405:+	--
ENSOARG00000026321	0.0178476	0.0508543	0.0372708	0.0703976	0.0122482	0.0690115	0	0.0270877	0.0250017	0.0289425	0.0276122	0.0173106	--	lincRNA	chr10:69537634-69546189:-	--
ENSOARG00000026900	0.0182901	0	0.0190975	0.0180358	0.0753113	0.0176807	0.0786434	0.0185062	0.0341622	0.0395468	0	0.0177398	--	lincRNA	chr14:11828068-11908807:-	--
ENSOARG00000027034	0	0.0266117	0	0.161169	0.0961411	0	0.0752961	0	0.0218054	0.0252424	0.0722465	0	--	lincRNA	chr8:55394413-55396285:-	--
ENSOARG00000026499	0	0	0.011883	0	0	0	0	0	0	0	0	0	--	lincRNA	chr9:14117786-14149052:-	--
ENSOARG00000025755	0.0420693	0.0159828	0.0146421	0	0.0384943	0.0271116	0	0.0141888	0	0.0151603	0	0.0272023	--	lincRNA	chr2:32070787-32074679:+	--
ENSOARG00000026254	0.226933	0.155187	0.09478	0.179022	0.0622946	0.0438742	0.0487881	0.229614	0.127159	0	0.280872	0.176084	--	lincRNA	chr13:74377503-74380241:+	--
ENSOARG00000026016	0.0897016	0	0	0	0.0307795	0.0867125	0	0	0.041886	0	0	0	--	lincRNA	chr3:114468262-114555620:+	--
ENSOARG00000026306	0	0	0	0	0.0508688	0.0358271	0	0	0	0	0	0	--	lincRNA	chr10:42125298-42317391:+	--
ENSOARG00000025392	0	0	0.0478473	0	0	0.0442976	0	0.046366	0	0	0.0472638	0	--	lincRNA	chrX:102512476-102538639:+	--
ENSOARG00000026371	0.214383	0	0.0447691	0.126841	0	0	0	0.0867662	0.0400422	0.0927073	0	0	--	lincRNA	chr11:37486144-37489184:-	--
ENSOARG00000026768	0.00929954	0	0.00971002	0	0.0127639	0	0	0	0	0.0100537	0.00959161	0	--	lincRNA	chr22:49750095-49754294:-	--
ENSOARG00000025291	0.144443	0.263406	0.211147	0.113948	0.237904	0.0837781	0.217376	0.14615	0.161874	0.21862	0.327756	0.168117	--	lincRNA	chr5:14569424-14634733:-	--
ENSOARG00000025842	0.118345	0.0674413	0.247137	0.116699	0.406079	0	0.318034	0.179614	0.386826	0.0639709	0.244123	0.0573919	--	lincRNA	chr2:207647675-207649247:+	--
ENSOARG00000026102	0	0.0107172	0	0.00927236	0.0258122	0	0	0.00951421	0	0.0101657	0	0	--	lincRNA	chr21:32330204-32378008:-	--
ENSOARG00000025861	0.0551359	0.251363	0.345417	0.108738	0.151351	0.213194	0.414876	0.111575	0	0.0596072	0.113735	0	--	lincRNA	chr2:238819661-238826754:+	--
ENSOARG00000025432	0	0	0	0.0226483	0	0	0	0	0	0	0	0	--	lincRNA	chr12:15688758-15744623:+	--
ENSOARG00000026722	0.100234	0.0380803	0.104658	0.0988399	0	0.0968937	0.0359152	0.033806	0	0	0.172303	0	--	lincRNA	chr7:88141907-88286225:+	--
ENSOARG00000026598	0	0	0	0.0309589	0.0430914	0.0303494	0.0337484	0.0635329	0	0.0678832	0.0971447	0	--	lincRNA	chr6:88662594-88690484:-	--
ENSOARG00000025469	0	0	0	0	0	0	0	0	0.0157049	0	0	0	--	lincRNA	chr12:75594465-75601647:+	--
ENSOARG00000026930	0.271347	0.18556	0.396654	0.160544	0.223459	0.314766	0.525029	0.713838	0.25341	0.0586705	0.503765	0.210546	--	lincRNA	chr14:52389907-52393264:+	--
ENSOARG00000026905	0.0642785	0.0732611	0.0335579	0.126769	0.0441121	0.0310683	0.0345479	0.0975569	0	0.0347456	0.0331487	0	--	lincRNA	chr14:17827119-17829928:+	--
ENSOARG00000027049	0.158865	0.203699	0.248816	0.234984	0.245303	0.230357	0.192117	0.261206	0.129818	0.536714	0.143373	0.173346	--	lincRNA	chr8:88321288-88363202:-	--
ENSOARG00000025341	0.189469	0.345515	0.158266	0.149468	0.364074	0.0366311	0.244403	0.134195	0.283112	0.0614504	0.214962	0.275653	--	lincRNA	chrX:611570-615597:+	--
ENSOARG00000025785	0.282388	0.508184	0.543149	0.293117	0.305989	0.215509	0.159764	0.105267	0.360882	0.465967	0.22994	0.288307	--	lincRNA	chr2:89118565-89140392:-	--
ENSOARG00000026165	0	0	0	0.0412559	0.172271	0.0404435	0	0	0	0	0	0	--	lincRNA	chr23:16098902-16124257:+	--
ENSOARG00000026980	0.54192	0.24706	0.226336	0.267192	0.14876	0.41909	0.291267	0.548323	0.556707	0.292934	0.391258	0.36793	--	lincRNA	chr16:65721776-65726964:+	--
ENSOARG00000025765	0	0.163263	0.0299136	0.0282506	0	0	0	0	0	0	0.0295488	0.083361	--	lincRNA	chr2:49498792-49506319:+	--
ENSOARG00000026636	1.5453	0.513697	1.1429	1.90476	2.12097	1.9295	0.692129	1.30296	3.06669	0.904918	2.45716	0.999202	--	lincRNA	chr6:116830864-116831975:-	--
ENSOARG00000026040	0.0233632	0.0133141	0.0121972	0	0.0641335	0.0112924	0.0502283	0.0827374	0.0654565	0.0378869	0.0120485	0.0793109	--	lincRNA	chr3:174577386-174723159:+	--
ENSOARG00000025216	0	0	0	0	0.037783	0	0	0	0	0	0	0	--	lincRNA	chr4:5632651-5634796:+	--
ENSOARG00000026204	0.0253426	0.0288841	0	0.0749706	0.104351	0.0489963	0	0.025642	0	0	0	0.0491602	--	lincRNA	chr13:1385587-1441368:-	--
ENSOARG00000026674	1.08889	0.873987	1.185	1.02838	0.715696	0.948831	0.906725	0.993135	1.05988	1.07772	1.02818	1.21976	--	lincRNA	chr19:59758460-59761062:-	--
ENSOARG00000025243	0	0.0355187	0.0650786	0.0921911	0.0855464	0.0301253	0.100498	0	0	0	0.0321425	0.0906782	--	lincRNA	chr4:74429211-74430600:-	--
ENSOARG00000025399	0	0	0	0	0	0.059809	0	0	0	0	0	0	--	lincRNA	chrX:109831559-109832277:+	--
ENSOARG00000026299	1.68422	0.639862	0.781585	0.830401	0.642125	1.2663	0.704062	0.189347	0.699063	0.50578	1.4476	0.907527	--	lincRNA	chr10:35824350-35826474:-	--
ENSOARG00000025897	0.23828	0.116391	0.28434	0.167833	0.280326	0.361962	0.0731821	0.344421	0.317898	0.073601	0.351091	0.23111	--	lincRNA	chr24:38600242-38735793:-	--
ENSOARG00000026571	0	0	0	0	0	0	0.0459343	0	0	0.0923945	0	0	--	lincRNA	chr6:23353416-23365698:-	--
ENSOARG00000026673	0.0459216	0.170101	0.119871	0.124528	0.078786	0.0998805	0.197452	0.11616	0.150101	0.17376	0.142091	0.167024	--	lincRNA	chr19:59617360-59650468:-	--
ENSOARG00000025261	3.11507	3.42049	2.14193	2.1727	1.45994	2.7542	2.45014	0.960935	2.05769	1.72491	3.44799	2.21073	--	lincRNA	chr4:111728443-111827559:+	--
ENSOARG00000025819	1.67467	7.83571	1.84062	1.7383	3.75025	2.81172	1.13695	2.85382	1.81091	3.71625	3.45454	4.27443	--	lincRNA	chr2:158647892-158699668:-	--
ENSOARG00000025859	0	0	0.0253615	0	0	0	0	0	0	0	0	0	--	lincRNA	chr2:235984447-235988711:-	--
ENSOARG00000025479	0	0	0	0	0	0	0.0264308	0.0248786	0	0	0	0	--	lincRNA	chr12:78592696-78595254:-	--
ENSOARG00000026566	0.0624813	0	0	0	0	0	0	0	0	0	0	0	--	lincRNA	chr6:14868512-14869747:-	--
ENSOARG00000026044	0.411132	0.156195	0.429279	0.486498	0.150478	0.344441	0.235703	0.499187	0.281567	0.622263	0.113079	0.292425	--	lincRNA	chr3:179334843-179355619:+	--
ENSOARG00000026718	0	0.0350019	0.0320658	0	0	0	0	0	0	0	0	0	--	lincRNA	chr7:75301984-75305529:-	--
ENSOARG00000026853	0.105818	0.241211	0.220977	0.208693	0.108929	0.383594	0.199059	0.214136	0.148234	0.343198	0.109141	0.33356	--	lincRNA	chr20:6823680-6926138:-	--
ENSOARG00000026282	0.0304457	0.00867508	0.0317896	0.00750557	0.0104469	0.0735779	0.0245455	0.023104	0	0.024686	0.0157009	0	--	lincRNA	chr10:11047452-11074931:+	--
ENSOARG00000027029	0	0	0	0	0	0	0	0	0	0	0	0.0718938	--	lincRNA	chr8:51886069-51988108:-	--
ENSOARG00000026121	2.0696	2.30639	2.06491	1.85941	1.64123	2.04509	2.17526	1.6287	1.93279	2.03855	2.08716	3.16711	--	lincRNA	chr21:44569610-44571902:-	--
ENSOARG00000025961	0	0	0	0	0.0600698	0	0	0	0	0	0	0	--	lincRNA	chr3:21260748-21262671:+	--
ENSOARG00000026135	0	0.0344176	0	0.0297777	0	0	0	0	0	0	0	0	--	lincRNA	chr21:48872155-49009414:-	--
ENSOARG00000026995	0.0888623	0.10128	0.139177	0.153346	0.274424	0.193278	0.405968	0.22478	0.145229	0.264189	0.320786	0.215471	--	lincRNA	chr16:71256097-71289440:+	--
ENSOARG00000025730	0.00502761	0.00573019	0	0.00495769	0	0.00486008	0.0054044	0	0	0.0108707	0.00518551	0	--	lincRNA	chr2:421275-618848:-	--
ENSOARG00000026451	0	0	0	0	0.059318	0	0	0	0	0	0	0	--	lincRNA	chr18:44025256-44026309:+	--
ENSOARG00000026284	0.0587604	0	0	0.0579433	0	0	0.0315821	0.0297273	0	0	0	0	--	lincRNA	chr10:13374291-13375798:+	--
ENSOARG00000026662	0	0.04249	0	0.0367618	0	0.036038	0.0400742	0.0377207	0.0348159	0	0.0769023	0	--	lincRNA	chr19:52173405-52175515:-	--
ENSOARG00000025994	15.316	9.20927	13.5996	13.5571	15.3939	11.658	12.4451	12.8125	10.6995	9.2569	14.6776	11.697	--	lincRNA	chr3:85210303-85211049:-	--
ENSOARG00000025426	0.120217	0.0685084	0	0	0	0.116211	0	0	0	0.0649831	0	0	--	lincRNA	chr12:7976412-8010103:+	--
ENSOARG00000026641	0	0	0.0230078	0	0	0	0	0	0	0	0	0	--	lincRNA	chr19:4770370-4785000:-	--
ENSOARG00000025650	0.276616	0.367817	0.240688	0.318231	0.189832	0.133699	0.198231	0.419826	0.215276	0.249207	0.0475506	0.178862	--	lincRNA	chr17:3621722-3719234:-	--
ENSOARG00000026701	0.255816	0	0	0	0	0	0	0	0	0	0	0	--	lincRNA	chr7:23652626-23658235:-	--
ENSOARG00000025720	0	0.0164629	0.0603276	0.0569739	0.0396506	0.153593	0.0310537	0.014615	0.0539581	0.0624629	0.0744899	0.0560389	--	lincRNA	chr17:71765828-71768542:+	--
ENSOARG00000025233	0	0	0	0	0	0	0	0.0131365	0	0	0	0	--	lincRNA	chr4:47308313-47330698:-	--
ENSOARG00000026349	0	0	0	0	0	0	0.0133363	0	0	0.0134126	0	0	--	lincRNA	chr11:4107825-4217222:+	--
ENSOARG00000026027	0	0	0.0103646	0	0	0.0383828	0	0.0200875	0	0.0321944	0	0	--	lincRNA	chr3:133303922-133335874:+	--
ENSOARG00000026162	0	0	0.199574	0	0.0655856	0.138576	0.0513655	0	0	0.0516596	0.0492852	0	--	lincRNA	chr23:15689179-15772052:+	--
ENSOARG00000026826	0	0.0726465	0	0	0	0	0	0	0	0	0	0	--	lincRNA	chr15:46101739-46118606:-	--
ENSOARG00000025313	0.0194216	0.0774747	0.0304183	0.0861817	0.0533134	0.0844848	0.0730699	0.0687786	0.0453444	0.12598	0.0500789	0	--	lincRNA	chr5:57737929-57804381:-	--
ENSOARG00000026799	0	0.0374382	0.0171489	0	0.0225424	0	0	0	0	0	0	0	--	lincRNA	chr26:30955224-30967186:+	--
ENSOARG00000026939	0.170643	0.28838	0.202751	0.174072	0.234212	0.273031	0.227708	0.178613	0.285754	0.152674	0.176002	0.342431	--	lincRNA	chr14:59145330-59315938:+	--
ENSOARG00000026823	0	0	0.0619772	0	0	0	0	0	0	0.128342	0	0	--	lincRNA	chr15:44220314-44222002:+	--
ENSOARG00000026219	0.371475	0.311549	0.17564	0.228079	0.346321	0.189712	0.188356	0.226937	0.281463	0.113661	0.274706	0.265125	--	lincRNA	chr13:35921377-35934238:-	--
ENSOARG00000025259	0	0.0584704	0	0	0	0	0	0	0	0	0	0	--	lincRNA	chr4:106520418-106544105:+	--
ENSOARG00000026767	0	0	0	0.0177285	0	0	0	0	0.0167901	0	0	0	--	lincRNA	chr22:47208214-47211551:-	--
ENSOARG00000025963	0	0	0.0557099	0	0	0	0	0	0	0	0	0	--	lincRNA	chr3:21696627-21700064:+	--
ENSOARG00000025413	0	0	0	0	0	0	0	0	0	0	0	0.0622392	--	lincRNA	chr12:646701-793221:-	--
ENSOARG00000025496	0	0.0297781	0	0	0	0	0	0	0	0	0	0	--	lincRNA	chr1:3088617-3108492:+	--
ENSOARG00000026379	1.90644	1.88527	1.90277	0.82938	2.15489	1.27378	1.80822	1.38999	1.75423	1.51547	2.40006	2.22977	--	lincRNA	chr11:43574625-43576847:-	--
ENSOARG00000026061	0	0	0	0	0	0	0.0267016	0	0	0	0	0	--	lincRNA	chr3:219235405-219245989:-	--
ENSOARG00000026867	0.306855	0.279789	0.19224	0.181552	0.336934	0.296629	0.461792	0.062096	0.401199	0.265392	0.253194	0.119049	--	lincRNA	chr20:26955054-26960989:+	--
ENSOARG00000025459	0	0	0.0241127	0.0227722	0	0	0	0	0	0	0	0	--	lincRNA	chr12:53507564-53604089:-	--
ENSOARG00000025331	0	0	0.129626	0	0.170394	0	0	0	0	0	0	0	--	lincRNA	chr5:94178112-94201158:+	--
ENSOARG00000026059	0	0	0	0	0	0	0.00960838	0	0.0166953	0	0	0	--	lincRNA	chr3:217351704-217356106:+	--
ENSOARG00000025605	0.21382	0.406166	0.520934	0.140564	0.293474	0.275593	0.153229	0.288461	1.26467	0.462319	0.0735117	0.276515	--	lincRNA	chr1:203329901-203333764:-	--
ENSOARG00000025659	0.254957	0.0726465	0.332764	0.188559	0.437421	0.123231	0.0685161	0.0644923	0.0595259	0	0.197223	0	--	lincRNA	chr17:18369210-18447030:+	--
ENSOARG00000026870	0	0	0	0	0	0	0	0	0	0	0	0.0147441	--	lincRNA	chr20:28077664-28085359:-	--
ENSOARG00000026363	0	0.0236081	0	0	0	0.0400466	0	0.0209582	0.0386886	0	0	0	--	lincRNA	chr11:29060349-29062262:+	--
ENSOARG00000026359	0.197759	0.193196	0.186823	0.185723	0.193879	0.127446	0.121474	0.171511	0.149508	0.244339	0.194257	0.173541	--	lincRNA	chr11:20316027-20329051:+	--
ENSOARG00000026604	0	0	0	0.0200537	0.0279125	0.0196588	0	0.0411536	0	0	0.0629257	0	--	lincRNA	chr6:105402410-105441639:+	--
ENSOARG00000025783	0.285331	0.52394	0.314477	0.570541	0.28284	0.620601	0.247075	0.200487	0.259067	0.462705	0.245243	0.330557	--	lincRNA	chr2:88928604-88966029:+	--
ENSOARG00000027057	0.880101	0.657764	0.768301	1.05282	0.871319	1.15761	1.10115	0.948892	1.30699	0.795494	0.922623	1.09151	--	lincRNA	chr8:90495296-90500901:-	--
ENSOARG00000025488	0.120522	0.0549458	0.15101	0.0237692	0.0330841	0.116506	0.0518218	0.121946	0.0900442	0.0781777	0.099446	0.210413	--	lincRNA	chr1:798541-803635:+	--
ENSOARG00000026842	0.0381642	0.017399	0	0	0	0.014757	0.0246146	0	0.00712828	0	0.0157451	0.0148063	--	lincRNA	chr15:71242577-71402474:-	--
ENSOARG00000026331	0	0.0384523	0	0	0	0.0326134	0.0362661	0	0	0.0364737	0	0	--	lincRNA	chr10:81079684-81214260:-	--
ENSOARG00000026609	0.0290211	0.0330766	0.0606042	0.0858525	0.0398324	0.028054	0.031196	0.029364	0.0542054	0.0313746	0.0598651	0.0562958	--	lincRNA	chr6:109827962-109847559:-	--
ENSOARG00000026402	0	0	0.0401879	0	0	0	0	0	0.107834	0	0.0396978	0	--	lincRNA	chr25:5814060-5859454:+	--
ENSOARG00000025295	0.507482	0.743656	0.227092	1.07234	0.796039	0.280326	0.857236	0.513477	0.81246	0.47026	0.598194	0.421896	--	lincRNA	chr5:16934931-16941361:+	--
ENSOARG00000026435	0	0.00913445	0.0251047	0.0316121	0	0	0	0.00810916	0.0224541	0.0173288	0.0247986	0.00777333	--	lincRNA	chr18:18866697-18937449:+	--
ENSOARG00000026879	0.0577042	0.131536	0.080335	0.0379345	0.105601	0.0929689	0.0620288	0.058386	0.161669	0.0415892	0.0396777	0.130592	--	lincRNA	chr20:36964642-36991350:+	--
ENSOARG00000026438	0	0	0	0	0	0.0380546	0	0	0	0	0	0.019091	--	lincRNA	chr18:20908793-20912032:+	--
ENSOARG00000026755	0.0542695	0	0	0.0535147	0.0372432	0.0262305	0	0.0823659	0.101364	0.0293352	0.0559739	0.0526365	--	lincRNA	chr22:36468430-36470005:+	--
ENSOARG00000025701	0.141109	0.183804	0.17891	0.218659	0.152175	0.0876902	0.227527	0.224363	0.16002	0.305105	0.207916	0.224847	--	lincRNA	chr17:70495492-70501242:-	--
ENSOARG00000026656	0.383092	1.06929	0.955105	0.362345	0.547266	0.42323	0.764775	0.822698	0.452686	0.887483	0.556398	0.508058	--	lincRNA	chr19:46750971-46910233:-	--
ENSOARG00000026052	276.882	331.522	100.35	153.065	143.619	121.459	187.295	143.626	174.93	324.375	237.886	387.478	--	lincRNA	chr3:203371853-203374631:-	--
ENSOARG00000026552	0.0193032	0.0220007	0	0	0	0.0373198	0.0829992	0	0.0901358	0	0.099547	0.0374447	--	lincRNA	chr9:87479477-87518484:+	--
ENSOARG00000026737	0.0577335	0	0.120564	0.0284653	0	0.0279048	0.0930903	0.0584155	0.107834	0	0.0297733	0.0559963	--	lincRNA	chr7:99211462-99401354:+	--
ENSOARG00000025423	0.0275081	0.0313521	0.0287222	0.0271255	0.0377556	0	0.0295696	0.0556661	0	0.0297388	0.028372	0.0266804	--	lincRNA	chr12:7298243-7304939:+	--
ENSOARG00000025951	0	0	0	0	0	0	0	0	0	0	0	0.00701019	--	lincRNA	chr3:3564482-3676554:+	--
ENSOARG00000025977	0	0	0.114972	0	0	0	0	0	0	0	0	0	--	lincRNA	chr3:53680811-53791502:-	--
ENSOARG00000026891	0.0937065	0	0.254391	0.0739227	0.051446	0.0724671	0.0604375	0	0.122517	0.101306	0.0966495	0.109064	--	lincRNA	chr14:880738-882835:-	--
ENSOARG00000025921	0	0	0.0912548	0.0861817	0.0799702	0	0	0.0589531	0.0816199	0.0314949	0.0300473	0.113023	--	lincRNA	chr24:41799897-41832146:+	--
ENSOARG00000025901	0.131562	0	0.171712	0.162166	0.13543	0.190767	0.176778	0.0998374	0.307164	0.0711157	0.169618	0.191406	--	lincRNA	chr24:39157209-39160570:-	--
ENSOARG00000025718	0.0146054	0.0166464	0.0152501	0	0	0	0.0157	0	0	0.0157898	0.0451923	0	--	lincRNA	chr17:71695522-71850950:+	--
ENSOARG00000025830	0	0	0.0103646	0	0	0	0	0.0100437	0	0	0	0.0096278	--	lincRNA	chr2:184979039-185169369:-	--
ENSOARG00000026711	0.0834915	0.142738	0.0871767	0	0.0572973	0	0	0	0	0.0902623	0.0430568	0	--	lincRNA	chr7:59523814-59527115:+	--
ENSOARG00000025463	0.30808	0.486183	0.2227	0.397271	0.390322	0.251996	0.433066	0.215806	0.287715	0.204962	0.244427	0.160898	--	lincRNA	chr12:62613982-62615810:-	--
ENSOARG00000026001	0.161998	0.246182	0.140957	0.292867	0.222348	0.3132	0.406324	0.21855	0.20172	0.204325	0.501259	0.183311	--	lincRNA	chr3:96107290-96115335:+	--
ENSOARG00000026366	3.69947	3.93955	3.20552	4.34496	3.7135	3.5762	4.35659	2.96102	4.48625	4.0353	3.16643	4.46646	--	lincRNA	chr11:34164801-34285126:+	--
ENSOARG00000025878	0	0	0	0	0.0510931	0	0	0	0	0	0	0	--	lincRNA	chr24:10232183-10300719:+	--
ENSOARG00000026513	0	0	0	0	0.108175	0	0	0	0	0	0	0	--	lincRNA	chr9:26689556-26692063:-	--
ENSOARG00000026997	0.0170467	0.00971445	0.0266987	0	0.0233971	0.0164787	0	0	0	0	0	0.0082669	--	lincRNA	chr16:71343670-71362737:+	--
ENSOARG00000026689	1.49776	1.86225	2.27472	1.94686	2.05572	2.10596	1.90273	2.13541	1.01727	1.76642	1.33414	1.32063	--	lincRNA	chr7:9450814-9529923:-	--
ENSOARG00000025519	0.19949	0.357292	0.267809	0.140511	0.273806	0.0826468	0.214441	0.346023	0.186303	0.277287	0.32333	0.331693	--	lincRNA	chr1:38794583-38796108:+	--
ENSOARG00000025626	0.0137441	0	0	0	0	0	0	0	0	0	0	0	--	lincRNA	chr1:245911769-245917368:+	--
ENSOARG00000026555	0.041563	0	0	0	0	0.040178	0	0	0	0	0	0	--	lincRNA	chr9:91843152-91909657:-	--
ENSOARG00000025645	0	0.0640611	0.00733594	0.0138562	0	0.0203751	0.00755236	0.0213265	0	0.00759559	0	0.0204433	--	lincRNA	chr1:266854180-266866713:-	--
ENSOARG00000026173	0	0.0452428	0.0207238	0	0	0	0	0	0	0	0	0	--	lincRNA	chr23:19371898-19401231:-	--
ENSOARG00000026717	0	0	0	0	0	0.0717241	0.0797571	0.0750731	0	0	0	0	--	lincRNA	chr7:74834674-74835502:-	--
ENSOARG00000026399	0.828843	0.708501	0.721189	0.522174	0.221202	0.534149	0.841461	0.675567	0.602041	1.34409	0.522423	0.446613	--	lincRNA	chr11:61909667-61930009:-	--
ENSOARG00000025708	0.0343478	0	0	0	0	0	0	0	0.0160386	0.0185666	0.0177133	0	--	lincRNA	chr17:70994293-71061903:+	--
ENSOARG00000026242	0.204484	0.258955	0.189787	0.123225	0.187107	0.0988351	0.207597	0.229889	0.169748	0.208786	0.140604	0.242405	--	lincRNA	chr13:53863349-53868719:+	--
ENSOARG00000026149	0	0	0	0	0.0528006	0	0	0	0	0	0	0	--	lincRNA	chr23:1911747-1913890:+	--
ENSOARG00000025428	0	0	0.0118263	0	0	0	0	0	0	0	0	0	--	lincRNA	chr12:9992245-9997264:-	--
ENSOARG00000025579	7.53327	8.586	5.67851	5.0053	7.57503	4.71204	8.09784	5.25814	5.6809	6.75053	7.97761	5.66555	--	lincRNA	chr1:145740519-145905104:-	--
ENSOARG00000025524	0	0.259265	0	0	0	0	0	0	0	0	0	0	--	lincRNA	chr1:48509795-48511986:+	--
ENSOARG00000025727	0	0	0.0280917	0	0	0	0	0	0	0	0	0	--	lincRNA	chr2:379947-388737:+	--
ENSOARG00000026416	0	0.367966	0	0.2653	0.147707	0	0.115682	0	0	0	0.0554982	0.0521892	--	lincRNA	chr25:44356379-44397341:+	--
ENSOARG00000026484	0.6422	0.394124	0.541595	0.170496	0.44072	0.54917	0.690329	0.599804	0.853488	0.747686	0.764273	0.838489	--	lincRNA	chr18:68526846-68528688:-	--
ENSOARG00000027007	0.0318429	0	0	0	0.0874108	0.0461728	0.0342293	0	0.029738	0.0344253	0.0164215	0	--	lincRNA	chr8:9505814-9526842:-	--
ENSOARG00000025364	0	0	0	0	0	0	0.038597	0	0	0	0	0.104477	--	lincRNA	chrX:50081284-50086247:-	--
ENSOARG00000025992	0.29403	0.0670237	0.0614016	0.289941	0.403565	0.113693	0.316065	0.297503	0.768861	0.254299	0.303264	0.399256	--	lincRNA	chr3:84593692-84680075:-	--
ENSOARG00000025564	0.0254559	0.0386842	0.0531589	0.00836728	0.0232926	0.0574177	0.0091212	0.0171711	0	0.045867	0.0612624	0.0329199	--	lincRNA	chr1:118805801-118931927:-	--
ENSOARG00000026441	0.0955689	0	0.0166312	0	0	0	0	0	0	0.0688794	0	0	--	lincRNA	chr18:25043084-25049333:-	--
ENSOARG00000026897	0.146513	0.274336	0.163907	0.175434	0.100547	0.14163	0.179992	0.148243	0.127054	0.248905	0.151114	0.152254	--	lincRNA	chr14:9763082-9919673:+	--
ENSOARG00000026730	0	0	0	0	0	0	0	0.034473	0	0	0	0	--	lincRNA	chr7:95251870-95437358:+	--
ENSOARG00000026745	0	0	0	0	0	0	0	0	0	0	0	0.0311196	--	lincRNA	chr22:21180454-21188252:+	--
ENSOARG00000025219	0.474364	0.315381	0.454027	0.194903	0.108513	0.726048	0.637392	0.279981	1.14443	0.427361	0.978524	0.345068	--	lincRNA	chr4:8837314-8955083:-	--
ENSOARG00000025874	0.457694	0.596176	0.546168	0.451329	0.448714	0.252824	0.491995	0.463101	0.366376	0.353437	0.674384	0.126835	--	lincRNA	chr24:1004693-1005334:-	--
ENSOARG00000025960	0.617616	1.20502	0.808829	0.443867	0.818961	0.637512	0.596387	0.603729	0.342163	0.905359	0.64781	0.345205	--	lincRNA	chr3:15953561-15957587:+	--
ENSOARG00000027047	0	0	0	0.187302	0	0	0	0	0	0	0	0	--	lincRNA	chr8:86829565-86836322:+	--
ENSOARG00000026084	0.433031	0.157037	0.287728	0.291142	0.216127	0.456656	0.528959	0.378399	0.294113	0.468148	0.304521	0.362729	--	lincRNA	chr3:223796392-223802814:-	--
ENSOARG00000026947	0.365627	0.125016	0.458118	0.180271	0.200734	0.141377	0.27512	0.295957	0.307312	0.316222	0.37711	0.248238	--	lincRNA	chr14:60259415-60261145:+	--
ENSOARG00000026497	0	0	0	0	0	0	0	0.027833	0	0	0	0	--	lincRNA	chr9:13794773-13797038:-	--
ENSOARG00000025417	0	0	0.152559	0.144078	0.401081	0	0.07853	0.0739181	0.0682258	0.0789795	0.0753494	0	--	lincRNA	chr12:5568064-5590169:-	--
ENSOARG00000026317	0.0466691	0.159572	0.097458	0.13806	0.0640547	0	0.0501666	0.0472204	0	0.0504537	0.0481348	0	--	lincRNA	chr10:58894916-58900447:-	--
ENSOARG00000025999	0.236985	0.324122	0.420656	0.654329	0.260215	0.297814	0.203796	0.359676	0.309847	0.230583	0.342198	0.137912	--	lincRNA	chr3:92539812-92543337:+	--
ENSOARG00000025276	0.00689074	0.00785368	0.00719489	0	0	0.0199833	0.0222214	0	0	0	0.0355357	0	--	lincRNA	chr4:119199419-119216609:+	--
ENSOARG00000026381	0	0.0719822	0	0	0.0866842	0.0610519	0	0	0.0294908	0.0341391	0.03257	0	--	lincRNA	chr11:50219648-50234794:-	--
ENSOARG00000026273	0	0.0608108	0	0	0	0.0257884	0	0.0269926	0	0.0288408	0	0.0258747	--	lincRNA	chr10:8709264-8786349:+	--
ENSOARG00000025250	0.428342	0.77807	0.475202	0.514782	0.477679	0.427008	0.964054	0.785543	0.562539	0.651205	0.56605	0.701079	--	lincRNA	chr4:91714476-91717538:+	--
ENSOARG00000025928	2.01293	2.24541	1.38628	1.30921	2.4101	1.44904	2.07171	2.08004	2.19984	1.66685	1.85528	2.36775	--	lincRNA	chr3:978878-980084:-	--
ENSOARG00000025987	0.508776	0.386583	0.177078	0.167234	0.116385	0.0819704	0.638056	0.257393	0	0.366691	0.349837	0.328978	--	lincRNA	chr3:66149500-66323914:+	--
ENSOARG00000025666	0.191862	0	0	0.0630645	0.0877787	0	0.137494	0.0647095	0	0.276561	0.197887	0.0620296	--	lincRNA	chr17:27680899-27812946:-	--
ENSOARG00000025374	1.40541	1.45619	1.2451	1.46986	1.28598	0.905717	1.78541	1.37892	1.9091	1.70355	1.05422	1.48704	--	lincRNA	chrX:77639867-77643487:-	--
ENSOARG00000026729	0	0.172156	0	0	0.0518296	0.0365037	0.0811841	0.0382082	0.141063	0.0408244	0.038948	0.0732517	--	lincRNA	chr7:95084747-95157122:+	--
ENSOARG00000027006	0	0	0	0	0	0	0	0	0	0.0132311	0	0.0118704	--	lincRNA	chr8:9480680-9488091:+	--
ENSOARG00000026280	0.411005	1.673	0.796987	0.231594	1.77294	0.454068	1.19919	0.831722	0.822506	0.888672	0.968945	0.797277	--	lincRNA	chr10:10377389-10458439:+	--
ENSOARG00000025613	1.64259	1.90617	1.43444	1.5314	2.04955	1.7322	1.66938	1.17851	2.25918	1.48521	1.63257	1.6511	--	lincRNA	chr1:219880971-220206244:-	--
ENSOARG00000025732	0	0.029454	0.0404749	0.0254832	0.124144	0	0	0	0.0362015	0.0279383	0.0266542	0.0125325	--	lincRNA	chr2:810371-894848:+	--
ENSOARG00000026153	0.24087	0.0392186	0.0718576	0.542903	0.0472288	0.09979	0.184944	0.348165	1.5425	0.186002	0.0354907	0.43387	--	lincRNA	chr23:4338352-4472225:+	--
ENSOARG00000026553	0	0	0	0	0	0	0	0	0	0.0687929	0	0	--	lincRNA	chr9:87518528-87521961:+	--
ENSOARG00000026202	0.0216398	0.0123319	0.0677848	0.0213388	0.0297013	0.0732153	0.0348923	0.0328431	0.030314	0.0818813	0.0223194	0.115438	--	lincRNA	chr23:60467886-60471837:+	--
ENSOARG00000025906	0.0433166	0.0246849	0.0226143	0.0640712	0	0.0209366	0	0.0657424	0.0404532	0.070244	0.044677	0.0210066	--	lincRNA	chr24:40565957-40580901:-	--
ENSOARG00000025676	0.0664137	0.100926	0.0693451	0.0654901	0	0.0642006	0.0951879	0.0895977	0.103372	0.0717996	0	0.0429436	--	lincRNA	chr17:44590631-44785361:+	--
ENSOARG00000025452	0	0	0	0	0	0.0194609	0	0	0	0	0	0	--	lincRNA	chr12:46015654-46054688:-	--
ENSOARG00000025685	0	0	0.0544356	0.0514094	0.023852	0	0	0	0.0324588	0	0	0.067421	--	lincRNA	chr17:60200131-60204281:+	--
ENSOARG00000026323	0	0	0.0113297	0	0.014893	0	0	0.010979	0	0.0117307	0.0223832	0	--	lincRNA	chr10:74989051-75140710:+	--
ENSOARG00000026357	0	0	0	0	0.072822	0	0.057033	0	0	0.0573594	0	0.102921	--	lincRNA	chr11:20164604-20214384:+	--
ENSOARG00000026664	0.0689449	0.137514	0.017997	0.118976	0.0946289	0	0.0370559	0.0523195	0.0482905	0.018634	0.0355551	0.0501528	--	lincRNA	chr19:58205182-58229580:-	--
ENSOARG00000027027	0.0471615	0	0.0123108	0	0.0161827	0.0113975	0.012674	0.035789	0.011011	0	0	0.0114356	--	lincRNA	chr8:49138519-49147320:-	--
ENSOARG00000026954	0.051625	0.159707	0.0539037	0.0945417	0.0506121	0.0855509	0.0872048	0.0746213	0.0344374	0.0717577	0.0988861	0.100143	--	lincRNA	chr14:62523847-62535001:-	--
ENSOARG00000026692	0	0	0	0	0.0271142	0	0.0212354	0	0	0	0	0	--	lincRNA	chr7:15162721-15205354:-	--
ENSOARG00000025220	0.571257	1.53471	1.6616	1.08639	1.73615	1.38055	1.18428	1.03215	0.571602	2.38211	1.13631	1.30602	--	lincRNA	chr4:15848328-15849340:+	--
ENSOARG00000026471	0	0	0	0	0	0	0	0	0	0	0	0.0291962	--	lincRNA	chr18:67287520-67305825:-	--
ENSOARG00000027050	0.0235954	0	0	0	0	0.0228091	0	0	0	0	0	0	--	lincRNA	chr8:88890196-89005326:-	--
ENSOARG00000026720	106.226	89.4901	93.3957	74.4546	88.5497	88.9227	109.742	100.129	111.619	98.4898	106.272	105.723	--	lincRNA	chr7:78429629-78430923:+	--
ENSOARG00000026533	0.010662	0	0	0.0105137	0	0	0	0	0	0.0115266	0.0109968	0	--	lincRNA	chr9:50191853-50207515:-	--
ENSOARG00000026374	0	0	0.0370013	0	0	0	0	0	0	0	0	0	--	lincRNA	chr11:40260035-40261135:-	--
ENSOARG00000026123	5.04274	5.2946	5.7759	4.61096	4.53031	4.96333	4.79646	6.9577	5.30877	5.71601	4.41306	4.09066	--	lincRNA	chr21:46186282-46187625:+	--
ENSOARG00000025908	0.13243	0.237186	0.0197537	0.0932777	0.129832	0.164594	0.142355	0.210564	0.106008	0.245434	0.292692	0.128446	--	lincRNA	chr24:40615682-40620186:-	--
ENSOARG00000026063	1.03854	1.27711	1.68364	1.23969	1.08782	0.977511	1.41015	1.24438	0.867793	1.50686	1.49398	1.43141	--	lincRNA	chr3:220210402-220211969:+	--
ENSOARG00000025890	0.748544	2.02623	2.21449	0.922668	1.07021	1.11555	1.94455	1.07297	0.990339	1.65222	1.4476	1.6033	--	lincRNA	chr24:32922765-32941636:-	--
ENSOARG00000026473	0.0967863	0	0.101058	0.0477202	0	0	0	0.0979297	0.225971	0	0	0	--	lincRNA	chr18:67614333-67615500:-	--
ENSOARG00000025816	3.35892	3.24827	4.15666	4.71739	4.96724	4.54798	3.95105	3.69613	2.71441	4.48718	4.51424	3.22495	--	lincRNA	chr2:156611429-156617720:+	--
ENSOARG00000026199	0	0.024984	0	0	0	0	0.0471271	0.0665391	0	0	0	0	--	lincRNA	chr23:56618556-56639802:-	--
ENSOARG00000025972	0.141397	0.161156	0.0492127	0.185907	0.129381	0.0911234	0	0.0476891	0.13205	0.101909	0.0972251	0.0457141	--	lincRNA	chr3:46159070-46463353:-	--
ENSOARG00000026956	0	0.0137495	0.0251924	0.0118959	0	0.0116617	0.0389034	0	0.0112663	0.013042	0.0373278	0.0351022	--	lincRNA	chr16:4263462-4266705:+	--
ENSOARG00000025373	14.8906	11.4591	12.7627	12.4001	12.311	11.7309	12.6036	11.2999	13.0029	11.9786	13.121	17.5415	--	lincRNA	chrX:77196546-77198409:+	--
ENSOARG00000025559	0.228258	0.14866	0.13619	0.160774	0.0447558	0.126087	0.140208	0.065987	0.304527	0.423032	0.369956	0.411152	--	lincRNA	chr1:109264963-109270297:+	--
ENSOARG00000026986	0	0	0	0	0	0	0	0.0163982	0	0	0	0	--	lincRNA	chr16:69648612-69651123:-	--
ENSOARG00000025803	0	0.0240007	0.0219875	0.0207651	0.0289027	0	0	0	0.039332	0	0	0	--	lincRNA	chr2:122614201-122698895:+	--
ENSOARG00000025262	0	0	0.166661	0	0.146052	0.0514324	0.0571927	0.161502	0.0993766	0.23008	0	0.103209	--	lincRNA	chr4:112000112-112124900:+	--
ENSOARG00000025329	2.01652	2.06663	1.74895	2.37334	1.83028	1.90216	2.0715	1.94984	2.11103	2.00424	2.46563	2.31074	--	lincRNA	chr5:90385180-90401227:-	--
ENSOARG00000026749	0.018133	0	0	0	0.0248881	0	0.0389839	0	0	0.0196035	0	0	--	lincRNA	chr22:29977290-29988220:-	--
ENSOARG00000026902	1.01699	0.624138	1.09456	0.416569	0.773089	1.30072	1.49686	0.332449	1.66574	0.845744	0.790735	1.33542	--	lincRNA	chr14:15790941-15852200:+	--
ENSOARG00000025385	0.081872	0.0933132	0	0	0	0.118716	0	0.165679	0	0.177023	0.0422217	0.119113	--	lincRNA	chrX:93783165-93784526:+	--
ENSOARG00000026297	0	0.104667	0	0.0301856	0	0	0.0329054	0.0309729	0.0571756	0	0	0	--	lincRNA	chr10:33088155-33089519:+	--
ENSOARG00000025546	0.166131	0.347136	0.144553	0.218428	0.190017	0.133829	0.357163	0.168094	0.103433	0.119736	0.171349	0.322265	--	lincRNA	chr1:93070416-93074909:+	--
ENSOARG00000025829	0	0	0	0.0107367	0	0.0210506	0	0.0110167	0	0	0.0112301	0	--	lincRNA	chr2:181710978-181723721:+	--
ENSOARG00000025346	0.00813809	0.0185507	0.0169946	0	0.0111698	0.00786691	0.00874799	0.00823424	0.00760014	0.00879806	0.00839368	0.0157865	--	lincRNA	chrX:10659012-10724421:+	--
ENSOARG00000025350	0.937219	0.605308	1.17431	0.554511	0.557424	0.664391	1.1082	0.505755	0.816915	0.439064	0.644436	1.21203	--	lincRNA	chrX:16176678-16178621:+	--
ENSOARG00000025930	0	0.0240007	0	0	0	0	0	0	0	0.0455314	0	0	--	lincRNA	chr3:1370186-1372130:+	--
ENSOARG00000026614	0.0139818	0.0159357	0.029198	0.0413621	0	0	0	0.028294	0.0130576	0.0151157	0.0144209	0	--	lincRNA	chr6:112945334-112953639:-	--
ENSOARG00000026796	0	0	0	0	0	0	0	0	0	0.0304443	0	0	--	lincRNA	chr26:30232094-30255643:+	--
ENSOARG00000025808	0.0150898	0.0601949	0.0709014	0.0371999	0.0517781	0.0364675	0.0162207	0.0458043	0.0352308	0.0652542	0.0778187	0.0731789	--	lincRNA	chr2:136213089-136218543:+	--
ENSOARG00000026337	0	0	0	0.0318269	0	0	0	0	0.0301423	0	0	0	--	lincRNA	chr10:84733271-84749503:+	--
ENSOARG00000025943	37.852	29.9254	30.2688	32.1281	38.4222	34.5903	36.5128	29.4107	39.0872	36.7218	43.6113	20.3919	--	lincRNA	chr3:2668566-2670572:+	--
ENSOARG00000026352	0.329381	0.500547	0.17196	0.595467	0.527433	0.0530675	0.059011	0.0555454	0.666484	0.237395	0.283105	0.0532451	--	lincRNA	chr11:15420077-15421884:+	--
ENSOARG00000026584	0	0	0	0.118922	0	0	0	0	0	0	0	0	--	lincRNA	chr6:42771665-42795089:-	--
ENSOARG00000025357	0.227024	0.172499	0	0.0746221	0	0.0731528	0	0	0.0706722	0	0.156102	0.146795	--	lincRNA	chrX:31238919-31242062:+	--
ENSOARG00000026213	0.0664137	0.189237	0.416071	0.163725	0.0455774	0.353103	0.39265	0.235194	0.217082	0.107699	0.171249	0.225454	--	lincRNA	chr13:26249170-26336076:-	--
ENSOARG00000026110	0	0	0	0	0	0	0	0	0	0	0	0.0292658	--	lincRNA	chr21:40296816-40409943:+	--
ENSOARG00000026941	0.018468	0	0.0192831	0	0.0253479	0	0.0794081	0.0186862	0.0172472	0.0199657	0	0.0358246	--	lincRNA	chr14:59246943-59253659:-	--
ENSOARG00000026222	0	0	0.0195012	0	0	0	0	0	0	0	0	0	--	lincRNA	chr13:39679337-39688962:-	--
ENSOARG00000025528	0.104989	0.299152	0.127894	0.120784	0.0960673	0.0845756	0.188096	0.194754	0.114391	0.34051	0.288764	0.118802	--	lincRNA	chr1:59931078-59936020:-	--
ENSOARG00000025311	0.0328906	0.0374869	0.0343424	0	0	0.0317946	0.141422	0.0332791	0.0921492	0	0.169618	0.0638019	--	lincRNA	chr5:50153403-50154695:-	--
ENSOARG00000025622	0	0.108924	0.0498936	0	0	0	0.0513655	0	0	0	0	0.0926933	--	lincRNA	chr1:239177860-239178701:+	--
ENSOARG00000026832	0.236049	0.416571	0.262369	0.247783	0.271729	0.272347	0.376516	0.392926	0.256001	0.485687	0.133512	0.317571	--	lincRNA	chr15:50862827-50924655:+	--
ENSOARG00000026192	0.0701113	0.0133182	0.036603	0.0230454	0.0320766	0.0112958	0.0502438	0.0118233	0.0109128	0.0126328	0.0120522	0.0680017	--	lincRNA	chr23:47835334-47840373:+	--
ENSOARG00000025711	0.0122189	0.0417793	0.0382748	0.012049	0.0503125	0.0118117	0.0394039	0.0618164	0.057056	0.0396295	0.0252053	0.0237025	--	lincRNA	chr17:71337608-71458137:+	--
ENSOARG00000025485	0	0	0	0.0101684	0	0	0	0	0	0.011148	0	0	--	lincRNA	chr1:91112-96882:+	--
ENSOARG00000026468	0.0608792	0.0693867	0.572097	1.74094	0.167117	0.117701	3.33753	0.985575	0.909678	1.38214	0.376747	0.708569	--	lincRNA	chr18:66590600-66596940:-	--
ENSOARG00000026971	0	0	0.0960422	0	0.0420828	0.029639	0.065917	0.0620459	0.0572679	0.0331472	0.0316237	0	--	lincRNA	chr16:45840211-46041103:+	--
ENSOARG00000025592	12.43	10.5609	12.2708	9.19794	9.75697	10.6256	9.91627	13.5331	6.06321	9.57322	11.6337	10.0035	--	lincRNA	chr1:181398774-181400786:+	--
ENSOARG00000025281	0.206236	0.329078	0.344542	0.610103	0.735969	0.358854	0.133015	0.37561	0.462247	0.579698	0.425426	0.480073	--	lincRNA	chr5:4093082-4209811:-	--
ENSOARG00000025478	0	0.00837148	0	0.0144858	0	0.0071003	0.015791	0.00743183	0.013719	0.055585	0.0303029	0.00712405	--	lincRNA	chr12:78533854-78566392:-	--
ENSOARG00000026358	0.506515	0.577297	0.65092	0.345788	0.909117	0.677958	0.586357	0.630768	0.25471	0.463346	0.160745	0.529065	--	lincRNA	chr11:20249879-20329579:+	--
ENSOARG00000025744	0	0.0552614	0	0.0239058	0.0332741	0	0.0260597	0	0	0.0262089	0.0250043	0	--	lincRNA	chr2:20637975-20648006:+	--
ENSOARG00000025282	0.114571	0.130582	0.136718	0.0806987	0.0449294	0.0316439	0.158346	0.0828036	0.122283	0.053084	0.0675256	0.0793744	--	lincRNA	chr5:4104461-4213753:+	--
ENSOARG00000025868	0	0	0.0194058	0	0	0	0	0	0	0	0	0	--	lincRNA	chr2:247878395-247914967:+	--
ENSOARG00000025462	0.210755	0.0600518	0.165043	0.103912	0.216951	0.152799	0.22655	0.266556	0.147618	0.0569616	0.217374	0.15331	--	lincRNA	chr12:61898844-61901555:-	--
ENSOARG00000025257	0.124417	0.378142	0.173211	0.245373	0.113844	0.200452	0.356643	0.37766	0.309847	0.313849	0.342198	0.0804489	--	lincRNA	chr4:103756746-103760870:+	--
ENSOARG00000025241	4.89985	4.13797	0.277381	0.203747	4.17286	3.3955	3.49022	3.55404	0.441056	0.861595	4.01864	4.58065	--	lincRNA	chr4:69995852-69997201:-	--
ENSOARG00000026837	0.157957	0.0900152	0.164929	0	0.216801	0.0763466	0.0848973	0.0799115	0.221273	0.5123	0.0814589	0.459612	--	lincRNA	chr15:65385763-65477061:+	--
ENSOARG00000026738	0	0	0.0605579	0.0571913	0	0.224261	0.0623444	0	0.054164	0	0.0598194	0.112506	--	lincRNA	chr22:12420240-12438478:+	--
ENSOARG00000026465	0	0.0225507	0	0	0	0	0	0.0200195	0	0	0.0816286	0.0191904	--	lincRNA	chr18:62943201-62946368:+	--
ENSOARG00000025944	25.9721	22.8541	22.0568	25.4371	21.0095	24.5528	21.918	26.5614	28.6179	21.8052	29.0605	32.8989	--	lincRNA	chr3:2690045-2693980:+	--
ENSOARG00000025656	0.0605155	0.0172431	0.0315933	0.0895109	0.0622946	0.0438742	0.0813134	0	0.0989016	0.0163558	0.0312081	0.0733683	--	lincRNA	chr17:12837002-12840634:-	--
ENSOARG00000026646	0.0437153	0	0	0.0431074	0	0	0.0469915	0.0884636	0	0.236302	0.0450883	0.0424	--	lincRNA	chr19:14332552-14333788:-	--
ENSOARG00000026855	0.944655	0.717777	0.634083	0.598833	0.46306	0.652269	0.797854	0.500665	0.903215	0.534947	1.2759	0.959861	--	lincRNA	chr20:9839577-9842754:-	--
ENSOARG00000025840	0	0	0.0722503	0.0682337	0	0.0334451	0.0743818	0	0	0	0.0356846	0	--	lincRNA	chr2:203865597-203866807:+	--
ENSOARG00000026990	0.0406078	0.0578532	0.106001	0.0400431	0.111471	0.088323	0.120041	0.0410876	0.075847	0.109752	0.0314124	0.0984649	--	lincRNA	chr16:70675260-70791094:-	--
ENSOARG00000025402	0.48565	0.246007	0.225372	0.0532107	0.370316	0.312978	0.232021	0.0545986	0.302364	0.525034	0.278279	0.314025	--	lincRNA	chrX:120795612-120797482:-	--
ENSOARG00000025872	0.242407	0.35522	0.0361581	0.307332	0.19012	0.200854	0.186124	0.105116	0.0323404	0.187189	0.25002	0.268701	--	lincRNA	chr24:300576-303886:-	--
ENSOARG00000025747	0	0.0439121	0	0	0	0	0	0	0	0	0	0	--	lincRNA	chr2:24775635-24805035:+	--
ENSOARG00000026804	0	0	0	0	0	0	0	0.0582385	0	0	0	0	--	lincRNA	chr26:34818451-34825068:+	--
ENSOARG00000025285	0	0.188659	0	0.0408064	0.056798	0	0.0444832	0.0418708	0.0386464	0.0447378	0	0.0802736	--	lincRNA	chr5:4518875-4520108:+	--
ENSOARG00000025910	0	0	0.0157559	0	0.0103556	0	0	0.00763405	0.00704616	0	0.00778187	0	--	lincRNA	chr24:40820044-40828219:-	--
ENSOARG00000025975	1.80772	2.27243	2.44266	1.15343	2.70007	1.67038	2.28611	1.88287	0.968243	3.19013	1.69998	1.80489	--	lincRNA	chr3:47784382-47785864:-	--
ENSOARG00000025503	0	0.0091133	0	0	0.0219493	0	0	0	0	0.0345774	0	0.0155107	--	lincRNA	chr1:5546396-5582498:+	--
ENSOARG00000025786	0.200151	0.355868	0.585159	0.457892	0.252736	0.255395	0.232363	0.639949	0.500946	0.424109	0.429389	0.225189	--	lincRNA	chr2:89795772-89821319:+	--
ENSOARG00000026959	0.0276784	0	0.0722503	0.0409402	0	0	0.0148764	0.0700135	0.0129244	0.0149615	0.0428215	0.0402684	--	lincRNA	chr16:23642684-23645900:-	--
ENSOARG00000025959	0.0211518	0.0241076	0	0.0625729	0	0.020447	0	0	0	0	0	0	--	lincRNA	chr3:15709940-15711783:-	--
ENSOARG00000026368	0	0	0	0	0	0.0811552	0	0	0	0	0	0	--	lincRNA	chr11:36478325-36581882:-	--
ENSOARG00000026003	34.2188	29.6518	26.7752	28.1055	30.4201	22.9067	30.7714	26.2816	32.5371	21.5424	23.2441	22.0993	--	lincRNA	chr3:97408005-97409061:-	--
ENSOARG00000026898	0.31091	0.551224	0.541056	0.454202	0.537368	0.434127	0.445614	0.431096	0.440914	0.6349	0.605719	0.591942	--	lincRNA	chr14:11004860-11042730:+	--
ENSOARG00000025318	0.02059	0	0	0	0.0141302	0	0	0.0104166	0	0	0	0	--	lincRNA	chr5:73225899-73407613:-	--
ENSOARG00000025903	0	0.573474	0.131342	0.496163	0.0863254	0.0607992	0.135217	0.0636381	0.0587375	0.0679956	0.129741	0.0610026	--	lincRNA	chr24:40462329-40463477:-	--
ENSOARG00000026544	0	0.0424068	0	0	0	0	0.00999893	0	0.0347477	0	0	0	--	lincRNA	chr9:72404693-72428639:-	--
ENSOARG00000026196	0	0.0096927	0.0177593	0	0.0233448	0.00822089	0	0.0258142	0.00794212	0.00919394	0.00877137	0.0494904	--	lincRNA	chr23:55352712-55370228:+	--
ENSOARG00000025779	1.15217	1.87597	1.20302	0.779071	0.497007	1.1456	1.41545	3.26418	2.27498	0.960895	0.848824	1.02171	--	lincRNA	chr2:79362308-79363579:-	--
ENSOARG00000026726	0.068141	0	0	0	0	0	0	0.034473	0.0318183	0.0368335	0.0702811	0.0330454	--	lincRNA	chr7:92615321-92626842:-	--
ENSOARG00000026562	0	0	0.0682709	0	0	0.252824	0	0	0	0	0	0	--	lincRNA	chr6:7631465-7663051:+	--
ENSOARG00000026690	0	0	0	0.00869754	0	0	0	0	0	0	0	0	--	lincRNA	chr7:10418948-10481314:-	--
ENSOARG00000026942	0	0	0.0405163	0	0	0	0	0	0	0	0	0	--	lincRNA	chr14:59279019-59284165:+	--
ENSOARG00000025274	0	0.0958966	0.0439263	0.0829686	0.115483	0.0406675	0.135666	0.127699	0.0785768	0.227405	0.173562	0.122411	--	lincRNA	chr4:118586126-118589191:+	--
ENSOARG00000026642	0	0	0.00804736	0	0.031735	0	0	0	0	0.00833219	0.00794922	0	--	lincRNA	chr19:7898193-7905328:+	--
ENSOARG00000025925	0.169643	0.167569	0.17713	0.144979	0.186272	0.185855	0.194513	0.240305	0.16899	0.195627	0.233294	0.186477	--	lincRNA	chr3:657336-660937:-	--
ENSOARG00000026025	0	0	0	0	0	0	0.0570928	0	0	0	0	0	--	lincRNA	chr3:131784124-131789872:+	--
ENSOARG00000026275	0	0.014742	0.0135054	0.0127546	0.053259	0	0.0417116	0.0130873	0	0	0.0133407	0	--	lincRNA	chr10:8982633-9090666:+	--
ENSOARG00000025205	0.0467265	0.0266281	0.0243945	0	0	0	0	0	0	0	0	0.0226603	--	lincRNA	chr4:1846720-1914730:+	--
ENSOARG00000027028	0.395715	0	0	0	0.181044	0	0	0	0	0	0	0	--	lincRNA	chr8:49194269-49246961:-	--
ENSOARG00000027019	0	0	0	0.0583949	0	0	0	0	0	0	0	0.0287183	--	lincRNA	chr8:44471402-44496409:+	--
ENSOARG00000025870	72.0091	61.2072	51.2667	64.3295	40.7393	45.6221	34.5795	56.7996	63.2961	61.4896	63.0836	63.8896	--	lincRNA	chr2:248965542-248983447:+	--
ENSOARG00000026931	0.314048	0.268451	0.210799	0.309681	0.10776	0.271056	0.361697	0.30641	0.282814	0.0970047	0.289207	0.228449	--	lincRNA	chr14:52806574-52810109:-	--
ENSOARG00000026495	0.678801	0.80129	0.582198	0.334681	0.732031	0.515571	1.14663	0.490586	0.63393	0.94352	0.925158	0.75243	--	lincRNA	chr9:13778615-13793928:+	--
ENSOARG00000026119	0.683375	1.04848	1.00627	1.00217	1.0101	0.872334	0.979452	0.966254	0.564562	0.861926	0.795201	0.756286	--	lincRNA	chr21:43263433-43268197:+	--
ENSOARG00000026679	6.62488	7.48265	12.5571	7.00358	9.05189	7.99073	7.47423	6.55218	6.96729	7.64606	14.2815	10.1014	--	lincRNA	chr19:60305454-60307235:+	--
ENSOARG00000026092	0	0	0	0	0	0	0	0.0243738	0	0	0	0	--	lincRNA	chr21:18688324-18693066:+	--
ENSOARG00000025628	0	0.0655523	0.0150134	0.0708939	0.118412	0.0416988	0.046369	0.0581944	0.0268565	0.0621792	0.0148303	0	--	lincRNA	chr1:247822713-247825482:-	--
ENSOARG00000026707	0.214127	0.143559	0.197275	0.0745232	0.121016	0.146112	0.162476	0.216657	0.176446	0.136172	0.155895	0.158817	--	lincRNA	chr7:45065916-45069003:+	--
ENSOARG00000025533	0.0430547	0.130857	0.0299701	0.056608	0.0689429	0.02081	0.0308543	0.0290422	0.0335072	0.0387886	0.0222035	0.0347994	--	lincRNA	chr1:65619140-65732215:+	--
ENSOARG00000026777	0.0125582	0.0429395	0.0786752	0.0743015	0.0517096	0.0121397	0.107995	0.0508263	0.0586404	0.108613	0.0647632	0.121804	--	lincRNA	chr22:50130348-50592685:-	--
ENSOARG00000026265	0	0	0	0	0	0	0.0444348	0	0.0386044	0	0	0	--	lincRNA	chr10:5943475-5971919:+	--
ENSOARG00000025713	7.49706	7.00486	6.66622	5.74705	5.96308	6.40215	8.17282	5.92376	7.05095	7.96184	7.07675	7.75967	--	lincRNA	chr17:71560277-71561805:-	--
ENSOARG00000025543	0.0266836	0.111513	0.0557229	0.0526251	0.0488322	0.0515889	0.00956114	0.0359985	0.0581461	0.0865428	0.0550434	0.0258808	--	lincRNA	chr1:85943598-85955777:-	--
ENSOARG00000026372	0.0190324	0	0	0	0	0	0	0	0.0177743	0.0205758	0	0.0184597	--	lincRNA	chr11:39572762-39592249:-	--
ENSOARG00000025982	0	0	0	0	0	0.0175371	0	0	0	0	0	0	--	lincRNA	chr3:59411379-59414565:+	--
ENSOARG00000026419	26.7446	29.704	18.7425	15.7207	19.4011	19.1766	27.1518	20.072	29.327	20.9254	22.6144	23.4861	--	lincRNA	chr18:1049661-1059936:+	--
ENSOARG00000026667	4.34272	5.68971	5.08531	5.28287	4.67928	4.62957	6.23877	4.51722	5.19274	5.35306	5.14888	5.23554	--	lincRNA	chr19:58685723-58686814:+	--
ENSOARG00000026151	0	0	0	0	0	0	0	0	0	0	0	0.0486089	--	lincRNA	chr23:2435677-2583677:-	--
ENSOARG00000025443	0	0.0613276	0	0	0	0.0520152	0	0	0	0	0	0	--	lincRNA	chr12:26847033-26855415:+	--
ENSOARG00000025634	0.180041	0.39833	0.165872	0.240197	0.232576	0.255943	0.125228	0.225031	0.237373	0.148843	0.120156	0.215712	--	lincRNA	chr1:253580414-253584230:-	--
ENSOARG00000026401	0.19415	0.0737603	0.473012	0.701982	0.532953	0.37536	0.139133	0.392887	0	0	0.0667491	0.439385	--	lincRNA	chr25:5653155-5688820:-	--
ENSOARG00000025369	0	0	0.085302	0	0	0.0789736	0.0878185	0	0	0	0	0	--	lincRNA	chrX:62970831-62972168:+	--
ENSOARG00000026228	0.119274	0.0679707	0.0622691	0.0294037	0.0409266	0.0864742	0.0961592	0	0.0835418	0.0644731	0.0615098	0.0867635	--	lincRNA	chr13:41054740-41057519:-	--
ENSOARG00000026420	7.60403	6.11341	9.98224	8.10499	9.09428	9.95845	9.05574	7.07134	4.77354	9.32929	7.41979	10.0683	--	lincRNA	chr18:1078254-1105316:+	--
ENSOARG00000026632	2.8939	3.24241	2.22782	5.01809	2.30576	2.8923	4.24437	2.60551	2.41631	5.27618	2.4536	4.35296	--	lincRNA	chr6:116483192-116488323:-	--
ENSOARG00000026281	0.128485	0	0	0	0	0.041401	0.0920758	0.0866684	0	0.0926028	0.0883466	0.0415395	--	lincRNA	chr10:10517947-10581341:-	--
ENSOARG00000025286	0	0	0	0	0	0.0144237	0	0	0	0	0	0	--	lincRNA	chr5:5017508-5057803:-	--
ENSOARG00000025899	0.008729	0	0.0182286	0.00860761	0.0119808	0.0168763	0.0187664	0	0.016304	0.0188738	0	0	--	lincRNA	chr24:38785016-38838983:-	--
ENSOARG00000025483	0.133254	0.107579	0.168123	0.208052	0.0533446	0.085876	0.0895256	0.123593	0.129631	0.114048	0.0858997	0.0969337	--	lincRNA	chr12:78873778-78886087:-	--
ENSOARG00000025853	0	0.0271286	0	0	0.0326695	0	0.0255862	0	0.133374	0.0257327	0.0245499	0	--	lincRNA	chr2:228657644-228667247:+	--
ENSOARG00000025647	0.06868	0.0587082	0.0358557	0	0	0	0.00922839	0.0347457	0.0240525	0	0.0354185	0	--	lincRNA	chr1:269392468-269440315:+	--
ENSOARG00000025939	0.0356032	0.121736	0.148699	0.17554	0.0488665	0.0344168	0.0765429	0.108071	0.0332497	0.0384905	0.0734428	0.276256	--	lincRNA	chr3:1984342-1985408:+	--
ENSOARG00000025917	1.31499	0.749377	1.06792	1.00855	1.60432	1.05931	1.41354	1.10877	0.477581	0.789795	0.904193	0.637712	--	lincRNA	chr24:41480749-41488063:+	--
ENSOARG00000025885	0	0.0709792	0.130051	0	0	0	0.200831	0.189036	0.0581597	0	0	0	--	lincRNA	chr24:27237144-27238017:-	--
ENSOARG00000025751	0.493359	0.745378	0.467216	0.803287	0.519673	0.643285	0.789332	0.859066	0.535751	0.756639	0.8402	0.678822	--	lincRNA	chr2:27154702-27308031:-	--
ENSOARG00000026454	0.0621745	0	0.0324594	0	0	0	0	0.0314545	0.0870968	0.0336083	0	0	--	lincRNA	chr18:51437703-51457341:-	--
ENSOARG00000025202	0	0.162466	0.372096	0.632538	0	0.0688982	0.153229	0.0721152	0.199685	0.308213	0	0.483901	--	lincRNA	chr4:1430430-1616868:+	--
ENSOARG00000025407	0.0133481	0	0	0	0	0	0	0	0.0124657	0.0144306	0	0	--	lincRNA	chrX:125777845-125780758:-	--
ENSOARG00000025941	0.505504	0.777796	0.343081	0.448627	0.208146	0.439793	0.815082	0.613771	0.613715	0.464524	0.677794	0.686411	--	lincRNA	chr3:2080051-2161571:+	--
ENSOARG00000026141	0	0	0.0154943	0	0	0	0.0159514	0.0150146	0	0	0	0.0287856	--	lincRNA	chr21:49991314-49994063:+	--
ENSOARG00000026875	0	0	0	0	0	0	0	0	0	0	0.0423129	0	--	lincRNA	chr20:33087830-33092818:-	--
ENSOARG00000025756	0	0	0.044468	0.0419959	0	0.082338	0.0457798	0.0430913	0.0397729	0	0	0	--	lincRNA	chr2:33019438-33028116:-	--
ENSOARG00000025590	0	0.0067811	0.0186368	0.0117339	0.0408305	0.0575141	0	0	0.0111127	0.0128643	0.0184096	0.0115413	--	lincRNA	chr1:171108018-171136794:+	--
ENSOARG00000025238	0.0668814	0.0762277	0.1257	0.0659513	0.0917967	0.0517222	0.0143787	0.0406029	0.187381	0.115688	0.124167	0.064869	--	lincRNA	chr4:64045961-64058681:+	--
ENSOARG00000026856	0.727323	0.595152	0.808107	0.910302	0.767902	0.784211	0.892089	0.754785	0.853409	0.675416	0.682843	0.795879	--	lincRNA	chr20:9842260-9847228:+	--
ENSOARG00000026926	4.11024	5.53638	3.98822	3.47992	5.18556	3.5318	3.25792	2.98258	4.30382	3.86007	3.85394	4.7114	--	lincRNA	chr14:48658663-48739254:-	--
ENSOARG00000026314	0	0	0	0.0211044	0.029375	0	0	0.0433098	0	0.0231377	0.0220742	0	--	lincRNA	chr10:51156343-51158175:+	--
ENSOARG00000025752	0.564716	0.861076	0.764942	0.474086	0.481813	0.568029	0.442974	0.332023	0.441864	0.297006	0.606065	0.444101	--	lincRNA	chr2:28989172-29003649:+	--
ENSOARG00000026685	0.147624	0.0560846	0	0.0970475	0.0675396	0.142705	0	0.0497894	0.0459552	0	0	0	--	lincRNA	chr7:5686756-5881036:+	--
ENSOARG00000026517	1.19735	1.55076	1.13654	0.429345	1.0458	0.947004	0.994564	0.660815	1.77895	0.941418	0.954282	0.263937	--	lincRNA	chr9:32820102-32835281:+	--
ENSOARG00000026841	0	0	0	0	0	0	0.100333	0	0	0	0	0	--	lincRNA	chr15:69001205-69002961:+	--
ENSOARG00000025323	0	0	0	0	0	0.115662	0.064308	0	0.05587	0.129352	0.0617035	0	--	lincRNA	chr5:81026371-81042061:+	--
ENSOARG00000027015	0	0	0	0	0.10274	0	0	0	0	0	0	0.0363011	--	lincRNA	chr8:36868225-36914081:-	--
ENSOARG00000026627	1.5499	1.74809	1.8206	1.56018	1.55114	1.82599	1.92637	1.56821	1.65853	2.18175	1.98157	2.02001	--	lincRNA	chr6:115989554-115993085:-	--
ENSOARG00000025948	0.151833	0	0.031707	0.0598886	0.0416791	0.0880641	0	0.0307254	0.0283593	0	0.0313203	0.0589058	--	lincRNA	chr3:3228239-3230594:-	--
ENSOARG00000026301	0.206265	0.0919915	0.159186	0.221083	0.172325	0.21673	0.134962	0.335738	0.226131	0.14543	0.157245	0.121775	--	lincRNA	chr10:36260720-36269661:-	--
ENSOARG00000026386	0	0.0312616	0.0286393	0.0135236	0.0188233	0	0	0	0.0256155	0.0148265	0.02829	0	--	lincRNA	chr11:52845989-52980516:+	--
ENSOARG00000026257	0.151349	0.189749	0.142227	0.164169	0.186958	0.12436	0.211499	0.0153137	0.0494705	0.155442	0.0468307	0.0513783	--	lincRNA	chr13:78577164-78711934:+	--
ENSOARG00000026594	0	0.00871875	0.0239622	0.00754336	0	0	0.0164461	0.00774012	0.00714407	0	0.00788999	0	--	lincRNA	chr6:70339561-70349721:+	--
ENSOARG00000025383	0.091599	0.132872	0.147811	0.156016	0.125722	0.112696	0.161123	0.0842556	0.0544371	0.0630174	0.103065	0.0726897	--	lincRNA	chrX:89367880-89394753:-	--
ENSOARG00000025464	0.188596	0.0614146	0.168789	0	0	0.0260445	0.0868843	0.163563	0.0503226	0.233018	0.166731	0.0522632	--	lincRNA	chr12:68769977-68771790:+	--
ENSOARG00000025768	0	0	0.0340768	0	0	0.0315487	0	0.0330218	0.0304789	0.0176415	0	0	--	lincRNA	chr2:56132256-56181717:-	--
ENSOARG00000026575	1.12061	2.59699	1.5991	1.6207	1.69188	1.73323	1.52581	1.09605	1.36049	1.81723	1.0017	1.19558	--	lincRNA	chr6:25575418-25576475:+	--
ENSOARG00000025882	0.017987	0	0	0	0	0.0173877	0	0.0545986	0	0	0.0185519	0.0174458	--	lincRNA	chr24:22192111-22201388:-	--
ENSOARG00000026917	0	0.0316964	0.0290376	0.0685584	0.0190851	0.0134417	0.0298943	0.0140693	0.0519435	0.0450981	0	0	--	lincRNA	chr14:45044675-45048493:-	--
ENSOARG00000026048	0	0.406166	0.0744192	0.210846	0.0978247	0	0	0	0.0665618	0	0.0735117	0	--	lincRNA	chr3:190079993-190087780:+	--
ENSOARG00000026817	0.031305	0	0.0163434	0	0	0.0302618	0	0.0475123	0.0438534	0.0507656	0.0322882	0.0151815	--	lincRNA	chr15:28859997-29026216:+	--
ENSOARG00000025308	0	0	0	0	0	0	0.0242348	0	0	0	0	0	--	lincRNA	chr5:41163618-41168236:+	--
ENSOARG00000026490	0	0	0	0.0558692	0	0	0	0.0286632	0.0529119	0.0306259	0	0	--	lincRNA	chr9:9843862-9920903:-	--
ENSOARG00000026751	0	0	0.0134095	0	0	0	0	0.0129944	0	0	0	0	--	lincRNA	chr22:30856523-30900207:+	--
ENSOARG00000026625	2.62077	2.31848	2.28037	2.41203	2.02122	2.30422	2.05251	2.67698	2.62235	2.57695	2.94764	2.86873	--	lincRNA	chr6:115762021-115765199:+	--
ENSOARG00000026935	0.716766	0.204233	0.935505	1.0602	0.737838	0.692882	0.385242	0.362617	0.334693	0.193723	0.924097	0.3476	--	lincRNA	chr14:55713269-55777290:-	--
ENSOARG00000026822	0	0.0913445	0	0	0.0550006	0.0387371	0	0	0.0374235	0.0433221	0	0	--	lincRNA	chr15:43200726-43213145:-	--
ENSOARG00000026519	0	0.0358718	0.0328628	0	0	0	0.0338323	0	0	0	0	0	--	lincRNA	chr9:33752330-33767686:-	--
ENSOARG00000025704	0.403562	0.367966	0.533741	0.29183	0.184634	0.182053	0.404886	0.299442	0.0502513	0.407203	0.30524	0.234851	--	lincRNA	chr17:70666176-70788318:+	--
ENSOARG00000026599	0	0	0.223048	0.122878	0.122166	0.0688336	0	0.0540357	0.0166249	0.0384905	0	0.0345319	--	lincRNA	chr6:89802798-89883850:-	--
ENSOARG00000026322	5.4724	5.14926	6.64412	4.89431	4.45422	5.84365	5.60891	4.82882	6.00204	5.02188	5.513	5.1843	--	lincRNA	chr10:69698774-69701603:+	--
ENSOARG00000026989	0.144078	0.0985274	0.0501459	0.0757731	0.0922842	0.129992	0.0929255	0.165218	0.098673	0.197299	0.108976	0.0652134	--	lincRNA	chr16:70469926-70666241:-	--
ENSOARG00000026829	0	0	0	0	0	0	0	0	0.137509	0	0	0	--	lincRNA	chr15:48026087-48081719:-	--
ENSOARG00000025472	0	0	0	0	0	0	0.0211803	0	0	0	0	0	--	lincRNA	chr12:77881996-77901353:-	--
ENSOARG00000026502	0.205821	0.636725	0.521913	0.14497	0.322852	0.397924	0.379278	0.505755	0.164756	0.413236	0.576202	0.342219	--	lincRNA	chr9:14580182-14589093:-	--
ENSOARG00000026291	0	0	0	0	0	0	0	0	0	0	0	0.046405	--	lincRNA	chr10:22786402-22792882:-	--
ENSOARG00000025293	5.78359	6.21243	6.08232	4.92359	5.13981	4.7462	7.73774	6.56762	6.25615	5.30798	5.75066	7.78882	--	lincRNA	chr5:15627785-15652591:-	--
ENSOARG00000026648	0	0	0	0.0212964	0	0	0	0	0	0	0	0	--	lincRNA	chr19:15649680-15698578:+	--
ENSOARG00000026485	0	0	0.00755244	0	0	0	0	0	0	0	0	0.0140311	--	lincRNA	chr9:8584-16683:+	--
ENSOARG00000025931	0	0.029474	0	0	0.0354939	0	0	0	0	0	0	0	--	lincRNA	chr3:1428154-1485459:+	--
ENSOARG00000025342	0	0.0751689	0	0	0	0	0	0	0	0	0	0	--	lincRNA	chrX:4268222-4268872:-	--
ENSOARG00000025614	0.0834915	0.190318	0	0.0823304	0.114595	0.0403546	0	0.168956	0.0779724	0.225656	0	0	--	lincRNA	chr1:223446876-223448055:-	--
ENSOARG00000026670	0.102712	0.117065	0.222151	0.14469	0.120836	0.148933	0.0946364	0.252389	0.308321	0.206219	0.0832365	0.241937	--	lincRNA	chr19:59014409-59020528:+	--
ENSOARG00000026288	0	0.0382485	0	0	0	0	0	0	0	0	0	0	--	lincRNA	chr10:18636047-18662166:-	--
ENSOARG00000026613	0.0113467	0	0.0118475	0.0223777	0	0.0219371	0	0	0.0105966	0	0.023406	0	--	lincRNA	chr6:112865151-112891061:-	--
ENSOARG00000026475	0.289989	0.0600934	0.275263	0.259961	0.108551	0.30581	0.283384	0.560157	0.34468	0.427509	0.244716	0.204556	--	lincRNA	chr18:67776751-67843343:+	--
ENSOARG00000026991	2.84094	3.67726	3.66693	4.11064	1.95943	1.84925	3.74442	1.56003	2.62648	4.08996	3.29827	4.20934	--	lincRNA	chr16:70842533-70846169:+	--
ENSOARG00000025686	17.1757	16.0062	10.5493	13.3004	11.3017	15.0407	19.4404	17.1742	14.6722	17.2032	16.3083	14.895	--	lincRNA	chr17:61944688-62006129:+	--
ENSOARG00000026721	0	0.121964	0	0	0	0	0.0383433	0.0360915	0.0666243	0	0	0.0345968	--	lincRNA	chr7:85197665-85199917:+	--
ENSOARG00000025359	0.104825	0.0477895	0.0218904	0.0413469	0.115101	0.202664	0.112681	0.0636381	0.0391583	0.113326	0.0648704	0.183008	--	lincRNA	chrX:40647514-40680573:-	--
ENSOARG00000026525	0	0.0277547	0.00847552	0.00800434	0.0111411	0	0	0	0	0.035102	0.00837216	0	--	lincRNA	chr9:40035205-40044771:-	--
ENSOARG00000025602	0	0	0.0307961	0	0	0	0	0	0	0	0	0	--	lincRNA	chr1:202893090-202900327:-	--
ENSOARG00000026699	0	0	0	0	0	0	0	0.00815043	0.0150456	0.017417	0	0	--	lincRNA	chr7:17265985-17297585:-	--
ENSOARG00000026031	0.721784	1.16903	1.28913	0.973968	0.677827	0.918068	0.775877	0.845623	1.38362	0.574971	1.27341	1.32644	--	lincRNA	chr3:144477169-144527177:-	--
ENSOARG00000026215	0.0151833	0	0	0	0	0.0293547	0	0	0.0283593	0.0984876	0	0.0147265	--	lincRNA	chr13:29760014-29769821:-	--
ENSOARG00000025411	0.0273103	0.0933803	0.0570315	0.0134652	0	0.0264002	0.0146785	0.0414494	0	0.0442876	0.014084	0.0397328	--	lincRNA	chrX:129003928-129007334:-	--
ENSOARG00000026933	0.0502021	0.0490436	0.0299531	0.0424319	0	0.0415964	0.0539644	0.0362823	0.0267906	0.0542733	0.0591757	0.0486915	--	lincRNA	chr14:55605267-55611656:-	--
ENSOARG00000027041	0.0441728	0	0	0	0	0.0854017	0	0	0	0	0	0	--	lincRNA	chr8:69452063-69505813:+	--
ENSOARG00000026527	0	0.0558675	0	0.0966718	0.134556	0	0	0.0495967	0	0.158978	0.050557	0.142628	--	lincRNA	chr9:40132574-40186744:-	--
ENSOARG00000026462	0.0168017	0.0957481	0.0526299	0.0497041	0.0461217	0.0324836	0	0.0850009	0	0.0544927	0	0	--	lincRNA	chr18:59958121-60126952:-	--
ENSOARG00000026345	0.0182375	0.020786	0.0190424	0.0179838	0	0	0.0392085	0.0184529	0.0510957	0	0	0	--	lincRNA	chr10:86170453-86173521:+	--
ENSOARG00000025919	2.15738	1.6036	1.42012	1.80364	1.67365	1.63212	1.91574	1.70833	1.66437	2.02812	2.37025	1.63758	--	lincRNA	chr24:41650869-41652939:+	--
ENSOARG00000026811	0.013769	0	0	0.027155	0.0377967	0	0.0148009	0	0.0128588	0.0297712	0	0	--	lincRNA	chr15:13261652-13294623:-	--
ENSOARG00000025207	0.134871	0.256197	0.140824	0	0.185114	0.39113	0.193305	0.318416	0.125955	0.0486028	0.139107	0.261625	--	lincRNA	chr4:2069419-2094940:+	--
ENSOARG00000026714	0.0514519	0.0390946	0.0537229	0.0676484	0.0235398	0	0.110616	0.0520597	0.0640676	0.0185415	0.0530678	0.0499037	--	lincRNA	chr7:61937799-62039205:+	--
ENSOARG00000025855	0.0595246	0	0	0.0352181	0.0490196	0.0115082	0.0127971	0	0	0.0128704	0.0245576	0.0230934	--	lincRNA	chr2:233072574-233120716:-	--
ENSOARG00000025688	0.13814	0.0787224	0.432714	0.340548	0	0.200306	0	0.279545	0.129009	0.0746715	0.0712395	0.468944	--	lincRNA	chr17:62205770-62206556:-	--
ENSOARG00000026220	0.0514751	0.117337	0	0.0253796	0	0.0497598	0.0829992	0.0781248	0.144217	0	0.0265459	0.0499263	--	lincRNA	chr13:35932634-36001317:-	--
ENSOARG00000025763	0	0	0.0871767	0	0	0	0	0.168956	0	0	0	0	--	lincRNA	chr2:45941924-45954522:+	--
ENSOARG00000026904	0.0442758	0.0504631	0	0	0.0607699	0.128401	0	0	0.041349	0	0.0456663	0	--	lincRNA	chr14:17465058-17466180:+	--
ENSOARG00000025658	0.0283004	0.0215035	0.0689491	0	0.0388432	0.0182383	0.0405618	0.0477246	0.0176198	0.020397	0.0583785	0.00914964	--	lincRNA	chr17:17669436-17673568:-	--
ENSOARG00000025759	0.59856	0.409323	0.708311	0.905029	0.547695	0.385743	0.814996	0.767133	0.409928	0.560821	0.864302	0.774067	--	lincRNA	chr2:38831586-38957512:-	--
ENSOARG00000025834	0.299713	0.384296	5.90678	0.997464	6.17048	2.31781	5.15479	2.76719	0.0349876	1.94411	3.70951	3.0523	--	lincRNA	chr2:193689806-193691931:+	--
ENSOARG00000026921	0.0315782	0.0179956	0.0329721	0.0467086	0.130026	0.0610519	0.0509172	0.0159757	0.0589816	0.0341391	0	0	--	lincRNA	chr14:46834703-46995143:-	--
ENSOARG00000026785	0.0205455	0.0234166	0.0107262	0.0607793	0.0281993	0.158887	0.121469	0.0519705	0.00959368	0.0555291	0.0317861	0.0199273	--	lincRNA	chr26:5716750-5726462:-	--
ENSOARG00000025754	0.0474561	0	0.0247754	0.0233981	0	0.0458747	0.0765189	0.0480168	0.0664786	0.0256523	0.0244733	0.0460282	--	lincRNA	chr2:30627370-30678908:-	--
ENSOARG00000025523	0	0.214343	0	0	0.516243	0	0	0	0	0	0	0	--	lincRNA	chr1:44551982-44553227:+	--
ENSOARG00000026132	0	0	0.0239381	0	0.0314668	0	0.0123222	0.0115985	0	0	0	0	--	lincRNA	chr21:48715451-48729793:+	--
ENSOARG00000026940	2.71945	4.10085	2.97054	2.39284	2.81375	2.75016	4.00261	2.37059	2.53968	3.03045	4.14256	2.55647	--	lincRNA	chr14:59165352-59166538:-	--
ENSOARG00000026307	0.0120027	0	0	0	0.0164741	0	0.0129022	0	0.0112093	0	0	0	--	lincRNA	chr10:42542587-42600997:+	--
ENSOARG00000025875	0.019382	0.0441809	0.0404749	0.0382248	0.0532046	0	0.104172	0.0784437	0.108604	0.125722	0.0399813	0.0375975	--	lincRNA	chr24:1656624-1682490:-	--
ENSOARG00000026069	0.0743854	0.194995	0.201939	0.0660158	0.132725	0.100669	0.167916	0.10537	0.0694682	0.193003	0.115082	0.266945	--	lincRNA	chr3:221045172-221191145:+	--
ENSOARG00000027010	0.080527	0.206505	0.0840814	0.0992589	0	0.0875741	0.0649215	0.0814784	0.0940049	0.0326465	0.114202	0.058578	--	lincRNA	chr8:27791050-27846901:-	--
ENSOARG00000027002	0	0	0.0280123	0	0	0	0	0	0.0250547	0	0	0	--	lincRNA	chr16:71711496-71714068:-	--
ENSOARG00000025456	0.0885516	0.201852	0	0	0.12154	0.0856008	0	0.268793	0	0	0	0	--	lincRNA	chr12:48797277-48797873:-	--
ENSOARG00000026225	0.0165096	0.0376335	0.0689534	0.04884	0.0453199	0.0797973	0.0709876	0.0668186	0	0.0713939	0	0.0800643	--	lincRNA	chr13:40275072-40320721:+	--
ENSOARG00000026293	0	0.0401645	0	0	0	0	0	0	0	0	0	0	--	lincRNA	chr10:24685829-24705397:-	--
ENSOARG00000025846	0	0	0.0463381	0.0437621	0	0	0	0.0449035	0	0	0.045773	0.0430439	--	lincRNA	chr2:211101109-211297568:+	--
ENSOARG00000026896	0.0726992	0.0753259	0.0759081	0.065171	0.0997818	0.0830542	0.0639388	0.0534968	0.0308607	0.11432	0.102249	0.0897422	--	lincRNA	chr14:7563372-7727558:+	--
ENSOARG00000025493	0.0327488	0.0746505	0	0.0645868	0	0	0	0	0	0.0354046	0	0	--	lincRNA	chr1:1045642-1161882:+	--
ENSOARG00000025973	1.14675	1.18818	0.761959	0.88408	0.972985	1.14884	1.2551	0.822755	0.876226	1.12704	0.473105	0.990907	--	lincRNA	chr3:47067338-47069805:-	--
ENSOARG00000026802	0	0	0	0	0	0	0	0	0	0.0101032	0	0	--	lincRNA	chr26:32646051-32651133:+	--
ENSOARG00000025249	0.0373169	0.0318988	0.019482	0	0.0512186	0.0811652	0.0601704	0.0566367	0.0261376	0.0100858	0.0192445	0.0452426	--	lincRNA	chr4:85470576-85474765:-	--
ENSOARG00000025526	0	0.205201	0	0	0.123556	0.0870207	0	0.0910839	0	0	0	0.0873118	--	lincRNA	chr1:59806083-59807717:-	--
ENSOARG00000025299	0	0	0	0	0	0.0154232	0	0	0	0	0	0	--	lincRNA	chr5:31364817-31371461:+	--
ENSOARG00000027020	0	0	0	0	0	0.054004	0	0	0	0	0	0	--	lincRNA	chr8:44561549-44655960:-	--
ENSOARG00000026964	0	0.00918678	0	0.0238449	0.0221263	0	0.0173289	0	0.0150551	0	0.0166271	0.0234536	--	lincRNA	chr16:34794878-34821473:+	--
ENSOARG00000025640	0.0186447	0.0212502	0	0.0459636	0.0127952	0.0270351	0	0.056595	0.0174122	0.0100784	0	0	--	lincRNA	chr1:262701571-262705739:-	--
ENSOARG00000027037	0	0.0990785	0	0	0	0	0	0	0	0	0	0	--	lincRNA	chr8:65189126-65260421:+	--
ENSOARG00000026705	0	0	0	0.0323771	0	0	0	0	0.0306633	0	0	0	--	lincRNA	chr7:35835074-35836619:+	--
ENSOARG00000025403	0.248562	0.0944325	0.216278	0.163404	0.22744	0.12014	0.311722	0.125749	0.657706	0.40308	0.299097	0.883972	--	lincRNA	chrX:121614233-121615282:+	--
ENSOARG00000026470	0.121176	0.345274	0	0	0.0831588	0.234276	0.325643	0.183911	0.0565828	0.196504	0.874871	0.11753	--	lincRNA	chr18:66878552-66879744:-	--
ENSOARG00000025405	0	0.0290586	0	0	0	0.0246461	0	0	0	0	0	0	--	lincRNA	chrX:123220149-123221761:-	--
ENSOARG00000026090	1.2069	2.4236	2.73037	2.52191	3.62854	2.94448	1.54446	2.06434	1.36865	3.35514	1.95612	2.22969	--	lincRNA	chr21:6805482-6809351:+	--
ENSOARG00000026480	0.0290322	0.0165446	0	0.0572569	0.0597714	0.0140324	0	0.0293752	0.0271131	0.0156933	0	0.0140793	--	lincRNA	chr18:68243944-68250581:+	--
ENSOARG00000026861	0	0	0.00977703	0	0	0	0	0	0	0	0	0	--	lincRNA	chr20:20360750-20369079:+	--
ENSOARG00000026137	0.0149297	0.0255241	0.023383	0.0294441	0.0204915	0.0216483	0.00802429	0.0679774	0.0557712	0.0322809	0.0307972	0.0796426	--	lincRNA	chr21:49145258-49150695:-	--
ENSOARG00000025607	0	0	0	0	0.0393811	0	0	0	0	0	0	0	--	lincRNA	chr1:206843280-206845185:-	--
ENSOARG00000026893	0.0383723	0.0874693	0.0400661	0.0378387	0.0526672	0	0	0	0.0716716	0	0	0	--	lincRNA	chr14:4145900-4148131:-	--
ENSOARG00000026918	3.18302	5.67834	5.49102	3.27522	5.12858	4.48164	3.64471	2.24043	3.68345	3.36634	3.49709	3.08724	--	lincRNA	chr14:45452016-45457298:-	--
ENSOARG00000025723	3.23837	3.53476	2.99116	3.94254	2.64977	2.64885	2.83841	2.73473	3.07083	3.55485	2.56929	4.44563	--	lincRNA	chr17:72031647-72084547:+	--
ENSOARG00000025255	0.15405	0.105346	0.193019	0.0607629	0.16915	0.119133	0.165595	0	0.0287733	0.0666169	0.158888	0.0298829	--	lincRNA	chr4:99416840-99542254:-	--
ENSOARG00000026117	0.0579537	0	0	0	0	0	0	0	0	0	0	0	--	lincRNA	chr21:42754652-42764552:-	--
ENSOARG00000026950	0	0	0	0	0	0	0.0100754	0	0	0	0	0	--	lincRNA	chr14:60468183-60472468:-	--
ENSOARG00000026709	0.0179446	0.0409044	0.0374732	0	0.0246295	0.0520398	0	0.0181566	0	0	0.0185081	0.0348092	--	lincRNA	chr7:53493094-53499030:-	--
ENSOARG00000026327	0	0	0	0.120451	0.167654	0.0590398	0	0.0617965	0	0	0	0	--	lincRNA	chr10:80667470-80714618:-	--
ENSOARG00000026279	0.0604433	0.034445	0	0	0	0	0	0	0.0564478	0.13069	0	0	--	lincRNA	chr10:10283950-10359028:+	--
ENSOARG00000025271	0	0	0.0516477	0	0	0	0	0	0	0	0	0	--	lincRNA	chr4:116619528-116623655:-	--
ENSOARG00000026163	0	0	0	0	0	0	0	0.041644	0	0	0.0424504	0	--	lincRNA	chr23:15770856-15798978:-	--
ENSOARG00000025641	0	0.0495582	0	0	0	0	0.0155802	0.0146652	0	0.0156693	0.0149491	0.0421735	--	lincRNA	chr1:262959649-262963713:+	--
ENSOARG00000025770	0	0	0	0	0	0	0	0	0	0	0.0275152	0	--	lincRNA	chr2:57188751-57196038:+	--
ENSOARG00000025332	0	0.0805531	0	0	0	0.0341607	0	0	0	0	0	0.034275	--	lincRNA	chr5:94949983-94995649:+	--
ENSOARG00000026068	0	0.0171136	0.015678	0	0	0	0.0161406	0	0	0	0	0.0145635	--	lincRNA	chr3:220872828-220966136:+	--
ENSOARG00000026792	0	0	0	0	0	0	0	0	0.0729988	0	0	0	--	lincRNA	chr26:19518146-19570996:+	--
ENSOARG00000026919	0	0	0.0411467	0	0.0540877	0	0	0	0.0368023	0	0	0	--	lincRNA	chr14:45624024-45625091:-	--
ENSOARG00000026055	0.0983965	0.0948935	0.0790305	0.0298548	0.114275	0.124385	0.0488172	0.0229751	0.113098	0.188204	0.0858734	0.168848	--	lincRNA	chr3:209096776-209231054:+	--
ENSOARG00000026788	0.101846	0	0	0	0	0	0	0	0	0	0	0	--	lincRNA	chr26:15848658-15853693:+	--
ENSOARG00000026458	2.65218	1.60031	1.79187	3.84603	2.35543	1.58353	1.42547	1.1839	0.801338	2.02395	3.62049	2.79936	--	lincRNA	chr18:57415902-57425643:-	--
ENSOARG00000026538	0.0313956	0	0.0218542	0	0	0	0.0112495	0	0	0.0113139	0	0.0203006	--	lincRNA	chr9:59346014-59362356:+	--
ENSOARG00000026629	0.0488914	0.0557237	0	0.0482115	0	0	0	0.049469	0	0	0.0504269	0.0474203	--	lincRNA	chr6:116370887-116371762:+	--
ENSOARG00000025631	0	0.0436465	0	0	0	0	0.0411649	0	0.0357635	0	0	0.0371427	--	lincRNA	chr1:251394380-251395753:+	--
ENSOARG00000026528	0	0	0.0414044	0	0	0	0	0.0401226	0	0.0857398	0	0	--	lincRNA	chr9:41450382-41456305:-	--
ENSOARG00000026394	0	0.0294941	0	0	0	0	0	0	0	0.0279764	0	0	--	lincRNA	chr11:58911832-58916313:+	--
ENSOARG00000026937	0.13842	0.297998	0.353295	0.394319	0.253314	0.23788	0.231457	0.264549	0.201087	0.5487	0.190356	0.447517	--	lincRNA	chr14:56533131-56577921:-	--
ENSOARG00000025721	0.175873	0	0.275454	0.0867137	0	0.340025	0.189054	0.0444878	0.123186	0.047534	0.0906984	0.0852907	--	lincRNA	chr17:71816466-71819100:+	--
ENSOARG00000026133	0	0.0181921	0	0.0472189	0.0438156	0	0	0	0	0.0345121	0	0.0154813	--	lincRNA	chr21:48777727-48878909:-	--
ENSOARG00000026858	0.855814	1.40892	0.893589	1.07833	1.30515	1.24094	0.919951	1.10646	1.28767	0.514009	1.02981	1.06064	--	lincRNA	chr20:17816337-17827019:-	--
ENSOARG00000025681	0.155585	0.192104	0.223372	0.268487	0.142363	0.137867	0.139371	0.18366	0.139246	0.140168	0.0802356	0.100602	--	lincRNA	chr17:49552168-49566888:-	--
ENSOARG00000025290	0	0	0	0	0	0	0	0.0571305	0	0	0	0	--	lincRNA	chr5:11249398-11302524:-	--
ENSOARG00000025984	0	0	0.489697	0	0	0	0	0.316357	0	0.16901	0	0.303256	--	lincRNA	chr3:60920010-60924021:-	--
ENSOARG00000025784	0.257841	1.07753	0.897408	1.10177	0.70779	0.830831	0.369553	0.34785	0.642125	1.02209	0.265939	1.16705	--	lincRNA	chr2:89005766-89097118:-	--
ENSOARG00000025965	0.356462	0.522354	0.106342	0.451934	0.559148	0.689166	0.711613	0.669821	0.285341	0.220211	0.315134	0.59269	--	lincRNA	chr3:23494277-23495455:-	--
ENSOARG00000025560	0.0241966	0	0.0126323	0.0477202	0	0.0350854	0.013005	0	0.0112985	0.0130794	0	0.0117343	--	lincRNA	chr1:111381716-111526818:-	--
ENSOARG00000026062	0	0.0422207	0.0386791	0.0365288	0	0.0716192	0	0.0937041	0.0691905	0.0600722	0.0382074	0.0179647	--	lincRNA	chr3:219874504-219876643:+	--
ENSOARG00000025796	0.358781	0.553243	1.07978	0.499471	0.434505	0.326424	0.816712	0.192187	1.12345	0.250979	0.217676	0.143288	--	lincRNA	chr2:106229454-106232139:+	--
ENSOARG00000025367	58.1467	86.4051	71.8231	75.4944	80.6068	72.4812	66.5031	69.5785	54.3418	71.7815	64.7098	57.284	--	lincRNA	chrX:62577683-62580286:-	--
ENSOARG00000025390	0.0210814	0	0	0	0	0	0	0.0213304	0	0	0	0	--	lincRNA	chrX:98359726-98405028:+	--
ENSOARG00000025934	0	0	0	0	0	0	0	0	0	0	0	0.0117868	--	lincRNA	chr3:1532103-1540721:-	--
ENSOARG00000025320	0.303909	0.192432	0.282065	0.16649	0.278083	0.293782	0.21779	0.273333	0.220748	0.328555	0.348282	0.229261	--	lincRNA	chr5:76229796-76231029:+	--
ENSOARG00000025500	1.60202	2.22777	1.5847	1.85941	1.96737	1.81539	2.41421	1.83811	1.65361	2.99153	1.54956	2.0668	--	lincRNA	chr1:5382033-5387322:-	--
ENSOARG00000026758	0	0	0	0	0	0	0	0.0203588	0	0	0	0	--	lincRNA	chr22:39915652-39920906:+	--
ENSOARG00000026910	0	0	0.0234985	0	0	0	0.0967669	0.022771	0.0210174	0.0486604	0.0464238	0.021828	--	lincRNA	chr14:26026136-26031191:+	--
ENSOARG00000026978	0	0	0.165618	0	0	0	0	0	0	0	0	0	--	lincRNA	chr16:54880718-54891640:-	--
ENSOARG00000026982	0	0	0	0	0.181358	0	0	0	0	0	0	0	--	lincRNA	chr16:67061098-67063845:+	--
ENSOARG00000026085	0	0.0310264	0	0.0402655	0.0373633	0.0131576	0.0292624	0	0.0127114	0.0441448	0	0.0264031	--	lincRNA	chr3:223831336-223885365:+	--
ENSOARG00000026388	0.0125375	0.0714477	0.0261818	0.0741788	0.0516243	0.084838	0.0539084	0.0507425	0.0468349	0.108434	0.0258625	0.0608013	--	lincRNA	chr11:53771448-53790098:-	--
ENSOARG00000026653	1.82589	1.41627	1.40338	1.20033	1.42708	1.3483	1.17218	1.6935	1.61046	1.83688	1.59552	1.27902	--	lincRNA	chr19:30032468-30034695:-	--
ENSOARG00000025947	0	0.0981798	0.0899443	0	0	0	0	0	0.160895	0	0	0	--	lincRNA	chr3:3005589-3006413:-	--
ENSOARG00000026013	0	0	0	0.0263434	0	0	0.0574341	0	0	0	0	0	--	lincRNA	chr3:110363352-110364893:-	--
ENSOARG00000026412	0	0	0	0	0	0.0220226	0	0	0	0	0	0	--	lincRNA	chr25:43042266-43072647:-	--
ENSOARG00000026596	0	0	0	0	0	0	0	0	0	0	0	0.0632	--	lincRNA	chr6:82497684-82536622:-	--
ENSOARG00000026620	0	0	0	0	0	0	0.0265166	0	0	0	0	0	--	lincRNA	chr6:115168155-115203751:+	--
ENSOARG00000025767	0.102395	0.0389014	0.0356383	0.100971	0	0.0329944	0	0.034535	0.0956265	0.0368997	0.0352037	0.0331047	--	lincRNA	chr2:55161531-55217512:-	--
ENSOARG00000025467	0	0.0183308	0.0167931	0	0.0220747	0.0155473	0	0	0.0150201	0	0.0165884	0.0155993	--	lincRNA	chr12:73101430-73103824:-	--
ENSOARG00000026493	0.00805014	0.0825759	0	0.0317528	0.0110491	0.241239	0	0	0.007518	0.00870298	0.0249089	0	--	lincRNA	chr9:13128940-13142508:+	--
ENSOARG00000025204	0.0400302	0	0	0	0.109885	0	0	0	0	0	0	0	--	lincRNA	chr4:1772663-1899512:+	--
ENSOARG00000026770	0.00887792	0	0.0278094	0.0262634	0	0	0.0190865	0.044914	0.00829106	0.00959788	0	0.0258324	--	lincRNA	chr22:49894248-49912921:-	--
ENSOARG00000026949	0	0	0	0	0	0	0	0	0.0335325	0	0	0	--	lincRNA	chr14:60449350-60450555:-	--
ENSOARG00000026263	0	0	0	0.0362988	0	0.0711681	0.0395694	0	0.0343774	0	0	0.0714062	--	lincRNA	chr10:5181921-5228820:+	--
ENSOARG00000026487	0	0.105775	0.129203	0.0610103	0.127379	0.059809	0.0332538	0	0	0.16722	0.191442	0.180027	--	lincRNA	chr9:2925063-2953048:-	--
ENSOARG00000026987	0	0	0	0	0	0.0323834	0	0	0.0938556	0	0	0	--	lincRNA	chr16:70175613-70181557:+	--
ENSOARG00000025396	0.0750022	0	0	0	0	0.0362515	0.120935	0.0379441	0.210133	0	0.0773578	0.145491	--	lincRNA	chrX:108081532-108091390:+	--
ENSOARG00000025344	0	0	0	0	0	0	0	0	0	0	0	0.0406684	--	lincRNA	chrX:6075310-6081207:+	--
ENSOARG00000025740	0.0521822	0	0.0544855	0	0	0.100887	0.0560929	0	0	0	0	0	--	lincRNA	chr2:9445015-9446676:+	--
ENSOARG00000025513	1.36137	1.52698	1.19583	0.788414	0.993577	1.06534	1.38209	0.951097	0.857674	1.3316	1.38184	1.17369	--	lincRNA	chr1:24180551-24278603:-	--
ENSOARG00000025937	0.496223	0.188522	0.345417	0	0.302703	0.106597	0	0.278936	0.0514912	0.715286	0.113735	0.267384	--	lincRNA	chr3:1759107-1790250:-	--
ENSOARG00000026417	0	0	0.00777144	0.0220182	0	0.0215847	0.0160014	0.0376542	0	0	0	0	--	lincRNA	chr25:44982647-44988918:+	--
ENSOARG00000025430	0	0	0	0	0	0	0	0	0	0.0423832	0	0	--	lincRNA	chr12:11634642-11641568:+	--
ENSOARG00000025979	0.100234	0.171361	0.313974	0	0.068787	0.0968937	0.0538728	0.050709	0.046804	0.108362	0	0.0972179	--	lincRNA	chr3:57359215-57360025:+	--
ENSOARG00000026505	0.547812	0.792463	0.68199	0.43631	0.838644	0.814703	0.951246	0.596921	0.806753	1.07058	0.78233	1.12396	--	lincRNA	chr9:14674913-14677038:-	--
ENSOARG00000025995	0.0327771	0.0373575	0.44491	0.452497	0.0449875	0.0316848	0.176167	0.132657	0.244883	0.318916	0.169032	0.0317908	--	lincRNA	chr3:85546784-85589942:+	--
ENSOARG00000026846	0.0833084	0.15825	0.0579904	0.0821498	0.228687	0.0536882	0.0597012	0.140488	0.0518676	0.300215	0.17185	0.0808017	--	lincRNA	chr15:77938575-78097877:+	--
ENSOARG00000025618	0	0	0	0	0	0	0	0	0.0443191	0	0	0	--	lincRNA	chr1:228040041-228055166:-	--
ENSOARG00000026836	0	0.0465562	0	0.02014	0	0	0	0	0	0	0.0421309	0	--	lincRNA	chr15:58244774-58248299:-	--
ENSOARG00000025458	0	0	0	0	0	0.0218198	0	0	0.0210799	0	0	0	--	lincRNA	chr12:52699662-52701910:-	--
ENSOARG00000026095	22.16	15.4347	13.7727	14.5679	15.4491	21.9316	21.3631	11.9227	24.6371	16.1615	17.7769	24.2226	--	lincRNA	chr21:21341285-21345244:+	--
ENSOARG00000025734	0.0296015	0.0562303	0.0412108	0.00972995	0.013543	0.0476919	0.0424266	0.0898537	0.0184298	0.0213347	0.0407083	0.0478514	--	lincRNA	chr2:1131291-1237176:+	--
ENSOARG00000027056	0.0493542	0.0241076	0.0220854	0.076478	0.0774173	0.0817878	0.045474	0.064205	0.0526762	0.0457342	0.0654483	0.0547076	--	lincRNA	chr8:90488039-90493525:+	--
ENSOARG00000026634	0	0	0	0	0	0	0	0	0	0	0.0494719	0	--	lincRNA	chr6:116805686-116807320:+	--
ENSOARG00000025353	0	0	0	0	0	0	0	0.0226903	0	0	0	0	--	lincRNA	chrX:23413557-23620455:+	--
ENSOARG00000026724	0	0	0.0325126	0.0307052	0	0.0301006	0	0	0.0290799	0	0	0.0302013	--	lincRNA	chr7:92313706-92438962:+	--
ENSOARG00000026929	0	0	0	0	0	0	0	0	0	0	0	0.0266997	--	lincRNA	chr14:50701621-50891922:+	--
ENSOARG00000026477	0.333844	0.507328	0.59549	0.301767	0.324566	0.295826	0.493437	0.577054	0.441682	0.691758	0.502146	0.580139	--	lincRNA	chr18:67971879-67983427:-	--
ENSOARG00000026341	0.0140699	0.016036	0.0367272	0.0138742	0.0193113	0.00680051	0.0226865	0.0213541	0.0197097	0.0152109	0.0217676	0.0136465	--	lincRNA	chr10:85784526-85835217:-	--
ENSOARG00000026365	7.35415	7.64777	6.2237	7.80616	6.70241	6.62232	7.54024	7.38179	7.44764	8.54556	7.12614	8.60942	--	lincRNA	chr11:34153854-34164680:+	--
ENSOARG00000026298	0	0	0	0	0	0	0.175826	0.041375	0.0381888	0.0884162	0	0	--	lincRNA	chr10:35100243-35117068:-	--
ENSOARG00000025820	0	0	0	0	0	0.0256444	0.0285165	0	0	0	0	0	--	lincRNA	chr2:159475811-159552022:+	--
ENSOARG00000025325	0	0	0	0	0	0	0	0	0	0	0	0.019091	--	lincRNA	chr5:83720988-83770415:-	--
ENSOARG00000025236	0.0375382	0	0	0	0.0515223	0	0	0	0	0	0	0.0364087	--	lincRNA	chr4:61535329-61588704:-	--
ENSOARG00000025597	0.034884	0	0.0182119	0	0.0718189	0.067443	0	0.017648	0.032578	0.0188564	0.0179898	0.0676687	--	lincRNA	chr1:188953503-188995664:+	--
ENSOARG00000025379	0	0.0143941	0	0	0	0	0	0	0	0	0	0	--	lincRNA	chrX:81897022-81951666:+	--
ENSOARG00000026108	0.110144	0.112982	0.103505	0.0760285	0.151176	0.0212947	0.0947187	0.0668671	0.0205726	0.0238152	0.0340809	0.0747808	--	lincRNA	chr21:39812949-39818028:+	--
ENSOARG00000025652	0	0	0	0	0	0	0	0	0.0360177	0	0	0	--	lincRNA	chr17:5369921-5398864:+	--
ENSOARG00000025489	152.659	142.504	123.927	131.146	139.493	121.75	148.417	94.3464	127.627	141.571	154.328	171.718	--	lincRNA	chr1:891736-948267:+	--
ENSOARG00000025562	0	0	0.0616881	0.0291293	0.0405447	0.0856673	0.031754	0.0298891	0.0275874	0	0.0609358	0.0573026	--	lincRNA	chr1:114570948-114573332:-	--
ENSOARG00000025474	2.94568	3.75373	3.65378	3.45766	3.54618	3.5817	3.47927	3.64121	3.20172	3.41477	3.32371	3.60745	--	lincRNA	chr12:78017781-78023195:+	--
ENSOARG00000026578	0	0.00945356	0	0	0.0113844	0	0	0.00839245	0	0	0	0	--	lincRNA	chr6:30598777-30604117:+	--
ENSOARG00000026993	0	0.0428686	0	0	0.0258122	0	0.0202156	0	0	0	0	0	--	lincRNA	chr16:70982405-71011669:-	--
ENSOARG00000026431	0	0	0	0.0124288	0	0	0	0	0	0	0	0	--	lincRNA	chr18:13807525-13826529:+	--
ENSOARG00000025572	0.120027	0.205201	0	0.059179	0	0.348083	0.0645112	0.182168	0	0.129761	0.309492	0	--	lincRNA	chr1:125840701-125841901:+	--
ENSOARG00000026600	0.0447451	0	0.0467202	0.0441229	0	0	0.096197	0	0	0	0	0	--	lincRNA	chr6:90957956-90959072:+	--
ENSOARG00000025849	0	0	0	0	0	0	0	0	0	0.0815677	0.0389093	0	--	lincRNA	chr2:219835019-219851509:+	--
ENSOARG00000025953	0.0489544	0.223182	0	0.0482736	0.134383	0.141969	0	0.0990655	0.0457183	0	0	0	--	lincRNA	chr3:9450973-9525539:+	--
ENSOARG00000025616	0	0.0609821	0	0	0	0	0	0	0	0	0	0	--	lincRNA	chr1:227771316-227923680:+	--
ENSOARG00000025923	0	0.025469	0	0.0881419	0	0	0	0	0	0	0	0	--	lincRNA	chr3:569361-587086:+	--
ENSOARG00000026676	0	0.0169727	0	0.0146846	0.0204393	0	0	0	0	0	0	0.0288872	--	lincRNA	chr19:59873605-59876283:-	--
ENSOARG00000026148	0.652165	0.433593	0.170238	0.160774	0.372965	0.525361	0.64262	0.604881	0.964337	0.352527	0.448432	0.158136	--	lincRNA	chr23:1878043-1884340:-	--
ENSOARG00000026782	0.654037	0.0621195	0.284544	0	0.149614	0.158061	0.351526	0.110294	0.407202	0.058923	0.281074	0.0528631	--	lincRNA	chr26:1280935-1425074:-	--
ENSOARG00000026520	0.028714	0.19636	0.149907	0.0283147	0.118233	0.111029	0.0925978	0.203373	0.0536318	0.0310426	0.177695	0.13925	--	lincRNA	chr9:37917875-38082193:+	--
ENSOARG00000026395	0	0	0	0	0	0.0551807	0	0	0	0.030856	0	0	--	lincRNA	chr11:59047207-59111565:-	--
ENSOARG00000026761	0	0	0	0	0	0	0	0	0.0198642	0	0	0	--	lincRNA	chr22:42278802-42289161:-	--
ENSOARG00000026140	0	0	0	0.0120296	0	0	0	0.0123434	0.0227858	0	0.0125824	0	--	lincRNA	chr21:49653729-49657052:+	--
ENSOARG00000026872	0.127393	0.0290391	0.266032	0.0753729	0.314732	0.221666	0.0547761	0.180457	0.0475888	0	0.157673	0.074136	--	lincRNA	chr20:28404915-28525467:-	--
ENSOARG00000025692	0.0602994	0.206178	0.314805	0.237843	0.331051	0.11658	0.453729	0.244047	0.33788	0.195568	0.124386	0.409395	--	lincRNA	chr17:67098730-67119131:+	--
ENSOARG00000026354	0.00767912	0	0	0	0	0	0	0.00776984	0	0	0	0.0223442	--	lincRNA	chr11:18613777-18618841:+	--
ENSOARG00000026669	0.0808269	1.01334	0.506367	0.159406	0.110937	0.546934	0.173769	0.286236	0.113226	0.393217	0.250096	0.235185	--	lincRNA	chr19:58969137-58984767:+	--
ENSOARG00000025448	0	0.10383	0.0475605	0	0	0	0.0489636	0.0921761	0.127617	0.0492438	0.0469805	0	--	lincRNA	chr12:40094869-40098008:+	--
ENSOARG00000026126	0.0805185	0.110125	0.0168145	0.111158	0.0221028	0.0311341	0.121174	0.0162939	0.0150392	0.0870482	0.0664378	0.109334	--	lincRNA	chr21:48407832-48410876:-	--
ENSOARG00000025935	0.0520511	0.0296625	0	0.0256636	0	0	0.055952	0.052666	0.0162034	0.0093787	0	0.0504849	--	lincRNA	chr3:1613670-1618194:+	--
ENSOARG00000025372	0	0.188113	0.0287222	0.054251	0.0755113	0.0265914	0.0295696	0.0556661	0.0513793	0.0594777	0	0.0800411	--	lincRNA	chrX:77185295-77187295:+	--
ENSOARG00000025391	0.0162832	0.0371173	0	0.0321134	0.0223491	0.0157406	0.0175035	0.0329511	0.0912407	0.0880183	0.0335891	0.0157932	--	lincRNA	chrX:102012556-102104798:+	--
ENSOARG00000025764	0	0	0	0	0	0	0	0.0113552	0	0	0	0	--	lincRNA	chr2:47122190-47127695:-	--
ENSOARG00000025971	0.0322211	0.0367238	0	0	0	0.0311474	0	0	0.0100304	0	0.0110777	0.0104172	--	lincRNA	chr3:43560901-43565217:+	--
ENSOARG00000026029	0	0	0	0	0	0.0179135	0.0199198	0	0	0	0	0	--	lincRNA	chr3:134982574-135079431:-	--
ENSOARG00000025239	0	0.0153265	0	0.0132603	0.0369137	0	0.0289102	0.0272123	0.0251168	0.0436135	0	0.0391281	--	lincRNA	chr4:67498203-67653554:+	--
ENSOARG00000025208	0	0.0387621	0	0	0	0.0328762	0	0	0	0	0	0	--	lincRNA	chr4:2195142-2302469:+	--
ENSOARG00000026988	0.351077	0.388369	0.269539	0.305466	0.311795	0.189653	0.443986	0.449255	0.491805	0.413038	0.468604	0.400604	--	lincRNA	chr16:70401464-70405833:-	--
ENSOARG00000026260	0.0415176	0.0473195	0	0	0	0	0.0446291	0.0420081	0	0	0	0	--	lincRNA	chr13:82780549-82797394:-	--
ENSOARG00000026230	0	0	0	0	0	0.0361622	0	0	0	0	0	0.0181416	--	lincRNA	chr13:41135501-41273769:-	--
ENSOARG00000026618	0	0	0	0	0	0	0	0	0	0.0657636	0	0	--	lincRNA	chr6:114655730-114657028:-	--
ENSOARG00000026864	0	0	0	0	0	0	0	0	0	0.0129884	0	0	--	lincRNA	chr20:25687644-25888178:-	--
ENSOARG00000025858	0.0473674	0.0269933	0	0.0467086	0	0	0	0	0	0	0	0.0459421	--	lincRNA	chr2:234730828-234736563:-	--
ENSOARG00000026474	0.0656107	0	0	0	0.0450264	0.0951366	0.0352639	0	0	0.0354658	0	0.0318183	--	lincRNA	chr18:67672839-67681368:-	--
ENSOARG00000025375	0	0.088422	0.0270016	0	0	0	0	0	0	0	0	0	--	lincRNA	chrX:78033133-78034672:+	--
ENSOARG00000026015	0.558235	0.342594	0.254074	0.366981	0.451859	0.59498	0.553912	0.405519	0.802052	0.216643	0.76769	0.277661	--	lincRNA	chr3:111718397-111747215:-	--
ENSOARG00000027008	0	0	0	0.0548869	0	0	0	0.0563186	0	0	0	0.0269931	--	lincRNA	chr8:20432808-20473151:-	--
ENSOARG00000025843	0	0	0.135377	0	0	0	0	0	0	0.140168	0	0	--	lincRNA	chr2:207678095-207688957:-	--
ENSOARG00000025449	0.67736	0.643348	0.530444	0.723602	0.619798	0.818486	0.667447	0.456908	0.527154	0.42717	0.931512	0.602231	--	lincRNA	chr12:40373137-40387133:+	--
ENSOARG00000025606	0	0.0705168	0.129203	0	0	0	0	0	0	0	0	0	--	lincRNA	chr1:206801632-206804422:+	--
ENSOARG00000026014	0.885328	0.428081	0.476209	0.26455	0.478691	0.778024	0.778645	0.542901	0.977133	0.609079	0.608755	0.468376	--	lincRNA	chr3:110400423-110405033:-	--
ENSOARG00000025818	4.31373	22.9967	5.3759	6.31199	14.7063	12.779	9.4236	7.32141	11.4359	7.37142	10.3336	8.77276	--	lincRNA	chr2:158541821-158546067:-	--
ENSOARG00000026675	0.0982464	0.0622088	0.0797868	0.0968801	0.0149829	0.04221	0.152547	0.0552262	0.122336	0.129817	0.0675547	0.0529391	--	lincRNA	chr19:59772392-59775970:+	--
ENSOARG00000026452	0	0	0.0726473	0.205826	0	0.0672577	0	0.0703982	0.194931	0	0.0717614	0	--	lincRNA	chr18:48358944-48383651:+	--
ENSOARG00000025416	0	0	0	0.0406735	0.056613	0	0	0	0	0	0	0	--	lincRNA	chr12:3233433-3235054:-	--
ENSOARG00000026479	1.61654	2.13555	1.381	2.17371	1.3615	1.13649	3.98878	1.41259	2.74487	2.06538	2.842	1.8886	--	lincRNA	chr18:68054661-68059241:+	--
ENSOARG00000026912	0.0274881	0	0	0	0	0	0	0	0	0	0	0.0266611	--	lincRNA	chr14:30435191-30437251:+	--
ENSOARG00000025844	0.400962	0.304663	0.52601	0.780634	0.663222	0.467109	0.607837	0.717776	0.364856	0.32233	0.668051	0.358983	--	lincRNA	chr2:208644640-208651490:+	--
ENSOARG00000026043	0.120906	0	0.0757455	0	0.0331894	0	0.129967	0.0978674	0.0677481	0.104569	0.0498812	0.0703608	--	lincRNA	chr3:178934040-178937565:-	--
ENSOARG00000026696	0.0159549	0	0.00832957	0	0	0.0154232	0	0	0.0223503	0	0.00822799	0.00773742	--	lincRNA	chr7:16999333-17151120:+	--
ENSOARG00000026615	1.89712	1.68759	1.11121	1.09506	1.39719	0.62621	1.49217	1.35772	1.3828	1.30061	1.43173	0.762941	--	lincRNA	chr6:113538065-113688241:-	--
ENSOARG00000026570	0.716626	0.748706	0.833995	0.669854	0.778676	0.649449	0.641943	0.664667	0.759882	0.72632	0.816125	0.760225	--	lincRNA	chr6:22082295-22087996:+	--
ENSOARG00000026101	0	0	0.00741964	0	0	0	0	0	0	0	0.0146583	0	--	lincRNA	chr21:31837176-31842900:-	--
ENSOARG00000026326	0	0	0	0	0	0	0	0	0.0205309	0	0	0	--	lincRNA	chr10:79449155-79471764:+	--
ENSOARG00000025326	0	0.0396133	0.0362904	0	0.143112	0	0.037361	0.0351669	0.0649175	0.0375749	0	0.0337105	--	lincRNA	chr5:84432692-84542717:+	--
ENSOARG00000026769	0.551254	0.628289	0.700714	0.354514	0.328962	0.20852	0.231874	0.557767	0.514814	0.518225	0.568567	0.441682	--	lincRNA	chr22:49878158-49925021:+	--
ENSOARG00000025330	0.293187	0.190947	0.17493	0.165205	0.287434	0.323905	0.180091	0.127136	0.156461	0.452804	0.475192	0.446859	--	lincRNA	chr5:92868264-93016811:+	--
ENSOARG00000026579	0	0	0	0	0	0.0833976	0	0	0	0	0	0.0557844	--	lincRNA	chr6:30702952-30704371:+	--
ENSOARG00000026378	0	0	0	0.0142084	0	0	0	0	0	0	0	0	--	lincRNA	chr11:43036688-43048460:-	--
ENSOARG00000025221	0.853677	2.14626	1.33704	1.3865	0.896004	2.16016	2.10521	1.14321	0.844142	1.43865	1.39842	1.46116	--	lincRNA	chr4:20439819-20599507:+	--
ENSOARG00000025936	0.0154488	0	0	0	0	0	0	0.0156313	0	0	0	0	--	lincRNA	chr3:1690528-1699560:+	--
ENSOARG00000026296	0.158782	0.0452428	0.124343	0.156574	0.108967	0	0	0.281151	0.185358	0.128744	0.163769	0.115503	--	lincRNA	chr10:33051322-33056498:-	--
ENSOARG00000025447	0.0249925	0	0.0260957	0	0	0	0	0.0252878	0.0233404	0	0	0.048481	--	lincRNA	chr12:38429229-38537201:+	--
ENSOARG00000025817	0	0	0	0	0	0.556405	0	0	0	0	0	0	--	lincRNA	chr2:158526303-158629628:+	--
ENSOARG00000026663	0.278532	0.352728	0.306983	0.244141	0.382293	0.134625	0.232871	0.313136	0.317924	0.267662	0.287279	0.285159	--	lincRNA	chr19:52714422-52717759:+	--
ENSOARG00000025571	0	0	0.119926	0.141573	0	0	0.0617318	0	0	0.0310426	0	0	--	lincRNA	chr1:124220286-124226245:-	--
ENSOARG00000025869	1.59995	2.57165	2.3131	1.65861	1.18245	1.94321	1.23477	1.16225	1.30263	2.35062	0.88857	2.54656	--	lincRNA	chr2:247880373-247882695:-	--
ENSOARG00000026801	0.0420228	0	0	0	0.0576776	0	0	0.0425193	0.0392449	0	0	0	--	lincRNA	chr26:32439983-32440961:+	--
ENSOARG00000025547	0.0429736	0.0979577	0	0	0	0	0.0461941	0	0	0.0929171	0	0	--	lincRNA	chr1:93355440-93378362:+	--
ENSOARG00000025609	0	0	0	0	0	0	0	0	0	0	0.101114	0	--	lincRNA	chr1:211035308-211041741:-	--
ENSOARG00000026719	0	0	0.0272615	0	0.0358354	0	0	0	0	0	0	0	--	lincRNA	chr7:78022977-78024721:-	--
ENSOARG00000026309	0.0634731	0.072343	0.132549	0.0938855	0	0.030679	0.034115	0.192669	0.0296386	0.137241	0	0.0923448	--	lincRNA	chr10:42878720-42976582:+	--
ENSOARG00000026122	0.223822	0.208718	0.127473	0.200644	0.279274	0.0590081	0.0874893	0.349993	0.171021	0.219975	0.0419729	0.0394704	--	lincRNA	chr21:46172172-46174864:+	--
ENSOARG00000026185	0.221173	0.151248	0.157036	0.209373	0.36428	0.273667	0.0475496	0.170077	0.0247863	0.334752	0.246368	0.154453	--	lincRNA	chr23:36774202-36856293:-	--
ENSOARG00000025588	0.0849857	0	0	0	0	0.0821538	0	0	0	0	0	0	--	lincRNA	chr1:169229774-169237355:-	--
ENSOARG00000026030	0.0334113	0.114241	0.0697721	0.131787	0.045858	0.0322979	0.179576	0	0.124811	0.0361208	0.0689212	0.0648119	--	lincRNA	chr3:136890448-136930083:-	--
ENSOARG00000025482	0.466118	0.413199	0.513731	0.485171	0.568677	0.425553	0.417542	0.497826	0.435306	0.755878	0.480757	0.703256	--	lincRNA	chr12:78854696-79053579:-	--
ENSOARG00000026343	0.727926	0.933355	0.712552	0.85239	0.749325	1.0555	1.07591	0.414296	0.594831	0.639403	0.703863	0.529517	--	lincRNA	chr10:85853332-85855024:-	--
ENSOARG00000026255	0	0.0323839	0	0	0	0	0	0	0	0	0	0	--	lincRNA	chr13:76057776-76068702:-	--
ENSOARG00000026008	0	0.0170865	0	0	0	0	0.0161151	0	0	0	0	0.0145405	--	lincRNA	chr3:103581031-103585295:-	--
ENSOARG00000026871	0	0	0	0	0	0	0	0	0	0.100169	0	0	--	lincRNA	chr20:28123958-28140030:+	--
ENSOARG00000025473	0.715802	0.466189	0.427084	0.705847	0.280703	0.444824	0.769446	0.465595	0.42974	0.8844	0.316407	0.694264	--	lincRNA	chr12:77920132-77921048:+	--
ENSOARG00000025595	0.629646	0.528259	0.429161	0.112105	0.648156	0.50722	0.0564028	0.362784	0.449185	0.538893	0.270592	0.330796	--	lincRNA	chr1:184664161-184685932:-	--
ENSOARG00000025253	28.6255	46.2501	29.1297	33.0949	34.4484	22.2498	48.9851	36.4967	51.9979	44.4599	36.6784	31.291	--	lincRNA	chr4:94319240-94326518:+	--
ENSOARG00000025414	0.0553367	0.220744	0.173338	0.409253	0.189878	0.320956	0.178451	0.0839856	0.0775181	0.448682	0.171224	0.295194	--	lincRNA	chr12:681578-853837:+	--
ENSOARG00000025487	0.0231638	0.0264008	0.0241862	0.0228417	0.031793	0.0223919	0	0	0	0.0250423	0.0238913	0.0224668	--	lincRNA	chr1:522174-679187:-	--
ENSOARG00000025667	0.121723	0.189181	0.127096	0.065471	0.227821	0.149758	0.130845	0.134357	0.0826739	0.167483	0.136959	0.0429311	--	lincRNA	chr17:34045215-34048697:+	--
ENSOARG00000026507	0	0.0409237	0	0	0	0	0	0	0.0335325	0	0.0370338	0	--	lincRNA	chr9:17773623-17781418:+	--
ENSOARG00000026410	0.0415176	0.0473195	0.0541877	0.0409402	0.0427382	0.0100335	0.0334718	0.0315061	0.0290799	0.168317	0.0642323	0.0704697	--	lincRNA	chr25:35215785-35225370:+	--
ENSOARG00000026680	0	0	0.0511152	0	0	0	0.0526232	0	0.0457183	0	0.0504919	0.0474814	--	lincRNA	chr19:60371756-60377515:-	--
ENSOARG00000026205	0	0	0.046583	0	0	0	0	0	0	0	0	0	--	lincRNA	chr13:4169903-4172587:+	--
ENSOARG00000026965	0.129382	0.113433	0.0207836	0.107955	0.0819605	0.0673458	0	0.0503503	0.0371783	0.0430384	0.0718554	0.0386121	--	lincRNA	chr16:37727720-37769966:-	--
ENSOARG00000026467	0	0	0	0.04884	0	0.0478784	0.106481	0.050114	0	0	0	0	--	lincRNA	chr18:66487432-66488377:-	--
ENSOARG00000026812	0	0	0.028974	0	0	0.0804735	0	0.084231	0.0259149	0	0	0	--	lincRNA	chr15:15443815-15446923:-	--
ENSOARG00000025442	0	0	0.0429279	0.121624	0	0.198716	0	0.0415989	0.0383955	0.0444473	0.169618	0.0398762	--	lincRNA	chr12:26036768-26039181:+	--
ENSOARG00000025306	0.100234	0	0	0	0	0.0968937	0	0	0.187216	0	0	0	--	lincRNA	chr5:37990585-37994569:+	--
ENSOARG00000026424	0	0	0	0.0335666	0	0	0	0	0	0	0	0	--	lincRNA	chr18:5842535-5847098:+	--
ENSOARG00000025958	0	0	0	0	0	0	0.103644	0	0	0	0.099446	0	--	lincRNA	chr3:15456895-15626449:+	--
ENSOARG00000025993	0.19373	0.240875	0.128724	0.104201	0.0725181	0.119174	0.0757267	0.249478	0.180923	0.17136	0.199814	0.102491	--	lincRNA	chr3:84646174-84681092:-	--
ENSOARG00000025283	0.0235224	0	0	0	0	0	0	0	0	0	0	0	--	lincRNA	chr5:4220019-4309765:+	--
ENSOARG00000025301	0.0564887	0.128765	0.147455	0.139258	0.135682	0.102387	0.0455416	0.085734	0.118698	0.053436	0.211203	0.102729	--	lincRNA	chr5:31921124-31935371:+	--
ENSOARG00000026734	0.0456503	0.0607012	0.039721	0.0225077	0.0730991	0.0441291	0.0245357	0.0230948	0.0142109	0	0.023542	0.0295178	--	lincRNA	chr7:98582270-98716848:-	--
ENSOARG00000026128	0	0	0	0	0	0	0	0.0595929	0	0	0	0	--	lincRNA	chr21:48432430-48562231:+	--
ENSOARG00000026221	0	0	0	0	0	0	0	0	0	0	0.0360789	0	--	lincRNA	chr13:39380431-39381958:+	--
ENSOARG00000025918	5.89262	5.14424	4.84363	3.09079	3.95786	4.60549	6.33424	7.10395	4.80058	6.91266	7.62944	3.76968	--	lincRNA	chr24:41483434-41508821:+	--
ENSOARG00000026212	0	0.0128823	0	0	0	0	0	0	0	0.0122194	0	0	--	lincRNA	chr13:24082134-24087572:-	--
ENSOARG00000026058	0	0	0	0	0	0	0.0692912	0	0	0	0	0	--	lincRNA	chr3:216911013-216913954:-	--
ENSOARG00000026892	7.9836	8.68221	6.25199	8.16779	8.49224	5.40229	7.90251	7.43841	8.6985	8.91874	8.4745	7.16263	--	lincRNA	chr14:894047-895437:+	--
ENSOARG00000026501	0.0421861	0.056095	0.0954378	0.0346662	0.096503	0.0611706	0.0604636	0.078255	0.0984937	0.0836133	0.0725184	0.0681947	--	lincRNA	chr9:14238959-14244600:-	--
ENSOARG00000026953	0	0	0	0.0212481	0	0	0	0	0	0.0232951	0.0222245	0.0417987	--	lincRNA	chr14:61815609-61817431:+	--
ENSOARG00000026318	0.0388432	0	0	0	0.0533134	0	0	0	0	0	0	0	--	lincRNA	chr10:60472718-60507235:-	--
ENSOARG00000026784	0.019673	0	0	0	0.0810055	0	0	0.0199054	0	0	0.0608727	0	--	lincRNA	chr26:4847896-4849955:-	--
ENSOARG00000026367	0	0	0	0	0	0	0	0.0341363	0	0	0	0	--	lincRNA	chr11:34223969-34225395:+	--
ENSOARG00000026415	0	0	0.0082123	0	0.0107951	0.00760305	0	0	0	0	0.00811216	0	--	lincRNA	chr25:43997372-44012571:+	--
ENSOARG00000026746	0	0	0	0.0464192	0	0	0	0.04763	0	0	0	0	--	lincRNA	chr22:22414654-22415794:-	--
ENSOARG00000026512	0	0.0269178	0	0	0	0	0	0	0.0110281	0	0	0	--	lincRNA	chr9:26378604-26419029:-	--
ENSOARG00000026807	0	0	0	0	0	0.0258611	0	0	0	0	0	0	--	lincRNA	chr26:41251227-41260996:+	--
ENSOARG00000026158	0	0	0	0	0	0.107376	0	0	0	0.0600429	0	0	--	lincRNA	chr23:12279720-12282090:-	--
ENSOARG00000025377	0	0	0	0	0	0	0.0340581	0	0	0	0	0.0307303	--	lincRNA	chrX:79340096-79346914:-	--
ENSOARG00000026422	0.219703	0.227641	0.0834183	0.0196952	0.0822406	0.154459	0.128819	0.101045	0.0559581	0.129556	0.0824011	0.135604	--	lincRNA	chr18:3410439-3417300:+	--
ENSOARG00000026292	0	0.0294339	0	0	0	0	0	0	0	0	0	0	--	lincRNA	chr10:23816393-23844336:+	--
ENSOARG00000026944	0.0166325	0.0189568	0.0694666	0.0820059	0.0684858	0.0160783	0.035758	0.151461	0.0621321	0	0.0343097	0.0322641	--	lincRNA	chr14:59424260-59580894:-	--
ENSOARG00000026845	0	0	0	0.0207997	0	0.0203902	0	0.0426845	0.0196987	0.0456073	0	0	--	lincRNA	chr15:77844508-77896370:+	--
ENSOARG00000026334	0.111078	0.0949502	0.072488	0.0273833	0.0571717	0.120798	0	0.0983413	0.0648345	0.105075	0.143208	0.0673348	--	lincRNA	chr10:83793549-83816711:+	--
ENSOARG00000025707	0	0	0.0197635	0	0.0259793	0	0.0203466	0.0383034	0.0176768	0	0.0390451	0	--	lincRNA	chr17:70973519-70975904:+	--
ENSOARG00000025612	0.0295172	0	0	0.0291067	0	0	0	0	0	0	0	0	--	lincRNA	chr1:216473183-216476208:-	--
ENSOARG00000025873	0	0	0	0	0.0119397	0	0	0.0176036	0	0.00940448	0	0	--	lincRNA	chr24:901683-906244:-	--
ENSOARG00000026772	0.102672	0.351059	0.0536019	0.101244	0.0704602	0.0992506	0.220733	0.155827	0.335597	0.110998	0.105897	0.199165	--	lincRNA	chr22:49982214-49986073:+	--
ENSOARG00000025288	0.361109	0.493886	0.603276	0.783391	0.198253	0.698151	0.621074	0.730749	0.337238	0.156157	1.04286	0.49034	--	lincRNA	chr5:9660559-9708688:-	--
ENSOARG00000026434	0	0	0	0	0.0135818	0	0.0212741	0	0	0.0106979	0	0	--	lincRNA	chr18:17918562-17956399:-	--
ENSOARG00000026087	0.0325524	0.148406	0.0566487	0.117699	0.0744652	0.104892	0.0933119	0.120769	0.131736	0.211153	0.0895326	0.0736701	--	lincRNA	chr3:223888905-223906170:+	--
ENSOARG00000026210	0.168378	0.236194	0.121715	0.114948	0.231104	0.22537	0.180997	0.117946	0.145151	0.16803	0.240461	0.0753745	--	lincRNA	chr13:20370130-20373691:-	--
ENSOARG00000026391	3.86055	2.67631	2.92971	3.19855	2.18504	2.90473	3.16588	3.32225	3.5496	2.90433	2.93504	3.16536	--	lincRNA	chr11:54738796-54740870:-	--
ENSOARG00000026311	0.0707423	0	0	0	0	0	0	0	0	0	0	0.0686137	--	lincRNA	chr10:47111144-47120398:+	--
ENSOARG00000027046	0	0.0103706	0	0	0	0	0	0	0	0	0	0	--	lincRNA	chr8:81027452-81048803:-	--
ENSOARG00000025715	5.2978	4.79218	5.26823	4.95463	6.0595	4.08482	8.13548	3.59487	4.26043	6.68201	5.11726	6.13753	--	lincRNA	chr17:71621658-71642698:+	--
ENSOARG00000025632	0.0476645	0	0.0248842	0.0470017	0	0	0.0512367	0.0482276	0.0222569	0	0	0.0462303	--	lincRNA	chr1:251419262-251497362:+	--
ENSOARG00000026650	0	0	0	0	0	0.105374	0	0.0551469	0.0509002	0	0.0562148	0	--	lincRNA	chr19:24800730-24802676:-	--
ENSOARG00000026067	0.0464165	0.0226727	0.0276945	0.045771	0.0455058	0.0128199	0.0285115	0.0201278	0.0557334	0.00716868	0.0136784	0.0385885	--	lincRNA	chr3:220536741-220543882:-	--
ENSOARG00000026180	0	0	0.0336575	0	0.0221216	0.0155803	0	0	0	0.0174244	0	0	--	lincRNA	chr23:30782707-30785956:+	--
ENSOARG00000026051	0	0	0.00926979	0.00875446	0	0	0	0.0089828	0	0	0	0	--	lincRNA	chr3:202670218-202720543:+	--
ENSOARG00000026267	0.0891752	0.0254092	0.116389	0.0219838	0.0917967	0.0431018	0	0.0451143	0.0208201	0	0.11497	0	--	lincRNA	chr10:6208052-6314451:-	--
ENSOARG00000025539	0.112112	0.0491456	0.189097	0.246617	0.28408	0.083366	0.0741623	0.14834	0.0402695	0.0745868	0.106738	0.40986	--	lincRNA	chr1:77684747-77699717:+	--
ENSOARG00000025248	0	0	0	0.2056	0.114469	0	0.044825	0	0	0.0450816	0	0	--	lincRNA	chr4:81546935-81554199:+	--
ENSOARG00000026548	0.050674	0.0673813	0.0440923	0.0832822	0.0695516	0.0653139	0.118022	0.0341818	0.0394369	0.15522	0.0783983	0.0737239	--	lincRNA	chr9:82943793-82976924:-	--
ENSOARG00000025565	0.0540956	0.184965	0.183571	0.106687	0.0928098	0.0784394	0.0872245	0.0547347	0.0884094	0.0731031	0.111589	0.196755	--	lincRNA	chr1:119133330-119308013:+	--
ENSOARG00000025905	0	0.0295545	0.0270754	0.0511404	0	0	0.0278741	0.0524743	0.1453	0.0280337	0.0534904	0.0251506	--	lincRNA	chr24:40562525-40564555:-	--
ENSOARG00000026780	0.0481885	0.402766	0.251578	0.221752	0.110234	0.0465827	0.259	0.162526	0.135009	0.121558	0.0165673	0.0623181	--	lincRNA	chr22:50826786-50829290:-	--
ENSOARG00000025891	0.0180297	0	0	0	0.0247463	0.0174289	0	0	0	0	0.018596	0	--	lincRNA	chr24:33169760-33290472:+	--
ENSOARG00000026882	0.0384111	0	0	0	0.0527205	0	0	0	0	0	0	0	--	lincRNA	chr20:41498916-41527985:+	--
ENSOARG00000026113	0.705901	0.423446	0.349133	0.531222	0.407946	0.053872	0.339465	0.150366	0.364316	0.421739	0.364035	0.4144	--	lincRNA	chr21:41797305-41809180:-	--
ENSOARG00000026481	0.308272	0.364865	0.247599	0.233835	0.374292	0.183384	0.280394	0.287921	0.31004	0.166636	0.354641	0.229997	--	lincRNA	chr18:68373351-68376670:+	--
ENSOARG00000026637	0.172284	0.14727	0.179889	0.233596	0.118233	0.0832715	0.254644	0.13074	0.261455	0.209537	0.111059	0.1671	--	lincRNA	chr6:116888365-116892246:-	--
ENSOARG00000026955	0.110956	0.363577	0.115854	0.232503	0.152291	0.0268147	0.163998	0.0140334	0.116574	0.164937	0.0715256	0.0538088	--	lincRNA	chr16:3528007-3553396:-	--
ENSOARG00000025772	1.51954	2.72155	1.18996	1.23084	1.26627	1.57383	2.56681	1.59241	1.72319	1.64277	1.34337	1.26328	--	lincRNA	chr2:64417126-64417920:+	--
ENSOARG00000025800	0	0	0	0.122153	0.0566745	0	0	0	0	0	0	0	--	lincRNA	chr2:115725037-115837201:-	--
ENSOARG00000025297	0	0	0.0305353	0	0	0	0	0	0	0	0.030163	0	--	lincRNA	chr5:18848127-18849701:+	--
ENSOARG00000025540	0.147243	0	1.22994	0.145195	0	1.05329	0.158278	0.148982	0.57754	0.732244	0	0	--	lincRNA	chr1:80922455-80924360:+	--
ENSOARG00000026886	0	0	0	0	0	0	0	0	0.11371	0	0	0.118095	--	lincRNA	chr20:45408193-45453226:+	--
ENSOARG00000026622	0.100605	0.252262	0.315138	0.138889	0.276168	0.136154	0.259548	0.223947	0.206701	0.348045	0.166024	0.195157	--	lincRNA	chr6:115548916-115714433:+	--
ENSOARG00000026488	0.246679	0.194643	0.0792516	0.187114	0.104177	0.0733721	0.224371	0.115197	0.088605	0.0615425	0.176142	0.0736175	--	lincRNA	chr9:6169001-6172472:+	--
ENSOARG00000026659	0	0.00807183	0	0.00698365	0	0	0	0.0214974	0	0	0	0	--	lincRNA	chr19:51196706-51225747:-	--
ENSOARG00000025738	0.0903774	0.0228905	0.0419407	0.0990228	0.137829	0.0582438	0.0755615	0.0101606	0.0281344	0.0108563	0.11393	0.0681784	--	lincRNA	chr2:5607591-5622287:-	--
ENSOARG00000026969	0	0.0570077	0	0	0.0686511	0	0.0268832	0.0506088	0	0.0270371	0.0257944	0.0242565	--	lincRNA	chr16:41097945-41213255:-	--
ENSOARG00000025726	0	0	0	0	0	0	0	0	0	0	0	0.0112643	--	lincRNA	chr2:242905-246216:+	--
ENSOARG00000026241	0.0554578	0	0	0	0.0761176	0.0536098	0.178842	0	0.0517919	0	0.0571996	0	--	lincRNA	chr13:53835333-53838784:-	--
ENSOARG00000025630	0	0	0	0	0.024039	0	0	0	0	0	0	0	--	lincRNA	chr1:248316948-248325818:+	--
ENSOARG00000026889	0	0	0	0	0	0	0	0	0	0	0.0090468	0	--	lincRNA	chr20:47642675-47647399:-	--
ENSOARG00000025406	0.381157	0.752997	0.451045	0.375856	0.31389	0.147382	0.382407	0.41137	0.189846	0.412067	0.760047	0.542209	--	lincRNA	chrX:124901153-124903389:+	--
ENSOARG00000025909	0.19607	0.0838012	0.204725	0.169176	0.0672781	0.0947683	0.23711	0.14879	0.137332	0.0794891	0.379178	0.261485	--	lincRNA	chr24:40717989-40722193:-	--
ENSOARG00000025370	0	0	0	0.0352734	0	0	0	0	0	0	0.0737885	0.0346945	--	lincRNA	chrX:75146542-75148063:-	--
ENSOARG00000025263	0.0329762	0	0	0.0325176	0	0.0318774	0.14179	0	0	0.106951	0	0.031984	--	lincRNA	chr4:112389525-112563829:+	--
ENSOARG00000026377	0.227363	0.151163	0.138483	0.0747338	0.156032	0.146525	0.142568	0.115025	0.0884724	0.163868	0.429924	0.330783	--	lincRNA	chr11:42168058-42214877:-	--
ENSOARG00000026045	0	0	0.0709578	0	0	0	0	0.068761	0	0.0734693	0.140185	0	--	lincRNA	chr3:183754896-183756444:+	--
ENSOARG00000026300	0.0603953	0.206505	0.168163	0.178666	0.110526	0.136226	0.216405	0.101848	0.169209	0.195879	0.20764	0.156208	--	lincRNA	chr10:35861315-36006374:-	--
ENSOARG00000025750	0.040673	0	0	0.100269	0	0.0786354	0.0218606	0	0.0379844	0.109929	0.104876	0.0197246	--	lincRNA	chr2:25906985-25927725:+	--
ENSOARG00000026869	0.0191282	0.0218013	0.15978	0.0188622	0	0.0554724	0.0616852	0.0774168	0.0714551	0.165435	0.0789158	0.0185527	--	lincRNA	chr20:27152580-27156546:-	--
ENSOARG00000025545	0	0	0	0	0	0	0	0	0	0.279383	0	0	--	lincRNA	chr1:87765075-87765650:+	--
ENSOARG00000026476	0	0.0394149	0.0361087	0	0.0474652	0	0	0.0524862	0	0	0.0356684	0	--	lincRNA	chr18:67827686-67869950:-	--
ENSOARG00000026983	0	0	0.137488	0	0	0	0.141545	0	0	0	0	0	--	lincRNA	chr16:68157935-68160270:-	--
ENSOARG00000025340	0.963809	1.05704	1.31016	1.57803	0.873585	1.16022	0.821013	1.0488	0.866132	0.963331	0.825273	0.529137	--	lincRNA	chr5:107849027-107882075:+	--
ENSOARG00000026546	0	0	0.0113395	0	0.0149058	0	0.035022	0.0109884	0.0202844	0	0.0448047	0.0210667	--	lincRNA	chr9:80459957-80463839:-	--
ENSOARG00000025690	0	0	0	0	0	0.0188418	0	0	0	0	0	0	--	lincRNA	chr17:62879526-62886433:-	--
ENSOARG00000026233	1.14539	0.870298	0.199324	0.564728	0.786038	0.276804	0.410408	0.965764	0.891393	1.13508	0.590679	0.0925768	--	lincRNA	chr13:43509630-43526341:-	--
ENSOARG00000025593	0	0	0	0	0	0	0	0	0	0.0664553	0	0	--	lincRNA	chr1:181673381-181674482:-	--
ENSOARG00000026383	0.118069	0.016821	0.0770502	0.101873	0.0405132	0.0142668	0.111053	0.0895977	0.096481	0.0159555	0.0304442	0.0429436	--	lincRNA	chr11:51725046-51728360:-	--
ENSOARG00000025774	0.351663	0.472745	0.3766	0.328989	0.408412	0.313795	0.348939	0.374065	0.303154	0.380181	0.316207	0.332336	--	lincRNA	chr2:72456763-72567306:+	--
ENSOARG00000025226	0.309354	0.705168	0.904423	0.488082	0.254758	0.358854	0.399045	0.813822	0.462247	0.668882	0.319069	0.360055	--	lincRNA	chr4:31135448-31234970:-	--
ENSOARG00000026630	0	0	0.0247137	0	0	0	0	0	0.0110522	0	0	0	--	lincRNA	chr6:116388120-116445520:-	--
ENSOARG00000026750	0.0268281	0.0305772	0	0	0	0	0	0	0	0	0	0	--	lincRNA	chr22:30851739-30875298:+	--
ENSOARG00000026353	0.0897016	0.127796	0.0702457	0.0442271	0.153898	0.0867125	0.0723181	0.0453807	0.062829	0.048488	0.0231297	0.0652519	--	lincRNA	chr11:16946816-16952186:-	--
ENSOARG00000025389	0.0347722	0	0.036307	0	0.023863	0.0840337	0	0.0175915	0.0162368	0.131572	0.0179321	0	--	lincRNA	chrX:96959056-97099352:+	--
ENSOARG00000026800	0.0125086	0.0427698	0.0261214	0.0493386	0.0343369	0.0241836	0.0268921	0.0126564	0.0350452	0.013523	0.0903102	0.0363967	--	lincRNA	chr26:31693202-31714456:-	--
ENSOARG00000026522	0	0.0543936	0	0	0	0	0.102602	0	0	0	0	0	--	lincRNA	chr9:38172423-38239339:+	--
ENSOARG00000026700	0	0	0.150248	0	0	0	0	0	0	0.311131	0	0	--	lincRNA	chr7:19481994-19603823:-	--
ENSOARG00000026672	0.0921495	0.420107	0.216488	0.136302	0.347814	0.200427	0.173347	0.139857	0.172116	0.373584	0.213848	0.312819	--	lincRNA	chr19:59259820-59261696:-	--
ENSOARG00000026693	0.13047	0.123919	0.0681146	0.214427	0	0.0630614	0.0934988	0.352031	0.0609229	0.141051	0.022428	0.295271	--	lincRNA	chr7:15566220-15575434:-	--
ENSOARG00000026797	0	0	0	0	0	0	0	0	0.0740656	0	0	0	--	lincRNA	chr26:30596877-30598892:+	--
ENSOARG00000026957	1.23059	1.11685	1.26111	1.10111	1.21984	1.52002	0.636908	0.876198	1.48975	1.18256	1.59829	2.12188	--	lincRNA	chr16:15601046-15604670:-	--
ENSOARG00000026915	0	0	0	0.0193894	0.0404818	0	0	0	0.00918153	0.0106287	0.0101402	0.00953561	--	lincRNA	chr14:39636523-39642618:-	--
ENSOARG00000026207	0.41292	0.27453	0.503004	0.169657	0.566745	0.332633	0.332899	0.208899	0.353489	0.372005	0.425888	0.200248	--	lincRNA	chr13:10613775-10615031:-	--
ENSOARG00000025382	0	0	0	0.155437	0.108175	0	0.169442	0	0	0.0852061	0	0	--	lincRNA	chrX:89207138-89209290:-	--
ENSOARG00000025826	0	0	0	0	0	0.0410769	0	0	0	0	0.0438274	0	--	lincRNA	chr2:170648415-170650818:-	--
ENSOARG00000025356	0.0480413	0.0273774	0	0.0118433	0	0.0580505	0	0.0364566	0	0.0519372	0.0371625	0	--	lincRNA	chrX:27544593-27552233:+	--
ENSOARG00000026390	0	0	0.044468	0	0	0	0.0152599	0	0	0.0153473	0	0	--	lincRNA	chr11:54225864-54263405:-	--
ENSOARG00000025200	0	0	0	0.0149007	0.0207401	0	0.0162433	0.0152893	0	0.0490088	0.0155854	0.0439685	--	lincRNA	chr4:613578-751572:-	--
ENSOARG00000025695	0	0	0	0	0.0140806	0	0.0110277	0	0	0	0	0.0099502	--	lincRNA	chr17:69057571-69061534:+	--
ENSOARG00000025412	0.0443447	0.134778	0.108038	0.07288	0.0811526	0.100023	0.174783	0.104693	0.0414133	0.0799015	0.0914748	0.0860208	--	lincRNA	chr12:522719-678684:+	--
ENSOARG00000026283	0	0.0103508	0	0.00895537	0.0124649	0	0	0	0	0.00981816	0	0	--	lincRNA	chr10:13054585-13059607:-	--
ENSOARG00000025867	0.0186127	0	0	0	0	0	0	0.0564979	0	0.0201222	0	0	--	lincRNA	chr2:247868324-247870830:+	--
ENSOARG00000026191	0.0410799	0	0	0	0	0	0.0220793	0.0103913	0	0	0.0105925	0.0498048	--	lincRNA	chr23:47666578-47826985:+	--
ENSOARG00000026815	0	0.0143749	0.0131691	0	0.0519328	0.0609607	0.0406729	0.0127614	0.0117787	0.0272705	0.0390256	0	--	lincRNA	chr15:21187582-21201521:+	--
ENSOARG00000025529	0	0.0490899	0.0449721	0.042472	0.0591163	0.0208179	0.0694483	0.0435798	0.0402238	0.0465639	0.0666356	0.0208875	--	lincRNA	chr1:61873239-61893271:+	--
ENSOARG00000026573	0	0	0	0.00837102	0	0	0	0	0	0	0	0	--	lincRNA	chr6:23984860-24011813:-	--
ENSOARG00000026124	0	0	0	0	0	0.00885525	0	0	0	0	0	0.00888488	--	lincRNA	chr21:47814469-47820009:-	--
ENSOARG00000025347	0.588556	0.487857	0.223467	0.316566	0.587499	0.362055	0.517635	0.487235	0.54965	0.520597	0.441484	0.467057	--	lincRNA	chrX:11119320-11120748:+	--
ENSOARG00000025230	0.0195818	0	0	0.0482736	0.0134383	0.0378585	0	0.00990655	0	0.0211698	0.0100984	0	--	lincRNA	chr4:38776752-38812821:-	--
ENSOARG00000025387	0.99451	0.899295	0.952588	0.818583	0.721981	0.79452	1.19273	0.52392	1.13601	0.826363	0.805336	0.821094	--	lincRNA	chrX:95048211-95092619:-	--
ENSOARG00000026831	0	0	0.0250413	0.0236492	0.032917	0	0	0.0485321	0	0.0259276	0.0247359	0.0232611	--	lincRNA	chr15:49855712-49857599:+	--
ENSOARG00000025242	0	0	0.0280618	0	0	0	0	0	0	0	0	0	--	lincRNA	chr4:72441713-72473297:+	--
ENSOARG00000025312	0	0.0255819	0.023436	0	0.0462102	0.0216973	0.0482548	0.0227104	0.0419231	0	0.115751	0.0217699	--	lincRNA	chr5:53906776-53913224:-	--
ENSOARG00000026344	0.525016	1.19677	0.900597	0.85053	0.308829	0.50752	0.564362	0.303553	0.665421	0.891931	0.425468	0.581964	--	lincRNA	chr10:85856435-85857865:-	--
ENSOARG00000025322	0	0	0.0299362	0.113088	0.0393514	0.0554305	0	0.0580187	0.0803263	0.0619915	0	0	--	lincRNA	chr5:79052463-79053964:+	--
ENSOARG00000025749	0.148587	0	0.155145	0.04884	0.0906398	0.143635	0.0532407	0	0	0	0	0.0960771	--	lincRNA	chr2:25258013-25350946:-	--
ENSOARG00000025495	0	0.0281792	0	0	0	0	0	0	0	0	0	0	--	lincRNA	chr1:2832976-2839242:+	--
ENSOARG00000026838	0	0	0	0	0	0	0	0.0603413	0	0	0	0.173527	--	lincRNA	chr15:66755769-66756770:+	--
ENSOARG00000026409	0.044732	0.0382372	0.058383	0.0330824	0.061396	0.0216207	0.0240422	0.0565755	0.0313313	0.0241798	0.0230684	0.0108465	--	lincRNA	chr25:35023488-35210222:-	--
ENSOARG00000025710	0	0	0.0541507	0	0	0.0501334	0	0	0	0	0	0	--	lincRNA	chr17:71225798-71292372:-	--
ENSOARG00000026187	0	0	0	0	0	0.0217874	0	0	0	0	0.0116232	0	--	lincRNA	chr23:39141023-39144510:-	--
ENSOARG00000026583	0	0.0470112	0	0	0	0	0	0	0	0	0	0	--	lincRNA	chr6:39677965-39682465:-	--
ENSOARG00000025649	0	0	0	0	0	0	0.0430755	0	0	0	0	0	--	lincRNA	chr1:272846322-272859046:+	--
ENSOARG00000025604	0.606201	0.322427	0.168789	0.159406	0.221875	0.781335	0.347537	0.163563	0.301936	0.305836	0.166731	0.470369	--	lincRNA	chr1:203239417-203280483:-	--
ENSOARG00000026739	0.829446	1.79618	1.64551	0.817911	2.27688	1.28289	1.15909	1.17494	0.697155	0.627697	1.71099	0.965386	--	lincRNA	chr22:12594454-12624418:+	--
ENSOARG00000025828	0	0	0.0530286	0	0	0	0	0.0513869	0.0948594	0	0	0.0985176	--	lincRNA	chr2:178282754-178289800:+	--
ENSOARG00000026430	0.0527254	0	0.0550526	0	0	0	0	0.0266741	0	0	0	0	--	lincRNA	chr18:13622532-13634185:+	--
ENSOARG00000025841	2.56928	2.47781	2.63847	2.67275	2.92576	2.3199	3.27777	2.95672	2.2676	2.6708	2.86838	2.38243	--	lincRNA	chr2:207131480-207134257:+	--
ENSOARG00000026914	0.633535	1.33716	0.808498	0.763552	1.1916	1.24753	0.908019	0.878434	0.525916	1.21762	0.847041	0.614472	--	lincRNA	chr14:39504568-39509671:-	--
ENSOARG00000025237	0	0	0	0.0234273	0	0	0	0	0	0.0128422	0.0122519	0.0115214	--	lincRNA	chr4:61536630-61569078:+	--
ENSOARG00000025915	0.0400302	0.127748	0.0919536	0.0315788	0.0659311	0.10061	0.0946663	0.0648049	0.074768	0.14714	0.0908322	0.147538	--	lincRNA	chr24:41319931-41325481:-	--
ENSOARG00000026756	0	0	0.0257067	0	0	0	0	0	0	0	0.0253932	0	--	lincRNA	chr22:38047473-38051347:-	--
ENSOARG00000026064	0.192958	0.0824711	0.0755532	0.118922	0.0993153	0.209844	0.0777821	0.146428	0.135152	0.130379	0.0497546	0.0935761	--	lincRNA	chr3:220399814-220402100:-	--
ENSOARG00000026572	0.418114	0.204233	0.374202	0.530099	0.491892	0.923842	0.321035	0.725234	0.725168	0.58117	1.10892	0.753133	--	lincRNA	chr6:23471881-23524993:-	--
ENSOARG00000025743	0.0247725	0	0.0517319	0.134354	0.119004	0.143682	0.0798871	0.0125326	0	0.0133907	0	0.0120136	--	lincRNA	chr2:15532406-15580456:-	--
ENSOARG00000025400	0	0	0.0132572	0	0	0	0	0	0.0118574	0	0	0	--	lincRNA	chrX:113547774-113557662:-	--
ENSOARG00000026649	0.115687	0.049445	0.120793	0.0142597	0.0595438	0.0698948	0.0621783	0.0585267	0.0675246	0.0781678	0.134235	0.0420772	--	lincRNA	chr19:21076104-21079957:-	--
ENSOARG00000026450	0	0	0	0	0.0293089	0	0	0	0.0199423	0.0230856	0	0	--	lincRNA	chr18:43886774-44003096:+	--
ENSOARG00000026081	0	0	0	0.0140564	0	0	0	0.0288461	0	0	0	0	--	lincRNA	chr3:223573985-223579907:+	--
ENSOARG00000025303	1.60515	2.03274	1.30356	1.93457	1.71354	0.862036	2.3006	1.62412	2.66497	2.12095	1.83952	2.76774	--	lincRNA	chr5:35731688-35757017:-	--
ENSOARG00000026243	0.08585	0.097847	0.224098	0.126984	0.117832	0.248968	0.0922839	0.0868642	0.0400875	0.0928121	0.110683	0.145717	--	lincRNA	chr13:53874274-54065857:+	--
ENSOARG00000025585	0.0303302	0.224697	0.031669	0.0747711	0.0416292	0.190577	0.163016	0.0920657	0.0991385	0.213134	0.187697	0.132379	--	lincRNA	chr1:163581126-163587857:-	--
ENSOARG00000026510	0.272886	0.32739	0.0749819	0.141627	0.177416	0.194374	0.154388	0.174385	0.254847	0.155272	0.103695	0.278606	--	lincRNA	chr9:25636665-25640045:+	--
ENSOARG00000025871	1.55344	1.60957	1.76946	0.696288	1.74448	0.682579	2.27708	0.85734	1.12103	3.35883	2.25768	1.78064	--	lincRNA	chr24:228211-228899:-	--
ENSOARG00000025404	0	0.0318597	0	0	0	0	0.0150241	0	0	0.0151101	0	0.0135561	--	lincRNA	chrX:122495282-122619516:+	--
ENSOARG00000026065	0	0.009077	0	0	0	0	0	0	0	0.0172199	0	0	--	lincRNA	chr3:220483506-220523669:+	--
ENSOARG00000026716	0	0	0	0.0172152	0.0239616	0	0.0187664	0	0	0	0.0540189	0	--	lincRNA	chr7:67129153-67175169:-	--
ENSOARG00000027044	0	0	0.0589382	0	0.0516499	0.0181886	0.0202257	0	0	0	0.0194065	0.0364988	--	lincRNA	chr8:77841009-77843498:-	--
ENSOARG00000026294	0	0	0.0385757	0	0	0.00892845	0.0397137	0	0	0.0299558	0	0	--	lincRNA	chr10:30554168-30558316:-	--
ENSOARG00000025962	0	0.0673364	0	0	0	0.0571116	0	0.0597783	0.11035	0.191614	0.121872	0.114605	--	lincRNA	chr3:21488790-21491847:+	--
ENSOARG00000025700	0	0	0	0.101518	0.141302	0	0	0	0	0	0	0	--	lincRNA	chr17:70473262-70487209:+	--
ENSOARG00000027005	0.0175792	0	0	0	0	0	0	0	0.0328343	0.0380096	0	0	--	lincRNA	chr8:7230884-7250283:-	--
ENSOARG00000025798	0.0332941	0.0379468	0.0695275	0.0656623	0.0913945	0.0965541	0.143157	0.067375	0.0310933	0.0719883	0.0343398	0	--	lincRNA	chr2:114046190-114223286:-	--
ENSOARG00000025663	0	0	0	0	0	0	0	0	0.0533495	0	0.0589199	0	--	lincRNA	chr17:22645442-22669326:-	--
ENSOARG00000026878	1.95573	2.60054	3.18685	2.83436	2.88766	2.46346	2.13415	3.20812	2.24155	1.79398	1.58927	1.95437	--	lincRNA	chr20:35382426-35386180:-	--
ENSOARG00000026382	0.1538	0.0876464	0	0.379153	0	0.148675	0.24799	0.0778085	0.359083	0.415682	0.0793152	0.149172	--	lincRNA	chr11:51697015-51699134:+	--
ENSOARG00000025709	2.01847	1.4747	1.83736	2.19454	1.63383	1.55096	2.61481	1.98995	1.98171	1.73454	2.29539	2.40952	--	lincRNA	chr17:71096542-71102022:+	--
ENSOARG00000025854	0	0	0	0.0102491	0	0.0100473	0	0	0	0	0	0	--	lincRNA	chr2:228855781-228961567:-	--
ENSOARG00000026161	0	0	0.676115	0	0.148127	0.208652	0.11601	0	0	0.233349	0	0.104675	--	lincRNA	chr23:15363470-15401305:-	--
ENSOARG00000026336	0.032085	0	0	0	0	0.0310158	0	0.032464	0	0	0.099278	0	--	lincRNA	chr10:84717071-84729311:-	--
ENSOARG00000026245	0.307289	0.350231	0.140373	0.113631	0.210882	0.371312	0.144514	0.23319	0.161424	0.249157	0.31694	0.223532	--	lincRNA	chr13:56795870-56916181:+	--
ENSOARG00000025212	0.0485168	0	0	0	0.199772	0	0	0.0981799	0	0.0524513	0.0500405	0.0470569	--	lincRNA	chr4:3900425-3902519:-	--
ENSOARG00000025760	0.374888	0.142425	1.23954	0.369674	0.428787	0.301996	0.537311	1.20117	0.175053	0.675483	0.193331	0.606013	--	lincRNA	chr2:41291744-41586982:-	--
ENSOARG00000025991	0.0197446	0.0562595	0.164929	0.13629	0.0948503	0.0954333	0.0955095	0.0998893	0.119856	0.0853833	0.0509118	0.0957525	--	lincRNA	chr3:80213151-80333966:-	--
ENSOARG00000026639	0.0211341	0.0722626	0	0	0	0.0408598	0.034077	0.0213838	0.0592113	0.022848	0.0217979	0	--	lincRNA	chr19:615758-668978:+	--
ENSOARG00000026728	0.0260732	0	0.0544481	0.0514212	0.0357862	0	0.0560544	0	0	0.0563752	0	0.0252887	--	lincRNA	chr7:94660539-94753362:-	--
ENSOARG00000025877	0	0	0	0	0	0	0.0188879	0	0	0	0	0	--	lincRNA	chr24:9518636-9530140:-	--
ENSOARG00000025988	0	0.027231	0.0124734	0	0.0163964	0.011548	0	0	0.0111564	0	0	0.0115867	--	lincRNA	chr3:74981906-75013751:-	--
ENSOARG00000026002	0	0	0	0	0	0	0	0	0	0	0	0.0365169	--	lincRNA	chr3:96548477-96549538:+	--
ENSOARG00000025246	1.34565	1.65167	2.37776	1.93936	1.13658	2.00124	1.55776	1.04734	2.22338	1.67858	1.38791	2.61031	--	lincRNA	chr4:78080474-78103201:+	--
ENSOARG00000025453	0.0220544	0	0	0.0434953	0.0605405	0.0106597	0.0474144	0.0223149	0.0102982	0.0119214	0.022747	0.0427815	--	lincRNA	chr12:46447871-46463855:+	--
ENSOARG00000025831	0.0685715	0	0	0.135236	0	0	0	0	0	0	0.0707251	0	--	lincRNA	chr2:186563167-186592379:+	--
ENSOARG00000026776	0.0520392	0.118623	0.0543362	0.0684207	0	0.0838418	0	0.0351027	0.0161997	0.0375063	0.125238	0.0168245	--	lincRNA	chr22:50121008-50162409:-	--
ENSOARG00000026565	0.0250007	0.0427417	0.0130521	0.0246531	0.0171571	0.0362515	0.0134372	0.012648	0	0	0.0257859	0.0121242	--	lincRNA	chr6:14246754-14250599:+	--
ENSOARG00000026469	0.0443533	0.227481	0.0463111	0.109341	0.0304381	0.107188	0.071516	0.112193	0.0621321	0.0959004	0.137239	0.0645282	--	lincRNA	chr18:66848632-66853529:-	--
ENSOARG00000025536	0.0949716	0.108243	0.0440727	0.0520282	0.028967	0.0102008	0.0113432	0.0533853	0	0.0570408	0.108838	0.0409395	--	lincRNA	chr1:72035272-72059706:+	--
ENSOARG00000026269	0	0	0	0	0.208562	0.0734455	0.0816712	0	0.0709549	0	0	0	--	lincRNA	chr10:7773614-7829553:-	--
ENSOARG00000025218	3.18563	2.54156	4.32411	6.04705	3.16997	5.77401	3.08193	4.67373	2.60317	2.06638	5.01066	2.54907	--	lincRNA	chr4:7868799-7870786:-	--
ENSOARG00000026779	0.10651	0.445113	0.444846	0.105029	0.341106	0.377523	0.343477	0.179614	0.132626	0	0.109855	0.309916	--	lincRNA	chr22:50497558-50499425:+	--
ENSOARG00000025952	0.179403	0.383388	0.421474	0.199022	0.523252	0.628665	0.458015	0.226903	0.439803	0.36366	0.208167	0.67427	--	lincRNA	chr3:5888928-5904147:+	--
ENSOARG00000025702	0.0703493	0.0400901	0.293818	0.173427	0.241391	0.102008	0.378108	0.0711804	0.197097	0.304217	0.362794	0.204698	--	lincRNA	chr17:70520104-70522300:-	--
ENSOARG00000026710	0	0	0	0	0.101375	0.0475991	0	0.0249108	0	0	0	0.0955167	--	lincRNA	chr7:57124667-57275633:+	--
ENSOARG00000025425	0	0	0	0	0	0	0	0	0.0169911	0	0	0	--	lincRNA	chr12:7917736-7977782:-	--
ENSOARG00000025480	0.0705453	0.0603027	0.0184148	0.017391	0	0.0852431	0	0.0356893	0.0164705	0	0.109141	0.0171057	--	lincRNA	chr12:78703719-78805612:-	--
ENSOARG00000025646	0	0.0259421	0	0.0224448	0	0.0220028	0	0	0.0212567	0.0492143	0.0704285	0	--	lincRNA	chr1:268540092-268546361:+	--
ENSOARG00000026948	0	0	0.263266	0	0	0.0406225	0	0.0850385	0	0.0454307	0.0433426	0	--	lincRNA	chr14:60348012-60352287:+	--
ENSOARG00000026360	0.267055	0.0760937	0.278843	0.0658354	0.183271	0.129078	0.0717673	0.27021	0.0623505	0	0.206582	0.064755	--	lincRNA	chr11:21293885-21294561:-	--
ENSOARG00000025699	0.0289768	0.132105	0.0151279	0.0571477	0	0.0280112	0	0.0879575	0.0270614	0.0156634	0.0597738	0.0421574	--	lincRNA	chr17:70457079-70468862:+	--
ENSOARG00000025675	0	0	0	0	0.0305451	0	0	0	0	0.0721781	0	0.04317	--	lincRNA	chr17:43839968-44012775:-	--
ENSOARG00000026017	0.0350287	0.0598856	0.0365748	0.0345416	0.144234	0.101584	0.112962	0.0531638	0.0981395	0.0378694	0.0722577	0.0169874	--	lincRNA	chr3:116989665-116992338:-	--
ENSOARG00000026928	0.0369899	0	0.115868	0.0364755	0	0.0357573	0.159048	0.224561	0	0.0799793	0	0	--	lincRNA	chr14:50471343-50473519:+	--
ENSOARG00000025339	0.846404	3.60338	2.52133	2.35661	2.3576	2.57492	2.97035	1.96469	1.74365	2.74513	1.74597	1.40042	--	lincRNA	chr5:107515293-107519481:-	--
ENSOARG00000026272	0	0	0	0.0408287	0	0	0	0	0	0	0	0	--	lincRNA	chr10:8590717-8719711:-	--
ENSOARG00000026203	0	0.0485941	0	0	0	0	0.0458312	0	0.0398175	0	0	0.0827061	--	lincRNA	chr13:65-4424:-	--
ENSOARG00000026503	0.890358	0.541216	0.805704	0.702381	0.162939	0.573793	0.446639	0.900877	0.609768	0.320854	0.612214	0.805997	--	lincRNA	chr9:14595147-14596019:+	--
ENSOARG00000026443	5.02455	4.68548	4.45143	6.38102	6.06042	6.77052	5.31927	6.08528	4.69241	6.41966	5.49643	5.09488	--	lincRNA	chr18:32955015-32956433:-	--
ENSOARG00000026694	0.0187506	0	0	0	0	0	0.0201558	0	0	0	0	0	--	lincRNA	chr7:16584498-16607694:+	--
ENSOARG00000026427	0.346138	0.197254	0	0.597317	0.118771	0.250953	0	0.175114	0	0.280656	0.267757	0.671446	--	lincRNA	chr18:11334749-11353237:+	--
ENSOARG00000026483	0.0119424	0	0	0.0235525	0.0163912	0.0115444	0	0.0120834	0.0223058	0	0	0.011583	--	lincRNA	chr18:68476764-68486873:-	--
ENSOARG00000025557	0	0	0	0	0	0	0.0316801	0	0.0275232	0	0	0	--	lincRNA	chr1:104515795-104658975:+	--
ENSOARG00000025418	0	0	0.0430211	0	0.0565516	0	0	0	0	0	0	0.0799253	--	lincRNA	chr12:5761663-5795600:-	--
ENSOARG00000026020	0.375559	0.186105	0.27279	0.370336	0.358585	0.292014	0.228181	0.272606	0.182991	0.34423	0.286305	0.158373	--	lincRNA	chr3:126128809-126138302:+	--
ENSOARG00000025514	0.137573	0.146345	0.153222	0.208012	0.113294	0.0709275	0.0690124	0.0927992	0.137045	0.158645	0.122975	0.088956	--	lincRNA	chr1:27103901-27108637:+	--
ENSOARG00000026877	0	0	0	0	0	0	0	0	0	0	0.0208635	0	--	lincRNA	chr20:33873123-34063718:-	--
ENSOARG00000026037	0.168838	0.0962162	0.617018	0.16649	0.463472	0.652848	0.635221	0.512499	0.946065	0.456326	0.261211	0.573153	--	lincRNA	chr3:163025309-163029420:+	--
ENSOARG00000026843	0.077056	0.0439121	0	0.0379922	0	0	0	0	0.0719623	0.083305	0.158952	0	--	lincRNA	chr15:74143284-74144441:-	--
ENSOARG00000026033	0	0.253201	0.0463923	0.0876265	0.0609831	0	0	0	0.165976	0	0	0.0430942	--	lincRNA	chr3:150624631-150653026:+	--
ENSOARG00000025978	0	0.0162894	0	0	0	0	0	0	0.0133474	0	0.0147411	0	--	lincRNA	chr3:55987273-55990094:-	--
ENSOARG00000026960	0.5015	0.0476318	0.698181	0.782999	0.458883	0.605986	0.628931	0.169142	0.468349	0.271085	0.646563	0.202671	--	lincRNA	chr16:24544681-24583178:+	--
ENSOARG00000027033	0.0671177	0.076497	0	0	0	0	0.0721477	0	0	0.145121	0.0692256	0.325491	--	lincRNA	chr8:55303220-55340228:-	--
ENSOARG00000026130	0	0	0	0	0	0	0	0	0	0.00976679	0	0	--	lincRNA	chr21:48537987-48545859:-	--
ENSOARG00000026744	0	0	0.015151	0	0.0398324	0.014027	0	0.029364	0	0.0470619	0.0448988	0	--	lincRNA	chr22:20846626-20894753:-	--
ENSOARG00000026436	3.29757	4.99928	3.63123	3.12813	3.19294	3.68742	4.49613	2.53608	3.85497	4.0646	4.3625	3.88968	--	lincRNA	chr18:19952218-19985181:+	--
ENSOARG00000025363	5.91025	4.785	7.27767	6.27018	6.04204	7.05297	6.09029	5.85634	7.04219	6.87427	6.30607	6.52309	--	lincRNA	chrX:49702553-49814007:-	--
ENSOARG00000025394	0	0	0	0	0.0247229	0	0	0	0	0	0	0	--	lincRNA	chrX:106215337-106217821:-	--
ENSOARG00000025802	0	0	0.0808673	0.0381858	0	0	0	0.0391819	0	0	0	0	--	lincRNA	chr2:121001383-121139396:-	--
ENSOARG00000027051	0	0	0.0174584	0	0	0.0161632	0	0	0	0	0	0	--	lincRNA	chr8:89151399-89159792:+	--
ENSOARG00000025393	0	0.0255894	0.0468858	0.0221397	0	0.0217037	0.048269	0.0454343	0.0419355	0.194181	0.023157	0.0217763	--	lincRNA	chrX:103591199-103593096:+	--
ENSOARG00000026129	1.55655	2.41919	1.85257	2.38286	1.21014	1.35737	2.64437	2.03751	1.53498	1.90637	1.3809	2.44933	--	lincRNA	chr21:48487893-48508977:+	--
ENSOARG00000025863	0.0106143	0	0	0	0	0	0	0	0	0	0.0109477	0	--	lincRNA	chr2:241546871-241575651:-	--
ENSOARG00000026144	0	0	0	0	0	0	0	0	0.0109566	0	0.0121006	0	--	lincRNA	chr23:657340-807916:+	--
ENSOARG00000025505	0	0.0160718	0.036809	0.0139051	0.00967716	0.0408939	0.030316	0.0142678	0.0329226	0.0228671	0	0.0341923	--	lincRNA	chr1:9484343-9492692:-	--
ENSOARG00000025684	1.003	3.57239	3.27272	2.349	1.72081	3.9995	0.808626	4.0594	2.22466	1.21988	2.19831	1.33763	--	lincRNA	chr17:59679324-59737034:-	--
ENSOARG00000026498	0.0810856	0.0231042	0.126997	0.039979	0	0.0783836	0.108953	0.22562	0.0757256	0.109577	0.0418161	0.216276	--	lincRNA	chr9:14080788-14082779:-	--
ENSOARG00000026103	0.0197241	0.0449609	0	0	0.013536	0.0381337	0	0	0	0.0106618	0.0101718	0.0191306	--	lincRNA	chr21:34851191-34895950:-	--
ENSOARG00000025736	0	0.0971881	0	0	0	0	0.229156	0	0	0	0.08795	0	--	lincRNA	chr2:4321229-4325054:+	--
ENSOARG00000025771	0.144995	0.132206	0.0756974	0.085787	0.179109	0.182212	0.0935167	0.146708	0.108328	0.125403	0.164503	0.140632	--	lincRNA	chr2:57856955-57927820:-	--
ENSOARG00000026373	0	0	0	0.0212601	0	0	0	0	0	0	0	0	--	lincRNA	chr11:40159758-40312440:-	--
ENSOARG00000025804	0.416151	0.0677579	0.434519	0.35174	0.367187	0.574691	0.319527	0.270686	0.222081	0.289221	0.398562	0.461291	--	lincRNA	chr2:125725808-125754038:+	--
ENSOARG00000025450	0.010857	0.0247484	0.0340086	0.010706	0	0.0104952	0.0583533	0.0219705	0.0304179	0.0117375	0.0671878	0.0210606	--	lincRNA	chr12:41312990-41316656:+	--
ENSOARG00000025203	0	0	0	0	0	0.132813	0	0.0695071	0.0641545	0	0	0	--	lincRNA	chr4:1728138-1833712:-	--
ENSOARG00000026039	0	0.0378804	0	0	0	0	0	0	0	0	0.0342797	0	--	lincRNA	chr3:171842416-171845741:+	--
ENSOARG00000025465	0	0.0615019	0.0563429	0.319264	0.0740633	0.052163	0.11601	0.0545986	0	0.116674	0.0556558	0.20935	--	lincRNA	chr12:68996915-68997668:-	--
ENSOARG00000026302	0	0	0.0754095	0	0	0	0	0	0.0674476	0	0	0	--	lincRNA	chr10:38272831-38274476:-	--
ENSOARG00000026047	0	0	0.065999	0	0	0	0	0	0	0	0.0325971	0	--	lincRNA	chr3:189782451-189788277:-	--
ENSOARG00000025591	0	0	0	0	0	0	0	0	0	0	0.1473	0	--	lincRNA	chr1:173286372-173397338:-	--
ENSOARG00000026835	0	0	0.0761332	0	0	0.14097	0	0.0737762	0	0.0788279	0.225614	0	--	lincRNA	chr15:56176711-56177458:-	--
ENSOARG00000026628	2.94564	2.66267	2.9696	2.10339	1.95179	1.96378	1.74698	2.15825	1.61261	2.63547	2.30481	2.2659	--	lincRNA	chr6:116168539-116169834:+	--
ENSOARG00000026601	0.343788	0.783662	0.628185	0.339007	0.353895	0.664665	0.277165	0.260887	0.240797	1.115	0.709171	0.333444	--	lincRNA	chr6:91393630-91434054:-	--
ENSOARG00000026972	0.0532054	0.0606405	0.111108	0	0.073026	0.102865	0.0571927	0.26917	0.0993766	0	0	0.0516045	--	lincRNA	chr16:47192441-47238404:-	--
ENSOARG00000026890	0	0	0	0.033239	0	0	0.018117	0	0	0	0	0	--	lincRNA	chr20:50789331-50794993:-	--
ENSOARG00000026516	2.43186	1.46984	2.15447	1.88937	1.36547	1.21103	2.09921	1.19301	2.06464	1.79255	1.97619	1.53672	--	lincRNA	chr9:32671514-32718300:+	--
ENSOARG00000026850	0.0331489	0.0188906	0.017306	0	0.0227489	0	0.0356332	0	0.0154788	0.0179186	0.03419	0.0321515	--	lincRNA	chr15:80604316-80648389:-	--
ENSOARG00000026691	0	0	0	0	0.0360834	0	0	0	0	0	0	0	--	lincRNA	chr7:11781425-11783860:+	--
ENSOARG00000025673	0	0	0	0.0926089	0	0	0	0	0	0	0	0	--	lincRNA	chr17:40040415-40043287:-	--
ENSOARG00000026524	0.0442191	0.0251992	0.0415538	0.0130812	0.0424844	0.0213728	0.0142599	0.0447415	0.0165184	0.0143415	0.0273647	0.0171554	--	lincRNA	chr9:39999844-40014762:+	--
ENSOARG00000026847	0.00983652	0	0	0	0	0.0190175	0	0	0.0183726	0	0	0	--	lincRNA	chr15:78000681-78005646:-	--
ENSOARG00000025395	0.0393937	0.0598649	0.0959758	0.0129486	0.036046	0.0126936	0.0564613	0.0398591	0.0122632	0.0283922	0.0270873	0.0636806	--	lincRNA	chrX:108081532-108157886:-	--
ENSOARG00000026633	0	0	0.00742381	0	0	0	0	0	0	0	0	0	--	lincRNA	chr6:116768783-116774530:+	--
ENSOARG00000026086	4.30096	4.14618	3.02684	3.10145	3.19865	3.35175	4.11411	3.8725	3.57429	4.48588	4.43603	4.48395	--	lincRNA	chr3:223873910-223877790:-	--
ENSOARG00000025410	0.181186	0.110136	0.138734	0.131022	0.165789	0.0467062	0.155812	0.097774	0.124086	0.0914103	0.149501	0.117156	--	lincRNA	chrX:126923471-126927153:-	--
ENSOARG00000026214	0.266275	0.202324	0.370705	0.175048	0.365471	0.171602	0.190821	0.718456	0	0.0959564	0	0.344351	--	lincRNA	chr13:27138898-27142340:+	--
ENSOARG00000025753	0.339884	0.178791	0.518681	0.489846	0.215309	0.278011	0.309148	0.132269	0.463917	0.0565304	0.323593	0.228225	--	lincRNA	chr2:29879434-29893011:+	--
ENSOARG00000025512	0.0555999	0.0792121	0.058054	0.04112	0	0.0268736	0.0896501	0.0140642	0.103849	0.0450816	0.0143365	0.0943721	--	lincRNA	chr1:18435711-18438733:+	--
ENSOARG00000025433	0.190898	0.193399	0.287912	0.0836635	0.553138	0.369073	0.0228005	0.15023	0.0396175	0.206379	0.371909	0.288017	--	lincRNA	chr12:16594474-16650905:-	--
ENSOARG00000026449	3.58404	5.93371	4.76077	4.15025	5.86694	4.1321	4.73627	3.94799	3.21405	4.97667	4.35227	4.1034	--	lincRNA	chr18:42640907-42757716:+	--
ENSOARG00000026413	0	0	0	0	0.0102477	0	0	0	0.0139455	0	0	0.00724166	--	lincRNA	chr25:43049072-43063689:-	--
ENSOARG00000026178	0	0	0	0	0	0	0.0843711	0	0	0	0	0	--	lincRNA	chr23:27590550-27593995:-	--
ENSOARG00000026169	0	0	0	0	0	0.0421132	0	0	0	0.0470979	0	0	--	lincRNA	chr23:17179106-17307900:-	--
ENSOARG00000026820	0.0249269	0	0.0780815	0	0	0	0	0.0252214	0.0232792	0.0269484	0	0	--	lincRNA	chr15:32313810-32688064:+	--
ENSOARG00000026504	0	0	0	0	0.0247581	0	0	0	0	0	0	0	--	lincRNA	chr9:14670101-14674050:+	--
ENSOARG00000026783	1.06965	0.517203	1.01533	1.08673	1.20119	1.222	1.14981	1.57423	1.12002	1.43673	0.66863	1.41472	--	lincRNA	chr26:3962249-3965992:+	--
ENSOARG00000026286	0.0320039	0	0.0334165	0.0315588	0.0658895	0.0309374	0.0516036	0.032382	0.0747208	0.0172996	0.0495135	0.0155205	--	lincRNA	chr10:14978150-14989607:-	--
ENSOARG00000026189	0.500377	0.456241	0.417971	0.631575	0.439541	0.580444	0.344241	0.546792	0.392532	0.476041	0.557379	0.54356	--	lincRNA	chr23:47034890-47190729:-	--
ENSOARG00000026083	0.0717443	0.122655	0.187278	0.247613	0.246178	0	0.192803	0.18148	0.234506	0.0775625	0.221993	0.139171	--	lincRNA	chr3:223791999-223793165:-	--
ENSOARG00000025254	0.0260732	0.0297168	0	0	0.0357862	0	0	0	0.0486993	0.0281876	0	0	--	lincRNA	chr4:95314176-95324251:+	--
ENSOARG00000025518	0.0342548	0.117125	0.0357668	0	0.0470158	0	0.110466	0	0.0959714	0.0370328	0	0.0332241	--	lincRNA	chr1:37923485-37929107:+	--
ENSOARG00000026049	0	0.024148	0.0331836	0.0208925	0.0436201	0.0512029	0	0.042875	0	0.0114527	0.0109263	0.0513742	--	lincRNA	chr3:191414093-191417755:+	--
ENSOARG00000025310	0	0.065602	0.0600991	0	0.0790008	0	0	0.116477	0	0	0.118732	0	--	lincRNA	chr5:45418487-45420290:+	--
ENSOARG00000026626	4.73571	3.87212	4.60434	4.77137	3.67386	4.16324	5.80994	3.2986	4.61495	5.86175	5.39766	7.85507	--	lincRNA	chr6:115927210-115929618:-	--
ENSOARG00000026486	0	0	0	0	0	0	0.0454486	0	0.0394852	0	0	0	--	lincRNA	chr9:578018-579937:-	--
ENSOARG00000025316	0.0400302	0.136872	0.208985	0.0789469	0	0.154785	0.12909	0.405031	0.037384	0.389488	0.0412874	0.0776514	--	lincRNA	chr5:68270592-68271937:+	--
ENSOARG00000026654	0.538846	0.422226	0.56263	0.265676	0.416015	0.293	0.543027	0.272606	0.503226	0.291272	0.347356	0.391974	--	lincRNA	chr19:33849362-33852892:-	--
ENSOARG00000026916	0	0.0079053	0	0.0136791	0	0	0.0149117	0.0140359	0.00647753	0.00749851	0.00715386	0.0134547	--	lincRNA	chr14:42981115-43008206:-	--
ENSOARG00000026895	0	0	0	0	0.0448328	0	0.0351123	0	0.0305051	0	0	0	--	lincRNA	chr14:6107006-6108596:+	--
ENSOARG00000026018	0	0.132408	0	0	0	0.112302	0.12488	0	0	0	0.239643	0	--	lincRNA	chr3:119543226-119545233:+	--
ENSOARG00000025703	0.0426168	0.0485723	0.0355983	0.0336193	0.0233971	0.024718	0.0183243	0.0603684	0.0159199	0.0460729	0.0263732	0.0578683	--	lincRNA	chr17:70641860-70698565:-	--
ENSOARG00000025486	0.0232346	0.0264815	0	0.0229115	0.0318902	0.0898415	0.0249759	0	0.0433975	0.0251189	0	0	--	lincRNA	chr1:485106-684294:-	--
ENSOARG00000025670	0.305911	0.348661	0.319414	0.521044	0.229021	0.564551	0.179366	0.309525	0.363605	0.210458	0.258152	0.4046	--	lincRNA	chr17:35229901-35299146:+	--
ENSOARG00000026818	1.26257	1.56598	2.28764	1.35487	1.17227	1.43588	2.15555	1.31506	1.17911	2.16788	1.68523	1.87289	--	lincRNA	chr15:29002398-29009705:-	--
ENSOARG00000025214	0.0184143	0	0	0	0	0	0	0.0372636	0	0	0	0	--	lincRNA	chr4:4677784-4679883:-	--
ENSOARG00000025343	5.89246	5.23416	7.66865	7.84169	4.58837	4.97797	6.07997	4.95416	4.73032	6.77188	5.38096	4.97825	--	lincRNA	chrX:5239682-5523201:+	--
ENSOARG00000026671	0.0131585	0.044992	0.123654	0.103804	0	0.0381601	0.0282893	0.186396	0.0122887	0	0.0271435	0.0127626	--	lincRNA	chr19:59095744-59139872:-	--
ENSOARG00000026466	1.9402	1.77612	1.58403	1.57738	1.38815	1.12732	1.5642	1.45145	1.57099	1.70704	1.76696	1.32128	--	lincRNA	chr18:66302709-66307716:+	--
ENSOARG00000026603	0.0704798	0	0	0	0	0	0	0	0	0	0	0	--	lincRNA	chr6:103742054-103743466:-	--
ENSOARG00000025527	0.0880385	0.301024	0.0919245	0.0434071	0.422924	0.127657	0.283909	0.178157	0.246657	0.142767	0.136205	0.0853895	--	lincRNA	chr1:59844937-60011169:-	--
ENSOARG00000026428	0	0	0	0	0	0	0	0	0.0569461	0	0	0	--	lincRNA	chr18:11535851-11562888:-	--
ENSOARG00000025942	0	0.0383841	0.0351644	0.0332095	0	0.0325556	0	0.136303	0.0943549	0.109227	0	0.0979936	--	lincRNA	chr3:2134758-2161571:-	--
ENSOARG00000025693	0.0364108	0.055332	0.0633633	0.0418885	0.0249875	0.04693	0.0326163	0.0429811	0.0226693	0.0459242	0.0375544	0.0588588	--	lincRNA	chr17:68037946-68124857:+	--
ENSOARG00000026256	0.0287412	0.0327576	0.0450147	0.0425122	0.0690342	0.0138917	0.0386189	0.00727018	0.0402619	0.0310719	0.0222329	0.0209073	--	lincRNA	chr13:77021700-77030340:-	--
ENSOARG00000026606	0	0	0	0	0	0	0	0	0	0	0	0.0725307	--	lincRNA	chr6:108777537-108778725:+	--
ENSOARG00000025455	0	0	0	0	0	0.0554724	0.0616852	0	0	0	0	0.055658	--	lincRNA	chr12:48573125-48625091:+	--
ENSOARG00000025596	0	0	0	0.0287935	0	0	0	0.0295445	0	0	0.0903498	0	--	lincRNA	chr1:187586052-187650171:+	--
ENSOARG00000026246	0	0.0398319	0	0.0689242	0.19187	0.168918	0.112702	0.035361	0.0979138	0	0	0.0677932	--	lincRNA	chr13:61314671-61324754:+	--
ENSOARG00000025235	0.132441	0.0251582	0.0460958	0.282966	0.151483	0.128028	0.0237278	0.0223344	0.0412289	0.119318	0.0910673	0.0428188	--	lincRNA	chr4:59827992-59830440:+	--
ENSOARG00000026398	0.211832	0.491812	0.319486	0.471929	0.430736	0.310952	0.632522	0.420732	0.424967	0.398649	0.291314	0.593547	--	lincRNA	chr11:61601718-61745228:+	--
ENSOARG00000025687	0	0	0	0.00775255	0	0	0	0	0	0	0	0	--	lincRNA	chr17:62195706-62206556:+	--
ENSOARG00000026290	2.92829	4.69054	1.98327	1.87302	3.36741	3.06023	1.78656	2.72265	3.39992	3.59357	3.10189	2.14933	--	lincRNA	chr10:19734316-19746131:-	--
ENSOARG00000026478	0.186219	0.106121	0.259251	0.244839	0.127795	0.120009	0.200175	0.125612	0.289848	0.268427	0.160056	0.571949	--	lincRNA	chr18:68038860-68044751:+	--
ENSOARG00000025615	0	0	0.0207999	0.0196436	0.0546833	0	0.0856541	0	0.0186038	0.0215361	0.0410925	0.0579637	--	lincRNA	chr1:224894006-224954099:-	--
ENSOARG00000025561	0.0502495	0.0859074	0.157402	0.148652	0.068969	0.0728626	0.135038	0.0254216	0	0	0.0518277	0.170581	--	lincRNA	chr1:113860608-113872443:+	--
ENSOARG00000026385	0.177766	0.101304	0	0.0525882	0.0487979	0.12029	0.152871	0.10792	0.0830076	0.0960911	0.0550047	0.0517252	--	lincRNA	chr11:52833764-52836011:-	--
ENSOARG00000026034	0.242628	0.276534	0.16286	0.358881	0.118934	0.201037	0.204923	0.0876766	0.323699	0.224832	0.160874	0.0504273	--	lincRNA	chr3:150809445-150979162:+	--
ENSOARG00000025757	0.479136	0.780132	0.857631	0.809953	0.469735	0.595504	0.588621	0.831079	1.02277	0.369994	1.05897	1.19499	--	lincRNA	chr2:37175369-37176100:+	--
ENSOARG00000025225	0	0	0	0	0	0	0	0	0.0584472	0	0.0645498	0	--	lincRNA	chr4:29529431-29533300:+	--
ENSOARG00000026754	0	0	0	0	0	0	0	0	0.0173994	0	0	0	--	lincRNA	chr22:35491989-35651802:+	--
ENSOARG00000026362	0.102029	0.300407	0.0887767	0.0922255	0.128368	0.123286	0.182791	0.111837	0.071463	0.128686	0.105233	0.115452	--	lincRNA	chr11:27948348-28114948:+	--
ENSOARG00000027016	0.0922054	0.0350302	0	0	0.0421849	0.0297109	0.0991156	0.0621965	0	0.0996829	0.0634008	0	--	lincRNA	chr8:37685774-37774821:+	--
ENSOARG00000027040	0.741965	1.32485	1.36866	1.02431	1.66334	0.812873	0.797571	1.00097	0.877697	1.84491	0.994848	1.17541	--	lincRNA	chr8:67232575-67348942:-	--
ENSOARG00000025598	0.0073224	0.025037	0.0458737	0.0577646	0.0502511	0.0070784	0	0.0148178	0	0.0158324	0.0226571	0.0568166	--	lincRNA	chr1:191007692-191019922:-	--
ENSOARG00000025898	0.00704145	0	0.00735226	0.00694353	0	0	0	0.00712464	0.013152	0.015225	0.0072626	0.00682958	--	lincRNA	chr24:38605284-38610715:-	--
ENSOARG00000025823	0	0	0	0	0	0.0377418	0	0.039504	0.0364619	0	0	0	--	lincRNA	chr2:161787904-161972956:+	--
ENSOARG00000026070	0.448301	0.644239	0.549495	0.595829	0.374534	0.527571	0.544754	0.414154	0.291246	0.716448	0.361863	0.73729	--	lincRNA	chr3:221410412-221415736:+	--
ENSOARG00000025920	0.0544361	0.10636	0.0162397	0.0843528	0.11741	0.120279	0.158828	0.0550792	0.101675	0.0924796	0.088229	0.0905111	--	lincRNA	chr24:41696723-41716039:+	--
ENSOARG00000026244	0	0	0.00728207	0	0.00957234	0.00674183	0	0	0.00651321	0.00753981	0	0	--	lincRNA	chr13:54065899-54071567:+	--
ENSOARG00000025954	0	0	0.024275	0	0	0	0	0	0	0	0	0	--	lincRNA	chr3:10002675-10018244:-	--
ENSOARG00000026005	0.0579979	0	0.0605579	0	0	0	0	0.234732	0.108328	0	0	0	--	lincRNA	chr3:98598810-98622278:-	--
ENSOARG00000025968	0.0212583	0.0726871	0.06659	0.0419254	0.0583554	0	0.0228515	0	0.0794123	0.0919291	0.021926	0.0412374	--	lincRNA	chr3:36956866-36960147:-	--
ENSOARG00000025284	0	0.051791	0.0474467	0	0.124738	0	0	0	0	0	0.0468681	0	--	lincRNA	chr5:4418367-4425268:-	--
ENSOARG00000026274	0.0116244	0.105991	0.0364126	0.0229255	0.0638195	0.0561853	0.0499824	0.105856	0.021712	0.0502685	0.0839266	0	--	lincRNA	chr10:8777017-8827730:+	--
ENSOARG00000026561	0	0.117976	0.10808	0.408287	0	0.100062	0	0	0	0.111906	0.106762	0.100397	--	lincRNA	chr6:7437959-7489151:+	--
ENSOARG00000027038	0	0.0700037	0	0	0	0	0	0	0	0	0	0	--	lincRNA	chr8:67072887-67078364:+	--
ENSOARG00000026208	0	0.0246779	0	0.021351	0	0.0418612	0.0116374	0.0438158	0.0202208	0.046816	0.0111661	0.0525015	--	lincRNA	chr13:11094836-11098896:-	--
ENSOARG00000026551	0	0	0	0	0	0	0.0136894	0.0128855	0	0	0	0.0123519	--	lincRNA	chr9:85470476-85484699:+	--
ENSOARG00000026131	0.355699	0.810811	6.9823	0.350752	0.0976415	0	1.0706	3.45505	0.398623	0	0.146748	0.206998	--	lincRNA	chr21:48606992-48608548:+	--
ENSOARG00000026004	0	0	0	0.0433067	0.120556	0.042454	0	0	0	0	0	0.0851921	--	lincRNA	chr3:97954866-97957379:-	--
ENSOARG00000026803	0.0456869	0	0	0	0	0	0	0	0	0	0	0	--	lincRNA	chr26:33884523-33889458:-	--
ENSOARG00000025446	0	0.0295747	0.0270939	0	0.0356151	0.175587	0.0557864	0	0	0.0280528	0.0802904	0	--	lincRNA	chr12:34057424-34144099:+	--
ENSOARG00000026226	0	0.0365687	0	0	0	0	0	0	0	0.0346869	0	0	--	lincRNA	chr13:40329294-40414283:-	--
ENSOARG00000025888	0.240815	0	0	0.0593666	0.0826316	0	0	0	0	0.0650861	0	0.291962	--	lincRNA	chr24:30927231-30931927:+	--
ENSOARG00000025900	0.405724	0.535436	0.445929	0.315854	0.468943	0.371562	0.550902	0.302487	0.458674	0.230856	0.330369	0.227825	--	lincRNA	chr24:38964478-39079933:+	--
ENSOARG00000026339	0.0132272	0.0150757	0.0414332	0.0391299	0.0363096	0.0639323	0.0142185	0.080301	0.0247057	0.0142999	0.0954986	0.0256585	--	lincRNA	chr10:85726269-85729311:-	--
ENSOARG00000025780	0.0461027	0	0.0240688	0.0909231	0.0632774	0.0222832	0	0	0.0430551	0.0747622	0.0237753	0.0447155	--	lincRNA	chr2:81398971-81564319:-	--
ENSOARG00000026743	0.756984	1.63472	1.28959	1.29648	1.25772	1.17467	2.29125	1.31014	0.762756	1.48599	1.23278	1.46841	--	lincRNA	chr22:18480530-18483075:+	--
ENSOARG00000026026	0	0	0	0	0	0	0	0	0	0.0101206	0	0	--	lincRNA	chr3:132180519-132308558:-	--
ENSOARG00000026457	0.0450102	0	0	0	0.0617779	0	0.0483834	0	0.0420349	0	0	0.0436559	--	lincRNA	chr18:57401192-57433200:+	--
ENSOARG00000025651	0	0	0.0149118	0.0140828	0	0	0	0	0.0266748	0.0463188	0	0.0831103	--	lincRNA	chr17:5211615-5227102:+	--
ENSOARG00000027001	0	0	0	0	0	0	0.097112	0	0	0	0	0	--	lincRNA	chr16:71595576-71596515:-	--
ENSOARG00000026715	0	0	0	0	0	0.0415886	0	0	0	0	0	0	--	lincRNA	chr7:66111904-66269802:-	--
ENSOARG00000027025	0	0	0	0	0	0	0	0	0	0.0539322	0	0	--	lincRNA	chr8:48627836-48706773:+	--
ENSOARG00000025371	1.8708	1.26193	2.75067	1.73183	1.20526	1.10722	1.8058	1.23618	1.42623	1.48593	1.89017	1.9256	--	lincRNA	chrX:76828385-76859568:-	--
ENSOARG00000025832	0	0	0	0.0593666	0	0	0	0	0	0	0	0.116785	--	lincRNA	chr2:187321768-187322875:+	--
ENSOARG00000026678	0.0238922	0.054462	0	0	0	0.0230961	0	0.0725234	0	0	0.0246426	0.0231733	--	lincRNA	chr19:60223527-60225276:+	--
ENSOARG00000025924	0.274617	0.365158	0.191159	0.0451329	0.18846	0.221221	0.147599	0.277861	0.256463	0.544293	0.0944138	0.310746	--	lincRNA	chr3:583070-594862:+	--
ENSOARG00000025298	0.217505	0.12395	0.177426	0.194373	0.149266	0.223398	0.175354	0.151301	0.152345	0.24984	0.28042	0.177998	--	lincRNA	chr5:18995135-19000910:-	--
ENSOARG00000025625	1.66245	0.772768	1.14361	2.1922	1.58381	1.43059	1.38058	1.16097	1.07157	1.62107	1.66759	1.07495	--	lincRNA	chr1:245254734-245307064:-	--
ENSOARG00000025544	0.00883251	0.0402672	0.0184447	0.00870968	0.0121229	0.0256146	0.0949445	0.0178737	0.0247459	0.0668415	0.0182198	0	--	lincRNA	chr1:86962612-87060305:+	--
ENSOARG00000026440	0	0	0	0	0	0	0	0.0134538	0	0	0	0	--	lincRNA	chr18:24105335-24154262:-	--
ENSOARG00000025251	0.517209	0.760351	0.95485	0.406535	0.421816	0.68837	0.773524	0.925289	0.791032	0.721226	0.610765	0.632511	--	lincRNA	chr4:92615707-92636868:-	--
ENSOARG00000026567	0.025755	0.0880623	0.0268918	0	0.0353495	0	0.0276852	0	0.0240525	0.0556872	0	0	--	lincRNA	chr6:16986872-17119164:-	--
ENSOARG00000026999	11.013	6.91092	5.454	9.27503	5.66527	6.21462	10.1107	7.11462	9.73924	6.5553	11.7168	12.8428	--	lincRNA	chr16:71357625-71364699:-	--
ENSOARG00000025451	0.0401996	0.229086	0.083948	0.0396405	0	0.03886	0.302486	0.122024	0.0750845	0.130379	0.0829243	0	--	lincRNA	chr12:43458472-43471060:-	--
ENSOARG00000026830	0.0173702	0.0197976	0	0	0	0	0	0	0	0	0	0	--	lincRNA	chr15:48748513-48763302:-	--
ENSOARG00000025334	0.0626875	0.0714477	0.163636	0.0618157	0.0430203	0.212095	0	0	0.0292718	0.0677712	0	0.0608013	--	lincRNA	chr5:96266710-96267956:-	--
ENSOARG00000026496	0	0.02069	0.0252726	0.0477354	0	0.00584943	0.0195137	0	0.00565107	0.0130836	0.0187233	0.005869	--	lincRNA	chr9:13780055-14065063:-	--
ENSOARG00000026920	0.0335292	0.458577	0.0350092	0.198378	0.0920398	0.356531	0.18021	0.0678507	0.21919	0.108745	0.207494	0.390244	--	lincRNA	chr14:46786832-46811687:+	--
ENSOARG00000026791	0	0.162466	0.0744192	0.281128	0.0978247	0	0	0	0.0665618	0	0	0	--	lincRNA	chr26:18565990-18567284:+	--
ENSOARG00000026774	0.203039	0.0925651	0.127201	0.160172	0.25081	0.196273	0.0873022	0.246525	0.0379235	0.0878019	0.146591	0.19693	--	lincRNA	chr22:50014629-50018115:-	--
ENSOARG00000025938	0.648454	0.523509	0.620654	0.532864	0.593349	0.652965	0.98749	0.73813	1.03455	0.817882	0.89176	1.02203	--	lincRNA	chr3:1797576-1804422:+	--
ENSOARG00000026408	0	0	0.278843	0	0.183271	0.0645391	0	0.0675526	0	0.0721781	0	0.064755	--	lincRNA	chr25:34819686-34822006:-	--
ENSOARG00000025712	0.315422	0.561719	0.535185	0.485993	0.243521	0.647936	0.529782	0.558509	0.368214	0.277064	0.447326	0.803069	--	lincRNA	chr17:71385150-71387121:-	--
ENSOARG00000025731	0.0190898	0	0	0	0.0262013	0	0.0205204	0.0386306	0.0178279	0	0	0.0185154	--	lincRNA	chr2:475258-618945:+	--
ENSOARG00000026936	0.0272809	0	0	0	0.112332	0.0395577	0.0439881	0.0138016	0.0127388	0.0147466	0.0703442	0.0661501	--	lincRNA	chr14:55896528-55899530:-	--
ENSOARG00000025719	0.114309	0.17371	0.198924	0.150292	0.20919	0.0368332	0.122875	0.192765	0.142337	0.164772	0.275097	0.147826	--	lincRNA	chr17:71761047-71762798:+	--
ENSOARG00000025929	0.0190802	0.0543663	0	0.0470371	0	0	0.0205101	0.0193056	0.0178189	0.0309412	0.0590382	0.0462652	--	lincRNA	chr3:1067875-1077130:+	--
ENSOARG00000026666	0.0255472	0	0.0533496	0	0.0701285	0.0493917	0.0274617	0.025849	0.119292	0.0276189	0	0	--	lincRNA	chr19:58500638-58502223:-	--
ENSOARG00000025769	0	0	0.0381398	0.0720391	0	0.0353103	0.039265	0	0.0682258	0	0	0	--	lincRNA	chr2:56278135-56286820:-	--
ENSOARG00000025275	0.00967863	0.0110312	0.0303175	0.00954403	0.0132842	0.0280683	0	0	0	0.0313906	0.0199652	0.0187748	--	lincRNA	chr4:118995961-119050830:+	--
ENSOARG00000025879	0	0	0.0625638	0	0	0.0434417	0	0	0	0	0	0	--	lincRNA	chr24:16608593-16611965:+	--
ENSOARG00000026687	0.0188156	0.0428899	0.0392921	0.00927695	0.0645623	0.0363771	0.0202257	0	0.00878589	0.0203414	0.0291097	0	--	lincRNA	chr7:8239582-8395732:-	--
ENSOARG00000025894	0.00706502	0	0	0.0209003	0.00969696	0.00682959	0.030378	0	0	0	0	0.0137049	--	lincRNA	chr24:35522356-35531832:+	--
ENSOARG00000025633	0	0	0	0	0	0	0.0417969	0	0.0726252	0	0	0	--	lincRNA	chr1:252722136-252724322:-	--
ENSOARG00000026154	1.82638	1.57607	1.33489	1.26068	2.00541	1.76552	1.54255	1.34637	1.75438	0.93083	1.45317	1.89795	--	lincRNA	chr23:9564615-9617909:+	--
ENSOARG00000025502	0.129213	0	0	0.127416	0.354698	0.124907	0.138897	0	0.120672	0.419075	0	0.125325	--	lincRNA	chr1:5459827-5461433:-	--
ENSOARG00000026437	1.69845	4.00065	1.77342	2.17728	1.70953	2.2165	2.95161	1.5753	1.77123	3.12152	2.04376	2.22391	--	lincRNA	chr18:19976337-19978300:+	--
ENSOARG00000025368	50.5795	61.8299	58.2961	59.8088	52.7331	51.9543	59.8613	60.932	48.2439	61.2929	58.6984	58.0597	--	lincRNA	chrX:62854167-62857317:-	--
ENSOARG00000026264	0.0274484	0.0625684	0.05732	0	0.113021	0.106135	0	0.0555454	0.025634	0.0296744	0	0.0798676	--	lincRNA	chr10:5679577-5729538:+	--
ENSOARG00000025976	0	0	0.0355107	0	0.0233395	0	0	0	0	0	0	0	--	lincRNA	chr3:48316038-48318998:+	--
ENSOARG00000026677	0	0.144324	0	0.0312169	0.0434505	0	0.170148	0.0320312	0.0295645	0.205347	0.0326514	0	--	lincRNA	chr19:60205765-60207089:-	--
ENSOARG00000025856	0.154143	0.210821	0.257515	0.1064	0.200988	0.201159	0.165695	0.171561	0.115163	0.274962	0.10334	0.14203	--	lincRNA	chr2:233757234-233764831:+	--
ENSOARG00000026380	0	0	0.0738648	0	0	0	0	0	0.066066	0	0	0	--	lincRNA	chr11:47855123-47855701:+	--
ENSOARG00000026251	0	0.0349454	0	0	0	0.029639	0	0	0	0	0	0.0297382	--	lincRNA	chr13:68544518-68567321:+	--
ENSOARG00000026159	0.081696	0.0465562	0	0	0	0.0394868	0.0439093	0	0	0.0883212	0.0842617	0.0792378	--	lincRNA	chr23:14472034-14480987:+	--
ENSOARG00000026998	0.109635	0.343629	0.20033	0.216221	0.150478	0.158973	0.147315	0.305059	0.230373	0.503737	0.197887	0.132921	--	lincRNA	chr16:71345052-71346827:-	--
ENSOARG00000026076	1.52747	2.25675	1.27	0.725218	2.7565	2.40625	1.76356	2.48999	2.77374	2.1712	1.92553	1.45407	--	lincRNA	chr3:222868855-222870301:-	--
ENSOARG00000025748	0.0084626	0.0385808	0.00883614	0.0250347	0.0232304	0.0163612	0	0.00856258	0.0237096	0.0182978	0.00872838	0.00820797	--	lincRNA	chr2:24940665-24945597:-	--
ENSOARG00000025521	0.217078	0.212068	0.356179	0.122319	0.0851274	0.209844	0.233346	0.156887	0.376495	0.201156	0.223895	0.30078	--	lincRNA	chr1:43033018-43091076:-	--
ENSOARG00000026621	0	0	0	0.00956841	0	0	0	0	0	0	0	0	--	lincRNA	chr6:115325076-115339099:+	--
ENSOARG00000025862	0.040892	0	0	0	0	0	0	0	0.0381888	0	0	0.0793231	--	lincRNA	chr2:240664671-240666358:+	--
ENSOARG00000026874	0	0	0.0111451	0	0.0146503	0	0.0114739	0	0	0	0	0	--	lincRNA	chr20:30663147-30666822:+	--
ENSOARG00000026682	0	0.0463321	0	0	0	0	0	0	0	0	0	0	--	lincRNA	chr7:3558462-3658896:+	--
ENSOARG00000025812	0.0394892	0	0	0	0	0	0	0	0	0.0426916	0	0	--	lincRNA	chr2:151479914-151492382:+	--
ENSOARG00000025733	3.08818	3.42949	3.32784	2.28393	2.47253	2.56428	2.70251	2.24335	2.81009	3.55264	2.981	2.84166	--	lincRNA	chr2:954711-1233648:-	--
ENSOARG00000026506	0.378231	0.511916	0.419609	0.256418	0.454242	0.434183	0.660688	0.358781	0.463613	0.66447	0.414492	0.596133	--	lincRNA	chr9:14862110-14872992:+	--
ENSOARG00000025933	0.0141406	0	0	0	0	0	0	0.0143076	0	0.00764365	0.0145847	0.0205726	--	lincRNA	chr3:1516950-1531301:+	--
ENSOARG00000026032	23.7582	18.6554	21.6821	20.4767	20.1185	20.4868	23.0439	23.6063	23.3854	20.9969	25.3862	22.7471	--	lincRNA	chr3:149308589-149309664:+	--
ENSOARG00000026125	0	0	0	0.00656968	0	0	0.00716163	0	0	0	0	0	--	lincRNA	chr21:48386608-48418330:-	--
ENSOARG00000025955	0	0	0	0	0	0	0	0	0	0	0	0.0782284	--	lincRNA	chr3:13274096-13295457:-	--
ENSOARG00000025940	8.8569	8.39189	7.85509	8.89156	4.97972	10.2122	9.46331	10.4731	9.91574	10.2673	10.4008	10.4534	--	lincRNA	chr3:2018023-2203956:-	--
ENSOARG00000026946	0.747129	0.655027	0.420057	0.51005	0.4207	0.222225	0.535414	0.368286	0.411488	0.828429	0.474211	0.464518	--	lincRNA	chr14:60104588-60212864:+	--
ENSOARG00000025468	0	0.0756946	0.0346726	0.0982351	0	0	0	0	0.0620235	0	0	0	--	lincRNA	chr12:75407469-75428697:-	--
ENSOARG00000025321	1.63527	2.19832	2.23282	2.77024	2.12936	2.3509	2.52406	3.26676	2.58445	2.17586	3.24352	4.88021	--	lincRNA	chr5:78673827-78682818:+	--
ENSOARG00000026932	0.0295746	0.202245	0.03088	0.0729084	0.0405921	0.0142946	0.0635821	0.104734	0.138098	0.0799326	0.0152517	0.0573695	--	lincRNA	chr14:53982350-53985799:-	--
ENSOARG00000025589	0.0210463	0.0719623	0.109877	0.0622609	0.17332	0.04069	0.180989	0	0.0393102	0.136519	0	0.0612392	--	lincRNA	chr1:170942793-170953651:+	--
ENSOARG00000026771	0.0105202	0.0119904	0.0219692	0.0103739	0	0.0305091	0	0.0319336	0	0.0454936	0	0.0306111	--	lincRNA	chr22:49957766-49966847:-	--
ENSOARG00000026925	6.90284	6.1104	5.71797	4.44714	3.91607	3.9592	6.95022	6.72829	7.19863	4.40295	6.09915	4.61965	--	lincRNA	chr14:47555583-47663167:+	--
ENSOARG00000025532	0	0	0	0	0	0	0.0538728	0	0	0	0	0	--	lincRNA	chr1:64507789-64520342:-	--
ENSOARG00000025881	0.119274	0.156333	0.124538	0.0588074	0.155521	0.0807093	0.147444	0.0482731	0.122528	0.0515785	0.0369059	0.0809793	--	lincRNA	chr24:20439750-20506782:-	--
ENSOARG00000026518	0.10019	0.133222	0.244095	0.0823304	0.0687568	0.0968511	0.0538492	0.0337911	0.218323	0.0722098	0.137782	0.210546	--	lincRNA	chr9:32959368-32964913:-	--
ENSOARG00000025697	0	0	0	0	0	0	0.0335819	0	0	0	0	0	--	lincRNA	chr17:70086605-70099727:+	--
ENSOARG00000026582	0	0	0.0840369	0.238095	0	0	0.173032	0	0	0	0.0830121	0.0780627	--	lincRNA	chr6:38403836-38439656:+	--
ENSOARG00000025492	0.104825	0.0955791	0.262685	0.124041	0.230201	0.0607992	0.202826	0.106064	0.0391583	0.249317	0.151364	0.101671	--	lincRNA	chr1:1039061-1164690:+	--
ENSOARG00000025227	0.0559067	0.0796492	0.0583744	0.151605	0.0767337	0.108087	0.0300483	0.070709	0.156633	0.0302203	0.0864938	0.0677807	--	lincRNA	chr4:33768545-33779593:+	--
ENSOARG00000026453	0.0610259	0.0173885	0.0318598	0.0300886	0	0.0589923	0.0163998	0.0154367	0	0	0.0629425	0	--	lincRNA	chr18:48601602-48649268:+	--
ENSOARG00000026821	0	0	0.0394943	0.0124329	0.0519156	0.0121881	0.108425	0	0.0235496	0.0545229	0.0130042	0.0611443	--	lincRNA	chr15:32664041-32681917:-	--
ENSOARG00000025860	0	0.0188989	0	0	0	0	0	0	0	0	0	0	--	lincRNA	chr2:236529120-236573297:-	--
ENSOARG00000025397	0.59877	0.303309	0.764132	0.524838	1.09577	1.02901	1.21577	0.538528	0.559189	0.719253	0.823434	0.645282	--	lincRNA	chrX:108192306-108198222:-	--
ENSOARG00000026387	0.0320309	0.133859	0.0222965	0.0736993	0.0146545	0.0412847	0.0459085	0.205259	0.0897406	0.0692569	0.0991106	0.0828456	--	lincRNA	chr11:52895985-52899693:+	--
ENSOARG00000026120	0.141719	0.161524	0.123312	0.201859	0.129676	0.106553	0.22851	0.199158	0.198527	0.153212	0.300461	0.175637	--	lincRNA	chr21:43684593-43705027:+	--
ENSOARG00000026759	0.0572549	0.032628	0.179346	0.395211	0.314336	0.110694	0.307729	0.20276	0.16041	0.154745	0.265739	0.194363	--	lincRNA	chr22:40704642-40781301:+	--
ENSOARG00000025680	0	0	0	0	0	0	0	0.0467608	0	0	0	0	--	lincRNA	chr17:49073571-49074421:+	--
ENSOARG00000026733	0.205308	0.286837	0.228201	0.182861	0.354512	0.352118	0.185099	0.154125	0.253587	0.207638	0.136617	0.340449	--	lincRNA	chr7:96953944-96964043:+	--
ENSOARG00000026201	0	0.0240274	0.0660357	0.0415764	0.0578696	0.122273	0	0	0.0196878	0.022791	0.0217435	0	--	lincRNA	chr23:59887188-59895896:-	--
ENSOARG00000026447	0	0.0407312	0.111944	0.0352402	0	0	0	0.0361594	0	0	0	0.0693238	--	lincRNA	chr18:39670336-39672095:-	--
ENSOARG00000025352	0	0	0	0	0	0	0	0	0.0514912	0	0	0	--	lincRNA	chrX:17982808-17984131:-	--
ENSOARG00000026446	0.198893	0	0	0	0	0	0.1069	0	0	0.215023	0	0	--	lincRNA	chr18:38826009-38832598:-	--
ENSOARG00000026635	0.14357	0	0.20987	0.169888	0.453225	0.277572	0.108031	0.0871597	0.294975	0.0931278	0.296158	0.292425	--	lincRNA	chr6:116826888-116831975:+	--
ENSOARG00000025949	0.767878	0.59156	0.438005	0.462733	0.312277	0.329907	0.657283	0.618682	0.644078	0.515	0.417997	0.379283	--	lincRNA	chr3:3245487-3331990:+	--
ENSOARG00000026216	0	0	0.256734	0.242462	0	0	0	0	0.344441	0	0.126802	0	--	lincRNA	chr13:33599718-33648829:+	--
ENSOARG00000025627	0	0.0473972	0	0	0	0	0	0	0	0	0	0	--	lincRNA	chr1:247020144-247087789:+	--
ENSOARG00000026640	0.0687577	0.215507	0.376911	0.0339007	0	0.232633	0.0739106	0.13914	0.128425	0.297335	0.0886464	0.100033	--	lincRNA	chr19:1425213-1433661:+	--
ENSOARG00000027042	0.0210347	0	0	0	0	0	0	0	0	0	0	0	--	lincRNA	chr8:72778000-72795072:+	--
ENSOARG00000026176	0	0.0184715	0.0169221	0	0	0	0	0	0	0	0	0	--	lincRNA	chr23:24834902-24907414:-	--
ENSOARG00000026248	0	0.0458173	0.125922	0.0396405	0	0	0	0	0.0375423	0.0434596	0	0.03899	--	lincRNA	chr13:64684046-64849522:-	--
ENSOARG00000026576	0	0	0	0	0	0	0	0	0.00973318	0	0	0	--	lincRNA	chr6:27631199-27684548:+	--
ENSOARG00000026042	0	0.0160479	0	0	0	0	0	0.0142466	0.0131495	0	0.0145225	0	--	lincRNA	chr3:178313077-178317748:-	--
ENSOARG00000026526	0	0.00762948	0	0	0	0	0	0.0203193	0	0.0144738	0	0.00649261	--	lincRNA	chr9:40070349-40079483:+	--
ENSOARG00000025821	7.61455	8.63069	7.42354	7.30124	7.21768	6.83214	5.47188	8.55584	6.63974	6.36734	6.68215	5.67169	--	lincRNA	chr2:160136348-160361056:-	--
ENSOARG00000025766	0	0.0966458	0	0	0	0	0	0	0	0	0	0	--	lincRNA	chr2:50388292-50508316:-	--
ENSOARG00000027014	0.0826738	0.094227	0	0.040762	0.0567362	0.199797	0.133304	0.209126	0.0772088	0.357513	0.0426352	0	--	lincRNA	chr8:35684887-35685857:+	--
ENSOARG00000025911	0.0254615	0	0	0	0	0	0	0	0	0.0275264	0.0262612	0	--	lincRNA	chr24:40840320-40906649:-	--
ENSOARG00000026752	0	0	0	0	0	0	0	0.180457	0	0	0	0	--	lincRNA	chr22:32906604-32909575:+	--
ENSOARG00000025267	1.44022	1.27855	1.48868	1.09191	1.17214	1.48318	2.02272	1.31078	1.23688	1.31447	1.40335	2.04269	--	lincRNA	chr4:113208235-113213701:+	--
ENSOARG00000025327	2.88144	2.15165	3.51006	2.95567	2.84114	2.68937	2.75916	3.33437	3.41783	2.38109	3.79178	3.48539	--	lincRNA	chr5:85289994-85331890:+	--
ENSOARG00000026762	0	0	0	0	0	0	0	0	0	0	0	0.112334	--	lincRNA	chr22:43971848-43972565:-	--
ENSOARG00000026491	0.0309858	0	0.064707	0	0	0	0	0.0313519	0.0289375	0	0	0	--	lincRNA	chr9:10033475-10164383:+	--
ENSOARG00000026514	0	0	0	0.0270472	0.0376466	0.0530292	0.0294842	0.0555053	0.051231	0.029653	0.0848701	0	--	lincRNA	chr9:27103578-27106919:+	--
ENSOARG00000025737	0.0348072	0.16662	0.181718	0.130428	0.0286644	0.0672947	0.0224495	0.239485	0.110522	0.0827859	0.122061	0.13504	--	lincRNA	chr2:4441213-4448215:+	--
ENSOARG00000025305	0.805173	0.630221	0.698905	0.487864	0.705682	0.750209	0.552678	0.638006	1.0328	0.597792	0.800444	0.611584	--	lincRNA	chr5:37864537-37870628:-	--
ENSOARG00000026021	0.100366	0.114392	0	0.0989705	0.0688779	0	0	0	0.140597	0	0	0	--	lincRNA	chr3:127734806-127737565:-	--
ENSOARG00000025471	0	0	0	0	0	0	0	0	0.0231879	0	0.025609	0.0240821	--	lincRNA	chr12:77614425-77642026:-	--
ENSOARG00000026340	0	0.0254241	0.0116457	0.0109983	0	0	0.0479573	0.056426	0	0.0120579	0.0230075	0.0432714	--	lincRNA	chr10:85735698-85742240:+	--
ENSOARG00000026577	0.0184143	0	0	0	0	0	0	0	0	0	0	0	--	lincRNA	chr6:30579691-30587053:+	--
ENSOARG00000026036	0.0120675	0	0	0.0118997	0.0165631	0	0	0.0122101	0	0	0.0124465	0.0234089	--	lincRNA	chr3:162346698-162350833:+	--
ENSOARG00000025705	0.0719481	0	0	0.0236492	0.032917	0.0927342	0.1289	0.0727981	0.0223974	0.0777829	0.0247359	0.0465222	--	lincRNA	chr17:70668874-70827897:-	--
ENSOARG00000026760	0.0259043	0	0.0135238	0	0	0	0	0.0131052	0	0.0140025	0	0.0376873	--	lincRNA	chr22:42074920-42079125:-	--
ENSOARG00000025922	0.0170048	0	0.00887767	0	0	0	0	0	0.0158807	0.00919189	0	0	--	lincRNA	chr3:40336878-40475522:+	--
ENSOARG00000025549	0.0265841	0.0100997	0	0	0	0.0171321	0	0	0	0.0287399	0.00913966	0	--	lincRNA	chr1:99473909-99478623:+	--
ENSOARG00000026406	0	0	0	0	0	0	0.0569534	0	0	0	0.0546467	0	--	lincRNA	chr25:25990989-26000911:-	--
ENSOARG00000025348	0	0	0	0	0	0	0	0.0422389	0	0	0	0	--	lincRNA	chrX:11696002-11700135:-	--
ENSOARG00000026332	0	0.275341	0.126122	0.119111	0.165789	0.175148	0.129843	0.305544	0.0564029	0.326465	0.124584	0.117156	--	lincRNA	chr10:81150218-81227144:-	--
ENSOARG00000026560	0.0283286	0	0.059158	0	0.0777637	0.0273846	0	0	0	0	0.0584366	0.0274762	--	lincRNA	chr6:3243659-3245286:+	--
ENSOARG00000026324	3.88056	1.16391	2.55906	4.02799	1.96228	3.55381	2.41501	3.09979	1.90739	1.76642	1.47458	1.38666	--	lincRNA	chr10:76524318-76534759:-	--
ENSOARG00000026258	0.363527	0.276219	0	0.0597453	0.415794	0.234276	0.325643	0.183911	0.169748	0.131003	0.124982	0.23506	--	lincRNA	chr13:79535228-79864693:+	--
ENSOARG00000026608	0	0	0	0.0354738	0	0	0.0386701	0	0	0	0	0	--	lincRNA	chr6:109191194-109213459:-	--
ENSOARG00000025484	0	0	0	0.0653758	0	0	0	0.0335405	0	0	0	0	--	lincRNA	chr12:78939953-78982616:-	--
ENSOARG00000025691	0.0923174	0.0526091	0.0481961	0.13655	0.126708	0.0446206	0	0.0934081	0.0862149	0.099804	0	0	--	lincRNA	chr17:66974821-66976941:-	--
ENSOARG00000026396	0	0.0652068	0	0	0	0	0	0.0578877	0	0	0	0	--	lincRNA	chr11:59244165-59287609:-	--
ENSOARG00000026012	0	0	0	0.0326736	0	0	0	0	0	0	0	0	--	lincRNA	chr3:108802884-108807540:+	--
ENSOARG00000025264	0	0	0	0.00837476	0	0	0	0	0	0	0	0	--	lincRNA	chr4:113085240-113104158:-	--
ENSOARG00000025563	0.0285521	0.0162711	0	0	0	0.0138003	0	0	0	0.0154338	0.0147244	0.0138465	--	lincRNA	chr1:115359833-115523110:+	--
ENSOARG00000025623	0.355865	0.152098	0.41802	0.614104	0.610545	0.172003	0.430352	0.270052	0.373884	0.480906	0.137641	0.302013	--	lincRNA	chr1:240235977-240237423:-	--
ENSOARG00000026645	0	0.0302567	0	0	0	0	0	0	0.0495841	0	0.0547613	0	--	lincRNA	chr19:10258879-10261370:+	--
ENSOARG00000026134	0.0182638	0.020816	0.0381398	0.0900488	0.0250676	0.0882758	0.039265	0	0.0341129	0.0197449	0.0376747	0.0531427	--	lincRNA	chr21:48858052-48860366:+	--
ENSOARG00000026781	0.115292	0.0657015	0	0	0	0	0	0	0	0	0	0	--	lincRNA	chr26:1071944-1073021:-	--
ENSOARG00000026922	0	0	0.00989409	0.00934406	0	0	0	0	0	0	0.00977344	0	--	lincRNA	chr14:46931416-46950207:+	--
ENSOARG00000025790	0.073479	0	0	0	0	0	0	0	0.0686217	0	0	0	--	lincRNA	chr2:99106474-99111474:-	--
ENSOARG00000026167	0	0	0.0666086	0	0	0	0.0342868	0	0	0	0	0	--	lincRNA	chr23:16763373-16923865:+	--
ENSOARG00000025857	0.0929575	0.282527	0.194121	0.152775	0.170116	0.299533	0.199848	0.188111	0.11575	0.334987	0.127836	0.180321	--	lincRNA	chr2:233790223-233795927:+	--
ENSOARG00000025620	0.0444138	0.0337469	0.0541033	0.0291974	0.0203198	0.0429338	0.0238712	0.127326	0.00691298	0.0480156	0.00763478	0.050257	--	lincRNA	chr1:229563882-229741892:-	--
ENSOARG00000026617	0.11535	0.219116	0.294413	0.214853	0.105548	0.161065	0.206658	0.0518724	0.167572	0.263265	0.224726	0.186465	--	lincRNA	chr6:114605315-114610566:-	--
ENSOARG00000027009	0.274286	0.0625232	0.114557	0.18933	0.150586	0.291661	0.0589684	0.111011	0.256155	0.326183	0.22632	0.186223	--	lincRNA	chr8:23042588-23172457:-	--
ENSOARG00000026494	13.6994	13.1233	10.5306	10.111	11.3048	11.1306	18.4302	11.3952	11.7735	14.2652	12.396	16.874	--	lincRNA	chr9:13638565-13655514:-	--
ENSOARG00000027023	0.0681614	0.0776866	0.237233	0.20164	0.0623691	0.219634	0.268655	0.2069	0.14853	0.196504	0.11717	0.264442	--	lincRNA	chr8:45307555-45506270:+	--
ENSOARG00000026704	0.0366898	0.0083634	0.0229856	0.0217077	0.0805726	0.0354672	0.0394395	0.00742465	0.0274116	0.0555313	0	0	--	lincRNA	chr7:29811758-29818228:+	--
ENSOARG00000026111	0.0108076	0	0.0112846	0	0	0	0	0	0.0100932	0	0	0	--	lincRNA	chr21:41582152-41586158:+	--
ENSOARG00000026531	13.3008	16.1411	14.0877	11.0399	14.1843	12.4876	13.5776	14.9102	10.9024	12.207	17.9624	16.0561	--	lincRNA	chr9:43909377-43912958:-	--
ENSOARG00000026885	0	0	0	0.0178894	0	0	0.00975062	0.00917799	0.00847121	0	0	0	--	lincRNA	chr20:44598188-44602546:-	--
ENSOARG00000025444	0.0475155	0.0992851	0.0248064	0.0546638	0.0652164	0.0306214	0.034051	0.040064	0.0517703	0.0599303	0.0326718	0.0537667	--	lincRNA	chr12:28788196-28812560:-	--
ENSOARG00000025438	0	0	0	0	0.0497524	0	0	0	0	0	0	0	--	lincRNA	chr12:23570015-23657488:+	--
ENSOARG00000026703	0.141397	0.161156	0.246063	0.185907	0.323453	0.501179	0.759968	0.238446	0.13205	0.305727	0.243063	0.274285	--	lincRNA	chr7:28043173-28200832:+	--
ENSOARG00000025419	0	0	0	0	0.0793616	0	0.093232	0	0	0.125021	0	0	--	lincRNA	chr12:6401248-6425424:+	--
ENSOARG00000026923	2.25539	2.52586	2.3959	2.78487	2.23421	2.86274	2.9093	2.12329	2.52756	3.45602	2.71056	3.32885	--	lincRNA	chr14:46956959-47106327:+	--
ENSOARG00000026007	0	0	0	0.0230951	0	0	0	0.0473951	0	0	0	0	--	lincRNA	chr3:100723193-100724856:+	--
ENSOARG00000026304	0	0.0204909	0.00938604	0	0.0246761	0	0.00966295	0	0.0251851	0.00971825	0.00927158	0.00871878	--	lincRNA	chr10:41464515-41531659:+	--
ENSOARG00000025508	0.452246	0.859074	0.472207	0.148652	0.620721	1.60298	0.486138	0.762647	0.703917	0.814868	0.466449	0.292425	--	lincRNA	chr1:9942616-10006272:+	--
ENSOARG00000026992	2.12455	2.69405	2.05673	2.16437	2.5684	2.54339	3.11561	2.00729	1.94469	2.38811	1.8575	3.22058	--	lincRNA	chr16:70842533-70846169:-	--
ENSOARG00000025729	0.102395	0.116704	0	0.0504856	0.140541	0.0494915	0	0	0.0478133	0.0553495	0	0.0496571	--	lincRNA	chr2:414748-746557:+	--
ENSOARG00000025574	0	0	0.153742	0	0	0.142336	0	0	0	0	0.303734	0	--	lincRNA	chr1:128107018-128107509:-	--
ENSOARG00000025273	0.0267714	0.305126	0.195672	0.211193	0.183723	0.0776379	0.287777	0.433403	0.15001	0.492022	0.165673	0.311591	--	lincRNA	chr4:118176465-118264152:-	--
ENSOARG00000026661	0	0	0	0.0105552	0	0	0	0	0	0	0	0	--	lincRNA	chr19:51545010-51558252:+	--
ENSOARG00000025401	0	0.0670237	0	0	0	0.0568463	0	0	0	0	0.0606528	0	--	lincRNA	chrX:118457156-118457912:+	--
ENSOARG00000025481	0.124253	0.141616	0.184363	0.180563	0.125662	0.113791	0.147624	0.185272	0.0916098	0.205029	0.12141	0.139543	--	lincRNA	chr12:78780120-79049714:-	--
ENSOARG00000025902	0.00671059	0.0152967	0.00700679	0.0198518	0.0276315	0	0	0.0339493	0.012534	0.00725479	0.020764	0.00650867	--	lincRNA	chr24:40413481-40551726:-	--
ENSOARG00000025845	0	0.0307073	0.0281315	0	0.0369791	0	0	0	0	0	0	0	--	lincRNA	chr2:209436435-209579884:-	--
ENSOARG00000026884	0	0	0	0.00739884	0	0	0	0	0	0	0	0.00727742	--	lincRNA	chr20:43081843-43092022:-	--
ENSOARG00000025669	0	0	0	0.192104	0.267387	0	0	0.197115	0	0	0.602796	0	--	lincRNA	chr17:34730032-34736009:-	--
ENSOARG00000026186	0	0	0.0375976	0	0	0	0	0	0.0112093	0	0.0123797	0	--	lincRNA	chr23:38982603-39139529:+	--
ENSOARG00000025319	0.107693	0.429598	0.168669	0.106195	0.110859	0.104104	0.173645	0.136206	0.176004	0.145533	0.0555375	0.0783393	--	lincRNA	chr5:75200349-75244691:+	--
ENSOARG00000025498	0	0	0	0	0	0	0	0.0146372	0	0	0	0	--	lincRNA	chr1:3955875-3974955:+	--
ENSOARG00000027021	0	0	0	0.257459	0	0	0	0	0	0	0	0	--	lincRNA	chr8:44677783-44858807:-	--
ENSOARG00000025522	0.364399	0.10383	0.665846	0.269499	0.250075	0.0880641	0.391708	0.46088	0.510467	0	0.563766	0.618511	--	lincRNA	chr1:43541411-43542272:-	--
ENSOARG00000025610	0.0246466	0	0	0	0	0	0	0	0	0.00888178	0	0	--	lincRNA	chr1:213668263-213714898:+	--
ENSOARG00000026252	0	0	0.0250571	0.0473283	0	0	0	0	0	0	0	0	--	lincRNA	chr13:71886334-71887968:+	--
ENSOARG00000026938	0.231992	0.23136	0.242232	0.228765	0.238812	0.252294	0.28055	0.264074	0.379148	0.438909	0.299097	0.562528	--	lincRNA	chr14:57270761-57272125:-	--
ENSOARG00000026559	0.0439175	0	0	0.0433067	0	0	0	0.0888726	0.0410144	0.047479	0	0.042596	--	lincRNA	chr6:2932759-3015106:+	--
ENSOARG00000026697	0	0.0227282	0	0	0	0	0	0	0	0	0	0	--	lincRNA	chr7:17185970-17191154:-	--
ENSOARG00000025279	0.0352154	0.0200683	0.0367698	0.0260443	0.0604178	0.0851048	0.0189273	0.0445393	0.0328875	0.0380712	0	0.0170779	--	lincRNA	chr5:2273915-2373981:+	--
ENSOARG00000026859	0	0	0	0.0432567	0	0	0.0471543	0	0.040967	0	0	0	--	lincRNA	chr20:18753984-18754927:-	--
ENSOARG00000025724	0	0.0279879	0.0384603	0	0	0	0	0.0372696	0.0114665	0.0132739	0.0379913	0.0119087	--	lincRNA	chr17:72116217-72123839:-	--
ENSOARG00000026393	0.0232916	0.0796394	0.218877	0.0918708	0.0319685	0	0	0.0707003	0.0652559	0.0251805	0.0960925	0.0451816	--	lincRNA	chr11:57715258-57721167:-	--
ENSOARG00000026793	0	0	0.026639	0	0.0350172	0.073988	0	0.0774427	0	0.0275818	0.0526282	0	--	lincRNA	chr26:27326491-27328598:+	--
ENSOARG00000025657	0	0	0	0.0171286	0	0	0	0.0351508	0.0324439	0.0187789	0	0	--	lincRNA	chr17:16033122-16185075:-	--
ENSOARG00000025916	0.0851763	0.0970792	0.213446	0.167983	0.0701442	0.164676	0.384551	0.137892	0.111364	0.147334	0.228414	0.24784	--	lincRNA	chr24:41467426-41498595:+	--
ENSOARG00000025778	0	0	0.0735226	0	0.0966461	0.034034	0	0	0.0328799	0.0380624	0	0	--	lincRNA	chr2:79362308-79363579:+	--
ENSOARG00000025408	4.2257	3.64865	3.7437	3.24095	4.62821	3.30092	3.9918	4.362	4.94292	4.38381	3.7861	4.18135	--	lincRNA	chrX:125822205-125823413:-	--
ENSOARG00000026145	1.26186	0.706483	1.01706	1.28797	0.881163	0.834607	0.761503	1.05277	0.951027	1.00519	0.958993	1.20242	--	lincRNA	chr23:1028622-1063105:+	--
ENSOARG00000026239	0.00937759	0	0.00979151	0.00924718	0.012871	0	0.0100804	0	0	0	0	0	--	lincRNA	chr13:49259441-49380255:-	--
ENSOARG00000025896	0	0	0	0.0331507	0	0	0	0	0.0627919	0	0.0346741	0.0652134	--	lincRNA	chr24:37647345-37673039:-	--
ENSOARG00000026056	0.605856	0.805608	0.610005	0.341389	0.593969	0.481084	0.69778	0.59112	0.451298	0.584811	0.550493	0.545653	--	lincRNA	chr3:212520516-212568418:+	--
ENSOARG00000026118	0.0479503	0.088808	0.0250334	0.0709252	0.0411333	0.0753227	0.0966447	0.0545814	0.0615733	0.0518389	0.0185461	0.0697613	--	lincRNA	chr21:43215825-43274345:-	--
ENSOARG00000025648	0.164098	0.280544	0.128506	0.0404539	0.563073	0.0396574	0.176396	0.0415091	0.114938	0.399162	0.169251	0.0795801	--	lincRNA	chr1:270928864-271050083:-	--
ENSOARG00000025252	9.83935	18.7659	9.98367	11.1305	12.3068	5.5995	13.7967	9.97566	15.0988	12.7604	9.98469	8.00405	--	lincRNA	chr4:94315658-94322177:+	--
ENSOARG00000026400	0	0	0	0	0	0.00991167	0	0	0	0	0	0	--	lincRNA	chr11:62172693-62176634:-	--
ENSOARG00000026152	0	0	0	0.12084	0	0	0	0	0	0.0441606	0	0	--	lincRNA	chr23:3438959-3460788:+	--
ENSOARG00000026588	0.0357372	0.0814625	0.0746292	0.140961	0.122626	0.0690926	0.0960386	0.0542391	0.0667496	0.057953	0.0921489	0.0693238	--	lincRNA	chr6:50383353-50407191:+	--
ENSOARG00000025886	0	0	0	0	0	0	0	0.0214196	0	0	0.0109172	0.0205325	--	lincRNA	chr24:29309747-29489513:+	--
ENSOARG00000026266	0	0.0149766	0.0137203	0.0388727	0	0	0.0141251	0.0132955	0	0	0	0.0127449	--	lincRNA	chr10:6138866-6153578:-	--
ENSOARG00000026138	0.242352	0.345274	0	0.179236	0.0831588	0.409983	0.4559	0.367822	0.226331	0.589512	0.124982	0.705179	--	lincRNA	chr21:49239350-49334414:-	--
ENSOARG00000026593	0.0172754	0.0295343	0.0541138	0	0	0.0250496	0.0742803	0.00873975	0.0806672	0.0373527	0.026727	0	--	lincRNA	chr6:61489595-61542847:+	--
ENSOARG00000026554	0.423665	0.407125	0.468387	0.466923	0.364858	0.273031	0.357189	0.218538	0.488755	0.475984	0.419835	0.491489	--	lincRNA	chr9:89756522-89811835:-	--
ENSOARG00000026894	0.121079	0.172499	0.221241	0.149244	0.457009	0.380395	0.260307	0.183765	0.395764	0.229072	0.280984	0.205513	--	lincRNA	chr14:6045605-6068346:-	--
ENSOARG00000025300	0	0	0	0	0	0	0	0	0.060749	0	0	0	--	lincRNA	chr5:31608703-31609412:-	--
ENSOARG00000026100	0.169971	0.290586	0.502843	0.335215	0.155527	0.410769	0.213161	0.114653	0.396839	0.214381	0.233746	0.0824286	--	lincRNA	chr21:30140521-30206324:-	--
ENSOARG00000025333	0	0	0	0	0	0	0	0	0	0.0268603	0	0	--	lincRNA	chr5:95112332-95172745:+	--
ENSOARG00000026698	0.0366686	0.0417928	0	0.0361586	0	0.0708933	0	0	0	0.0396422	0.0378202	0.0355652	--	lincRNA	chr7:17198407-17208011:-	--
ENSOARG00000026529	0	0	0	0	0	0	0	0.042332	0	0	0	0	--	lincRNA	chr9:42348643-42370801:-	--
ENSOARG00000026072	0.0224519	0.00852981	0	0	0	0	0	0	0	0.00809089	0.00771901	0.00725878	--	lincRNA	chr3:222356388-222364947:+	--

## Sheet: novel_lnc_fpkm.anno
name	PF_H1	PF_H2	PF_H3	PL_H1	PL_H2	PL_H3	MF_H1	MF_H2	MF_H3	ML_H1	ML_H2	ML_H3	GeneName	Biotype	Position	Description
MSTRG.168488	1.26365	0.437217	0.907109	1.05694	1.39372	1.1452	0.169795	0.205487	1.04314	0.902623	0.872774	0.240749	--	antisense	chr3:6051411-6064141:+	--
MSTRG.81746	0.109006	0.496956	0.227635	0.806176	0.374035	0.474182	0.410114	0.165441	0.509002	0.117846	0.449718	0.475768	--	linc	chr16:50488137-50489346:+	--
MSTRG.69313	1.33825	2.6966	1.55944	1.40713	1.83679	1.55811	1.87567	1.57101	0.966688	1.67858	1.05237	0.860543	--	linc	chr15:9238719-9249379:-	--
MSTRG.141006	0.318614	0.44694	0.537402	0.435023	0.403669	0.592302	0.447874	0.396773	0.549328	1.16584	0.252785	0.594284	--	linc	chr21:46029560-46041115:+	--
MSTRG.118867	0.871299	1.19167	0.777429	0.999775	0.0869734	0.535986	1.03877	0.320579	0.73973	0.599427	0.196072	0.845082	--	linc	chr2:131702565-131717390:-	--
MSTRG.117306	2.49393	4.15146	3.51389	3.09563	2.94257	2.69631	3.52349	3.02143	2.91474	3.97725	2.81669	3.82637	--	linc	chr2:116071440-116082914:+	--
MSTRG.117309	0.226572	1.03294	0	0.297895	1.14025	0.365037	0.811841	0.382082	0.141063	0.571542	0.38948	0.219755	--	linc	chr2:116115696-116118071:+	--
MSTRG.154379	0.037875	0.259007	0.0395468	0.112045	0.0519846	0	0.692129	0.268257	0.459827	0.0409465	0.156258	0	--	linc	chr24:12493464-12500370:-	--
MSTRG.168483	2.09461	5.10018	3.77766	2.81657	4.1817	3.40537	4.19614	2.40836	2.48964	5.45533	4.71359	4.5249	--	linc	chr3:6451435-6452171:+	--
MSTRG.168484	0.867162	1.43112	1.47043	1.13558	1.04738	1.02604	1.19315	1.38279	0.796882	1.17748	1.18776	1.21787	--	linc	chr3:6453646-6460675:+	--
MSTRG.81744	0.217285	0.619123	1.02094	0	0.59646	0.0350074	0.583922	0.219852	0.169101	1.05708	0.560272	0.386369	--	linc	chr16:50477269-50478358:+	--
MSTRG.30139	0.365275	0.20816	0	0	0	0.176552	0.39265	0.554386	0	0.197449	0.376747	0.708569	--	linc	chr10:29697211-29727634:-	--
MSTRG.37264	1.15978	0.674413	0.815551	0.513475	0.162432	0.892328	0.407084	0.526868	1.0168	0.255884	0.366184	0.688702	--	antisense	chr11:19658317-19663887:+	--
MSTRG.58310	0.541406	1.02844	0.471086	1.15673	0.371548	0.34891	0.87297	0.547802	0.758425	0.682863	0.279205	1.05023	--	linc	chr13:70664664-70665244:-	--
MSTRG.48480	0.651793	0.918235	0.663038	0.474461	0.7871	0.662523	0.860014	0.557597	0.451958	0.964736	0.781903	0.754276	--	linc	chr12:51277077-51292912:-	--
MSTRG.256407	3.49673	3.89097	3.74131	4.18672	4.5374	3.26533	3.53426	3.13358	3.75323	3.51556	4.1414	3.74079	--	linc	chr9:83189176-83237887:+	--
MSTRG.64570	0.688796	0.682654	1.0788	0.590624	0.863186	0.463196	0.901377	1.19691	0.727169	0.987477	0.478767	0.609978	--	linc	chr14:41175953-41178570:-	--
MSTRG.11737	0	0	0	0	0	0	0	0	0	0.181723	1.04022	0	--	linc	chr1:108350956-108351359:-	--
MSTRG.11882	1.29984	1.48149	1.23476	0.944459	1.31458	1.08647	1.1136	1.08776	0.894466	1.04602	1.0181	0.881564	--	antisense	chr1:109110424-109114315:-	--
MSTRG.35452	2.34329	5.42012	3.98335	2.56768	3.62202	3.02627	3.23455	3.12436	1.74048	5.18975	2.87202	2.72203	--	linc	chr10:82457513-82537663:-	--
MSTRG.40107	1.06243	2.26655	2.24709	3.97571	1.85081	2.21205	2.07912	0.950944	2.74762	1.31057	2.48661	2.64221	--	antisense	chr11:40555600-40574780:+	--
MSTRG.169971	0.918644	1.01622	0.846346	0.58615	0.778771	0.783557	2.09116	1.03885	0.95885	0.847092	0.89176	0.786179	--	antisense	chr3:16593978-16634294:-	--
MSTRG.209510	1.64268	2.51351	2.46474	2.43613	2.15699	2.35065	2.19681	1.81259	1.73945	2.6149	2.08782	1.51171	--	linc	chr5:47141381-47147254:+	--
MSTRG.11887	0	0	0.146367	0	0	0.135508	0	0	0	1.51547	0	0	--	linc	chr1:108832619-108832992:-	--
MSTRG.57324	1.46674	0.75227	0.91889	1.01244	1.10723	0.921613	0.788332	1.40987	1.36979	0.634276	0.605123	1.13809	--	linc	chr13:61109404-61114149:-	--
MSTRG.117307	5.13385	5.28247	5.40388	4.62729	4.49039	4.898	5.47637	4.90695	6.18622	5.39032	5.72403	5.70544	--	antisense	chr2:116092601-116109540:+	--
MSTRG.140978	0.178183	1.2185	1.00466	0.281128	0.244562	0.516736	0.344766	0.649037	0.865303	1.46401	1.28645	0.414772	--	linc	chr21:45886468-45888243:+	--
MSTRG.154397	0.19409	0.542976	0.184233	0.121794	0.145306	0.230263	0.597456	0.410618	0.387236	0.181216	0.445867	0.419283	--	linc	chr24:12538024-12542432:-	--
MSTRG.277109	0.555931	0.633619	0.532097	0.0913666	1.14455	0.179135	0.796792	0.656249	0.995099	0.400677	0.286695	0.269602	--	linc	chrX:126239401-126240597:-	--
MSTRG.13572	0.268638	0.774453	0.362995	0.6233	0.889252	0.412443	0.220825	0.319779	0.162334	0.68335	0.391165	0.260555	--	linc	chr1:122384635-122387166:+	--
MSTRG.63293	0	0.658595	0	0	0.127921	0.666703	0.48089	0	0.330751	0	0.0384511	0	--	linc	chr14:26903026-26905176:+	--
MSTRG.140972	0	0	0.958102	0	0	0	0	1.4855	0	0	0	0	--	linc	chr21:45870136-45870435:-	--
MSTRG.82381	0.541148	0	0.226014	0.213449	0	0	0	0	0.606452	0.234013	0	0	--	linc	chr16:62545584-62548018:+	--
MSTRG.261897	0.35754	1.63002	0.0933304	0.0881419	0	0.950471	2.11384	1.26617	0.834763	0.579803	0.0921923	0.520173	--	linc	chrJH922921.1:14132-14710:+	--
MSTRG.166708	0	0.136585	0.250255	0.118171	0	0.115845	0.128819	0.363761	0.223832	0	0.370805	0	--	antisense	chr26:32785924-32815014:-	--
MSTRG.260024	0	0.500961	0.0655627	0.371507	0	0.182096	0.0674969	0.317665	0.175921	0.407299	0.0647632	0	--	linc	chrJH921944.1:4435-5110:+	--
MSTRG.13570	0.55083	0.425631	0.497158	0.211744	0.384423	0.27075	0.431539	0.406195	0.374915	0.555128	0.616277	0.398428	--	linc	chr1:122375489-122379629:+	--
MSTRG.277491	0.801448	2.55765	0.502094	0.316121	1.10001	0.154948	1.72302	0.324366	0.149694	1.21302	0	0.777333	--	linc	chrX:133069509-133075041:-	--
MSTRG.80617	14.0277	16.5504	15.6637	17.2769	17.0198	16.9116	16.8237	15.3102	14.3252	15.3197	17.111	14.5124	--	linc	chr16:37284169-37296978:+	--
MSTRG.80615	2.55147	3.46194	2.83324	4.0602	4.18755	3.9933	3.56985	3.18263	2.40803	3.25461	3.20249	2.64492	--	linc	chr16:35784504-35791234:-	--
MSTRG.195267	1.91496	3.55895	2.86412	1.97339	3.07823	1.75108	1.96575	2.81037	1.80448	2.66708	2.5445	1.62308	--	antisense	chr4:48394921-48408352:-	--
MSTRG.259866	0.460468	0.98403	0.300496	1.36219	0.316003	0.389483	0	0.116477	0.107507	0.124453	0.237465	0.33496	--	linc	chrJH921883.1:35684-38820:-	--
MSTRG.102321	0.194956	0.507886	0.479824	0.260904	0.439601	0.363458	0.31435	0.324069	0.169064	0.903285	0.373433	0.256622	--	linc	chr19:33130778-33144262:-	--
MSTRG.237170	1.08167	2.20817	3.07373	1.33666	1.97324	1.40961	1.67051	1.9049	0.939842	2.48681	1.72289	1.68657	--	linc	chr7:80583802-80589377:+	--
MSTRG.85055	0.829863	1.40174	1.15948	0.835984	1.33568	1.23506	1.57233	0.94236	0.685797	1.57487	1.04066	0.903333	--	linc	chr17:14975904-14982398:+	--
MSTRG.134962	0.957078	0.811125	0.794333	0.677577	1.31362	0.948908	0.738629	0.869063	0.847975	0.955101	1.16431	0.642655	--	linc	chr20:39325122-39352026:-	--
MSTRG.118798	1.65457	2.71193	2.35341	2.06164	2.46482	2.38391	2.20385	1.7806	1.39383	2.75004	2.02172	1.76635	--	linc	chr2:130715868-130826435:-	--
MSTRG.109636	1.0041	0.476843	2.00948	1.48521	0.689082	1.94129	0.809517	1.26996	1.09402	1.26646	0.690427	1.542	--	linc	chr2:33281962-33283664:-	--
MSTRG.109776	0.698726	1.29934	0.88316	0.580218	1.66567	1.13759	0.632497	0.930238	0.446473	1.07345	0.948251	0.749039	--	linc	chr2:36926068-36927134:+	--
MSTRG.109638	0.676476	1.124	1.32757	0.707253	1.17459	1.28423	1.1039	0.89888	0.654593	1.39218	1.09282	0.719362	--	linc	chr2:33288030-33292712:-	--
MSTRG.118790	0.484961	0.184244	0.675156	0.318811	0.443749	0.468801	0.868843	0.817817	0.603871	0.873816	0.666923	0	--	linc	chr2:129451203-129451819:+	--
MSTRG.183713	1.35057	2.29841	2.2666	1.64193	1.78598	1.64537	2.22077	1.54748	1.32464	2.28682	1.4884	1.33984	--	antisense	chr3:155308244-155315037:-	--
MSTRG.183712	0.61272	0.155187	0.71085	0.402799	0.467209	0.197434	0.878185	0.757727	0	0.220803	0.210654	0.264126	--	antisense	chr3:155303492-155304164:+	--
MSTRG.183711	1.40173	2.04457	1.93405	1.32465	2.18731	1.2905	1.87451	1.51116	1.07531	2.12879	1.25643	1.33528	--	antisense	chr3:155302883-155307572:-	--
MSTRG.183246	1.05955	1.8843	0.972799	1.54921	1.64232	1.12137	1.06041	0.841021	0.9298	1.3726	1.32835	1.13398	--	antisense	chr3:150939219-150943509:-	--
MSTRG.52028	1.1788	1.19144	1.00634	0.804183	1.52636	1.03919	1.2273	0.817658	0.713149	1.4347	1.03995	0.776605	--	antisense	chr13:11860513-11868059:-	--
MSTRG.93143	0	0	0.0973385	0.0919272	0.319881	0.540703	0	0.141487	0.0435306	0.503918	0	0.0452093	--	linc	chr18:23419006-23419892:+	--
MSTRG.85018	0.79143	0.941246	0.646719	1.01794	0.661203	0.964637	1.14665	1.39266	1.57463	0.595208	1.1357	1.43511	--	linc	chr17:14654455-14655681:-	--
MSTRG.156511	2.70842	4.49604	4.58427	4.03783	4.65262	3.95211	4.10452	3.49707	2.5594	4.45928	3.61562	3.00517	--	linc	chr24:32762421-32780220:-	--
MSTRG.255447	0.174902	0.219277	0.712224	0.120728	0.192046	0.287425	0.150407	0.230058	0.147006	0.170177	0.162355	0.0678556	--	linc	chr9:74323059-74344769:+	--
MSTRG.130438	0.360815	0.528732	0.914942	0.203312	1.06121	0.0498273	0.443263	0.312923	0.433239	0.4458	0.478474	0.949886	--	linc	chr2:248934675-248935762:-	--
MSTRG.130439	0.472887	1.2576	0.62543	0.590661	1.42792	1.24949	0.576104	1.05264	0.647721	0.681649	0.845415	0.947895	--	antisense	chr2:248935043-248941419:+	--
MSTRG.201849	8.27308	9.81406	9.34341	10.3224	13.4407	10.4456	10.1635	7.17498	5.67639	8.3964	13.583	10.153	--	linc	chr4:107572190-107611921:+	--
MSTRG.58874	1.36292	2.37282	2.3115	1.6347	2.23272	1.66001	2.10169	2.04106	1.16173	2.2647	1.7765	1.34449	--	linc	chr13:75604849-75619587:+	--
MSTRG.247271	0.487034	1.2027	0	0.48026	0.557057	0.666973	0.523533	0.123197	0.265323	0.921428	0.460469	0.118095	--	linc	chr8:80626038-80627131:-	--
MSTRG.204596	2.01598	1.36426	1.18404	1.49096	1.72937	1.218	2.16706	1.21113	0.706019	1.6346	1.36454	1.77201	--	linc	chr5:9993578-9994276:-	--
MSTRG.259791	1.02303	1.55466	1.92274	1.27782	1.21692	1.45045	0.953075	0.966111	0.955407	0.737331	1.54757	1.52145	--	linc	chrJH921842.1:14157-14739:+	--
MSTRG.259790	0.833917	1.91031	1.70697	1.22127	1.09925	1.67611	1.21593	1.39514	0.771081	1.51745	1.09855	0.808825	--	linc	chrJH921842.1:6792-11456:+	--
MSTRG.184497	2.33959	3.05522	3.01424	2.59641	3.28736	1.7173	2.83888	2.49562	2.72561	2.39214	3.74639	3.10764	--	linc	chr3:163103274-163110533:+	--
MSTRG.259792	0.258426	0.29454	0.584638	0.21236	0.591163	0.333086	0.694483	0.392219	0.603358	0.186256	0.444237	1.0026	--	linc	chrJH921846.1:1-1093:+	--
MSTRG.270647	0.680338	0.628712	0.172792	0.507691	0.908548	0.284397	0.256952	0.502328	0.274753	0.437331	0.22758	0.428022	--	linc	chrX:63946195-64017456:-	--
MSTRG.89647	0.0961737	0.219227	0	0	0	0	0	0	0.179633	1.03973	0.198388	0	--	linc	chr17:63059812-63060282:-	--
MSTRG.89646	0.623213	1.04594	0.915301	0.965716	0.714383	0.774573	1.24414	0.554353	0.665162	0.910678	0.791122	1.42812	--	linc	chr17:63056608-63062174:+	--
MSTRG.89645	0.824008	0.981847	0.488852	0.627878	0.886788	1.09526	0.694517	0.360025	0.603387	0.536523	0.714678	0.635738	--	linc	chr17:63044670-63048757:+	--
MSTRG.132325	0	0.245079	0.0748404	0.21204	0.295135	0.277153	0.154097	0	0.535508	0.542425	0.147856	0.06952	--	linc	chr20:16921996-16924963:-	--
MSTRG.89643	0	0	0.0765742	0	0	0.141787	0.0788332	0.0742035	0.410936	0.554991	0	0.0711305	--	linc	chr17:63005479-63006509:+	--
MSTRG.175064	0.395715	0	0	0	0.217252	0.765057	0	0.080078	0	0.0855611	0	0	--	linc	chr3:70847128-70847667:+	--
MSTRG.9942	0	0.171815	0.787012	0.222978	0.31036	0.510038	0.081023	0.0762647	0.915093	0.651894	0.777415	0	--	linc	chr1:92718750-92765747:+	--
MSTRG.257091	0	0	0	0	0	0	0	0	0.854878	0	0	0	--	linc	chr9:91192938-91198461:+	--
MSTRG.77699	0.443639	0	0.377439	1.15038	0.248074	0.825944	0.317924	0.548631	0.475692	0.373035	1.01683	0.0159367	--	linc	chr16:8402560-8404910:+	--
MSTRG.25536	0.539505	0.784525	0.679868	0.660417	0.587283	0.305723	0.379959	0.414115	0.833946	0.362022	0.633201	0.342834	--	linc	chr1:253926274-253928492:+	--
MSTRG.216701	0.10885	0	0	0	0.1494	0.315668	0.234015	0.110136	0.304964	0.117677	0	0	--	linc	chr5:107259681-107295876:+	--
MSTRG.63647	0	0	0	0.691575	0	0	0	0	0	0	0	0	--	linc	chr14:30853883-30854259:-	--
MSTRG.23092	0.660034	0.0835855	1.07204	0.0723172	0.603945	0.992506	0.551833	1.18726	0.205468	0.158569	0.378202	0.355652	--	linc	chr1:233044046-233048845:+	--
MSTRG.263739	3.36885	4.5264	3.28877	3.51106	2.55628	3.33602	5.71169	3.40865	4.75761	4.44153	3.6159	4.06444	--	linc	chrJH924618.1:1-1828:+	--
MSTRG.12291	0.303424	0.207495	0.0950449	0.329124	0.416458	0.439969	0.521861	0.460512	0.510059	0.426439	0.625906	0.500299	--	linc	chr1:112454046-112456579:+	--
MSTRG.264211	0.732311	1.5128	0.382317	2.21151	1.31922	0.442442	0.787193	0.277861	1.11134	0.296887	1.22738	0.133177	--	linc	chrX:1954083-1972832:-	--
MSTRG.246169	0.453055	0.593821	0.354789	0.268052	0.155458	0.0875915	0.462657	0.183363	0.0423106	0.538775	0.233642	0.175769	--	linc	chr8:67980542-67982463:+	--
MSTRG.264214	0.453667	1.49676	0.473691	0.82408	1.14703	0.530875	0.333666	0.628141	1.29333	1.1358	1.10822	0.694763	--	linc	chrX:2034365-2036000:-	--
MSTRG.264215	0.283057	0.416708	0.492585	0.918772	0.518006	0.638458	0.469083	0.608602	0.638836	1.07104	0.450085	0.446128	--	linc	chrX:2044788-2048315:-	--
MSTRG.264216	0.68195	1.62308	1.44504	1.48338	1.15623	1.35723	1.37987	1.58296	0.711796	1.62629	1.05505	1.03105	--	linc	chrX:2048428-2050590:-	--
MSTRG.5901	0.37737	0.716843	0.52537	0.372122	0.172651	0.121598	0.405652	0.127276	0	0.815947	0.259482	0.122005	--	antisense	chr1:54293785-54358010:-	--
MSTRG.145656	0.52218	0.74394	0.954151	0.772378	0	0.378585	0.420986	1.18879	0	0.141132	0	1.39279	--	linc	chr22:40053291-40058781:-	--
MSTRG.84112	0	0.212242	0.972192	0	0	0	0	0.376837	0	0	0	0	--	linc	chr17:9016319-9018789:+	--
MSTRG.39771	0.422487	0.642036	0.771987	0.72907	0.193292	0.850851	0.0756916	0.463101	0.427439	0.15225	0.835199	0.136592	--	linc	chr11:38573311-38576661:-	--
MSTRG.69312	1.13507	2.12282	1.73466	1.3991	1.7916	1.38153	1.94112	1.72793	1.11785	1.79047	1.38357	1.3211	--	linc	chr15:9229534-9236896:-	--
MSTRG.87428	0.23486	0.26768	0.0613067	0.405289	0.241765	0.340551	0.631153	0.0594087	0.0548337	0.253906	0.242236	0.0569483	--	linc	chr17:44523673-44524377:+	--
MSTRG.94397	1.05524	0.701577	0.367272	1.30071	1.81044	1.02008	1.98506	0.266927	0.985484	1.42602	1.36048	0.341163	--	linc	chr18:31837835-31838758:-	--
MSTRG.240456	1.48895	1.40121	1.35499	1.54906	1.70615	1.80246	1.65927	1.62402	1.25019	1.70568	1.74	1.18579	--	linc	chr8:12598095-12603723:-	--
MSTRG.98434	1.96284	3.63172	2.34892	2.11779	2.22172	2.38411	2.53467	1.92155	1.81524	2.43205	2.24797	1.8976	--	linc	chr18:67071286-67083996:-	--
MSTRG.153580	1.51563	0.724408	1.42938	1.34992	0.872364	1.98501	1.83944	1.53354	1.32413	1.79711	1.10939	1.42261	--	linc	chr24:3768952-3769988:-	--
MSTRG.43661	0	0	0	0.123225	0	0	0	0	0	0	0	0.727215	--	linc	chr12:2358527-2371186:+	--
MSTRG.44135	0.282094	1.28606	0.687272	1.11268	0.774365	0.363591	0.909704	1.23685	0.614708	1.52485	1.16381	0.638414	--	linc	chr12:5938148-6029360:+	--
MSTRG.75684	0	0.138773	0	0	0	0	0.130883	0.492787	0.11371	0.131633	0.125582	0.23619	--	linc	chr15:72210194-72210558:+	--
MSTRG.164436	0.813028	1.44055	1.18996	0.721199	1.30108	0.991857	1.35101	0.894478	0.759283	1.65045	1.01433	0.857435	--	linc	chr26:10305517-10316868:+	--
MSTRG.231661	0.545291	0.207164	0.759147	1.61312	0.498953	0.175707	0.586157	0	0.169748	0	0.187472	0.352589	--	antisense	chr7:34073029-34100238:-	--
MSTRG.88223	0	0.184834	0.253994	0.239874	0.278231	0.235151	0.174325	0	0.302902	0.0876614	0.292713	0.393229	--	linc	chr17:52286166-52287145:-	--
MSTRG.243762	0.647297	1.16416	0.806082	0.98965	1.0922	0.895536	1.41077	0.570823	0.881806	1.39958	0.820752	1.30748	--	linc	chr8:47179561-47185987:+	--
MSTRG.263020	5.80041	4.23662	5.28872	2.98071	4.6534	3.5933	5.79602	5.24898	3.47145	5.12263	4.55013	3.96189	--	linc	chrJH923786.1:1-1809:+	--
MSTRG.3662	0	0.560483	1.02694	0	0.843698	0	0.528616	0.373179	0	0.531642	0.634008	0.238483	--	linc	chr1:30330775-30376816:-	--
MSTRG.16831	0.85467	0.918122	1.00523	0.978405	0.579789	0.873672	0.675842	0.984046	0.816522	0.892119	0.577543	0.457354	--	linc	chr1:164413656-164417592:-	--
MSTRG.64342	0.124349	0.566904	0.649189	0.18393	1.28005	0.0601027	1.06934	1.19527	0.290323	0.604949	0.577145	0.241215	--	linc	chr14:37712387-37713234:+	--
MSTRG.117772	1.94129	2.11124	3.55109	2.11888	2.35939	1.72619	2.4213	3.15626	2.40114	2.25092	2.0634	1.78946	--	linc	chr2:120014906-120020054:-	--
MSTRG.44062	0.18352	0	0	0.814355	0.125943	0.532213	0.29591	0	0	0.396805	0.378567	0	--	linc	chr12:4430669-4431275:+	--
MSTRG.80295	0.0758256	0.259265	0.158345	0	0.104073	0.879586	0	0.0767214	0.141626	0.0819747	0.078207	0.0735441	--	antisense	chr16:33287660-33288259:-	--
MSTRG.96180	0	0	0.170238	0	1.1189	0	0.17526	0.65987	0.913582	0.52879	0.336324	0.158136	--	antisense	chr18:43025880-43147352:-	--
MSTRG.269542	0.169592	0	0.177078	0	0.23277	0	0	1.02957	0	0	0	0.164489	--	linc	chrX:56044708-56053886:-	--
MSTRG.30640	0.0848718	0.328889	0.230407	0.301289	0.32617	0.328175	0.145972	0.343498	0.174375	0.367018	0.455194	0.345736	--	linc	chr10:27187008-27191503:+	--
MSTRG.275045	0.869968	1.88139	1.84003	1.12183	1.34714	1.53101	1.31882	0.767394	0.833293	1.95339	1.03534	0.995242	--	linc	chrX:108655339-108657310:+	--
MSTRG.188802	0.225297	0.770345	0.633344	0.649403	0.88011	0.65337	0.689287	0.2981	0.534104	0.880593	0.554121	0.285755	--	linc	chr3:206255624-206258642:-	--
MSTRG.36396	0.257647	0.554675	0.717385	0.395211	0.825133	0.442776	0.400047	0.46345	0.561436	0.30949	0.590531	0.333193	--	linc	chr11:13009993-13011347:-	--
MSTRG.36394	0.189838	0.625058	0.143157	0.634392	0.434263	0.448584	0.396792	0.672281	0.206837	0.729716	0.489499	0.347793	--	linc	chr11:13004268-13027763:+	--
MSTRG.18639	10.067	8.28834	7.56476	8.42857	9.72049	7.63308	7.1754	9.41717	7.19685	5.83771	7.02472	6.21111	--	linc	chr1:190337363-190338783:+	--
MSTRG.89172	2.66852	1.93676	3.16745	2.91689	3.88722	2.03204	2.0296	1.24813	2.71547	3.61976	2.58355	2.16092	--	linc	chr17:60546570-60554702:+	--
MSTRG.18634	0.281815	0.642393	0.588508	0.389054	0.696239	0.10897	0	0.45623	0.0526371	0.548404	0.174399	0.109334	--	linc	chr1:190317017-190317876:-	--
MSTRG.79257	0.442242	0.688859	0.615684	1.39549	0.66769	0.726759	0.475385	0.730863	0.894852	0.605602	0.927468	0.543319	--	linc	chr16:11489814-11507023:+	--
MSTRG.217075	0.312022	2.40047	2.93215	0.230762	0.535324	0.75406	0.335405	3.39386	0.145698	3.20459	0.160911	0.832241	--	linc	chr6:3902516-3903344:-	--
MSTRG.54473	0.47435	0.509744	0.679251	0.320745	0.372034	0.157215	0.49533	0.329111	0.417679	0.351646	0.293548	0.184031	--	linc	chr13:7043429-7051948:-	--
MSTRG.36399	0.173069	0.936958	0.406593	0.469321	0.475085	0.292778	0.395333	0.459673	0.28285	0.771804	0.312383	0.503584	--	linc	chr11:13017328-13019201:+	--
MSTRG.23271	0	0.329257	0	0	0.396506	0	0.310537	0.730749	0	0.780786	0	0.140097	--	linc	chr1:233114159-233125815:+	--
MSTRG.244207	0.242159	0.413998	0.126424	0.179093	0.457009	0.351134	0.683305	0.0612548	0.424033	0.327246	0.374646	0.587181	--	linc	chr8:41196720-41198200:+	--
MSTRG.1757	2.06014	1.96405	1.8923	2.53554	2.56185	2.47813	2.6308	2.06097	1.90226	2.03881	2.43638	1.9343	--	linc	chr1:13367619-13377440:+	--
MSTRG.244201	0.440448	0.652597	0.4139	1.56356	1.75313	0.979273	1.15997	0.668477	0.987198	1.59516	0.22714	0.619433	--	linc	chr8:40983675-40985442:+	--
MSTRG.223845	0	0.534535	0	0	0	0.906734	0	0	0	0	0	0	--	linc	chr6:82960505-82960872:-	--
MSTRG.244203	0	0.329884	0.0755532	0.071353	0.0993153	0.34974	0.466693	0.0732141	0.473032	0	0.298527	0.561456	--	linc	chr8:41022201-41022781:+	--
MSTRG.244202	0.495377	0.841369	0.314402	0.450175	0.666588	0.366194	1.15898	0.560198	0.299349	0.798075	0.751375	0.518156	--	linc	chr8:41004871-41015925:+	--
MSTRG.180442	0.363394	0.509755	1.07993	0.826939	0.115101	0.513416	0.450724	0.226269	0.23495	0.846168	0.115325	0.35246	--	linc	chr3:122938914-122943542:-	--
MSTRG.180443	0.782948	1.45633	1.29493	0.790589	1.42709	1.25336	1.08401	0.937962	0.777988	1.60485	1.07241	0.838366	--	linc	chr3:122943684-122949786:-	--
MSTRG.180440	0.752889	0.964342	0.681305	0.254543	0.807007	0.415886	0.693697	0.507856	0.589282	0.705419	0.894864	0.507687	--	linc	chr3:122914975-122920376:-	--
MSTRG.180441	0.708673	1.46662	0.895734	0.827548	0.947079	0.937448	0.72169	0.471741	0.679244	0.947599	0.673225	0.542645	--	linc	chr3:122931173-122934701:-	--
MSTRG.180446	0.445614	1.26972	1.20974	0.703068	1.16208	0.904607	1.22148	1.23992	0.728276	1.97518	1.30989	1.12374	--	linc	chr3:122990623-122995494:-	--
MSTRG.180444	0.468995	1.76396	1.616	0.971193	1.28742	1.54145	0.302486	1.23379	1.05118	1.21687	0.919077	1.27367	--	linc	chr3:122965312-122966161:-	--
MSTRG.217389	0.685385	0.801995	1.02098	0.52266	0.740027	0.556539	0.225937	0.536293	0.375513	0.67181	0.150808	0.540674	--	linc	chr6:5482856-5610721:-	--
MSTRG.112233	0.662061	0.49438	0.858146	0.337683	0.219341	0.154483	0.662597	0.415789	0.490373	0.419579	0.518027	0.575712	--	antisense	chr2:61761874-61798347:+	--
MSTRG.261329	0.313093	1.24896	0.762797	0.411652	0.143243	0.60532	1.23404	0.633584	0.828457	1.57959	0.968779	1.2653	--	linc	chrJH922635.1:36-925:-	--
MSTRG.234831	0.324689	0.555094	0	0.160087	0.222823	0.156935	0	0	0.303226	0	0	0.15746	--	linc	chr7:64341184-64342429:+	--
MSTRG.16707	1.49326	2.04233	2.86888	1.5314	2.37748	1.84768	0.577862	0.906543	1.33877	2.13096	2.03301	0.926933	--	linc	chr1:152259853-152260533:+	--
MSTRG.164741	0.572431	0.118623	0.869379	0	0.285702	0.251526	0.279696	0.210616	0.777588	0.168778	0.0536736	0.30284	--	linc	chr26:15739063-15745825:+	--
MSTRG.31510	0.589885	0.268927	0.246369	0.116336	0.161927	0	0.126819	0	0.330535	1.02036	0.730094	0.343282	--	linc	chr10:46098119-46152742:+	--
MSTRG.151984	0	0.127345	0.699978	0.550887	0.306709	0.324024	0.120105	0.226102	0.417382	0.362377	0	0	--	linc	chr23:56602450-56615772:+	--
MSTRG.151987	0	0	0	0.788638	0	0	0.143283	0	0	0	0.13748	0	--	linc	chr23:56658670-56678259:-	--
MSTRG.207024	2.53565	2.27696	1.94957	1.55327	2.53109	1.82722	1.92449	2.06026	2.35368	1.96874	2.29035	1.91531	--	linc	chr5:26596965-26601972:+	--
MSTRG.10428	1.7751	2.42003	2.37313	2.06765	2.26495	1.83486	2.10342	2.14073	1.57646	2.29959	1.87769	1.562	--	linc	chr1:97619821-97648646:+	--
MSTRG.224711	1.69513	2.3201	1.94772	1.59856	1.51382	1.13775	1.48001	1.42305	0.877949	1.27241	1.32845	1.39284	--	linc	chr6:90952491-90957666:-	--
MSTRG.61773	0	0	0.385101	0	0	0.356531	0.792924	0.186589	0	0.598097	0	0.178862	--	linc	chr14:15902476-15913790:+	--
MSTRG.263631	6.19209	2.47158	3.73739	3.86454	4.59009	3.33384	5.16764	4.30901	4.26998	6.07284	2.31749	2.22999	--	linc	chrJH924505.1:1-1879:-	--
MSTRG.195192	0	0.525878	0	0	0	0	1.98392	0.155617	0	0.166273	0	0.149172	--	linc	chr4:47515739-47542826:-	--
MSTRG.45620	0.358383	0.408465	0.748404	0.706798	0.245946	0.866102	1.54097	0.725234	0.167346	0	0	0.3476	--	linc	chr12:27261760-27269504:+	--
MSTRG.10422	2.29365	1.30709	1.19745	2.68583	0.983784	0.554305	3.08193	3.04598	3.4808	1.08485	0.887133	2.22464	--	linc	chr1:97842841-97854542:-	--
MSTRG.72809	0	0	0	0	0	0	0	0	0.776069	0	0	0	--	linc	chr15:44765458-44816104:+	--
MSTRG.156887	0.29207	0.332886	0.792902	0.480014	0.614676	0.432918	0.35582	0.827459	0.290948	0.652563	0.662735	0.339939	--	linc	chr24:4942866-4944852:+	--
MSTRG.122969	0.103794	0.670359	0.650253	0.54587	0.90225	1.0368	0.855391	0.385074	0.226177	0.336634	0.4639	0.469798	--	linc	chr2:177833863-177835000:-	--
MSTRG.69353	0.717982	2.16119	1.55701	0.517383	1.70559	1.49489	1.35558	1.21077	1.13473	1.62207	1.13928	0.857082	--	linc	chr15:9785012-9789160:-	--
MSTRG.42056	0.0804844	0.275195	0	0.47619	0.441869	1.24484	1.29774	0.488611	0.901969	0	0.747109	0.546439	--	linc	chr11:54570926-54571419:-	--
MSTRG.40711	0.150898	0.415631	0.814054	0.1736	0.604078	0.133714	0.229793	0.458043	0.199641	0.380649	0.466912	0.170751	--	antisense	chr11:44253761-44259207:-	--
MSTRG.71488	0.0538846	1.16688	0.590762	0.903298	1.62708	0.833424	0.40546	0.299866	0.226452	0.699053	0.611346	0.470369	--	antisense	chr15:33119961-33121388:-	--
MSTRG.140760	0.619629	1.07241	1.12622	1.18431	1.24944	1.19796	1.3568	0.828192	0.714407	0.917982	0.812669	0.86067	--	linc	chr21:44085195-44090197:-	--
MSTRG.100257	2.13673	6.3497	4.62054	3.95267	5.36952	4.01332	5.00959	4.12497	2.4073	4.40154	3.92515	4.19142	--	linc	chr19:15760654-15894985:+	--
MSTRG.54321	0	0	0.110489	0	0	0.102292	0	0.749476	0.395292	0.114399	0	0	--	linc	chr13:23622983-23623507:+	--
MSTRG.249175	2.64345	3.81281	3.95101	2.70072	3.93188	2.84667	4.58832	3.07221	2.16591	4.1857	2.63598	2.30123	--	linc	chr9:5837872-5849354:-	--
MSTRG.94393	0.671356	1.19829	0.727442	0.562092	0.591123	0.918374	0.898683	0.410136	0.47319	1.41052	0.810025	0.688014	--	linc	chr18:31816991-31820036:-	--
MSTRG.262961	0.995902	1.34893	0.693241	1.66522	0.87165	0.34881	1.02399	0.350493	0.296544	1.59159	1.04207	0	--	linc	chrJH923701.1:16117-21099:-	--
MSTRG.139416	0	0	0.385101	0.363692	0	0	0	0.373179	0.229627	0	0	0.119241	--	linc	chr21:35022630-35027619:-	--
MSTRG.139943	0.587604	0.736691	0.337447	0.260745	0.262114	0.298212	0.773761	0.698592	0.452728	0.651138	0.484847	0.683909	--	linc	chr21:39888657-39892168:+	--
MSTRG.94870	0.282443	0.160957	0.737275	0.139258	0.387662	0.682579	0	0.71445	0.263773	1.37407	0.291314	0.54789	--	linc	chr18:36528055-36528371:+	--
MSTRG.188740	0.470544	1.34075	0.851611	1.56214	1.22709	1.62235	0.792433	1.65049	0.65916	1.20393	1.47215	0.517238	--	linc	chr3:204843630-204851005:+	--
MSTRG.257320	0.842168	0.354542	0.324802	0.389043	0.406128	0.264034	0.676923	0.821411	0.425134	1.41901	0.485174	0.772675	--	linc	chr9:93950065-93955892:+	--
MSTRG.257326	0.778705	1.04007	1.39747	1.67733	0.955236	2.07008	1.80753	1.10307	1.30674	0.855008	1.56616	1.95899	--	linc	chr9:93304698-93321872:+	--
MSTRG.41933	2.87852	2.32109	2.80111	2.08542	3.33269	2.02543	2.58906	2.59552	2.92597	2.32867	2.20145	2.24112	--	linc	chr11:54052694-54055530:-	--
MSTRG.173969	0.395029	0.300155	0.137488	0.0649226	0.0903649	0	0.283089	0	0.553374	0.142355	0	0.255429	--	linc	chr3:61576897-61589094:-	--
MSTRG.257325	0.29745	0.096862	0.532422	0.335215	0.64155	0.410769	0.319742	0.429949	0.19842	0.735022	0.306792	0.329714	--	linc	chr9:93253727-93254620:-	--
MSTRG.47959	0.40925	0.606372	0.651654	0.454003	0.67405	0.32638	1.0888	0.559014	0.726174	0.541987	0.390445	0.615251	--	antisense	chr12:49212570-49216353:-	--
MSTRG.248183	3.49939	5.10057	2.58229	3.55027	3.85628	2.91115	3.18294	4.28974	3.58231	4.51072	4.25134	3.91627	--	linc	chr8:88030216-88033063:-	--
MSTRG.257328	0.323193	0.0460446	0.309337	0.278861	0.277245	0.520705	1.14357	0.231633	0.817452	0.0582337	0.444458	0.835915	--	antisense	chr9:93291234-93304983:-	--
MSTRG.12257	0.576545	0.873745	1.00553	0.56228	1.13916	0.826813	0.987519	0.608998	0.668604	1.21235	1.04554	0.989349	--	linc	chr1:111815315-111821439:+	--
MSTRG.173963	0.084796	0.193292	0	0.668934	0	0.0819704	0	0	0.0791907	0.183345	0.0874592	0.164489	--	linc	chr3:61535028-61555211:-	--
MSTRG.230818	0.217525	0.664434	0.426998	0.18018	0.286618	0.555131	0.140296	0.713108	0.251901	0.366859	0.448714	0.312251	--	antisense	chr7:25724051-25728562:+	--
MSTRG.12253	0.441158	1.28495	1.27953	0.918382	1.95107	0.615994	1.10651	1.19032	0.778215	1.80175	0.960584	1.47382	--	linc	chr1:111739308-111742812:+	--
MSTRG.272230	0.442586	0.840725	0.15404	0.581908	0.607463	0	0.158585	0.223907	0.0688882	0.239239	0.076081	0.429269	--	antisense	chrX:77875051-77883380:+	--
MSTRG.138896	0.692501	1.12753	1.13625	0.195106	1.35783	1.1954	0.850742	0.900877	0.923891	1.17647	1.93868	1.77511	--	linc	chr21:27435247-27438446:-	--
MSTRG.148426	0.556157	0.0704308	0.322614	0.472253	0.530099	0.179208	0.149459	0.250101	0.36069	0.417541	0.39835	0.329647	--	linc	chr23:19268357-19293318:-	--
MSTRG.272725	0.0873302	1.09487	0.455924	0	0.35959	0.33768	0.281625	0.441809	0.734016	0.755298	0	0.0847025	--	linc	chrX:85459071-85467469:-	--
MSTRG.148177	0	0	0	0	0	0	0.173032	1.46583	0	0	0.498073	0	--	linc	chr23:15129037-15129311:+	--
MSTRG.90083	1.82797	2.68951	2.67212	1.80255	2.3721	2.53814	1.71488	1.6478	1.27259	2.1918	2.0225	1.48285	--	linc	chr17:67662068-67663509:-	--
MSTRG.139364	0.149268	0.0850635	0.311713	0	0.204874	0	0.160454	0	0	0	0	0.868658	--	linc	chr21:29222720-29235040:+	--
MSTRG.9002	1.73265	0.953804	1.63683	1.30175	3.23553	2.71176	0	2.51638	0	1.56734	1.42236	2.25212	--	linc	chr1:86313709-86322360:-	--
MSTRG.207807	0	0	0.162563	0.0767629	0.961608	0	0	0	0	0	0	0	--	linc	chr5:33176874-33177452:+	--
MSTRG.123226	2.779	3.04434	2.98618	2.07522	4.59192	2.76464	3.48031	2.10205	1.15906	3.50023	3.11673	2.01499	--	linc	chr2:167473098-167474539:+	--
MSTRG.48945	0.976051	1.64139	1.55754	1.13318	1.53682	1.72327	1.21153	1.0882	0.870253	1.95511	0.911733	0.800214	--	antisense	chr12:58322593-58333449:+	--
MSTRG.246549	0.784095	1.75086	1.40349	0.347147	0.790674	0.433124	0.516036	1.06861	0.463269	0.795783	0.775712	0.729462	--	linc	chr8:72103904-72106335:+	--
MSTRG.177624	61.6478	42.4833	51.6443	49.6536	52.6307	56.6592	52.784	56.956	67.9533	49.3218	55.3424	54.3375	--	linc	chr3:97159598-97161441:+	--
MSTRG.41939	0.692486	1.2365	0.952018	0.961688	0.97422	0.780979	0.992511	0.671472	0.57665	1.44738	1.23205	0.86195	--	antisense	chr11:51899930-52194172:+	--
MSTRG.249177	2.83123	4.97511	4.15364	3.47038	5.23373	3.48519	4.51503	3.32883	2.46334	4.97482	3.61507	2.67652	--	linc	chr9:5875602-5880944:-	--
MSTRG.234958	0.364691	0.277103	0.571182	0.0599365	0.333699	0.528807	0.196011	0.368999	0.340583	0.72282	0.376144	0.353718	--	linc	chr7:64886708-64918808:-	--
MSTRG.264459	0.13665	1.40171	0	0	0	0	0	0	0	0	0	0.132538	--	linc	chrX:4701457-4701782:-	--
MSTRG.249588	0.0656107	0.523456	0.0685068	0	0	0.0634244	0.141056	0	0	0.567452	0.135343	0	--	linc	chr9:14451782-14452414:+	--
MSTRG.628	1.68789	1.20393	0.85528	1.89559	1.5596	1.48501	1.3519	1.1832	1.37541	1.3656	0.904587	2.07313	--	linc	chr1:3679621-3699730:+	--
MSTRG.198153	0	0	0.217942	0.926217	0.143243	0.201773	0.224371	0	1.07212	0	0.53821	1.01224	--	linc	chr4:71819786-71829408:+	--
MSTRG.198478	1.34365	2.19967	2.33401	0.915429	2.06215	1.23983	1.70695	1.03818	1.08372	1.79596	1.24726	1.69419	--	linc	chr4:73240775-73243909:+	--
MSTRG.198476	0.61925	0.732933	0.945007	0.399264	0.6538	0.345355	0.614454	0.433776	0.422615	1.08145	0.810656	0.485114	--	linc	chr4:73217332-73221294:+	--
MSTRG.198477	0.55056	1.29592	1.02475	0.401276	0.427112	0.694191	0.797671	0.835596	0.480633	1.60447	0.654263	0.429517	--	linc	chr4:73221746-73224954:+	--
MSTRG.198474	0.895823	1.59456	1.15896	0.795381	1.48427	1.00053	1.06271	0.787238	0.759945	1.37747	0.942364	0.91387	--	linc	chr4:73193997-73204726:+	--
MSTRG.198475	0.267304	1.00358	0.788055	0.403133	1.07907	0.699191	0.997227	0.365919	0.4699	0.951938	0.600051	0.610026	--	linc	chr4:73214535-73217006:+	--
MSTRG.198472	0.68309	0.627861	1.31144	0.67359	0.816586	0.660327	0.521104	0.490501	0.0823142	0.905241	0.545453	0.29921	--	linc	chr4:73184710-73186465:+	--
MSTRG.232784	1.20439	2.11625	1.20516	0.296911	1.2398	1.16426	0.863104	0.50776	0.656122	0.542528	1.19046	0.584078	--	linc	chr7:43883792-43889178:-	--
MSTRG.128716	0.167351	0.572211	0	0.660094	0.229694	0.323548	0.359785	0.169328	0	0.542767	0.345213	0.162315	--	linc	chr2:236224529-236250877:+	--
MSTRG.198471	0	0.623881	0.228619	0	0.150261	0.105829	0.588409	0.110771	0	0.473422	0.790409	0.530916	--	linc	chr4:73178364-73179009:+	--
MSTRG.218701	0.158462	0.385293	0.308852	0.322934	0.202994	0.234878	0.46559	0.416869	0.286108	0.171313	0.392253	0.215172	--	linc	chr6:17447760-17452509:-	--
MSTRG.163219	0.161654	0	0	0	0	0	0	0	0.301936	0.174763	0	0	--	linc	chr26:980479-980789:-	--
MSTRG.116890	0.528767	0.338996	0.741893	0.749532	0.317515	0.38336	0.390771	0.401261	0.18518	0.250096	0.801018	0.977634	--	linc	chr2:113353647-113357133:+	--
MSTRG.80342	0.162206	0.0369746	0.846828	1.05567	0.400739	0.407682	0.209235	0.262596	0.302967	0.105216	0.10038	0.25172	--	antisense	chr16:33453427-33459648:-	--
MSTRG.233258	1.29876	1.85031	0.508531	0.320174	0.668469	0.313869	0	0.492787	0.758065	1.22857	1.84188	0.787299	--	antisense	chr7:49238098-49274875:-	--
MSTRG.114499	0.374272	0.810492	0.156317	0.0369067	0.5137	0.904501	0.603482	0.643779	0.0349531	0.647399	0.57904	0.544516	--	linc	chr2:76480953-76482023:-	--
MSTRG.248293	1.28108	1.60325	1.49062	2.63386	1.82153	1.73213	1.12507	1.25809	1.75159	1.50265	1.23495	1.60798	--	linc	chr8:88694289-88721551:+	--
MSTRG.221309	1.00695	1.95894	1.92151	1.21305	1.77694	1.26349	1.61828	1.40781	0.979758	2.22279	1.53739	1.64539	--	linc	chr6:43472201-43487550:-	--
MSTRG.163211	1.33293	2.01769	2.45734	1.54031	1.54363	2.15424	2.12685	1.39083	1.80888	1.44103	1.67553	2.18165	--	linc	chr26:958488-960357:-	--
MSTRG.163212	1.65096	2.37091	2.0686	1.66056	2.10738	1.61191	1.75694	1.31967	1.68059	0.856727	1.82201	1.4892	--	linc	chr26:976206-978844:+	--
MSTRG.163215	0.0923174	0.105218	0.0963923	0	0.0633542	0.178482	0.396944	0.046704	0.34486	0.299412	0.380867	0.537238	--	antisense	chr26:965177-966131:-	--
MSTRG.163217	0.245088	0.698344	0	0.483359	0	1.65845	0.395183	0.371975	1.94554	0	2.14867	0.71314	--	linc	chr26:978967-981050:-	--
MSTRG.154919	0.790367	1.88881	0.399316	0.4274	0.804854	0.394338	0.630348	0.257969	0.476207	0.854463	1.4989	1.11279	--	linc	chr24:16872294-16874440:-	--
MSTRG.43108	0.052762	0.601352	0.220363	0.57231	0.144835	0.0510038	1.53134	0.160156	0.591291	0	0.217676	0.307047	--	linc	chr11:61544353-61545538:-	--
MSTRG.78061	0.755992	0.861638	0.394681	0.559109	0.259406	1.4616	0.609487	0.764924	0.706019	0.40865	0.779736	0.366623	--	linc	chr16:10732079-10736246:+	--
MSTRG.114947	0.158948	0.362321	0.165964	0	0.436323	0.460955	0.341721	0.160826	0.296882	0.171838	0.16394	0.308331	--	linc	chr2:92722736-92733230:+	--
MSTRG.111321	0.460668	0.459413	0.704323	0.486708	0.485501	0.636167	0.592461	0.357906	0.53777	0.604746	0.534527	0.558508	--	linc	chr2:50869567-50874282:-	--
MSTRG.111320	1.64521	2.19549	1.1481	1.81799	1.19146	1.29469	2.62166	1.13765	1.49785	1.22448	1.64572	1.62778	--	antisense	chr2:50925765-50930394:-	--
MSTRG.90934	0	0.0678641	0.0621715	0.0587152	0.9807	0.0575591	0.256023	0	0.111215	0	0.0614133	0	--	linc	chr18:803381-804065:+	--
MSTRG.247636	0.550129	0.796467	0.589936	0.249247	1.02036	0.431187	0.463496	0.616804	0.291595	1.01267	0.582742	0.576839	--	linc	chr8:83342407-83347571:+	--
MSTRG.246542	1.97241	1.99326	2.43018	0.920624	2.36428	1.30926	1.78099	1.03777	0.908733	2.18923	1.68173	1.78552	--	linc	chr8:72023092-72028155:+	--
MSTRG.154916	7.40038	2.40257	0.749288	1.28258	5.47876	10.9258	1.83206	2.13289	2.30373	4.99427	1.29526	7.09071	--	linc	chr24:16868666-16869535:-	--
MSTRG.52441	0.95304	1.46514	1.52737	1.00535	1.73396	1.17838	1.31036	1.18855	0.74515	1.36578	1.28015	0.752389	--	linc	chr13:19025311-19027144:+	--
MSTRG.6371	0.287793	0.65602	0.120198	0.113516	0.316003	0.667686	0.742466	0.349431	1.23633	0	0.356197	0.16748	--	linc	chr1:60857239-60859206:-	--
MSTRG.8350	0.778455	1.51385	1.20398	0.710057	1.15527	0.898315	0.643286	0.580893	0.69519	1.50959	0.81294	0.736157	--	linc	chr1:80039082-80049762:+	--
MSTRG.40048	11.8679	15.7862	9.33127	10.6544	11.1223	12.1391	13.8384	10.0891	12.6935	13.8865	10.0474	12.5699	--	linc	chr11:39944737-39946309:+	--
MSTRG.92953	0.261172	0.0270608	0.148745	0.60873	0.74952	0.550841	0.0510445	0.0480468	0.0665202	0.0256683	0.0734657	0.322399	--	linc	chr18:20666270-20667912:+	--
MSTRG.244572	6.46847	5.59772	5.47384	4.81797	6.14681	4.88136	5.24817	5.53628	6.5675	5.10909	6.39395	5.44815	--	linc	chr8:55104393-55160493:+	--
MSTRG.262216	0.780054	0.533437	0.346156	0.711515	0.508558	0.942575	0.398294	0.197317	0.673853	0.442739	0.522959	0.302633	--	linc	chrJH923111.1:6-4789:-	--
MSTRG.167116	0	0	0	0	0.180417	0	0.847798	0.399004	0.122759	0	0	0	--	antisense	chr26:37377042-37377906:-	--
MSTRG.248295	1.87534	1.00007	0.898221	1.06884	2.33782	0.59874	1.79396	2.40234	2.45835	2.99464	3.2474	2.83684	--	linc	chr8:88706903-88713789:-	--
MSTRG.262737	9.17032	7.92524	8.19027	6.40842	6.70936	6.64855	6.23227	8.28178	10.0859	7.41501	7.34779	7.53451	--	linc	chrJH923431.1:27-2898:+	--
MSTRG.206862	0.324343	0.785544	0.592653	0.159916	0.166939	0.274343	1.65609	0.410218	0.302902	0.876614	0	0.550521	--	linc	chr5:26096994-26097964:+	--
MSTRG.206861	0.35105	1.12887	1.59709	0.309079	0.36137	0.121197	0.943397	0.558167	0.444932	0.745483	0.297419	0.194564	--	linc	chr5:26090281-26093321:+	--
MSTRG.14704	0.344568	0.765803	1.22324	0.441709	0.733042	0.46632	0.42595	0.488094	0.257433	1.00578	1.06617	0.48459	--	linc	chr1:141790233-141792478:+	--
MSTRG.14705	0.677332	1.30135	1.35384	0.47708	0.770288	0.87925	0.540869	0.724495	0.289169	1.15069	0.598804	1.05112	--	linc	chr1:141905616-141907614:+	--
MSTRG.14706	0.175825	0.436156	0.755943	0.387556	0.55363	0.679865	0.333533	0.586032	0.270451	0.637341	0.576045	0.260818	--	linc	chr1:141908644-141912437:+	--
MSTRG.14707	0.177794	0.0675465	0.680686	0	0.244028	0.572897	0.891885	0.359789	0.221388	0.768849	0.244504	0.229926	--	linc	chr1:141912646-141913324:+	--
MSTRG.169858	0.196832	0.616931	0.436731	0.509499	0.709165	0.832445	0.158688	0.547683	0.321687	0.930976	0.304521	0.548866	--	linc	chr3:14072122-14073820:-	--
MSTRG.246546	0.0788146	1.03303	1.44013	0.388593	1.2981	1.10473	1.52498	0.438601	0.588837	1.4059	0.528384	1.14665	--	linc	chr8:72079328-72080844:+	--
MSTRG.14703	0.339276	0.621044	0.665563	0.314281	0.592667	0.755325	0.309444	0.509725	0.240037	0.722465	0.477179	0.658135	--	linc	chr1:141785801-141790226:+	--
MSTRG.253133	1.51378	0.492949	0.752664	0.213247	1.08832	0.766509	0.0774869	0.291745	0.875155	1.40275	0.52044	0.419494	--	linc	chr9:49049215-49049835:+	--
MSTRG.142606	0.239676	0.614631	0.125128	0.354514	0	0.521301	0.193228	0.181881	0.27979	0	0.618008	0.174348	--	linc	chr22:12452860-12486483:+	--
MSTRG.253131	0.696851	1.71694	0.866711	0.525475	0.914253	0.832131	0.81517	0.92283	0.622075	1.53996	0.591901	1.12316	--	linc	chr9:48969824-49001887:+	--
MSTRG.198817	1.9492	3.09604	2.81469	1.77896	3.10225	2.60587	2.54108	3.25207	2.20766	3.87827	2.13874	2.87605	--	linc	chr4:42379005-42391221:+	--
MSTRG.198810	2.55417	4.44824	4.37405	3.3062	4.02791	3.09907	4.09409	3.98706	2.6492	4.61032	2.80147	2.93405	--	linc	chr4:42056723-42067387:+	--
MSTRG.176288	0.617437	0.555569	0.64469	1.05748	0.401424	0.314138	0.314389	0.52609	0.910456	0.421584	0.502759	0.693416	--	linc	chr3:82020093-82028706:-	--
MSTRG.253135	0.575101	1.25631	0.917409	0.897913	0.657787	0.478724	0.807096	0.743533	0.880222	1.12259	0.461349	0.666257	--	linc	chr9:49055634-49058034:+	--
MSTRG.253134	0.55103	0.701919	0.778417	0.447478	0.800793	0.658001	0.836224	0.426354	0.393521	0.735884	0.768924	0.408697	--	linc	chr9:49053119-49064559:+	--
MSTRG.84519	0.427208	0.324605	0.228751	0.864137	0.902086	0.487095	0.235499	0.764758	1.08437	0.675015	0.88125	0.19124	--	linc	chr17:13132835-13165264:+	--
MSTRG.154009	3.38123	4.52814	3.9442	2.39906	4.68435	3.4473	3.9271	2.94274	2.50397	4.79775	3.84706	3.41016	--	linc	chr24:11614027-11628685:+	--
MSTRG.247929	0.586244	0.200451	0.183636	0.173427	0.160928	0.340025	0.189054	0.533853	0.218997	0.126757	0	0	--	linc	chr8:87879803-87888305:+	--
MSTRG.39512	0.697039	0	0	0	0	0	0	0	0	0	0	0	--	linc	chr11:35838305-35838582:+	--
MSTRG.204771	0	0.0857373	1.02109	0.370894	1.03249	0.363591	1.05121	0.456682	0.140505	0.406627	0.0775875	0.729615	--	linc	chr5:12088568-12089205:-	--
MSTRG.154002	0.435222	0.0354315	0.973783	0.521134	0.512018	0.931591	1.00251	0.251636	0.26129	0.907424	0.44889	0.391974	--	linc	chr24:11465568-11466891:-	--
MSTRG.111811	0	0.21541	0.986702	0	0	0	0.203162	0.191231	0	0	0.194934	0	--	linc	chr2:56395636-56397921:+	--
MSTRG.154000	0.158948	0.860511	0.954294	0.195922	0.927185	0.691432	0.854301	0.643304	0.556654	1.03103	0.122955	0.154166	--	linc	chr24:11438983-11441171:-	--
MSTRG.111817	0	0.321913	0.29491	0	0.581493	0.409547	0.759026	0	0	0	0.291314	0	--	linc	chr2:56818269-56820036:+	--
MSTRG.84515	0	0.678034	0	0.0838038	0.699873	0	0	0	0	0	0	0.412143	--	linc	chr17:13124675-13176882:-	--
MSTRG.204777	3.28679	1.57445	2.85989	2.74787	2.35368	2.77435	2.81625	2.97619	1.76831	2.29164	3.13208	3.3727	--	linc	chr5:12098654-12102257:-	--
MSTRG.259576	0.593837	1.27629	0.797206	0.769618	1.07122	0.541246	0.911916	0.257508	0.443666	0.788737	0.734985	1.33296	--	linc	chrJH921730.1:82589-84944:-	--
MSTRG.208609	0.52762	0.334084	0.489697	0.0578091	0.0804638	0.113342	0	0.771121	0.492742	0.44365	0.906984	0	--	linc	chr5:40097940-40103137:-	--
MSTRG.237209	0.386017	0.18116	0.213382	0.828471	0.186995	0.570706	0.341721	0.275702	0.212059	0.58916	0.14052	0.264284	--	antisense	chr7:80896608-80932147:-	--
MSTRG.263308	0.614703	0.700604	0.128367	0	0.16874	0.237688	0.792924	0.497572	0.574069	0.398732	0.507207	0.83469	--	linc	chrJH924080.1:235-676:-	--
MSTRG.139514	2.17832	3.41987	2.43464	1.76682	2.66977	2.31334	2.96159	1.86258	1.89106	3.36993	2.35432	2.89242	--	linc	chr21:33350058-33356657:+	--
MSTRG.8056	0.7214	0.507322	0.44874	0.332981	0.758408	0.356099	0.362983	0.652271	0.344024	0.348467	0.31662	0.193532	--	linc	chr1:76488308-76490835:-	--
MSTRG.172618	0.918892	1.74992	1.00803	1.3649	1.0377	2.00142	1.31284	1.56527	1.55336	1.19461	1.05572	1.19585	--	linc	chr3:45668811-45848397:-	--
MSTRG.141456	1.141	0.52018	0.756867	0.529474	0.755393	0.557978	1.34195	0.298807	0.676955	0.754631	0.775327	0.442668	--	linc	chr21:49701285-49704259:+	--
MSTRG.160564	0.338345	0.899796	0.559359	0.139017	0.257994	0.454264	0.474833	0.542042	0.140435	0.386105	0.339278	0.164082	--	linc	chr25:18517531-18521721:+	--
MSTRG.93958	0.697576	1.46873	1.18429	1.02919	1.11824	1.17364	0.927302	0.732757	0.805627	1.03048	1.0655	1.03812	--	linc	chr18:28378562-28385713:+	--
MSTRG.178628	0.470676	0.859612	0.905928	0.631888	0.67715	0.608482	0.725397	0.562303	0.519001	1.11578	0.701867	0.390511	--	linc	chr3:106342249-106358056:+	--
MSTRG.172611	0.191378	0.327184	0.599477	0.377434	0	0	0.514302	0.387279	0	0.103449	0.0986945	0	--	linc	chr3:46133959-46134834:-	--
MSTRG.92629	0.112726	0.385436	0.353105	0.222316	0.309439	0	0.60587	0.114058	1.05274	0.121867	0	0.656004	--	linc	chr18:18453239-18454763:+	--
MSTRG.150618	0.112061	0.127721	0	0.221005	0	0.108327	0.722754	0.793693	0	0.121149	0.462321	0	--	linc	chr23:41946274-41947504:-	--
MSTRG.5084	0.112726	0.256957	0	1.22274	0.464159	0	0.121174	0.114058	0.73692	0.243735	0.116266	0	--	linc	chr1:35829399-35829782:+	--
MSTRG.29872	1.0753	1.29713	1.00803	0.959727	1.15269	0.94083	1.20651	0.794162	0.989557	1.35766	1.38431	0.540503	--	linc	chr10:24236716-24260466:+	--
MSTRG.164971	0.0463842	3.06623	3.29334	1.55513	0.0636637	2.15225	0	0	1.29954	0	5.74091	0	--	linc	chr26:17160206-17161046:-	--
MSTRG.29870	0.474858	0.0902027	0	0.312169	0.325878	0.0765057	0.595519	0	0	0.0855611	0.653029	0	--	linc	chr10:24226371-24271028:+	--
MSTRG.29871	3.74704	4.04351	2.95514	3.65562	2.68089	2.3891	3.98501	2.66198	4.31834	4.999	4.44032	3.6343	--	linc	chr10:24229989-24288635:+	--
MSTRG.227326	0.431145	1.23759	1.00595	0.88179	1.2858	0.998208	1.36748	0.764763	0.979271	0.989761	0.576444	1.25968	--	linc	chr6:113259392-113266752:+	--
MSTRG.277074	0.372437	0.424483	0.583315	0.661064	0.613418	0.864064	0.16014	0.0753675	0.347818	0.442905	0.422548	0.288985	--	antisense	chrX:126151864-126153226:-	--
MSTRG.110321	0.15231	0.274858	1.41804	0.137676	0.20905	0.134965	0.218299	1.22003	0.30819	0.329323	0.288005	0.135416	--	linc	chr2:41699856-41702873:-	--
MSTRG.54576	0.463673	0.973494	0.815392	0.561504	1.17232	1.06158	0.953122	0.864225	0.448216	1.42468	0.99842	0.654857	--	linc	chr13:8515925-8520637:+	--
MSTRG.25145	0.184411	0	0.385101	0	0.253109	0	0	0	0	0	1.52162	0.178862	--	linc	chr1:248388053-248427108:-	--
MSTRG.142917	0.932731	2.0474	2.11613	1.45345	1.5963	2.14837	1.473	1.13017	1.22596	1.71797	1.25895	1.15038	--	linc	chr22:8802370-8805733:-	--
MSTRG.57979	0	0.167494	0.0767223	0	0.100852	0	0.157971	0.074347	0.754839	0	0.151573	0.071268	--	linc	chr13:66947589-66948204:-	--
MSTRG.34482	0.0642785	0	0	0	0	0.0621366	0.552766	0.0650379	0.120059	0.0694913	0	0.311722	--	linc	chr10:83749618-83751962:-	--
MSTRG.257639	0.263951	0.416543	0.445202	0.580625	0.585223	0.215901	0.218256	0.16435	0.0948087	0.526811	0.188474	0.531711	--	linc	chr9:94468600-94470533:-	--
MSTRG.89859	0.822457	1.36808	0.603453	0.811019	0.671207	0.816538	1.05136	0.427332	1.20403	0.624812	0.573167	0.215597	--	linc	chr17:65562693-65573205:-	--
MSTRG.263302	2.8933	6.25263	5.41427	5.92844	4.4353	5.41215	5.69517	5.62684	5.12335	6.94645	3.95305	4.4827	--	linc	chrJH924070.1:1-1289:+	--
MSTRG.21301	0.545291	0.414328	0.474467	0.358472	1.49686	0.966388	0.488464	0.643689	0.424371	0.393008	0.656153	0	--	antisense	chr1:215286027-215287564:-	--
MSTRG.21650	0.709143	1.09019	1.36896	1.30099	1.4713	1.29131	0.886382	0.81764	0.616061	1.31935	1.09712	0.655815	--	linc	chr1:211010206-211014886:-	--
MSTRG.183710	0.892574	1.70185	1.61135	1.51766	1.41973	1.27409	1.47507	1.29138	0.868628	1.79464	1.04966	1.20149	--	antisense	chr3:155278490-155288174:-	--
MSTRG.79349	0.25755	0	0.179279	0.296296	0.353495	0.290462	0.23071	0.260593	0.48105	0	0.221366	0.374701	--	linc	chr16:24508971-24509905:+	--
MSTRG.21306	0.481725	0.585344	0.872955	0.604579	0.524575	0.627311	0.5863	0.604235	0.297442	0.57244	0.595404	0.463369	--	antisense	chr1:215296472-215320335:-	--
MSTRG.45707	0.329762	0.165372	0.275454	0.57231	0.253461	0.433532	0.014179	0.0133463	0.0123186	0	0.693843	0.0255872	--	linc	chr12:27979013-27984197:-	--
MSTRG.133324	0.322108	0.711297	0.58857	0.33748	0.0552629	0.42814	0.562653	0.48887	0.470024	1.02292	0.747505	0.273364	--	antisense	chr20:27926909-27929977:-	--
MSTRG.90875	0.217078	0.74224	0.679979	0.107029	0.148973	0	0	0.439285	0.101364	0.117341	0.559739	0.105273	--	antisense	chr17:70734494-70735567:-	--
MSTRG.136131	0.417457	0	0	1.92104	0.190991	1.07612	0	0	0.64977	0.902623	0	0	--	linc	chr20:49811977-49812404:-	--
MSTRG.63699	0.502163	1.23053	1.17974	0.841805	1.48185	1.57765	1.24153	0.558905	0.7269	1.71009	0.932281	1.12022	--	linc	chr14:33735410-33741406:-	--
MSTRG.151694	0.337677	0	0.528872	0.499471	0	0.652848	0	0.683332	0.315355	0.730122	0.696564	0.163758	--	antisense	chr23:51759693-51779532:+	--
MSTRG.45144	0.649378	0.691856	1.00232	0.807394	1.14318	0.900669	1.32021	1.05699	0.725105	1.20568	0.596971	0.50661	--	linc	chr12:18289213-18292259:-	--
MSTRG.133329	0.177933	0.608393	0.650253	0.350916	1.09898	0	0.956337	0.630122	0.415427	0.480906	0.367042	0.0862894	--	linc	chr20:27963581-27964047:+	--
MSTRG.133328	0.184155	0.359811	0.494444	0.856088	0.0722168	0.0254313	0.424193	0.0532374	0.196551	0.284414	0.0271341	0.229647	--	antisense	chr20:27961448-27962915:-	--
MSTRG.276704	2.31194	3.02094	3.70271	2.59214	2.53357	3.23092	2.61827	2.90288	2.80855	3.49133	3.00416	3.3512	--	linc	chrX:122172363-122244054:-	--
MSTRG.137527	0.165889	0.0945356	0.173211	0.572538	0.113844	0.240542	0.356643	0.839245	0.387308	0.627697	0.342198	0.241347	--	linc	chr21:15128885-15129451:+	--
MSTRG.145800	0.405824	0.442425	0.700086	0.417579	0.896052	0.272905	0.758674	0.374912	0.477866	0.286131	0.418569	0.684544	--	linc	chr22:41633623-41637111:+	--
MSTRG.212420	0.42081	0.659472	0.889753	0.663933	0.288787	0.589842	0.588051	0.415137	0.481416	0.63691	0.33637	0.479574	--	linc	chr5:64916336-64920055:+	--
MSTRG.212421	0.647166	0.874587	1.3225	0.583466	0.875565	0.598789	0.954057	0.954153	0.552581	0.809593	0.514921	0.63666	--	linc	chr5:64933935-64938150:+	--
MSTRG.137522	0.480869	0.548067	0.251047	0.118545	0.165002	0	0.129227	0.121637	0	0.779798	0.495971	0.9328	--	linc	chr21:15107484-15107860:+	--
MSTRG.212424	0.740038	0.0937171	1.88883	1.13516	0.451433	0.794864	0.176778	0.748781	0.153582	0.800052	0.848089	0	--	linc	chr5:64946546-64947103:+	--
MSTRG.212425	0.801693	1.0005	1.12234	0.688966	0.799136	0.913522	0.876218	1.10572	0.539565	0.978072	0.7622	0.747163	--	linc	chr5:64953420-64961929:+	--
MSTRG.98356	2.18837	3.50553	2.25529	3.02361	2.08476	2.84807	3.65246	3.12164	2.23835	3.23639	3.14952	1.91426	--	linc	chr18:66822989-66836665:+	--
MSTRG.276706	4.70752	2.37075	2.17188	3.3466	5.10887	3.2807	3.41277	2.32618	2.24929	3.78737	3.04872	1.2742	--	antisense	chrX:122175236-122175702:-	--
MSTRG.42558	6.94048	8.64292	7.46331	8.62413	8.64283	8.67121	10.0666	7.10189	8.25407	8.48237	8.36515	8.82878	--	linc	chr11:57411841-57572946:+	--
MSTRG.137528	0.214322	0.610681	0.363646	0.792531	0.367705	0.0517951	0.316778	0.325281	0	0.144814	0.359212	0.181889	--	linc	chr21:15133402-15134864:+	--
MSTRG.266515	0.364574	0.747938	0.723266	0.539256	0.0500389	0.352425	0.156759	0.995979	0.510712	0.157656	0.564036	0.282884	--	linc	chrX:27812292-27837204:+	--
MSTRG.183186	0.165889	0.378142	0.173211	0.163582	0.341532	0.881987	0.178321	0.0839245	0.309847	0	0.342198	0.0804489	--	linc	chr3:151667877-151841522:-	--
MSTRG.271433	1.01525	0.990179	1.13917	0.91148	0.922044	0.527331	0.874157	1.04258	0.514166	0.742645	0.635576	0.485004	--	linc	chrX:72083214-72092033:+	--
MSTRG.77289	0.436651	0.57625	0.383936	0.203958	0.410059	0.799769	0.296447	0.348797	0.257549	0.347835	0.284441	0.378932	--	linc	chr16:886917-888641:-	--
MSTRG.108731	2.02852	0.630543	1.5404	1.95485	1.20227	2.94138	1.33806	2.19243	2.06665	3.4889	2.23488	1.02846	--	linc	chr2:27452944-27454887:+	--
MSTRG.80581	0.73143	1.10718	0.680183	0.811415	0.831363	1.32573	0.810815	0.751634	0.352213	1.48265	0.424351	0.631829	--	linc	chr16:35508621-35512002:+	--
MSTRG.270982	0.163744	0.373253	0	0.161467	0.224744	0.158288	0	0.331357	0	0.708092	0.337773	0.317634	--	antisense	chrX:66745291-66846951:-	--
MSTRG.139760	2.57953	4.03283	2.94146	2.82814	3.10957	3.21539	3.11945	3.05645	2.20298	4.04547	2.20545	2.61713	--	linc	chr21:34712005-34716555:-	--
MSTRG.157684	0.726872	1.7441	2.27687	0.829937	0.997654	1.62719	0.986963	0.851584	0.500185	1.24077	0.907532	0.779212	--	linc	chr24:39937537-39938589:-	--
MSTRG.261150	0.64445	1.29505	0.265617	0.602041	1.90872	0.737733	0.94797	0.737861	0.538497	1.43009	1.97658	0.855344	--	linc	chrJH922554.1:24-2293:+	--
MSTRG.132794	0	0.18116	0.165964	0	0	0.307303	0.341721	0.160826	0	0	0	0	--	linc	chr20:21438221-21442142:+	--
MSTRG.67674	3.53034	5.12106	5.45106	5.22187	4.97765	3.77465	4.6459	4.0808	4.33602	5.14668	4.13775	5.27107	--	linc	chr14:60541075-60544625:+	--
MSTRG.150009	0	0.126972	0	0.76898	0.152905	0.430765	0	0	0.104039	0.120438	0	0.216103	--	linc	chr23:36008029-36012808:+	--
MSTRG.88738	0.0324967	0.0370379	0	1.08952	0.0446027	0.282724	0.489049	0.328806	0	0.245924	0.201104	0.220632	--	linc	chr17:56408678-56409905:-	--
MSTRG.150002	1.28775	1.91326	1.16451	1.15646	1.5781	1.48936	1.06291	1.36113	1.18115	1.30517	0.758968	1.28246	--	antisense	chr23:35497376-35500701:+	--
MSTRG.150552	0.85098	0.6466	0.9455	0.68853	0.958356	1.10738	0.750568	0.849995	1.01888	1.1205	1.17028	0.984101	--	linc	chr23:41448883-41453570:+	--
MSTRG.60826	1.46494	2.69422	2.07424	1.77835	3.06171	2.8108	2.1235	1.67314	1.67385	2.86154	1.71127	2.50266	--	linc	chr14:7504110-7511076:+	--
MSTRG.14571	1.03112	1.00512	1.52995	1.2576	1.21041	1.2853	0.991722	1.11194	0.861595	2.11214	1.17545	1.13169	--	linc	chr1:140592688-140595511:+	--
MSTRG.14570	1.38574	2.08091	2.03582	1.89148	2.20228	1.51582	1.83454	1.58168	1.18061	2.04217	1.59224	1.33932	--	linc	chr1:140573603-140591239:+	--
MSTRG.10630	3.46969	1.43986	1.0404	0.929928	2.58871	1.84044	1.77879	1.49429	1.06349	1.55813	1.70674	1.7603	--	linc	chr1:99066642-99070137:-	--
MSTRG.41992	0.697039	1.375	0.867769	0.740218	0.588743	1.01072	1.32564	1.05791	1.352	0.840516	1.46551	1.17011	--	linc	chr11:54560200-54568527:-	--
MSTRG.260259	0.307186	0.700226	3.04707	0.605827	2.38919	2.77153	0.770483	0.569827	0.765012	0.110699	1.26733	0.744857	--	linc	chrJH922093.1:1014-8350:+	--
MSTRG.14574	0	0.280242	0	0.606154	1.18118	0.237688	0	0.124393	0	0	0.126802	0.238483	--	linc	chr1:140771706-140826604:-	--
MSTRG.187353	0.328432	0	0.914477	0.21591	0	0	0.353046	0.110771	0.408962	0.710133	0.677494	0	--	antisense	chr3:191408406-191429046:-	--
MSTRG.245969	1.32225	1.5642	1.42925	0.978777	1.35989	1.32148	1.41556	1.16565	0.808169	1.54376	1.51161	1.23554	--	linc	chr8:38472064-39528227:-	--
MSTRG.187350	0	0.41632	0.572097	0.360195	0.250676	0.176552	0.7853	0.184795	0.341129	0.394898	0.376747	0.708569	--	linc	chr3:189760800-189761664:-	--
MSTRG.183388	1.19222	2.10001	1.35802	1.22908	0.966943	1.93829	1.51459	1.31597	1.92317	1.52326	1.06199	1.94477	--	antisense	chr3:153521188-153542737:-	--
MSTRG.45439	0.811145	1.849	0.282316	0.799864	0.927768	0.653429	1.16258	1.64146	1.01003	0.876926	0	0	--	linc	chr12:11170610-11195205:-	--
MSTRG.217663	0	0.260044	0.238231	0.112493	0.156578	0.551392	0.858406	0.346283	0	0.616657	0.235326	0.885179	--	linc	chr6:2061672-2062044:+	--
MSTRG.217662	0.0664137	0.227084	0.13869	0.45843	0.273464	0.256802	0	0.40319	0.124047	0.789795	0.136999	0	--	linc	chr6:2057523-2058348:+	--
MSTRG.217661	0	0.784372	0.431146	0.135726	0	0.133053	0.739776	0	0	0	0.709814	0	--	linc	chr6:2053581-2053919:+	--
MSTRG.217660	0.189753	0.475795	0.634013	0.598766	0.156265	0.403546	0.244769	0.076798	0.070884	0.615425	0.234855	0.515323	--	linc	chr6:2052157-2053233:+	--
MSTRG.99203	0.671294	1.12884	0.942226	1.62777	1.11773	1.57444	1.17113	0.779438	0.575532	1.48716	0.817232	0.98198	--	linc	chr19:6780272-6783744:+	--
MSTRG.126159	0	0.213287	0	0	0	0.3618	1.40812	0.378694	0	0.202312	0	0.181505	--	linc	chr2:209972357-209979643:-	--
MSTRG.1587	0.150973	0.516212	0.0985231	0.260529	0.103608	0.273642	0.669436	0.324608	0.264362	0.571258	0.798038	0.530811	--	linc	chr1:12057702-12060002:-	--
MSTRG.221715	1.51954	3.62123	1.73085	2.17951	1.51682	1.86952	2.37589	2.23636	1.67712	1.94146	2.56462	1.47382	--	linc	chr6:54998704-54999002:+	--
MSTRG.126154	0	0.721622	0.793308	0.249735	0.347604	0.734455	0.680594	0.128125	0.946065	1.23208	0.130606	0.491274	--	antisense	chr2:209314094-209318256:-	--
MSTRG.170139	0.545944	0.362971	0.14251	0.134588	0.124888	0.351835	0.733574	0.368263	0.254928	1.6231	0.469242	0.264759	--	linc	chr3:19411383-19412327:+	--
MSTRG.191339	0.226123	0.515444	0.708311	0.334467	0.15518	0.327881	0.850742	0.915177	0.633526	0.488921	0.816286	0.657957	--	linc	chr4:3276714-3366175:+	--
MSTRG.248153	0.767766	3.14061	1.77901	1.50381	1.57346	2.01304	1.67322	1.29827	1.43403	2.09213	0.900355	1.1629	--	linc	chr8:85261690-85285794:+	--
MSTRG.6944	0.541148	0.863479	0.791048	0.640347	0.297097	1.98784	0.116341	0.876066	0.808602	0.234013	0.558144	0.104973	--	linc	chr1:65314268-65315135:-	--
MSTRG.80209	0.747611	1.67009	1.23857	1.05176	1.19486	1.17559	1.02866	1.08928	0.698191	1.27163	0.873903	0.831467	--	linc	chr16:32044554-32126852:-	--
MSTRG.45401	0.121111	0.276072	0.590134	0.199045	0.720326	0.0780504	0.607544	0.408474	0.452422	0.436444	0.0832768	0.313246	--	linc	chr12:10539631-10540622:+	--
MSTRG.85208	0.595174	1.4396	1.19801	1.01729	1.0075	1.03561	0.917015	0.68919	0.558919	1.42629	0.907158	1.00059	--	linc	chr17:17351944-17364675:+	--
MSTRG.160670	7.84105	7.31105	6.89929	6.22615	7.87722	6.1725	6.4895	6.95736	6.41767	6.57654	6.79352	5.30202	--	linc	chr25:24560868-24571624:-	--
MSTRG.35600	0.279916	0.683642	0.459284	0.315455	0.493963	0.386555	0.429849	0.121381	0.261413	0.821387	0.164976	0.271494	--	linc	chr11:5791599-5792602:+	--
MSTRG.39181	0.785268	0.929875	1.04355	0.774348	0.489911	0.759101	0.997595	0.722314	0.628593	1.10253	1.09393	0.860554	--	antisense	chr11:33938422-33942610:+	--
MSTRG.271842	0.695398	0.498191	0.477147	0.235107	0.654484	0.441748	0.576654	0.381962	0.723651	0.558474	0.573791	0.404685	--	linc	chrX:76132391-76146022:-	--
MSTRG.9746	0	0.195033	0	0	0.704602	0	0.183944	0.692566	0	0.924985	0	0.663884	--	antisense	chr1:90963374-91035659:+	--
MSTRG.33190	0.19251	0.365687	0.469017	0.379665	0.440376	1.67485	0.413874	0.194784	0.119856	0	0.397112	0.124478	--	antisense	chr10:69983518-69985642:+	--
MSTRG.163462	0.143353	0.081693	0.523883	0	0.0983784	0.554305	0.0770483	0.797758	0.401631	0	0.0739278	0.27808	--	linc	chr26:5506949-5507607:-	--
MSTRG.39189	0.172284	0	0	0.339776	0.47293	0	0	0.0871597	0.0804477	0.651894	0	0.58485	--	antisense	chr11:33777691-33778268:+	--
MSTRG.59108	0	0	0.147455	0.278515	0	0	0	0	0.131886	0.763371	0	0	--	linc	chr13:77645622-77646354:+	--
MSTRG.182434	0.652165	0.743301	1.02143	0.160774	0.671338	0	0.35052	1.48471	0.761318	0.352527	0.840809	0.316271	--	linc	chr3:143661379-143666273:+	--
MSTRG.47643	6.4506	6.59982	3.97064	4.49369	4.76652	5.91665	6.45262	6.35191	5.46653	6.26021	6.60457	8.70272	--	antisense	chr12:47409090-47419041:-	--
MSTRG.45402	0.620222	0.441809	0.404749	0.382248	0.212819	0.299777	1.16673	0.705993	0.362015	0.50289	0.319851	0.0751951	--	linc	chr12:10558186-10558713:+	--
MSTRG.225877	1.28998	2.22037	2.03412	1.79124	1.33694	2.11226	1.89604	2.69035	1.67184	2.76073	1.81925	1.73631	--	linc	chr6:100656210-100657708:-	--
MSTRG.237410	1.53559	1.85267	1.40837	1.67794	1.50004	1.3975	1.69529	1.33677	1.51806	1.65264	1.40546	1.44913	--	linc	chr7:83411381-83417800:+	--
MSTRG.166985	1.02376	1.49639	1.37087	1.04806	1.43732	1.2465	1.50372	1.05958	1.24802	1.38559	0.991432	1.59935	--	linc	chr26:36827751-36846314:-	--
MSTRG.182432	0.22816	1.1702	0.595577	0.112493	0.939469	0	0.613147	0.230855	0.213078	0.86332	0.352988	0	--	linc	chr3:143660994-143665988:+	--
MSTRG.182383	0.370019	0.562303	0.515135	0.486498	0.846437	0.476919	0.265166	1.37276	0.575932	0.933394	0.127213	0.358886	--	linc	chr3:141143551-141181593:+	--
MSTRG.45405	0.422096	0.673514	0.881454	0.536469	1.08143	0.879532	0.443646	0.711804	0.893506	0.87209	0.541772	0.66413	--	linc	chr12:10592279-10596348:+	--
MSTRG.166989	0.234226	0.581024	0.581199	0.671166	0.438728	0.402229	0.589459	0.334578	0.540422	0.592833	0.454742	0.633425	--	linc	chr26:36970776-36984623:+	--
MSTRG.166988	0.253478	0.715969	0.437275	0.532508	0.257148	0.500716	0.710803	0.133812	0.442567	0.750615	0.47741	0.64135	--	linc	chr26:36965817-36969318:+	--
MSTRG.7065	0.190181	0.704462	0.347507	0.609492	0.391544	0.321726	0.153325	0.62539	0.177609	1.18222	0.196154	0	--	linc	chr1:49938117-49954988:-	--
MSTRG.182385	0.482778	0.309512	0.63011	0.267786	0.2899	0.262514	0.0973049	0.763253	0.59176	0.489309	0.653547	0.0292658	--	linc	chr3:141172859-141210138:+	--
MSTRG.271846	2.78351	3.24459	2.88986	2.13658	2.88705	3.19527	2.87311	2.49635	4.1799	2.94085	2.47944	3.17529	--	linc	chrX:76150351-76152786:+	--
MSTRG.33853	1.51954	1.96453	3.03115	1.81151	2.24127	1.07428	1.80408	1.81287	1.01667	2.01056	1.193	1.45183	--	antisense	chr10:75506875-75516132:+	--
MSTRG.117178	0.87384	2.02748	1.20976	0.904002	1.01197	0.863576	1.37544	1.14862	0.841578	1.53936	0.965661	0.817277	--	linc	chr2:95685970-95695812:-	--
MSTRG.109280	6.88498	9.21038	7.66946	7.55874	9.32506	7.80815	8.79972	7.6505	6.78717	8.18459	8.10242	6.43073	--	linc	chr2:31173285-31213426:-	--
MSTRG.139377	2.51145	3.75387	1.79787	1.73996	2.50578	2.27188	2.85706	2.40796	1.90577	3.49659	2.26342	2.25611	--	linc	chr21:29312469-29333136:-	--
MSTRG.259793	0.479031	0.132357	0.121255	0.286284	0.0597714	0.449036	0.0780199	0.102813	0.284687	0.313866	0.119776	0.19711	--	linc	chrJH921846.1:1385-4144:+	--
MSTRG.109285	0.952237	2.34643	1.32879	1.46261	2.09279	1.60873	1.54337	1.33868	0.861587	1.76387	1.60325	1.32639	--	linc	chr2:31214137-31549225:-	--
MSTRG.34806	0.354413	1.00985	0.323799	0.502383	0.91208	0.770856	0.690515	0.80685	0.372358	0.646573	0.84532	0.537108	--	linc	chr10:84970638-84973479:+	--
MSTRG.117173	0.625033	1.63684	0.797095	0.672799	0.681062	0.797919	1.07705	0.704831	0.695112	1.22764	0.915323	0.712663	--	linc	chr2:95654254-95662261:-	--
MSTRG.230252	0	0.621493	0.189787	0.089618	0.249476	0.702827	0.0976928	0.0919555	0.0848742	0	0.0937362	0.0881473	--	linc	chr7:22109296-22112248:+	--
MSTRG.167588	0.374272	0.213287	0.195396	0	0	0	0.201161	0	0.699063	0	0	0	--	linc	chr26:41706017-41770151:+	--
MSTRG.158635	0.458904	0.506688	0.284501	0.353533	0.157465	0.651555	0.416218	0.145102	0.361605	0.201548	0.369778	0.0973647	--	linc	chr24:38748069-38750796:-	--
MSTRG.158636	2.49402	4.53159	1.74865	2.04351	2.54667	1.72374	4.23509	4.65686	5.33343	4.36354	4.73461	4.89638	--	linc	chr24:38751203-38758225:-	--
MSTRG.117175	0.548392	0.94701	1.12784	0.606313	0.889537	0.995979	0.982484	0.605314	0.869088	0.754555	0.548475	0.870368	--	linc	chr2:95676797-95679106:-	--
MSTRG.165986	0.430222	0.664192	0.882089	0.2584	0.590493	0.816649	0.609612	0.463006	0.376215	0.668069	0.568786	0.534874	--	antisense	chr26:25754132-25763916:-	--
MSTRG.165987	0	0	0.125922	0	0	0.46632	0	0.732141	0	0	0	0.11697	--	linc	chr26:25754849-25755235:+	--
MSTRG.165984	2.51515	3.20169	3.95631	1.38503	2.80205	3.15759	1.80828	1.55336	2.65394	2.47193	2.03826	2.01178	--	linc	chr26:25743177-25745567:-	--
MSTRG.165985	0.632333	0.360349	0.431698	0.143894	0.467329	0.587752	0.313718	0.639803	0.363405	0.157757	0.526771	0.212298	--	linc	chr26:25752191-25753752:-	--
MSTRG.85052	0.768482	0.978058	1.01638	0.580976	0.91413	0.767636	1.23911	0.777561	1.06456	0.900036	1.14929	0.84474	--	linc	chr17:14945003-14948110:+	--
MSTRG.80202	0.219271	0.812215	0.400661	0.91894	0	0.635891	0.471407	0.332791	0.051194	1.00747	0.452314	0.58485	--	linc	chr16:32023855-32025437:-	--
MSTRG.85050	0.841455	1.42687	1.41433	0.748802	1.01408	0.902693	1.21338	0.892928	0.632499	1.67517	1.05839	0.636985	--	linc	chr17:14917305-14922028:+	--
MSTRG.566	0.52762	0.375845	0	0.130071	0.181044	0.127509	0	0.133463	0	0.285204	0.54419	0.63968	--	antisense	chr1:1054370-1055083:+	--
MSTRG.1237	0	0	0.388877	0	1.02236	0.180013	0	0.376837	0.173909	0	0	0	--	linc	chr1:9607620-9623177:-	--
MSTRG.87843	0.146674	0.334342	0	0	0.40263	0.141787	0.315333	0.445221	0.136979	1.10998	0	0.142261	--	linc	chr17:49414921-49447903:-	--
MSTRG.171138	0.340197	1.20629	0.157872	0.521835	0.415049	0.3654	0.0812649	0.382462	0.529514	0.449515	0.350881	0.439947	--	antisense	chr3:28678464-28681556:+	--
MSTRG.275444	1.43975	2.14827	1.81888	1.43057	2.49653	1.84862	1.64807	1.91826	1.3805	2.05555	2.30681	1.27918	--	linc	chrX:111187631-111196171:+	--
MSTRG.248057	0.396433	0.667926	0.251958	0.900815	0.828003	0.316575	0.81523	0.592955	0.434615	0.819896	0.586659	0.518245	--	linc	chr8:83765929-83776762:-	--
MSTRG.85058	0.833084	0.1899	1.56574	0.492899	2.05818	1.12745	1.25372	1.01151	0.466808	0.900644	0.17185	0.646414	--	linc	chr17:15040573-15041704:+	--
MSTRG.141298	0.117466	0.669408	0.196242	0.370665	0.354698	0.0908416	0.252539	0.166396	0.263283	0.228586	0.0242311	0.25065	--	linc	chr21:48091442-48093188:-	--
MSTRG.73700	1.11199	0.324214	0.432026	0.790517	0.248457	0.174989	1.16753	0.575645	0.845276	1.25808	0.613465	0.576888	--	linc	chr15:53357422-53378296:-	--
MSTRG.76252	0.459911	0	0.192084	0.362812	0.631241	0	0.0988756	0.558413	0.429509	0.198883	0.758968	0.535287	--	linc	chr15:75628463-75631823:+	--
MSTRG.127288	0.0395303	0.630762	0.165101	0.740631	0.488309	0.802474	0.764871	0.279981	0.332255	0.726513	0.570805	0.383409	--	linc	chr2:220517354-220518380:-	--
MSTRG.135653	0.140179	0	0	0.27646	0	0	0.150685	0	0.261826	0.454642	0.144582	0.135962	--	linc	chr20:46527249-46527600:-	--
MSTRG.273981	1.34194	1.66165	1.1071	1.2416	1.7509	1.5855	0.854823	1.0393	1.0521	1.36122	1.2303	1.39798	--	linc	chrX:98787939-98805179:+	--
MSTRG.127285	1.09006	0.559076	1.28045	1.15552	1.12211	1.15911	1.20105	1.875	1.09435	0.383	1.48969	1.34801	--	antisense	chr2:220512539-220522742:-	--
MSTRG.124779	0	0	0	0	0	0	0	0	0	0	0.705977	0	--	antisense	chr2:198186043-198186880:+	--
MSTRG.164354	0.939552	1.95636	0.896127	0.819584	1.51276	1.75536	1.6509	1.06948	1.004	1.33805	1.0436	0.806134	--	linc	chr25:37514971-37519312:+	--
MSTRG.164356	0.671074	1.25258	0.883485	0.709694	0.867674	1.20341	1.04546	0.757727	0.535885	1.23019	0.792462	0.73578	--	linc	chr25:37533619-37599135:+	--
MSTRG.164357	1.03503	1.75198	1.31612	1.23285	1.505	1.39679	1.75151	1.00578	0.631646	1.77262	0.824433	0.834915	--	linc	chr25:37540432-37544365:+	--
MSTRG.238677	1.35198	1.97497	1.1333	1.59605	1.96017	1.32533	1.71939	1.69549	1.08477	1.6263	1.04092	1.29283	--	linc	chr7:97829547-97831557:-	--
MSTRG.224388	0.491081	0.0399791	0.402881	0.0345894	0.0962891	0.101725	0.527884	0.0354916	0.131034	0.113766	0.108537	0.0680435	--	linc	chr6:85437064-85438260:-	--
MSTRG.224389	0	0	0	0	0	0.887558	0	0	0.214365	0.124077	0.118374	0	--	linc	chr6:85483969-85484396:-	--
MSTRG.224382	0	0.182689	0	0.474181	0	0	0.603058	0	0	0.0866442	0.578633	0.4664	--	linc	chr6:85389277-85389807:-	--
MSTRG.81557	0	0.213287	1.56317	0	1.0274	0.3618	0	0	0.349531	0.202312	1.54411	0.544516	--	linc	chr16:49853608-49873397:-	--
MSTRG.224381	0.363876	0.746505	0.531912	0.0717631	0.0998861	0.5628	0.312917	0	0	0.472061	0.375304	0.352927	--	linc	chr6:85370232-85370827:-	--
MSTRG.125820	0.291324	0.996104	0.730038	1.72363	1.19955	1.63337	1.0021	0.76639	0.707372	0.440929	0.360568	0.734651	--	linc	chr2:207997682-208011784:+	--
MSTRG.224384	0.608513	1.18894	1.99689	1.9716	0.596574	0.756303	1.49513	0.879575	0.40592	1.59766	1.07593	1.85493	--	linc	chr6:85411031-85419198:-	--
MSTRG.629	1.00632	0.716843	0.131342	0	0.517952	0.486394	0.270435	0.636381	0	0	0.518963	0.122005	--	linc	chr1:3686956-3712247:-	--
MSTRG.113334	0.461667	0.801802	1.17986	0.828116	0.790557	0.739555	0.760941	0.631726	0.406512	0.751037	0.743727	0.469099	--	linc	chr2:66247255-66256487:-	--
MSTRG.156094	0.170735	0.389189	1.06963	0	0	0.165046	0.183531	0.345505	0.318898	0	0.0880488	0.248397	--	linc	chr24:27274718-27278824:+	--
MSTRG.35009	4.30907	6.76147	7.14727	3.51144	5.13396	4.61384	6.59417	5.20018	3.87751	6.22753	4.86106	4.21569	--	linc	chr11:794154-799231:-	--
MSTRG.248706	1.39643	2.56742	5.75724	1.67636	2.60371	2.29734	2.14973	3.13301	1.19303	2.97515	1.2652	1.68971	--	linc	chr9:1245885-1282136:-	--
MSTRG.113332	0.449569	0	0	0	0.308524	0.108647	0.362446	0.682321	0	0.121507	0.927378	0	--	antisense	chr2:66240636-66283379:+	--
MSTRG.160856	0.338429	0.932162	0.117789	0.111241	1.00642	0.408939	0.788215	0.798996	0.210705	0.548811	0.669027	0.328246	--	linc	chr25:14296388-14297810:-	--
MSTRG.160855	0.925163	1.71956	0.698492	0.940368	1.28935	0.866816	1.5606	1.65616	0.412065	1.20023	1.17442	0.759276	--	linc	chr25:14285665-14290535:-	--
MSTRG.160853	0.258677	1.11613	0.424435	0.14576	0.355043	0.267919	0.556127	1.1778	0.258833	0.499384	0.857576	0.161289	--	linc	chr25:14253680-14255790:-	--
MSTRG.206055	0.471908	0.134464	0	0.698018	0.323854	0.570229	0	0	0.220357	0.510178	0.486729	0	--	linc	chr5:20937396-20996487:-	--
MSTRG.180380	0.950352	1.56671	1.48845	0.811626	1.67707	1.02532	1.66918	0.669671	0.641874	1.88972	1.06772	0.773617	--	linc	chr3:122265184-122270877:-	--
MSTRG.180383	0.582894	1.63797	0.881454	0.634249	1.20006	0.46632	0.98308	0.925345	0.366037	1.57541	0.642663	0.458133	--	linc	chr3:122285809-122289663:-	--
MSTRG.180382	0.734474	1.30217	0.809498	0.804733	0.840073	0.552221	0.83338	0.743151	0.304854	1.23517	0.505027	0.672798	--	linc	chr3:122283984-122284957:-	--
MSTRG.180385	1.43081	2.06057	1.5982	1.18123	1.5528	1.67263	1.44266	1.08859	0.486844	1.65476	1.45287	1.10806	--	linc	chr3:122299654-122303147:-	--
MSTRG.180384	0.545405	1.37838	0.792318	0.631354	1.49717	0.939845	1.40197	0.599835	0.46506	1.66636	0.904946	0.528994	--	linc	chr3:122290816-122292552:-	--
MSTRG.180386	1.07434	2.59588	1.73499	1.25715	2.28066	1.01084	1.70918	1.17399	1.45816	2.4623	1.63996	1.12537	--	linc	chr3:122319172-122321876:-	--
MSTRG.55412	0.732975	0.781507	0.757099	1.01034	3.22363	2.62088	4.42245	0.486449	1.12615	0.852061	0.625932	0.44337	--	linc	chr13:46683090-46687971:+	--
MSTRG.255510	0.856729	1.73856	2.07273	0.90663	0.630964	1.27257	1.25786	1.03599	0.253689	1.44579	1.37933	0.993088	--	linc	chr9:73468127-73469986:-	--
MSTRG.19714	0	0.0751689	0	0.0650353	0	0.828812	0.283581	0.133463	0	0.142602	0.0680238	0.255872	--	linc	chr1:200718121-200718761:-	--
MSTRG.118241	1.36091	2.01737	1.52559	0.979731	1.93665	1.27521	1.44495	1.27562	1.05263	1.80525	1.67922	1.53861	--	linc	chr2:123759466-123764499:-	--
MSTRG.15118	0	0	1.17847	0	0.075566	0	0.118364	1.64334	0	0	0	0	--	linc	chr1:149337925-149346110:-	--
MSTRG.220442	0.055377	0.252462	0.404749	0.655283	0.304027	1.1777	0	0.168094	0.310298	0.538811	0.171349	0.375975	--	linc	chr6:36000389-36001769:+	--
MSTRG.112935	0.50221	2.33045	1.87278	0.495226	1.62478	1.69916	1.19538	1.92369	1.07203	0.891969	0.850972	1.14816	--	linc	chr2:68391889-68393340:+	--
MSTRG.81756	0.287378	1.01381	0.98592	0.593751	1.05183	0.793719	1.0003	0.5677	0.587883	1.36109	0.988011	0.610554	--	linc	chr16:50679229-50682017:+	--
MSTRG.59071	1.04616	0.409871	0.819251	1.1928	0.628199	0.568855	1.33542	0.562337	0.335845	0.600842	1.07901	1.20493	--	antisense	chr13:77502592-77517887:-	--
MSTRG.72849	1.21327	1.75656	1.01004	1.97245	0.990153	1.01435	1.03984	0.895822	0.612472	1.13441	0.862437	1.14496	--	antisense	chr15:44546183-44548552:-	--
MSTRG.112933	1.06185	2.10748	2.28435	1.66089	2.12331	2.10603	1.6531	1.9265	1.12844	1.60319	1.67112	1.53597	--	linc	chr2:68347092-68374043:+	--
MSTRG.178459	0.0339791	0.193637	0.0709578	0.268052	0.373099	0.164234	0.109577	0	0	0.146939	0.735971	0	--	linc	chr3:105346066-105347531:+	--
MSTRG.71882	0.968997	2.34405	1.41441	1.37478	1.68283	1.67269	1.72186	1.22055	1.06192	2.20205	1.27478	0.90148	--	linc	chr15:35075292-35084815:+	--
MSTRG.31722	2.06869	3.14991	2.60395	4.20078	2.13231	2.40286	1.3272	2.72189	3.10027	1.74143	2.20956	1.14994	--	linc	chr10:39795806-39814632:+	--
MSTRG.81759	0.257425	0.71254	0.0767966	0.326373	1.2114	0.0355496	0.434842	0.297676	0.377785	0.556603	0.45516	0.285348	--	linc	chr16:50711388-50712472:+	--
MSTRG.81758	0.331778	1.19745	0.615863	0.745208	0.936051	0.498902	0.812353	0.466247	0.292633	0.956491	0.969562	0.339673	--	linc	chr16:50695806-50697898:+	--
MSTRG.28607	0.943136	1.19576	1.67181	1.02735	1.2995	1.05306	1.1317	1.25758	0.761304	1.1856	1.03685	1.06367	--	linc	chr10:15185881-15198860:+	--
MSTRG.90298	0.117249	0.200451	0.0612121	0.751519	0.724174	0.226684	0.882251	0.59317	0.218997	0.823922	0.362794	0	--	linc	chr17:69262336-69263070:-	--
MSTRG.161983	1.95138	2.6999	2.27257	2.39097	2.17432	2.23954	2.59599	2.05845	1.86159	2.7061	2.08118	2.48238	--	linc	chr25:34576587-34785806:+	--
MSTRG.161980	0.3845	1.00793	1.08397	0.417068	0.474964	0.929219	0.413316	0.505755	0.323175	1.20548	0.396576	0.522103	--	linc	chr25:34521783-34522923:-	--
MSTRG.81896	0.559404	1.93205	0.796494	1.03639	0.814333	1.04875	1.00221	1.14918	0.522425	1.15456	0.856717	0.920728	--	linc	chr16:55904136-55906450:+	--
MSTRG.161987	0.909735	0.993208	1.08987	1.12372	0.801758	0.860906	0.998501	0.872036	1.05529	0.983511	1.14572	0.993818	--	linc	chr25:34703398-34707760:+	--
MSTRG.20464	0	0.447903	1.09422	0.129174	0	0	0.281625	0	0.244672	0.141618	0.270219	0	--	linc	chr1:206086884-206088129:+	--
MSTRG.110682	0	0.959748	0.182484	0.172339	0.523368	0.153587	0.204947	0.337593	0.178055	0.223296	0.0327743	0.0462303	--	linc	chr2:40840671-40843114:+	--
MSTRG.161989	2.86261	3.64389	3.24632	3.11272	3.3201	3.02931	3.94768	2.63102	2.78848	3.33458	3.07781	3.15214	--	linc	chr25:34732592-34754169:+	--
MSTRG.110689	0.0990577	0.790303	1.08602	0.19536	0.13596	0	0.212963	0.150342	0.0462548	0.214182	0.255422	0.240193	--	linc	chr2:40866637-40873585:+	--
MSTRG.251747	0.566318	0.206547	0.236526	0.647793	0.746197	0.459855	0.60876	1.1231	0.169242	0.440816	0.28037	0.373509	--	linc	chr9:34890535-34892268:-	--
MSTRG.49142	0.73055	0.957537	0.839076	0.576313	1.0027	0.494344	0.746035	0	0.511694	0.394898	1.50699	0.743997	--	linc	chr12:60475489-60489089:-	--
MSTRG.134560	0	0.753816	0.302131	0.570669	0.0567362	0.0799189	0.177739	0.250952	0.231626	0.625648	0	0.240559	--	linc	chr20:37115848-37116816:-	--
MSTRG.48294	0	0	0	0	0.885883	0.0891328	0	0	0.258331	0	0	1.1626	--	antisense	chr12:53264028-53265823:+	--
MSTRG.203248	1.04616	0.596176	0.546168	1.41846	0.717942	0.821679	1.26513	0.463101	1.03807	0.424124	1.14645	0.824428	--	linc	chr5:1133686-1135080:+	--
MSTRG.156898	0.678087	1.16825	0.625689	0.295453	0.757542	0.594515	0.762807	0.877567	0.382903	0.733077	0.243971	0.688274	--	linc	chr24:5081375-5083790:+	--
MSTRG.156899	0.587539	0.937503	0.999085	0.686966	0.725774	0.519279	1.03758	0.925691	0.446799	0.843891	0.450165	0.569861	--	linc	chr24:5085826-5093266:+	--
MSTRG.156896	0.617701	1.09123	0.628842	0.913666	0.572274	0.656829	0.713793	0.593749	0.274013	1.06847	0.780449	0.793828	--	linc	chr24:5004234-5006790:+	--
MSTRG.203245	2.43609	3.52781	2.96256	3.43374	2.73389	2.96441	3.03456	3.50881	2.73006	3.42374	1.38932	2.01532	--	linc	chr5:1140227-1169124:-	--
MSTRG.45385	1.03547	0.295041	0.473012	0.0638166	0.0888255	0	0.2087	0.261924	0.42307	0.489754	0.0667491	0	--	linc	chr12:25310297-25310938:+	--
MSTRG.156895	0.854477	1.68401	0.966543	0.649499	1.06285	0.619502	1.42561	1.24282	0.498746	1.15471	0.633444	0.794235	--	linc	chr24:4982621-5283790:+	--
MSTRG.156892	0	0	0	0	0.161927	0.456183	0	0.119371	0	0.510178	0.121682	0.228855	--	linc	chr24:4955039-4955561:+	--
MSTRG.203241	0.375594	0.570774	0.280123	0.899471	0.883738	0.760734	0.519097	3.05834	0.551203	0.425389	0.25826	0.0867363	--	linc	chr5:1100055-1102327:-	--
MSTRG.217913	0.66217	0.361845	0.587215	0.411455	0.4731	0.754096	0.507032	0.468077	0.262608	0.68645	0.280671	0.237543	--	linc	chr6:6256204-6260526:+	--
MSTRG.113081	0.162345	0	0.339021	0	0	0	0.174511	0	0	0.70204	0	0.15746	--	linc	chr2:53399992-53400290:+	--
MSTRG.15373	0.101846	0.116079	0.106342	0.602579	0.419361	0.196905	0	0.412198	0.190228	0.660633	0.630269	0.493909	--	linc	chr1:154460069-154460586:+	--
MSTRG.28605	2.70579	5.57927	5.3275	3.7249	4.4461	3.61921	4.20342	3.87055	2.80141	4.76521	3.60039	3.01733	--	linc	chr10:15115274-15158798:-	--
MSTRG.76742	0.627565	0.572211	1.09211	0.742605	0.401965	1.53685	0.764543	0.677311	0.859585	0.904611	0.733578	1.01447	--	linc	chr15:79743787-79744914:-	--
MSTRG.145001	3.40707	4.19854	4.03905	3.60754	3.8054	3.45486	3.90645	3.83657	3.04105	3.92937	3.19015	3.03916	--	linc	chr22:32417220-32586461:+	--
MSTRG.118243	2.49533	4.75421	2.3527	1.65266	2.6837	1.72813	4.00349	2.44944	1.7217	2.93928	2.34322	2.4925	--	linc	chr2:123800988-123822380:-	--
MSTRG.64969	1.27138	1.55991	1.45807	1.57569	1.50662	2.28342	1.97158	0.963044	0.908347	1.3144	1.08918	0.822085	--	linc	chr14:44806578-44829520:+	--
MSTRG.76743	1.1644	0.912395	0.854858	1.34556	0.449487	1.37183	0.782291	0.902028	0.492742	0.629415	0.825668	0.458805	--	linc	chr15:79745108-79750721:-	--
MSTRG.250561	0.574135	0.109061	0.399652	0.471792	0.788018	0.185001	0.10286	0.0968197	0	0.413797	0.789556	1.39215	--	linc	chr9:22587137-22614643:-	--
MSTRG.247849	0.0773699	0.352728	0	0.152588	0.106193	0.8975	0.0831683	0.0782839	0.144511	0	0.0797998	0.150084	--	linc	chr8:86685167-86685803:-	--
MSTRG.145007	0.601932	0.152455	0.419001	0.263805	0.826171	0.0646527	0.143787	0.338358	0.124921	0.433831	0.275928	1.0379	--	linc	chr22:33470864-33471456:-	--
MSTRG.145006	0.532398	1.07356	0.863779	0.880374	0.7757	0.475068	0.554688	0.853612	0.680787	0.814657	0.743422	0.643487	--	linc	chr22:33412941-33476580:-	--
MSTRG.272258	0	0.130808	0	0.339519	0.157524	0	0.246741	0.116125	0.214365	0.620383	0.473495	0.111316	--	linc	chrX:78464380-78501638:-	--
MSTRG.83414	1.41683	0.100926	0.254266	1.35346	1.2154	0.706206	0.142782	0.851178	0.620235	0.143599	1.25582	1.09506	--	linc	chr17:2609300-2611581:-	--
MSTRG.116421	0.267424	0.799056	0.505628	0.263705	0.634893	0.565932	0.365159	0.555792	0.404994	0.562594	0.492008	0.469683	--	linc	chr2:107190497-107195835:-	--
MSTRG.39050	0.159281	0.242053	0.942435	0.471199	0.327928	0.33361	0.485119	0.161163	0.0991682	0.286998	0.246426	0.41197	--	linc	chr11:29763380-29764916:-	--
MSTRG.116427	0.27124	0.73851	0.534956	0.371483	0.599792	0.568102	0.761314	0.365925	0.309601	0.602763	0.404095	0.350771	--	linc	chr2:107234500-107257055:-	--
MSTRG.157439	0.158616	0.180782	0.745279	0.391026	0	0.536658	0.170504	0.481471	0.148131	0	0.163598	0.846141	--	antisense	chr24:36833141-36839758:-	--
MSTRG.116425	0.223025	1.01677	0.853854	0.769733	0.918327	0.718644	0.479479	0.71459	0.312424	0.964446	0.383383	0.612891	--	linc	chr2:107230887-107231970:-	--
MSTRG.116424	0.537195	1.13269	0.962889	0.503238	0.602142	0.735666	1.02017	0.661308	0.526768	1.13248	0.646411	0.738127	--	linc	chr2:107222679-107227894:-	--
MSTRG.176708	3.50137	3.77666	2.1874	2.33083	2.76419	2.2885	3.19783	3.88919	2.8745	2.32851	2.92021	2.09975	--	antisense	chr3:86796089-86808553:-	--
MSTRG.19081	1.76495	3.29388	3.15708	2.1495	2.37419	2.35189	2.75135	2.31229	1.68111	3.43226	2.28454	2.54049	--	linc	chr1:193023072-193033956:+	--
MSTRG.12061	0.831261	1.54746	0.49184	0.915332	1.25502	0.709812	0.878666	1.34573	1.06096	0.644049	0.228631	0.886874	--	antisense	chr1:110616309-110623739:+	--
MSTRG.116428	0.554578	0.780802	1.08999	0.530782	0.783563	0.646471	0.561073	0.742672	0.36559	0.529017	0.269174	0.490431	--	linc	chr2:107245285-107247639:-	--
MSTRG.129670	4.69875	7.54362	7.08836	5.93411	7.41072	6.27913	6.77758	6.20752	4.21568	7.75754	6.66936	4.71942	--	linc	chr2:243660986-243674216:-	--
MSTRG.21538	0.489825	0.310153	1.07972	0.161004	0.784349	0.131528	0.409526	0.963689	0.0762409	0.676644	0.252604	0.343118	--	linc	chr1:215851023-215852678:+	--
MSTRG.121469	0.328148	0.224403	0.388317	0.388302	0.495433	0.264344	0.293951	0.564442	0.357532	0.248332	0.225636	0.37132	--	linc	chr2:158757000-158765130:+	--
MSTRG.55127	0.960689	1.79344	0.760967	1.07799	1.87556	1.44105	1.32647	1.18153	0.750231	1.37883	1.68276	0.996044	--	linc	chr13:42021537-42026142:+	--
MSTRG.55126	0.543754	0.67608	0.25807	0.658054	0.678472	0.692882	1.0893	0.975315	0.438563	1.14898	0.535339	0.383558	--	linc	chr13:42016376-42017992:+	--
MSTRG.239690	0.508141	0.602317	0.0212228	0.601289	0.167385	0.510857	0.699165	0.102829	0.702335	0.10987	2.93496	0.216855	--	linc	chr8:7384092-7467890:+	--
MSTRG.173573	0	0	0	0.183629	0	0	0.600524	0.376837	0.695636	0	0	0	--	linc	chr3:58492815-58494410:-	--
MSTRG.121460	1.86679	3.03164	2.4794	1.75021	2.13076	2.73024	2.02229	1.85948	1.85178	2.02863	2.78337	2.30314	--	linc	chr2:158727374-158735387:+	--
MSTRG.8086	1.19295	1.86172	1.44699	1.70701	1.8792	1.52839	1.68677	1.14681	1.31423	1.63721	1.42198	1.4111	--	linc	chr1:76799880-76815865:+	--
MSTRG.57893	33.1855	26.1956	38.1733	29.7882	30.1838	35.725	42.3291	23.0143	37.9983	44.245	44.1767	47.3179	--	linc	chr13:66421667-66422662:+	--
MSTRG.246032	0.343478	0.822101	0.573822	0.508051	0.942867	0.929689	1.14458	0.451796	0.128309	0.891197	0.495971	0.732914	--	linc	chr8:39413119-39414288:-	--
MSTRG.252877	0.766743	0.635557	0.582245	0.412407	0.765366	1.48239	1.3487	0.775801	0.455673	0.753566	0.790824	0.0676066	--	antisense	chr9:43956781-44030816:+	--
MSTRG.90259	1.66027	2.1964	1.96057	1.65667	2.00749	1.63361	1.68909	1.31991	1.2275	1.39961	1.18238	1.18857	--	linc	chr17:69494992-69498892:+	--
MSTRG.52848	0.17426	0.198612	0.181951	0.343673	0	0	0.187319	0.352637	0	0.753566	0	0.338033	--	linc	chr13:22320844-22328981:-	--
MSTRG.252872	0	0	0	0	0	0	0	0	0	0.668571	0	0	--	linc	chr9:45794973-45795452:+	--
MSTRG.29461	0.0971576	0	0.101446	0	0	0	0.104439	0.0983054	0.36294	0.735257	0	0.471171	--	linc	chr10:20644100-20661669:-	--
MSTRG.159279	0.664247	1.8386	0.858702	0.499055	1.69316	0.978457	1.08804	1.08815	0.590798	1.53882	1.23972	0.429507	--	linc	chr25:6806080-6807317:+	--
MSTRG.100391	0.230759	1.26571	1.14448	1.47907	1.36587	1.75667	1.02322	0.598305	1.18527	2.01137	0.80327	0.251792	--	linc	chr19:15043263-15046460:+	--
MSTRG.252879	0.0433166	0	0.180914	0.0854283	0.0594533	0.66997	0.279377	0.52594	0.0404532	0.515123	0.089354	0.630198	--	linc	chr9:43982454-43983419:-	--
MSTRG.29464	2.02896	3.53068	2.5914	2.84034	3.9037	2.92451	2.60943	2.62115	1.99635	3.42734	1.73767	2.79373	--	linc	chr10:20676570-20678898:+	--
MSTRG.52843	0.606847	0.96831	0.57027	0.359045	0.916208	0.0586625	0.652326	0.122803	0.17002	1.0497	0.688497	0.882881	--	linc	chr13:22309160-22321360:+	--
MSTRG.251141	0.158948	0	0.331928	0.156738	0	0.153652	0.17086	0.321652	0	0	0	0.154166	--	linc	chr9:30649682-30655221:+	--
MSTRG.162353	0.0678368	0.4639	0.212493	0.133787	0.279324	0.262305	0.94797	0.343191	0.25341	0	0	0.46057	--	linc	chr25:39543515-39549622:+	--
MSTRG.25333	0.302042	0.782387	0.960456	0.297841	0.226125	0.172532	0.324678	0.513981	0.230789	0.549174	0.226566	0.319586	--	linc	chr1:249415908-249429416:-	--
MSTRG.25335	0.232524	1.02694	0.455227	0.487242	0.35904	0.224776	0.781094	0.411724	0.841469	0.911256	0.749459	0.59201	--	antisense	chr1:249444376-249697146:+	--
MSTRG.249113	1.08301	0.474751	2.4356	1.06795	0.571717	0.724791	0.358207	0.674341	0.54461	1.35097	0.773323	0.323207	--	linc	chr9:4541828-4558492:+	--
MSTRG.249111	0	0	0	0	0.928318	0	0.484696	0.114058	0	0	0	0.218668	--	linc	chr9:4528927-4572124:+	--
MSTRG.25339	0.135566	0.600875	0.723477	0.445603	0.248091	0.189292	0.388602	0.472466	0.253209	0.749084	0.310719	0.365242	--	linc	chr1:249448816-249475455:+	--
MSTRG.2134	0.417111	0.896982	0.534131	0.597565	0.486083	0.387996	0.439911	0.31852	0.543884	0.73171	0.714313	0.47326	--	antisense	chr1:16991008-16996326:+	--
MSTRG.17619	0.546181	0.847668	0.461085	0.870904	0.23925	0.224673	0.549638	0.505601	0.336433	0.628164	0.63525	0.507204	--	linc	chr1:182054918-182058243:-	--
MSTRG.104481	0.186219	0.530604	0.194438	0.734516	0.511182	0.0900067	0.100087	0.282628	0.173909	0.10066	0.864302	0.361231	--	linc	chr19:53181364-53181801:+	--
MSTRG.249448	0.89235	0.581172	0.73208	0.565676	0.524905	0.616153	1.23329	0.386954	0.952414	1.24035	0.657411	1.11279	--	antisense	chr9:13514860-13515600:-	--
MSTRG.230707	0.770314	0.924169	0.698484	0.499737	1.14075	0.646665	0.544765	0.574305	0.68153	1.07385	0.961771	0.570182	--	linc	chr7:27259937-27261898:+	--
MSTRG.203743	0.853403	1.32004	0.458265	0.93771	0.501995	0.824965	0.589731	0.727794	0.648977	1.04123	0.679016	1.07604	--	linc	chr5:4526485-4530514:+	--
MSTRG.176918	0.589934	1.02625	0.810491	0.566421	0.660546	0.855413	0.750961	0.596903	0.840904	0.486723	0.848644	0.361379	--	linc	chr3:90281280-90283781:+	--
MSTRG.212967	1.90001	4.41876	2.85826	2.30969	3.0682	2.5285	2.89566	2.22233	1.92567	3.62011	2.43242	2.41218	--	linc	chr5:77004285-77048912:+	--
MSTRG.40815	0.657698	0.979487	0.906481	1.25387	1.01104	0.940956	0.904944	0.958274	0.712497	1.53583	0.660264	0.961115	--	antisense	chr11:44544825-44549373:-	--
MSTRG.40814	0.531841	0.710076	0.729844	0.449524	0.667399	1.18982	0.767709	0.584249	0.610212	1.57706	0.579889	0.368456	--	antisense	chr11:44528653-44531172:-	--
MSTRG.163913	2.6337	6.25907	3.434	3.86743	5.4132	4.56059	4.17809	3.04296	2.75936	5.8134	3.52817	4.401	--	linc	chr26:2903775-2912702:-	--
MSTRG.163912	0.7968	2.29708	1.46818	1.29413	2.76625	2.24278	1.13362	1.13818	0.897332	3.06563	1.37777	1.09105	--	linc	chr26:2901932-2903607:-	--
MSTRG.153369	0.282094	0.214343	0.54	0.417256	0.451713	0.681734	0.55593	0.523282	0.614708	0.96574	0.0969844	0.0912019	--	linc	chr24:2477785-2491403:+	--
MSTRG.259891	7.05925	7.59668	6.08523	4.54898	6.73726	5.69726	9.54713	9.78377	6.82258	8.50139	7.97519	9.0442	--	linc	chrJH921894.1:23201-25743:+	--
MSTRG.37085	0.105086	0.523999	0.397751	0.414499	0.486789	1.13013	0.324765	0.119619	0.0245349	0.298221	0.16258	0.305772	--	linc	chr11:19063122-19066091:-	--
MSTRG.65921	8.10077	9.0391	13.0601	3.00532	7.72856	5.55277	6.91757	9.53771	3.72444	11.1462	7.29179	6.81308	--	antisense	chr14:49847520-49957210:-	--
MSTRG.169857	0.20479	0.233409	0.285106	0.673141	0.421622	0.164972	0.146759	0.20721	0.127502	0.664194	0.140815	0.297943	--	linc	chr3:14070835-14072118:-	--
MSTRG.163919	1.50279	3.34136	2.21221	1.0932	2.36695	1.23838	1.90672	1.81967	1.10436	3.30259	1.70245	2.26999	--	linc	chr26:3035106-3036750:-	--
MSTRG.163918	1.80114	3.60903	2.13342	1.09812	2.40567	2.1062	2.48782	1.68525	1.14852	3.23488	1.85771	2.73313	--	linc	chr26:2989374-3063419:-	--
MSTRG.153367	0.267945	0	0.839315	0.411007	0.16345	0.374134	0.544048	0.301234	0.806305	0.579348	0.82908	0.173255	--	linc	chr24:2524968-2529009:+	--
MSTRG.4226	1.44005	3.09483	1.95303	1.3257	2.15155	2.04957	1.86214	1.4033	1.15628	2.36684	1.73191	1.91727	--	linc	chr1:31986679-31993880:-	--
MSTRG.81404	0	0.76497	0	0	0.736969	0	0.432886	0.543285	0.125362	0.435364	0.276903	0.130196	--	linc	chr16:46269634-46336033:+	--
MSTRG.263974	0.227477	0.518531	0.63338	0.373855	0.104073	0.366494	0.733574	0.306886	0.920572	0.327899	0	0.735441	--	linc	chrJH924850.1:1-1101:-	--
MSTRG.263791	0.423141	0.3751	0.441818	0.417256	0.451713	0.272694	0.404313	0.570853	0.175631	0.508284	0.193969	0.775216	--	linc	chrJH924680.1:4-1605:+	--
MSTRG.92135	0.547954	1.55156	1.19345	1.59567	1.28677	1.4608	1.25627	0.987574	0.863548	1.15701	1.07734	0.830417	--	linc	chr18:13390972-13401457:+	--
MSTRG.190143	1.14443	1.12319	1.62645	1.47333	1.26534	0.553146	0.751785	1.12578	0.534388	1.54654	1.01643	0.49333	--	linc	chr3:215774556-215775793:-	--
MSTRG.263973	0.952693	1.62874	0.683887	0.411007	0.898975	1.61166	1.1521	0.602467	0.667287	1.6093	0.675547	0.69302	--	linc	chrJH924848.1:20-1581:+	--
MSTRG.254721	0.606153	1.06207	0.774605	1.20437	0.819547	0.568463	0.447354	0.613314	0.828004	0.850925	0.961114	0.728312	--	linc	chr9:58355048-58459322:-	--
MSTRG.100060	0.0747808	0.255693	0.0780815	0.147482	0.92375	0.433733	0.0803851	0.0756642	0.768212	0.565916	0	1.01543	--	antisense	chr19:13084471-13221152:-	--
MSTRG.246786	1.29621	2.38235	2.00228	1.21938	2.36924	1.84463	2.09846	1.3274	1.13139	2.18851	1.35958	1.54639	--	linc	chr8:71185278-71204144:-	--
MSTRG.259571	1.97173	3.44581	3.43126	2.85165	0.541251	3.30377	3.53249	9.0441	2.82346	4.9738	0.271154	3.05984	--	linc	chrJH921729.1:2115-2487:-	--
MSTRG.97016	1.88956	2.76434	2.45001	2.19144	2.56251	2.01198	2.83757	2.07168	1.50654	2.96358	2.18743	1.63576	--	linc	chr18:53762005-53768765:+	--
MSTRG.23898	0.591054	0.445388	0.887461	0.727338	0.791126	0.585524	0.866385	0.662288	0.802884	1.09314	0.498777	0.649073	--	linc	chr1:238572861-238580685:-	--
MSTRG.62657	2.99744	0.899031	1.81196	1.68011	1.68894	2.13504	1.56016	2.71361	2.29837	1.67143	2.53835	2.90725	--	antisense	chr14:23488234-23501895:-	--
MSTRG.216598	0.253822	0.289292	0.0883417	0.250292	0.232252	0.0817878	0	0	0	0.274405	0.523586	0.984737	--	linc	chr5:105843419-105875176:-	--
MSTRG.115958	0.339521	2.06382	0.748404	0.669599	0.932006	1.05756	0.770483	0.877915	0.317077	2.24311	0.700368	0.439073	--	linc	chr2:103853399-103855879:+	--
MSTRG.115956	1.14594	2.10523	1.35496	1.0784	1.41483	1.47194	1.98553	1.31301	1.04575	2.27409	1.12256	1.6139	--	linc	chr2:103839422-103846816:+	--
MSTRG.23893	0.463832	0.173328	0.619276	0.292424	0.521823	0.330769	0.596677	0.50778	0.376362	0.73162	0.345075	0.287626	--	linc	chr1:238523953-238630248:-	--
MSTRG.115955	0.641812	1.22337	0.93011	0.638342	0.972035	0.903895	0.856442	0.800546	0.578717	1.47146	0.719035	0.729828	--	linc	chr2:103828321-103836515:+	--
MSTRG.23896	0.79021	0.500354	1.28347	1.03896	1.32561	0.509252	1.54156	0.621869	0.929301	1.26562	0.482979	0.510956	--	linc	chr1:238556768-238558101:-	--
MSTRG.115953	0.130382	2.7559	1.23761	1.58958	0.862231	0.0687477	0.0637061	1.24727	1.41688	1.23016	1.32032	0	--	linc	chr2:103813394-103821972:-	--
MSTRG.115950	1.08244	1.05746	1.48902	1.13516	1.2027	1.2789	1.40367	1.66892	1.18739	0.984475	1.09872	1.19986	--	linc	chr2:103800231-103802829:-	--
MSTRG.96763	0	0.140576	0.386351	0.243249	0.338575	0.476919	0.132583	0.249594	0.230373	0.66671	0.38164	0	--	linc	chr18:52568938-52593032:+	--
MSTRG.4472	0.038528	0.21956	0.0804572	0.493899	0.105762	0.0744883	0.0414154	0.0779664	0.143925	0.249915	0.039738	0	--	linc	chr1:37464404-37472618:-	--
MSTRG.105283	1.16725	1.08848	0.553986	1.25565	1.74773	1.23093	1.25473	0.966304	1.58558	0.688313	1.53225	0.617524	--	linc	chr19:58258111-58258523:-	--
MSTRG.209070	0.423733	0.65093	0.250073	0.853848	0.0758592	0.97951	1.40608	0.205049	0.567777	0.398345	0.0190018	0.446721	--	linc	chr5:42714890-42718260:-	--
MSTRG.143720	0.512927	0.803832	0.702931	0.632242	0.220002	0.371876	0.689209	0.0648733	0.568836	0.346577	0.330647	0.74624	--	antisense	chr22:20006863-20026106:+	--
MSTRG.209072	0.529361	2.27045	1.04727	2.65121	0.745684	1.99302	3.45912	1.11352	1.41806	1.15964	0.0718403	1.27007	--	linc	chr5:42766123-42768925:-	--
MSTRG.246030	0.361796	0.549807	0.881454	0.237843	0.165526	0	1.03709	0.122024	0.450507	0.521515	0	0.58485	--	linc	chr8:39405839-39406187:-	--
MSTRG.2677	1.36478	1.02631	1.51316	0.985068	1.56422	1.00647	1.0587	1.025	1.27456	1.5363	1.34959	1.71946	--	antisense	chr1:20016426-20019224:+	--
MSTRG.48718	1.79051	2.27881	1.65143	2.11873	2.04794	2.01932	1.70015	1.99283	1.83936	1.48405	3.20102	2.02607	--	linc	chr12:56454136-56461442:+	--
MSTRG.59927	0.837984	1.11427	0.729144	0	0	0.67505	0.450393	0.847884	0	0.15099	1.4405	0.81277	--	linc	chr14:468944-469666:-	--
MSTRG.59926	0.251932	0.256912	0.498414	0.222278	0.181991	0.371713	0.427598	0.228075	0.272427	0.516055	0.396604	0.398678	--	linc	chr14:465990-468889:-	--
MSTRG.201244	1.00514	1.06713	1.36579	0.828227	1.05831	0.718749	1.31728	1.21205	0.810104	1.1313	0.923092	0.734508	--	antisense	chr4:101378011-101384209:-	--
MSTRG.166188	0.362289	0.530893	0.972721	0.306215	0.781398	1.00062	0.778881	1.20444	0.338341	1.39882	0.747335	0.953768	--	linc	chr26:27720305-27721060:-	--
MSTRG.254440	0.456501	0.752234	0.625964	0.509812	0.694503	0.478507	0.514362	0.4452	0.498235	0.594605	0.697749	0.741499	--	linc	chr9:65018779-65025698:+	--
MSTRG.151205	0.936092	1.50043	0.884458	1.05076	1.30333	1.13178	1.25273	1.23648	0.856578	1.28615	1.12687	0.85298	--	linc	chr23:46721997-46736941:-	--
MSTRG.50289	0.26612	0.909926	0.694666	0.196814	0.228286	0.160783	0.822433	0.605844	0.745585	0.575402	0.548956	0.677546	--	linc	chr12:74247961-74263656:+	--
MSTRG.166182	0	0.599271	0	0	0.180417	0	0	0.399004	0	0.852651	0	0.254987	--	linc	chr26:27668117-27728359:+	--
MSTRG.166181	0.250916	0.629155	0.611312	0.296911	0.459186	0.177873	0.431552	0.304656	0.124976	0.488275	0.396821	0.470507	--	linc	chr26:27657551-27659873:-	--
MSTRG.259614	1.2565	1.80405	2.06165	1.67348	1.32143	1.51434	2.98198	1.25483	1.43251	1.83471	2.65924	1.83595	--	linc	chrJH921748.1:1-2350:+	--
MSTRG.166184	0.613091	0.812316	0.67216	0.392967	0.525928	0.274105	0.675513	0.426479	0.365009	0.729091	0.497972	0.312188	--	linc	chr26:27695913-27700918:-	--
MSTRG.75708	15.7473	15.3994	17.5849	10.837	15.541	11.8423	15.112	19.1826	15.284	15.0956	20.7808	15.0659	--	linc	chr15:71949863-71971621:+	--
MSTRG.59970	0.238742	0.772778	0.179482	0.320174	0.262145	0.313869	0.646718	0.3092	0.294308	0.505882	0.206842	0.398281	--	linc	chr14:889749-893972:-	--
MSTRG.109021	0.570867	0.768941	0.48769	0.972331	0.213691	0.301006	0.948368	0.367571	0.193866	0.168317	0.214108	0.453019	--	linc	chr2:30377144-30377923:-	--
MSTRG.109020	0.319009	0.454485	0.166545	0.576716	0.218925	0.308378	0.371493	0.188287	0.347575	0.201179	0.191933	0.283626	--	linc	chr2:30370246-30384213:-	--
MSTRG.94004	0.593397	1.30798	0.701422	0.93844	0.852874	1.02819	0.655921	0.668378	0.444383	1.13174	0.964242	0.559254	--	linc	chr18:27716175-27777872:+	--
MSTRG.213948	1.23373	1.64049	1.50288	1.0645	1.27	0.496925	0.663095	0.676166	0.816125	0.666891	0.583219	0.747881	--	linc	chr5:85397830-85420520:-	--
MSTRG.268949	0.375428	0.561608	0.661499	0.671	0.41867	0.544376	0.378341	0.451088	0.832701	0.279038	0.677633	0.819296	--	linc	chrX:52334907-52369979:+	--
MSTRG.28512	0	0	0	1.07542	0	0	0.195386	0	0	0	0	0	--	linc	chr10:13714406-13714665:+	--
MSTRG.65699	0.0608792	0.20816	0.127133	0	0.167117	0.294253	0	0.184795	0.284274	0.52653	0	0.118095	--	antisense	chr14:48458471-48477860:-	--
MSTRG.248563	0	0.278439	0.255083	0	0.670618	0.590398	0.131304	0.865151	0.570377	0.396167	0.251972	0.118475	--	linc	chr9:250497-250901:+	--
MSTRG.215723	0.487034	0.123354	0.678041	0.106725	0.297097	0.575427	0.174511	0.0547542	0.303226	0.760543	0	0.734812	--	linc	chr5:97426342-97427154:+	--
MSTRG.163004	0	0.733853	0	0	0.504993	0	0	0	0	0	0	0	--	linc	chr25:44834906-44835582:-	--
MSTRG.144702	1.07391	0.955307	1.02104	0.783473	1.61778	1.00437	1.22948	1.35163	0.750155	0.556904	1.26974	0.779084	--	linc	chr22:29655929-29660334:+	--
MSTRG.258569	3.81918	6.72999	4.82207	4.15335	4.94452	5.26294	5.09535	3.001	4.30029	4.94882	4.86105	4.58435	--	linc	chrAMGL01125355.1:1-2911:-	--
MSTRG.81083	0.609615	1.09706	0.982702	0.674961	0.954149	0.351513	0.45986	0.519425	0.419497	0.844049	0.628761	0.539406	--	linc	chr16:39347518-39351131:-	--
MSTRG.72474	0.648309	1.08891	0.760056	0.779489	0.507356	0.65969	0.703008	0.834345	0.860381	0.903772	0.686267	0.739118	--	antisense	chr15:39632016-39817524:+	--
MSTRG.92136	1.69256	0.750201	1.86545	0.927236	0.903425	1.09077	2.93127	2.09313	2.45883	2.03314	2.90953	1.73284	--	linc	chr18:13391045-13391956:-	--
MSTRG.105539	0.40848	0.731598	0	1.72628	0.560651	0.958965	0.564548	0.118087	0.272484	0.315433	1.80561	0.226394	--	linc	chr19:58964374-58965535:-	--
MSTRG.69402	0.0307103	0.385021	0.0641316	0.0302832	0.716564	0.118748	0	0.0310731	0.143401	0.132803	0.126699	0.0297862	--	linc	chr15:15001448-15002758:+	--
MSTRG.114579	0.5959	1.67671	0.894416	0.459073	1.45687	1.3861	1.06093	1.43198	1.25214	1.16766	0.921923	0.866955	--	linc	chr2:77926657-77928732:-	--
MSTRG.34052	0.519173	0.980572	0.743436	0.307172	0.814378	1.01808	0.988601	0.405236	0.180088	1.34706	0.795568	0.474777	--	linc	chr10:67589867-67607074:+	--
MSTRG.76405	1.6429	2.88352	2.38077	2.13519	2.75372	2.41273	2.54867	2.2279	1.47656	3.09527	2.54956	2.16624	--	linc	chr15:75920286-75979311:+	--
MSTRG.255693	0.50108	1.40356	1.15281	0.979847	1.2123	0.993394	0.70296	1.16868	0.745558	1.10179	0.849682	0.815496	--	linc	chr9:74897432-74901948:+	--
MSTRG.47567	0.712504	0.534779	0.526211	1.06246	0.691709	0.503972	1.04611	1.63526	0.811469	0.601198	0.860349	0.910184	--	antisense	chr12:44875038-44878344:-	--
MSTRG.114573	1.01792	3.01643	1.10536	1.08406	1.67654	1.73183	2.1884	1.6891	1.02668	2.50906	1.42784	1.97458	--	linc	chr2:77845357-77846627:-	--
MSTRG.105530	2.39354	3.05215	4.69321	5.85001	4.06586	3.45922	5.72327	1.61455	1.23939	6.24281	2.92498	2.33685	--	linc	chr19:58809332-58819491:+	--
MSTRG.105533	0.279962	0.932709	1.10182	0.785732	0.532046	0.124907	0.486138	0.196109	0.120672	1.32707	0.155483	0.668401	--	linc	chr19:58814756-58817172:+	--
MSTRG.114576	0.678616	1.48376	1.56174	0.628208	1.23556	0.642614	1.45895	1.00893	0.879499	1.60205	1.59984	1.1955	--	linc	chr2:77910685-77913480:-	--
MSTRG.114575	1.21705	2.20374	2.03938	0.774273	1.75126	1.35676	1.97294	1.34563	0.838699	2.32378	1.58934	1.35178	--	linc	chr2:77872505-77891363:-	--
MSTRG.72989	0.783271	0.694344	0	2.22059	1.06013	1.56692	0.0350821	0.539357	0	0.752703	1.00984	1.21341	--	linc	chr15:47034749-47038328:+	--
MSTRG.219626	0.0561132	0	0.17577	0.38733	0.308068	0.108487	0.0603185	0	0.209616	0	0.463004	0.0544248	--	linc	chr6:25442069-25442789:-	--
MSTRG.229189	0.922054	1.48544	1.24617	1.42616	1.26839	1.33399	1.32303	1.2034	0.810791	1.46948	1.31432	1.01891	--	linc	chr7:13694910-13713405:+	--
MSTRG.242818	0.812591	0.540252	0.707048	0.200323	0.278826	0.654594	0.655117	0.890707	0.822115	0.658867	0.698426	0	--	linc	chr8:36180687-36181679:+	--
MSTRG.213616	0.231638	0	0.725587	0	0	0	0	0	0	0	0	0	--	antisense	chr5:80711039-80714803:-	--
MSTRG.32892	0.689449	0.0785795	0.143976	0.0679861	0.473145	0.26659	0.963454	0.279038	0.257549	0.223608	0.213331	0.468093	--	antisense	chr10:60544968-60893135:-	--
MSTRG.148544	2.15335	1.50627	1.86723	0.979682	1.55388	1.55003	2.29983	1.65046	1.80386	2.49284	2.54031	1.9541	--	linc	chr23:19592718-19760642:-	--
MSTRG.221048	2.20594	5.44656	2.7185	4.58393	2.54693	2.5397	2.92846	2.00689	1.95844	2.54093	2.52179	1.97658	--	linc	chr6:44371470-44395874:+	--
MSTRG.244907	1.59896	1.87556	1.43998	1.37963	1.16132	1.5006	2.06971	2.05602	1.26927	1.86548	2.03399	1.60254	--	linc	chr8:58026840-58032605:+	--
MSTRG.222154	0	0.162162	0	0	0.390566	0	0	0.863762	0	0	0.146748	0	--	linc	chr6:57525827-57609434:+	--
MSTRG.177473	0.743607	0.257941	0.101273	0.765147	0.488124	0.218774	0.382291	0.621541	0.513291	0.559242	0.466846	0.250864	--	antisense	chr3:95726792-95740008:-	--
MSTRG.198088	0.555931	0	0	0.182733	1.78041	0.895676	0.298797	0.937498	0.0865303	1.50254	0	0.359469	--	linc	chr4:70864570-70865013:+	--
MSTRG.40624	2.6451	4.01964	1.73602	2.55863	2.17829	3.1901	2.19342	2.5489	3.48187	1.00767	3.14389	1.93024	--	linc	chr11:43731808-43738185:+	--
MSTRG.56692	0	0.234992	0	0.609937	0.282988	0.697582	0.110816	0.208616	0.673927	0.055725	0.372147	0.149982	--	linc	chr13:57033175-57036302:+	--
MSTRG.246468	0.12834	0	0	0.885886	0.17615	0.248127	0.137958	0	0	0	0	0	--	linc	chr8:70680720-70681271:+	--
MSTRG.88372	0.275342	0.666867	0.601944	0.695752	0.543254	0.557287	0.342224	0.252477	0.48214	0.446507	0.363862	0.333822	--	linc	chr17:53788960-53793397:+	--
MSTRG.274009	0.0947347	0.215947	0	0.0934173	0.390079	0.824201	0	0	0.530834	0	0.68397	0.735074	--	linc	chrX:97907996-98000118:+	--
MSTRG.222159	1.57629	1.43726	0	0.310874	1.08175	0.838071	1.1861	0.637965	0.220814	0.596443	0.650319	0.382216	--	linc	chr6:57640712-57650029:-	--
MSTRG.273358	0.13665	0	0.713407	0	0.187556	0.132096	0.293781	0.276528	0.38285	0.590926	0.563766	0.265076	--	linc	chrX:92871149-92888714:+	--
MSTRG.227929	0.345744	0.410479	0.586633	0.610843	0.494317	0.626668	0.325198	0.378981	0.443972	0.124594	0.445753	0.153698	--	linc	chr7:4204918-4207622:-	--
MSTRG.149492	0.410688	0.321804	0.482417	0.329043	0	0.397002	0.358691	0.493453	0.551338	0.221996	0.370638	0.398331	--	antisense	chr23:26060325-26063797:+	--
MSTRG.149493	0.338345	0.342779	0.843945	0.129749	0.180596	0.545117	0.303085	0.38038	0.245762	0.670603	0.348971	0.419321	--	antisense	chr23:26070205-26095956:+	--
MSTRG.186150	0	0	0.210427	0.0993642	0	0	0.216635	0	0	0.0544686	0.727512	0	--	linc	chr3:178788379-178789208:+	--
MSTRG.149491	0	0.455392	0.0641835	0.0606154	0.0843698	0.62393	0.792924	0.621965	0.0287034	0.132911	0.570607	0.298103	--	antisense	chr23:26046089-26049385:+	--
MSTRG.149496	0	0	0	0	0	0.123231	0.548129	0.128985	0.714311	0	0	0	--	linc	chr23:26128580-26128913:+	--
MSTRG.186154	0.465167	0.176724	1.02536	0.764496	0.638456	0.499629	0.666704	0.418366	0.579223	0.50289	0.533085	0.20052	--	linc	chr3:178603353-178604268:+	--
MSTRG.186155	2.08113	2.90174	2.3936	2.06261	2.27644	1.96072	2.77083	2.47983	1.64759	2.4098	2.21187	1.59842	--	linc	chr3:178570016-178573648:+	--
MSTRG.262518	0.445778	0.841495	0.50909	0.796736	0.401522	0.592519	0.928422	0.54971	0.481359	0.783134	0.44541	0.513433	--	linc	chrJH923306.1:34702-37498:+	--
MSTRG.218395	0.819073	0.952205	0.889436	0.726914	0.876879	0.427561	0.792412	1.22655	0.611944	0.885497	0.979965	0.88976	--	linc	chr6:15990160-15992516:-	--
MSTRG.82045	0.765818	1.03362	1.36777	0.83466	0.829823	1.01304	1.27814	0.550562	0.432881	1.69942	1.08087	0.586402	--	antisense	chr16:53475550-53494062:+	--
MSTRG.179305	0.698132	1.66901	1.38678	0.923495	1.51911	0.740709	1.84868	1.34385	0.381649	1.32541	1.07131	1.15607	--	linc	chr3:110906426-110909229:-	--
MSTRG.99945	0.471683	0.434214	0.189424	0.608238	0.3237	0.736559	0.409526	0.550679	0.406618	0.843353	0.767168	0.387107	--	linc	chr19:3753223-3755461:+	--
MSTRG.38982	4.27539	4.66982	3.34808	2.45929	3.11743	2.28172	2.15428	3.78516	3.70163	2.79252	2.89384	3.54201	--	linc	chr11:32645612-32646501:+	--
MSTRG.131169	0	0.0592302	0.379833	0	0	0.0502363	0.111725	0.315492	0.776524	0.22473	0.321601	0.100809	--	linc	chr20:7799661-7800450:+	--
MSTRG.186863	0.104941	0.717635	0.547865	0.620889	0.288069	0.101444	0.112806	0.424723	0	0.340354	0.216474	0.203567	--	linc	chr3:186372214-186376674:+	--
MSTRG.203496	0.872099	0.357829	0.29139	0.619179	0.430914	0.303494	0.299986	0.529441	0.32578	0.377129	0.75557	0.473681	--	linc	chr5:3238879-3240083:-	--
MSTRG.242722	0	0.865946	0.198327	0.374603	0.521405	0	0.816712	0.384374	0	0	0.587726	0.368456	--	linc	chr8:33427027-33481860:+	--
MSTRG.104813	0.0672365	0.459794	0.0702043	0	0	0.129992	0	0	0.125584	0.508824	0.277393	0.391281	--	linc	chr19:55802433-55803088:+	--
MSTRG.104812	0	0	0	0	0	0	0.710185	0	0	0	0	0	--	linc	chr19:55793251-55794812:-	--
MSTRG.190740	2.14352	3.22799	2.85903	2.53645	2.50548	2.55869	2.79472	2.83768	1.84942	3.64496	2.21369	2.18632	--	linc	chr3:220069601-220092077:+	--
MSTRG.194042	0	0	0	0	0.440005	0	0.344604	0.48655	0	0.519865	0	0.155467	--	linc	chr4:29791970-29802614:-	--
MSTRG.133990	0	0	0	0	0.516243	0.545387	0	0	0	0	0.193969	0	--	linc	chr20:33399568-33403182:-	--
MSTRG.179306	0.929148	1.57746	1.33397	0.954403	1.66053	0.767201	1.47736	0.998883	0.668874	1.6637	0.798608	0.816705	--	linc	chr3:110912125-110916127:-	--
MSTRG.190744	0.945031	1.0121	0.714539	1.16486	1.54308	1.33881	1.40994	0.634716	0.699962	1.21543	2.10067	0.971908	--	linc	chr3:220062945-220069095:-	--
MSTRG.34095	0.0548969	0.125137	0.63052	0.0541334	0.150695	0.106135	0.236044	0.222182	0.102536	0.118698	0.169863	0.0532451	--	linc	chr10:77203247-77203991:-	--
MSTRG.120357	0	0	0.869856	0	0.914746	0.966388	0	0.674341	0.155603	0	0	0.323207	--	linc	chr2:147541703-147589974:-	--
MSTRG.179301	0.537575	1.31292	1.17606	0.555342	1.12432	0.890848	1.18324	0.621629	0.597666	1.13467	0.47525	0.918657	--	linc	chr3:110860887-110862370:-	--
MSTRG.69314	0.491656	1.22034	1.39177	0.818805	1.64954	0.897737	1.08049	1.20497	0.989736	1.38197	0.540904	0.964322	--	linc	chr15:9250349-9253919:-	--
MSTRG.196941	1.96907	3.52533	2.7406	2.44568	2.87589	2.61799	2.0072	2.07681	1.46238	3.02473	2.76809	1.92365	--	linc	chr4:57236382-57255382:-	--
MSTRG.190038	0.84688	0.367705	1.47377	1.193	0.774913	1.40342	0.910348	1.06091	1.46881	0.828363	0.790289	0.977855	--	antisense	chr3:215288337-215317823:-	--
MSTRG.234149	0.746166	0.725374	0.824931	0.963018	0.692798	0.763731	0.483611	0.754981	0.778823	0.723637	0.894095	0.787572	--	linc	chr7:56859365-56862965:+	--
MSTRG.243748	0.705016	1.58029	2.18387	1.23979	1.29021	1.13587	1.0231	1.37913	0.460888	1.33383	0.981664	0.86615	--	antisense	chr8:47828301-47852739:-	--
MSTRG.243741	1.37262	2.11537	1.7409	1.66196	1.9017	1.4868	1.41991	1.74716	1.15152	1.8584	1.3624	1.28368	--	antisense	chr8:47654474-47699071:-	--
MSTRG.263041	0	0	0	0	0.0597942	0	0	0.0440796	0.0406851	0	0	0.126762	--	linc	chrJH923801.1:14-2159:+	--
MSTRG.58319	0.142279	1.13514	0.445679	0.491053	0.292924	0.962768	0.535298	0.791782	0.46506	1.15363	1.61423	0.758991	--	linc	chr13:70781769-70782348:-	--
MSTRG.39656	0.180469	0.102844	0	0	0	0	0	0	0.337078	0	0	0.612634	--	antisense	chr11:36835983-36838247:-	--
MSTRG.3644	1.3106	2.2833	2.15042	1.9201	2.38988	1.48411	1.87172	2.00807	0.839289	2.65159	1.23589	1.79779	--	antisense	chr1:29216289-29222649:-	--
MSTRG.117759	0	0.373253	0	0.322934	0.224744	0.63315	0.176016	0.165679	0	0	0.50666	0	--	linc	chr2:120048056-120053256:+	--
MSTRG.61169	0.2177	0	0.227309	0.858689	0.2988	0	0.117007	0	0	0	0	0	--	linc	chr14:11922831-11930792:-	--
MSTRG.76221	1.90523	3.70095	2.8802	2.14829	3.09251	2.72257	3.50834	2.52282	1.19135	2.14033	2.31536	2.28176	--	linc	chr15:69598999-69603606:-	--
MSTRG.36493	2.15538	3.00932	1.68789	2.17854	2.14479	1.8752	2.0273	1.63563	1.45936	2.73796	2.89	2.35185	--	antisense	chr11:14174689-14176430:+	--
MSTRG.3553	2.62871	1.77195	2.07032	2.67362	2.32973	1.8659	1.83268	2.12021	1.31164	2.35471	1.75071	1.63175	--	linc	chr1:28750466-28755545:+	--
MSTRG.44105	1.18805	1.15592	2.17842	0.714346	1.63063	1.45658	0.40493	1.87643	0.40592	1.4097	1.1357	0.674519	--	linc	chr12:5180576-5186814:+	--
MSTRG.99457	0.248292	1.03763	0.172834	0.163226	0.340788	0.640048	0.0889665	0.586192	0.309172	0.805281	0.682906	0.0802736	--	linc	chr19:8439607-8704072:+	--
MSTRG.14946	1.23964	2.02688	1.51815	0.95393	1.49473	1.30473	1.65634	1.23084	0.773601	1.54683	1.23675	1.0675	--	linc	chr1:143078674-143085336:+	--
MSTRG.14947	0.928979	1.22266	1.4723	0.681592	1.35095	0.919405	1.52168	1.13018	0.919212	1.49452	1.17488	0.960023	--	linc	chr1:143085337-143092342:+	--
MSTRG.14944	0.61826	1.56591	1.43455	0.13548	0.660007	0.332032	0.664594	0.208521	0.57739	1.114	1.41706	0.599657	--	linc	chr1:143059584-143060180:+	--
MSTRG.14945	0.920573	1.81285	1.47878	0.902399	1.54014	0.974147	1.11838	1.39993	0.686758	1.55468	1.16298	1.10421	--	linc	chr1:143073252-143102206:+	--
MSTRG.14942	1.02014	1.60532	1.92457	1.15456	1.61497	1.12062	1.41436	1.13189	0.633332	1.59791	0.974461	0.972579	--	linc	chr1:143034834-143042284:+	--
MSTRG.14943	0.949411	1.73411	1.15654	0.588131	1.03579	0.623616	1.49159	1.00989	0.818448	1.35538	0.866241	0.401394	--	linc	chr1:143052756-143055905:+	--
MSTRG.14941	0.844192	1.02852	1.36777	0.487989	0.35959	0.25326	0.688416	0.913073	1.1418	1.03854	1.26102	0.621152	--	linc	chr1:143031176-143039523:+	--
MSTRG.48	0	0	0	0.107029	0	0	0	0	0	0.938728	0.223895	0.842185	--	antisense	chr1:83954-84355:+	--
MSTRG.260864	1.27113	1.15901	0.417132	0.85951	0.797561	0.210647	1.32735	0.551206	0.0339172	0.353369	0.412045	0.105676	--	linc	chrJH922402.1:5398-7225:-	--
MSTRG.165141	0.524605	1.17521	0.925526	0.642177	0.794523	1.10168	1.03061	0.604017	0.33788	0.762716	0.783634	0.298274	--	linc	chr26:18572318-18596680:+	--
MSTRG.14948	0.823874	1.294	1.25889	0.426023	0.95152	0.670158	0.961219	1.02676	0.422239	0.988445	1.19172	0.545716	--	linc	chr1:143102592-143107441:+	--
MSTRG.256392	0.609909	0.993058	0	0.601427	0.239177	1.09494	0.655618	0.881592	0.406851	0.65937	0.898663	0.845082	--	linc	chr9:83546964-83583050:+	--
MSTRG.3671	0.566994	1.07705	0.394681	0.372739	1.55643	1.4616	0.812649	0.764924	0.529514	0.612975	0.779736	1.83311	--	linc	chr1:30436626-30443831:+	--
MSTRG.180428	0.269848	0.854327	1.00181	0.591323	1.27574	0.956472	0.870214	0.546072	0.392016	0.583463	0.649421	0.6107	--	linc	chr3:122782123-122783465:-	--
MSTRG.180429	0.0739078	0.505416	0.15434	0.3644	0.811526	0	0.47668	0.523467	0.0690222	0.639212	0.457374	0	--	linc	chr3:122785588-122786160:-	--
MSTRG.196289	1.53653	0.851957	1.09847	1.34681	0.924635	2.04734	1.6616	0.868378	1.12039	1.3718	1.29448	0.841366	--	antisense	chr4:50590200-51023077:-	--
MSTRG.180424	0.407229	0.414408	1.19968	0.44459	1.33745	0.688903	1.0631	0.927089	0.312397	1.22642	0.22501	0.409082	--	linc	chr3:122733478-122740169:-	--
MSTRG.180425	1.65439	2.41924	2.08594	1.01577	2.14218	1.50874	1.81193	1.98978	0.991153	1.61983	2.38245	1.78627	--	linc	chr3:122754628-122756180:-	--
MSTRG.180426	1.09917	1.8749	1.70982	1.0249	1.64206	1.21433	1.70801	1.17646	0.803052	1.49953	1.40362	0.797759	--	linc	chr3:122759999-122770203:-	--
MSTRG.126381	0	0	0.579904	0.109533	0	0	0	0.22478	0.20747	0	0	0	--	linc	chr2:210880522-210882328:+	--
MSTRG.180423	1.0217	1.81729	1.37794	0.736536	1.61478	1.10363	1.6266	1.18649	0.889104	1.58571	1.7124	1.41136	--	linc	chr3:122715892-122725810:-	--
MSTRG.143046	2.56	2.44883	1.93315	2.07362	1.75684	2.60727	1.59706	2.42836	1.92116	2.00157	2.19248	1.52969	--	linc	chr22:14883168-14884849:+	--
MSTRG.96183	1.8804	3.05485	2.57633	2.10551	2.49237	2.09212	2.55179	2.04295	1.59645	2.20375	1.86294	1.67679	--	linc	chr18:43047743-43059564:+	--
MSTRG.41317	0	1.09153	0	0	0	0	0	0	0	0	0	0	--	linc	chr11:48906773-48907167:-	--
MSTRG.50761	0.119336	0.589387	0.623017	0.196127	0.272987	0.461437	0.128279	0.0804972	0.148597	0.430046	0.0820559	0.501563	--	linc	chr12:78352910-78354065:-	--
MSTRG.43970	0.177933	0	0.185787	0.526374	0	0	0	0	0	0.769449	0	0	--	linc	chr12:3674653-3684888:+	--
MSTRG.70599	0.273299	0.809878	0.285363	0.161699	0.225067	0.0528385	0.528806	0.442445	0.510467	1.35913	0.902025	0.530152	--	linc	chr15:24522324-24523172:+	--
MSTRG.248729	0.346928	0.461311	1.17728	0.883767	0.396808	0.670735	0.310773	0.380279	0.458993	0.812635	0.89456	0.224326	--	linc	chr9:1800469-1801823:-	--
MSTRG.178031	0.438957	0.228708	0.746427	0.494689	0.533627	0.42433	0.43141	0.393384	0.386515	0.569466	0.49155	0.194628	--	antisense	chr3:102074066-102077126:+	--
MSTRG.272021	0.0633144	0.64946	0.66109	0.0624339	0.173802	0	0.136119	0	0.0591291	0.0684489	0.653029	0.0614093	--	linc	chrX:74401839-74402533:+	--
MSTRG.102126	0.121369	0.13833	0	0	0	0.70395	0	0	0	0	0.250362	0	--	linc	chr19:22053397-22053762:-	--
MSTRG.98699	0.0977828	0.334342	0.331821	0.216952	0.234867	0.590777	0.289055	0.346283	0.091319	0.317138	0.226921	0.308232	--	linc	chr19:860577-865106:-	--
MSTRG.32139	0.391635	0.74394	0	0	0.179177	0.126195	0.140329	0	0	0.141132	0.134645	0.379851	--	linc	chr10:53641539-53649250:-	--
MSTRG.26999	0.43833	0.499584	0	0	0	0	0.15706	1.18269	0	0	0	0	--	antisense	chr1:269355471-269392706:-	--
MSTRG.251510	0.496583	1.32062	0.604919	0.489677	0.681576	0.560042	0.711732	0.50245	0.309172	0.0894757	0.512179	0.321094	--	linc	chr9:29797425-29798141:+	--
MSTRG.255876	0.378624	0.143845	0.131779	0	0	0	0.135666	0	0	0	0.781031	0.122411	--	linc	chr9:78659689-78660597:+	--
MSTRG.255877	0.932039	1.15386	1.00674	0.522923	0.749906	0.776707	0.794602	0.471525	0.85542	0.573303	1.09391	0.950753	--	linc	chr9:78672812-78675447:-	--
MSTRG.223134	0	0.110735	0.405784	0	0	0.09392	0.208878	0.786443	0	0	0.100209	0.0942342	--	linc	chr6:71215266-71220954:-	--
MSTRG.116404	0.143715	0.109199	0.300117	0.0944775	0.394506	0.0926172	0	0.0969418	0.223691	1.13938	0.345866	0.371708	--	linc	chr2:107051856-107052689:-	--
MSTRG.116407	0.350449	0.798843	1.7564	0.69115	0.865802	0.813049	0.828767	0.0709177	0.589109	1.4397	0.289164	0.747789	--	linc	chr2:107059513-107060092:-	--
MSTRG.14448	0.160969	0.366926	0	0.47619	1.98841	0.155605	0.346064	0.16287	0.450984	0	0	0.156125	--	linc	chr1:138068522-138119576:-	--
MSTRG.116401	0.456572	0.584094	0.515641	0.25727	0.473191	0.378306	0.470756	0.282836	0.33067	0.695066	0.297923	0.497058	--	linc	chr2:107042337-107046474:-	--
MSTRG.116400	0.559644	1.25019	1.0752	0.452526	0.691315	0.941331	0.854251	0.872033	0.710803	1.52467	1.01591	0.977048	--	linc	chr2:107016921-107020810:-	--
MSTRG.254725	0	0.490158	0.149681	0	0.196757	0	0	0	0	0.619915	0.887133	0	--	linc	chr9:58414901-58415405:-	--
MSTRG.277454	0	0.0756946	0	0.19647	0.0911548	0.0642006	0	0.134397	0	0.0717996	0.136999	0	--	linc	chrX:133233409-133309939:-	--
MSTRG.44283	0	0	0	0	0	0	0	0	0	0.64372	0	0	--	linc	chr12:8795507-8795894:-	--
MSTRG.257117	1.26629	0.206178	0	0	0.993153	0.874351	0.583366	0	1.52046	0.391137	0.18658	1.22819	--	linc	chr9:91782559-91800007:-	--
MSTRG.21512	0	0.223182	0.408922	0.965472	0.0671914	0.0946462	0.473609	0.0990655	0.228592	0.846791	0.100984	0.569777	--	linc	chr1:217640132-217647365:-	--
MSTRG.239679	0.0338278	0.115665	0	0.200144	0	0.0327006	0.036363	0	0.157958	0	0.697804	0.03281	--	linc	chr8:7352922-7354132:+	--
MSTRG.248845	0.64596	0.280468	0.385413	0.576313	0.253314	0.208145	0.396783	0.466851	0.746893	0.598582	0.444165	0.26851	--	linc	chr9:2865656-2868479:-	--
MSTRG.228103	2.61279	1.21468	1.52559	0.678015	0.849348	1.06346	0.886927	1.49575	1.36452	1.61676	1.09922	1.05035	--	linc	chr7:5449629-5455725:+	--
MSTRG.84851	0.496879	0.772247	0.471646	0.579054	1.05397	0.174662	0.388448	0.319931	0.379663	0.537173	0.885199	0.788609	--	linc	chr17:14488789-14489821:+	--
MSTRG.41869	0.266947	0.421271	0.235848	0.404976	0.789154	0.357302	0.19866	0.394763	0.364363	0.399594	0.402407	0.358498	--	linc	chr11:53158547-53161827:+	--
MSTRG.12047	0.863378	0.354251	1.55056	0.817316	0.094801	0.634302	0.742466	2.65568	0.354774	0.485365	0.391817	1.10537	--	linc	chr1:110633534-110634680:-	--
MSTRG.71869	0.556914	1.10742	1.16299	0.666013	1.13844	0.73308	0.789709	0.791288	0.995935	1.21696	0.733282	0.448215	--	linc	chr15:35490638-35493864:+	--
MSTRG.173557	0.0655655	0.717387	0.136919	0.633606	0.66593	0.595778	1.11357	0.490916	0.600067	0.0708825	0.865595	0.52146	--	linc	chr3:58534061-58537020:-	--
MSTRG.163689	1.31562	1.31204	3.60595	4.70281	3.83718	2.54357	5.4801	2.49594	4.30029	1.06674	0.848089	1.91406	--	linc	chr26:7240801-7303202:+	--
MSTRG.178943	0.0328621	0.449453	0.65194	0.550887	0.360834	0	0.0353249	0.0665007	0.0613796	0.24869	0.508413	0.19124	--	linc	chr3:109146556-109155707:-	--
MSTRG.173550	1.82897	2.42629	1.81578	1.36004	2.13994	2.14482	2.90071	2.00226	0.868035	3.11181	2.13381	2.50096	--	linc	chr3:48012198-48013580:-	--
MSTRG.173551	0.390127	0.416855	0.356429	0.144263	0.0334663	0.141423	0.0524206	0.271381	0.182169	0.210882	0.276636	0.307441	--	linc	chr3:58402145-58403728:-	--
MSTRG.86709	0.666467	0	0	0.328599	0	0	0.358207	0.168585	0	0	0.515549	0	--	linc	chr17:25394468-25394786:+	--
MSTRG.74981	1.32239	0.274034	0.878664	0.296363	0.0825009	0	0.0646133	0.0608187	0.280676	0.909764	0.123993	0.2915	--	linc	chr15:64605700-64608120:-	--
MSTRG.252899	2.44995	2.85802	3.29542	3.9933	4.45054	2.52155	3.70247	2.31849	2.32837	4.42477	3.32955	3.03319	--	antisense	chr9:42872022-42919319:-	--
MSTRG.252898	2.2915	2.01302	1.74083	1.86176	2.6018	1.83246	2.59417	2.58047	2.02627	1.90121	1.82167	2.12656	--	linc	chr9:42865025-42929008:+	--
MSTRG.252897	0.371317	0.813859	1.16312	0.19716	1.52893	0.220889	0.491255	0.635807	0.693544	0.710222	0.17676	0.249331	--	linc	chr9:42859552-42864969:-	--
MSTRG.86702	0.341215	0.216054	0.791725	1.0468	0.104073	0.476443	0.815082	0.153443	0.21244	0.204937	1.05579	0.36772	--	linc	chr17:25298046-25299159:+	--
MSTRG.52821	0.892398	1.9747	1.70993	1.52125	1.57666	1.25728	1.42871	1.29197	1.08166	1.81151	1.33657	0.860943	--	linc	chr13:21354540-21362585:-	--
MSTRG.52827	2.0513	3.24633	2.81447	1.99567	2.7355	2.2603	2.73561	2.32135	1.74117	2.79286	2.30961	1.74221	--	linc	chr13:21441648-21476204:-	--
MSTRG.214472	7.74297	7.41569	6.82438	8.80622	6.81558	5.64454	3.11199	7.37768	10.0264	6.76886	9.0287	5.36836	--	linc	chr5:89820759-89841402:-	--
MSTRG.52825	1.45807	3.63805	2.0299	2.22793	1.78489	1.96185	2.8311	1.64143	1.23901	2.64849	2.50644	1.1785	--	linc	chr13:21398740-21404595:-	--
MSTRG.263614	0.0976571	0.111304	0.917709	0	0.402112	0.566417	1.25971	0.296433	0	0.422307	0.201448	0.378875	--	linc	chrJH924483.1:1-1407:-	--
MSTRG.164347	0.732093	1.84025	0.848178	0.979032	1.56917	1.22151	0.970223	0.953832	0.889746	1.27935	0.941271	0.593342	--	linc	chr25:37447990-37451777:+	--
MSTRG.67886	0.263627	0.150234	0.440421	0.233965	0.180918	0.4842	0.311722	0.160045	0.07386	0.655513	0.163144	0.127847	--	linc	chr14:61138497-61191576:+	--
MSTRG.196994	0.711017	0.540252	0.600991	0.600968	0.185884	0.752783	0.509535	1.02774	0.126479	0.69547	0.663505	0.459749	--	antisense	chr4:61349356-61421112:-	--
MSTRG.103388	0.952608	1.53742	1.65776	1.05344	1.43249	1.28255	1.45794	1.27768	1.19078	1.62596	1.13486	0.632675	--	linc	chr19:40867933-40883507:+	--
MSTRG.162332	0.482395	0.824711	0.881454	0	0	0.11658	0	0	0.225254	0	0.124386	0	--	linc	chr25:39221685-39404503:+	--
MSTRG.205766	2.41508	2.04584	2.99876	1.93094	2.10533	2.77629	1.99968	2.74081	2.13352	2.78735	1.85137	3.16543	--	linc	chr5:18443706-18446078:-	--
MSTRG.103384	0.22288	0.254026	0.0775725	0.0976801	0.10197	0.0478784	0.74537	0.150342	0.300656	0.2945	0.408675	0.192154	--	linc	chr19:40807265-40808891:+	--
MSTRG.49613	0.338178	0.256957	0.353105	0.555791	0.15472	0.217939	0.121174	0.228115	0.210549	0	0.465065	0.54667	--	linc	chr12:67026048-67034710:+	--
MSTRG.103387	0.792851	1.81701	1.80702	1.0004	1.46265	1.64824	1.67705	1.82871	1.05095	1.59448	1.52999	0.777263	--	linc	chr19:40863322-40867838:+	--
MSTRG.2117	0	0.200451	0	0	0	0	0	0	0	0.760543	0	0	--	antisense	chr1:16560817-16603792:+	--
MSTRG.103381	0	0.65478	0.749819	0	0.394257	0.208257	0.849134	0.581284	0.0670651	0.155272	0.814743	0.278606	--	linc	chr19:40803430-40804038:+	--
MSTRG.103382	0	0.921219	0.361691	0	0.79241	1.33943	0.496482	0	0.431337	0.499323	0.476373	0.111993	--	linc	chr19:40804261-40804642:+	--
MSTRG.103383	0.0958502	0.327734	0.0667206	0.409575	0.438524	0.277968	0.652546	0.711205	0.358057	0.414493	0.230675	0	--	linc	chr19:40805065-40806316:+	--
MSTRG.104976	0	0.213708	0.0391564	0.221877	0.154414	0.362515	0.201558	0.227665	0.210133	0.52705	0.116037	0.509218	--	antisense	chr19:54223678-54224779:+	--
MSTRG.164471	0.318396	1.42888	1.28824	0.863412	1.74803	1.46198	1.11234	0.70472	0.780541	1.72108	0.759415	0.443923	--	linc	chr26:10924783-10940049:+	--
MSTRG.257	0.315258	0	0.329174	0.310874	0.432702	0.609506	2.03331	0.318983	1.17767	0.511237	0.16258	0	--	linc	chr1:1774539-1802652:-	--
MSTRG.139759	2.33056	4.22096	2.56059	2.80363	2.72616	2.66494	3.13955	3.13665	2.17753	3.11683	2.22218	2.30661	--	linc	chr21:34677275-34711879:-	--
MSTRG.198797	0.17316	0.622437	0.778844	0.354638	0.34736	0.553674	0.343638	0.20216	0.174153	0.604808	0.535795	0.387576	--	linc	chr4:41750686-41754833:-	--
MSTRG.104973	0.343271	0.19562	0.537634	0.451329	0.15705	0.608358	0.430496	0.115775	0.213719	0.247406	0.0590086	0.388432	--	linc	chr19:54217075-54220420:+	--
MSTRG.104606	0.208157	0	0.43469	0	0	0.10061	0	0.210616	0	0.112519	0.75143	0.605681	--	linc	chr19:54051123-54051596:+	--
MSTRG.243234	0.144443	0.969479	0.28488	0.553913	0.947209	1.1791	0.897107	0.535883	0.644499	0.954294	0.430386	0.358026	--	linc	chr8:39555328-39560121:-	--
MSTRG.139752	2.11447	3.69174	2.15337	2.1559	2.48858	2.39922	2.74857	2.49066	1.81321	2.86465	1.96909	1.98425	--	linc	chr21:34551827-34634423:-	--
MSTRG.42348	1.20467	1.77545	0.574704	1.2084	0.869484	1.19464	1.49589	0.840621	0.368546	1.95354	1.53171	1.49075	--	linc	chr11:56147125-56150820:+	--
MSTRG.139751	1.21045	2.2436	1.48729	1.48901	1.50196	1.87337	1.93861	1.75671	1.46157	1.87039	1.053	1.13252	--	linc	chr21:34534413-34540703:-	--
MSTRG.139756	2.3742	3.61852	2.3661	2.3383	2.35626	2.55213	2.84268	2.96548	1.93345	3.06113	2.24985	2.0817	--	linc	chr21:34639715-34665867:-	--
MSTRG.139757	2.34498	4.39123	2.63804	2.81462	3.29469	2.71045	3.07907	2.8217	2.011	3.3911	2.14815	2.16681	--	linc	chr21:34668411-34676388:-	--
MSTRG.275081	0.453227	0.767017	0.301147	0.622984	0.73517	0.623994	0.782461	0.541959	0.346309	0.579069	0.580785	0.785932	--	antisense	chrX:108851828-108895633:-	--
MSTRG.163935	2.36777	3.82804	2.36337	2.70512	3.3071	3.09552	2.59007	1.6042	2.00669	3.21383	2.35607	1.93232	--	linc	chr26:3409005-3412709:-	--
MSTRG.163934	1.92115	3.27893	2.90309	2.18003	3.25961	2.31442	2.4491	1.85594	1.96546	4.4357	2.33995	2.37834	--	linc	chr26:3404890-3408904:-	--
MSTRG.163937	1.6751	3.48259	1.98635	1.90082	2.27602	2.40044	2.81406	1.83116	1.4779	3.65829	2.08367	3.55964	--	linc	chr26:3438878-3459283:-	--
MSTRG.212942	0.716226	2.4816	1.80977	1.14415	1.71049	1.26009	1.06246	1.30444	0.628748	1.95126	1.19673	1.47271	--	linc	chr5:76435354-76439469:+	--
MSTRG.163931	4.09014	8.99542	6.43789	5.67581	7.0981	5.48818	6.75906	5.65619	4.16184	8.09884	5.12708	5.58266	--	linc	chr26:3300686-3305119:-	--
MSTRG.153348	0.13616	0.155187	0	1.34266	0.560651	0	0	0.275537	0.381478	0.588808	0	0.264126	--	linc	chr24:2043191-2043803:-	--
MSTRG.212947	0.446079	0.738022	0.976611	0.666907	0.869009	0.765057	0.587785	0.524147	0.362837	0.824498	0.519455	0.725746	--	linc	chr5:76514047-76516718:+	--
MSTRG.212946	0.394687	0.880941	1.52823	0.76218	1.28658	0.731275	0.601044	0.831979	0.491462	1.0134	0.47493	0.622068	--	linc	chr5:76479170-76481527:+	--
MSTRG.212949	0.819898	1.19804	0.921941	1.49261	1.93327	0.934834	1.28812	0.999756	0.7657	2.04551	0.997432	1.42733	--	linc	chr5:76529714-76531547:+	--
MSTRG.119690	0.431689	0.456871	0.708311	0.304061	0.169287	0.536533	0.662916	0.311992	0.403153	0.66671	0.318033	0.358886	--	linc	chr2:139831142-139836401:+	--
MSTRG.153346	30.7872	28.6929	30.4133	27.7605	27.3334	27.9042	28.7482	26.5408	34.1248	32.9686	29.9283	32.1923	--	linc	chr24:2080916-2084771:+	--
MSTRG.163938	1.64657	3.58098	2.55548	2.071	3.5898	2.36048	2.66097	2.01169	1.55864	3.66312	1.70983	2.1022	--	linc	chr26:3442452-3449837:-	--
MSTRG.79409	1.42691	0.853149	0.610613	1.1764	0.834762	0.746213	1.30754	0.449699	1.22336	0.960982	1.39935	0.61258	--	linc	chr16:25387759-25415308:-	--
MSTRG.148745	0.73055	1.28099	0.52809	0.443317	1.15696	0.488912	0.7853	0.398021	0.209926	0.972056	0.347767	0.272526	--	linc	chr23:21059412-21060192:-	--
MSTRG.224399	0.629972	1.43601	1.21278	1.13889	1.16188	1.05303	1.2274	0.843246	0.900878	1.19186	1.03555	1.2093	--	antisense	chr6:85649407-85655229:-	--
MSTRG.148747	0.381412	0.34777	0	0.376108	0	0.221221	0.655994	0	0.498679	0.494811	0.629425	0.147974	--	linc	chr23:21109595-21115307:-	--
MSTRG.232852	1.35712	2.49373	1.92136	2.22153	2.65922	2.37292	2.30545	1.61752	1.12098	2.48427	1.85517	1.72184	--	linc	chr7:44636363-44670064:-	--
MSTRG.127831	0.167351	0.190737	0.873688	0	0.229694	0.161774	0	0.338656	0.625153	0	0	0	--	linc	chr2:229663006-229689581:-	--
MSTRG.68880	0.162345	0.323805	0.423776	0.24013	0.334234	0.156935	0.0872556	0.246394	0.416936	0.307143	0.669773	0.118095	--	antisense	chr15:7509040-7510092:+	--
MSTRG.137690	0.17835	0.63886	0.691684	0.326616	0.489583	0.221666	0.821642	0.232017	0.190355	0.413172	0.131394	0.148272	--	linc	chr21:15747547-15749919:+	--
MSTRG.137692	0.452246	0.343629	0	0.74326	0	0	0	0	0.140783	0.162974	0	0.146213	--	linc	chr21:15762474-15762859:+	--
MSTRG.263245	0.484549	0.110452	0.303562	0.095562	0	0	0	0.196109	0.181007	0.419075	0.199907	0.187988	--	linc	chrJH923987.1:1-1349:+	--
MSTRG.148748	0.317896	0.543481	0.64726	0.313475	0.370874	0.353399	0.444237	0.080413	0.296882	0.446779	0.393457	0.369997	--	linc	chr23:21122584-21125057:-	--
MSTRG.26239	0.578339	1.09232	1.0352	1.04283	1.08862	1.08619	0.888117	1.28738	0.663562	0.821744	0.494245	0.785313	--	antisense	chr1:261044371-261047409:+	--
MSTRG.263951	0.657553	1.39669	0.842617	0.766301	1.47684	0.52007	1.06025	0.756047	0.390782	1.51869	0.955652	0.637768	--	linc	chrJH924829.1:1-2087:-	--
MSTRG.140536	1.12744	1.285	0.981008	1.05	0.644772	0.84768	1.14461	1.14076	0.555706	1.15116	1.93809	0.820141	--	linc	chr21:43010324-43012326:+	--
MSTRG.96748	0.187699	0.353447	0.596472	0.354082	0.235221	0.355	0.271945	0.189916	0.198155	0.573471	0.378771	0.308696	--	linc	chr18:50621392-50626128:+	--
MSTRG.244206	0.192522	0.46236	0.265633	0.46105	0.537921	0.551672	1.07909	0.375678	0.186216	0.520336	0.219843	0.653551	--	linc	chr8:41080098-41085965:+	--
MSTRG.140532	0.853185	0.947479	0.730949	0.927609	0.660577	0.719017	1.15229	1.08461	0.776356	1.25348	0.789726	1.26249	--	linc	chr21:43046364-43052902:+	--
MSTRG.60680	0.0632617	0.360511	0.33027	0.311909	0.651214	0.0305768	0.612024	0.128018	0.1477	0.820703	0.358867	0.0613582	--	linc	chr14:8228864-8230217:+	--
MSTRG.147742	0	0	0.85302	0	0	0	0	0	0	0	0	0	--	linc	chr23:11693458-11693965:-	--
MSTRG.251466	0.60056	1.13595	1.12072	0.982814	0.911977	0.815237	1.24993	0.814516	0.453462	0.994616	0.883005	0.966685	--	linc	chr9:29654215-29657382:-	--
MSTRG.40526	0	0.605557	0	0.13098	0	0.642006	0.142782	0.268793	0	0.287198	0	0.257661	--	linc	chr11:43220030-43230981:-	--
MSTRG.232856	0.844192	0.652896	0.62961	0.624339	0.620721	0.5829	1.71769	0.457588	0.675761	0.912652	0.528642	0.643336	--	linc	chr7:44730008-44731310:-	--
MSTRG.252099	0.654624	0.909313	1.068	0.72621	1.23542	0.751461	0.637713	0.910741	0.496722	0.663479	0.569686	0.257939	--	linc	chr9:37642606-37644601:-	--
MSTRG.115449	0.112726	0.578154	0.117702	0.389054	0.386799	0.272424	0.121174	0.171086	0.105274	0.243735	0.406932	0.437336	--	linc	chr2:100025576-100026249:-	--
MSTRG.127559	0.897369	0.724463	0.50753	0.663667	0.410555	0.722888	0.32154	0.416153	0.977725	0.0808452	0.6556	0.471449	--	antisense	chr2:226588913-226590182:-	--
MSTRG.254832	0	0.475049	0.279772	0.675225	0.3269	0.0863387	0	0.240987	0.0834109	0.128744	0.153533	0.0288758	--	linc	chr9:69303193-69346951:+	--
MSTRG.200419	0.375382	1.02681	0.0783902	0.370161	0	0.435447	0.56492	0.0759633	0.420681	0.730482	0.154868	0.145635	--	linc	chr4:94110676-94111236:+	--
MSTRG.248697	1.20404	1.77306	4.53367	1.26873	1.78055	1.77936	1.91565	2.75188	1.05977	2.20019	1.10998	1.43135	--	linc	chr9:1102679-1149540:-	--
MSTRG.157483	0.0597305	0	0.249468	0	0	0	0	0.664798	0.0557821	0	0.0616065	0	--	linc	chr24:39259417-39260145:-	--
MSTRG.8625	0.907578	1.47772	1.35377	0	0	0.626668	0.836224	0.787114	0.605417	0.981179	0.936082	0.754517	--	linc	chr1:83479741-83489756:+	--
MSTRG.127550	0.999701	0.325544	0.298236	0	0.392034	0.690277	0.307035	1.01151	0.400121	0.308792	0	0.138517	--	linc	chr2:227190725-227240626:-	--
MSTRG.110124	1.47694	1.78262	1.57521	1.96594	2.28258	1.99231	1.8196	1.3121	1.55496	1.61384	1.3763	1.68981	--	linc	chr2:39211926-39269643:-	--
MSTRG.102010	0.0350449	0.479306	0.292734	0.069115	0.336701	0	0.150685	0	0.621837	0.189434	0	0.0339904	--	linc	chr19:31433370-31434569:-	--
MSTRG.115447	0.745281	0.566286	0.518785	0.796159	0.539875	0.270167	0.522963	0.837873	0.164337	0.671433	0.619221	0.642539	--	linc	chr2:100237254-100342202:-	--
MSTRG.14722	0	0	0	0	0.63586	0.0895676	0	0.656249	0	0	0	0.0898673	--	linc	chr1:141824350-141824826:+	--
MSTRG.14051	0	0	0	0.128289	0.178564	0.125763	0.978936	0	0.242996	0	0.134184	0	--	linc	chr1:129553067-129556865:-	--
MSTRG.14721	0.227647	0.356757	0.505103	0.477023	0.703019	0.632676	0.520004	0.345505	0.212599	0.246108	0.469594	0.248397	--	linc	chr1:141817889-141904178:+	--
MSTRG.14726	0.209268	0.477023	0.949129	0.444958	1.01427	0.549987	0.456931	0.608752	0.213756	0.735275	0.748695	0.545485	--	linc	chr1:141940038-141945962:+	--
MSTRG.253118	1.75963	1.68563	1.16099	1.05387	1.67431	0.949636	1.8915	1.56196	0.95776	1.44717	1.08003	1.23552	--	linc	chr9:48835808-48839372:+	--
MSTRG.14724	0.463201	0.744697	0.864798	0.477934	0.867325	0.676097	0.563864	0.754223	0.26356	0.67653	0.702385	0.5772	--	linc	chr1:141850023-141862448:+	--
MSTRG.253115	1.30707	3.12221	1.7068	1.41557	2.32735	1.74781	1.98154	1.50448	1.32564	2.40257	1.51043	2.04334	--	linc	chr9:48899977-48911878:+	--
MSTRG.253114	0.731884	2.21272	1.64099	1.36744	1.75529	1.39265	1.61487	1.23941	0.78423	1.99058	1.26341	1.64389	--	linc	chr9:48755455-48760965:+	--
MSTRG.14728	0.552734	0.629975	1.38512	0.358174	1.26802	0.824372	0.662061	0.703075	0.38346	1.21219	0.806275	0.574396	--	linc	chr1:141953962-141961378:+	--
MSTRG.14729	0.411429	0.579259	0.606479	0.214786	0.520409	0.44451	0.442263	0.587703	0.293825	0.488402	0.507557	0.55554	--	linc	chr1:141959230-141966544:+	--
MSTRG.228601	0.648713	1.83363	1.5308	1.67599	1.44241	1.41724	1.74332	0.866417	0.932979	1.76733	1.29803	1.49748	--	antisense	chr7:8351445-8357576:+	--
MSTRG.10008	0.112392	0.128099	0	0	0	0	0.845708	0	0	0.121507	0.115922	0	--	linc	chr1:93326150-93345592:-	--
MSTRG.64732	0.147243	0.167819	0.153742	0.725975	0.606285	0.569345	0.158278	0.893893	0.412528	1.27347	0.303734	0.285625	--	linc	chr14:42904745-42910001:+	--
MSTRG.39533	1.10853	0.534535	0.445179	0.252258	0.70223	0.164861	0.137494	0.172559	0.398175	0.414842	0.5277	0.206765	--	linc	chr11:36032675-36034563:-	--
MSTRG.228600	0.661539	1.10516	1.59911	0.85787	1.19406	0.963621	1.40275	0.761046	0.770145	1.75368	1.13096	0.887739	--	antisense	chr7:8298644-8302946:+	--
MSTRG.39288	1.61863	2.2832	2.33551	1.79479	2.04565	1.98519	2.28874	1.8694	1.47742	2.32659	1.77573	1.99627	--	linc	chr11:34261168-34295893:-	--
MSTRG.105033	0.307351	1.19103	0.256734	0.181846	0.16874	0.237688	0.396462	0.373179	0.631475	0.465187	0.634008	0.298103	--	linc	chr19:54657788-54658475:-	--
MSTRG.39828	85.9349	86.6514	67.0621	65.8379	81.1834	76.9108	90.609	68.7138	75.3256	91.8274	78.5175	86.1501	--	linc	chr11:38702968-38703836:+	--
MSTRG.85669	0.0657243	0.374544	1.098	0.324051	0.360834	0.127068	0.1413	0.133001	0.245519	1.13687	0.474519	0.127493	--	linc	chr17:27386599-27404716:-	--
MSTRG.87333	0	0	0.452457	0.142435	0	0	0	0.14615	0.404686	0.468472	1.04286	0	--	linc	chr17:43371893-43463534:+	--
MSTRG.53744	1.14643	1.63	1.28167	1.84418	1.50199	1.09144	1.20123	0.943214	1.23828	1.22063	1.05703	1.09509	--	linc	chr13:33229324-33252270:+	--
MSTRG.13498	0.108076	0.246357	0.0564231	0	0.0741686	0.261186	0.116175	0.0546763	0	0.0584201	0	0.628943	--	linc	chr1:123595492-123597774:-	--
MSTRG.170491	0.218955	0	0.11431	0.755684	0.150261	0.529146	0	0.443083	0	0.591777	0	0	--	linc	chr3:22793426-22806229:-	--
MSTRG.266494	0.17112	0	0.536019	0	0	0.165418	0.919721	0	0.479425	0.369994	0	0.165971	--	linc	chrX:27694628-27745577:+	--
MSTRG.40520	0.36645	0.71002	0.726987	0.566121	0.234716	0.968252	0.577739	0.494372	0.433486	0.515018	0.541741	0.639762	--	linc	chr11:43176941-43187820:-	--
MSTRG.259515	0.105232	0.239874	0.183128	0.415073	0.192578	0.271267	0.037706	0.283933	0	0.455062	0.108537	0.204131	--	linc	chrJH921692.1:4754-6170:+	--
MSTRG.98000	1.79782	1.38724	1.52739	1.25528	1.11883	0.528928	1.65647	0.779595	1.52255	1.00199	1.39359	0.95309	--	linc	chr18:63786035-63794866:-	--
MSTRG.259904	12.0571	11.5513	10.7429	13.261	10.8694	14.0134	13.7872	10.4386	13.734	11.244	11.3112	16.5686	--	linc	chrJH921894.1:4817-10425:+	--
MSTRG.224820	0	0.70364	0.257847	0.487025	0.0564903	0.31829	0.309696	0.124932	0.499682	0.711928	0.169802	0.598791	--	antisense	chr6:91575836-91651319:+	--
MSTRG.84028	1.03511	0	0	0	0	0.300186	0	0.523671	0.386675	0	0	0.200793	--	linc	chr17:3338464-3341982:+	--
MSTRG.80023	0.348519	0.463427	0.303252	0.114558	0.159451	0.112302	0.374639	0.705274	0.162741	0.0627972	0	0.112678	--	linc	chr16:31722033-31723050:-	--
MSTRG.13497	0	0.339587	0	0.146903	0.613418	0.432032	0.480419	0.150735	0.834763	0.322113	0.307308	1.01145	--	linc	chr1:123595077-123596902:+	--
MSTRG.237081	0.436808	0.668985	0.819533	0.861466	0.908666	1.19418	0.748335	0.918465	0.24221	0.560774	0.753224	0.56268	--	linc	chr7:79872733-79878427:+	--
MSTRG.91736	0.17466	0.199068	0.364739	0	0.119863	0.25326	0.281625	0.353448	0	0	0.540437	0.169405	--	linc	chr18:7613469-7633531:-	--
MSTRG.237083	0.463896	1.16609	1.11472	1.11541	1.09026	1.09345	1.35253	0.636551	0.741833	1.41524	0.86517	0.758114	--	linc	chr7:79982820-79988856:+	--
MSTRG.273205	0.92402	1.28981	1.79952	0.952121	1.083	0.491777	1.45084	0.682818	0.57206	1.51527	1.01729	0.755239	--	linc	chrX:91285352-91289115:+	--
MSTRG.158966	0.399221	0.740506	0.694737	0.69471	0.580175	0.529691	0.563772	0.285132	0.212002	0.939357	0.411759	0.607386	--	linc	chr25:4487593-4492466:+	--
MSTRG.131768	0.607917	0.876693	0.958603	0.80744	0.715187	1.01941	1.2136	0.640205	0.5098	1.1669	0.870136	0.637758	--	antisense	chr20:13018286-13023491:+	--
MSTRG.150674	11.1597	9.51336	9.32182	9.47287	13.857	9.66487	7.74481	8.72287	7.52699	12.2129	11.8131	9.90609	--	linc	chr23:37910446-38590150:-	--
MSTRG.196295	0.16029	0	0.669459	0.316121	0.220002	0	0.172302	0.648733	0	0.693154	0.165324	0.310933	--	antisense	chr4:50647196-50728253:+	--
MSTRG.131765	0.138645	0.579404	0.289529	0.319005	0.126863	0.536098	0.496784	0.374087	0.0863198	0.299776	0.333664	0.448243	--	linc	chr20:12991976-12995685:-	--
MSTRG.45734	0	0.844826	0.19349	0	0.254344	2.14962	1.79278	0.1875	0.173061	0.200338	0	0.539204	--	linc	chr12:28044999-28060394:-	--
MSTRG.157950	0.0839528	0.62195	0.613609	1.24178	0.806594	0.608664	1.08293	0.849446	1.01924	1.08913	0.952484	1.13997	--	linc	chr24:41557096-41558028:+	--
MSTRG.29811	0.576677	0.985897	0.150533	1.56381	0.989384	0.836191	1.1623	1.53166	0.673196	0.779304	1.33827	0.0699157	--	linc	chr10:22603829-22605428:+	--
MSTRG.29812	0.637393	1.16234	0.465869	0.597102	0.699873	0.646961	1.19903	0.870646	0.833363	0.344541	0.59167	0.494572	--	linc	chr10:22606699-22614860:+	--
MSTRG.29813	0.643875	1.38008	0.702398	1.4878	0.646316	1.3749	1.15699	1.00153	1.068	0.986994	0.802863	0.596539	--	linc	chr10:22620439-22626396:+	--
MSTRG.104381	0.78834	1.55682	1.25508	1.4393	1.24272	1.22988	1.0404	1.2794	0.8237	1.6961	1.06266	1.01445	--	antisense	chr19:52320141-52325062:-	--
MSTRG.34167	0.139152	0.792991	0.193726	0	0.318318	0.269031	0.149581	0.0938643	0	0.401166	0	0.539862	--	linc	chr10:76544032-76544908:-	--
MSTRG.104383	0.722407	2.62623	1.32652	1.55982	1.84629	1.64951	1.33887	1.33586	0.569965	2.04673	1.37457	1.23221	--	linc	chr19:52328444-52331541:-	--
MSTRG.158969	0.218012	0.621195	0.512179	0.483706	1.34653	0.842989	0.820227	0.275735	0.407202	0.824922	0.449718	0.105726	--	linc	chr25:4497187-4497970:+	--
MSTRG.158463	0.198813	0.784372	0.670671	0.542903	0.587736	0.694834	0.789094	0.294006	0.29993	0.545607	0.709814	0.489494	--	linc	chr25:2892570-2895053:-	--
MSTRG.158465	1.55306	1.86199	1.37636	1.59023	1.46278	1.54875	1.4245	1.48273	1.68285	1.19767	1.76094	1.67294	--	linc	chr25:2895120-2910987:-	--
MSTRG.7246	0.614703	0.700604	1.41204	0.969846	0.16874	0.713063	1.85016	1.49272	0.344441	0.531642	1.01441	0.953931	--	linc	chr1:66416848-66420472:-	--
MSTRG.158467	0.160832	0.293293	0.705312	0.507506	0.264897	0.40423	0.311194	0.390558	0.420562	0.973702	0.763065	0.405582	--	linc	chr25:2903303-2906007:-	--
MSTRG.226731	0.165889	2.26885	0.519634	0.654329	1.59382	0.481084	0.713286	0.671396	0.154923	0.358684	0.684397	0.321795	--	linc	chr6:111730572-111735015:-	--
MSTRG.136118	1.38818	1.58217	0.919163	1.20194	1.16178	1.01462	1.71058	1.64438	1.80233	1.79358	1.39685	1.08369	--	linc	chr20:49676747-49678807:+	--
MSTRG.70114	0	0.518531	0.118759	0.224313	0	0.109948	0.122262	0.115082	0	0.491848	0.234621	0.661897	--	linc	chr15:20429844-20431907:+	--
MSTRG.105388	0.49371	0.539578	0.38133	0.680248	0.770458	0.496872	0.57433	0.444798	0.454758	1.0675	0.383656	0.800278	--	linc	chr19:58118515-58124154:-	--
MSTRG.264790	0.0879366	0.0501126	0.045909	0.216784	0.422435	0.297522	0.14179	0.355902	0.369557	1.14082	0.0906984	0	--	linc	chrX:10007944-10008894:+	--
MSTRG.166383	1.57529	2.67624	3.6222	1.62034	2.39449	1.99433	2.46753	1.54164	1.36665	3.43606	1.91578	2.00286	--	linc	chr26:29422892-29473179:+	--
MSTRG.136112	0.485244	0.553054	0.485841	0.393284	0.383185	0.469074	0.443011	0.538057	0.540076	0.582085	0.239958	0.657611	--	linc	chr20:49624749-49630547:-	--
MSTRG.69342	0.431689	1.14803	2.85471	0.28379	0.98751	1.11281	1.85616	0.145596	0.671921	1.55566	1.9294	1.39567	--	linc	chr15:9664113-9667243:-	--
MSTRG.91986	0.619717	0.753406	1.98435	0.774058	0.652111	0.439315	0.888213	1.7139	0.694501	0.558311	0.276978	0.781391	--	linc	chr18:10822500-10884645:-	--
MSTRG.212446	0.268544	1.13011	0.819623	0.631468	0.510348	0.51919	0.688365	0.229914	0.0964585	0.200992	0.809628	0.661177	--	antisense	chr5:65378225-65381224:+	--
MSTRG.178238	0.630517	0.179657	0.164587	0	0	0	0	0	0.294419	0.170412	0.16258	0	--	antisense	chr3:103220642-103228120:-	--
MSTRG.145863	0.247483	0.88146	0.419911	0.396567	0.339678	0.92704	0.299284	0.281707	0.375575	1.1371	0.382883	0.6601	--	linc	chr22:42661363-42662879:-	--
MSTRG.145862	0.549422	1.29713	1.02442	0.619179	0.430914	0.45524	1.09682	1.27066	0.366502	0.933394	1.01192	0.342573	--	linc	chr22:42654127-42655115:-	--
MSTRG.108071	0.0931094	0.318363	0.0972192	0.183629	0.638977	0.54004	0.100087	0.942094	0.0869545	0	0.0960336	0.541847	--	antisense	chr2:20679874-20775619:-	--
MSTRG.145860	0.44394	0.451767	0.471813	0.633198	0.554918	0.574751	0.383473	0.681799	0.903223	0.402809	0.523295	0.568984	--	linc	chr22:42591513-42596897:-	--
MSTRG.16704	5.36511	8.67072	7.43422	5.76251	9.01058	5.89039	7.42861	6.0155	4.44768	8.6333	7.07123	5.94581	--	linc	chr1:152138850-152208669:+	--
MSTRG.95115	0.227477	0	0.118759	0	0.156109	0.219897	0	0	0.31866	0	0.234621	0.220632	--	linc	chr18:34906019-34911283:-	--
MSTRG.99760	0.209882	0.558161	0.438292	0.551902	0.192046	0.202888	0.376019	0.49551	0.784032	0.831976	0.505105	1.01783	--	antisense	chr19:11361035-11362142:-	--
MSTRG.253796	0.581459	1.43588	1.82137	0.860058	0.399035	0.187361	0.41669	1.17666	0.814533	1.36199	1.99907	0.563963	--	linc	chr9:55825952-55826395:-	--
MSTRG.36820	0.741241	0.369611	1.07226	0.700477	0.794825	0.612045	0.838292	0.539061	0.973466	1.86982	0.589318	1.17576	--	antisense	chr11:17217147-17305773:-	--
MSTRG.118803	0.888623	1.37417	1.2589	1.03365	1.32919	1.21346	1.29836	0.986414	0.531769	1.37341	1.22797	0.878621	--	linc	chr2:130693342-130711075:-	--
MSTRG.95233	0.689136	0.589079	0.449721	0.509664	0.236465	0.208179	0.41669	0.13074	0.120672	0.512203	0.533085	0.58485	--	linc	chr18:39386019-39386950:+	--
MSTRG.5823	1.5269	2.74379	2.24598	1.57161	2.23339	1.49757	2.06065	2.28922	1.53005	1.87363	1.9657	1.94038	--	linc	chr1:51905379-51912216:+	--
MSTRG.118805	0.503161	0.923931	0.437808	0.468599	0.882438	0.297241	0.480772	0.735374	0.783166	1.14837	0.807276	0.162674	--	linc	chr2:130745979-130835746:+	--
MSTRG.223441	1.02212	3.10653	1.60085	1.67983	2.10433	0.988055	1.46495	0.861826	0	1.84167	1.75703	0.826134	--	linc	chr6:76021513-76036789:-	--
MSTRG.1488	0.882794	1.23985	0.897973	0.949144	1.0944	1.01304	1.00405	0.587799	0.71274	1.12063	0.793033	0.911472	--	linc	chr1:8806383-8813108:-	--
MSTRG.58973	0.688616	1.04646	0.119835	0.565866	0.630097	0.443779	0.12337	0.696751	0.321548	0	0.236748	0.111316	--	linc	chr13:76911790-76912158:-	--
MSTRG.156282	0.177683	0.0810053	0.222631	0.0700848	0	0.309172	0.496598	0.287651	0.630562	0.384185	0.513137	0.0344673	--	linc	chr24:28100508-28104018:-	--
MSTRG.97904	0.238569	0.639783	0.527505	0.871814	0.674148	0.447673	0.527982	0.298185	0.104846	0.515832	0.434227	0.748617	--	antisense	chr18:60016354-60019182:+	--
MSTRG.1480	1.1933	2.89537	1.88822	1.71046	2.27946	2.43788	2.71091	1.6306	1.64864	2.62668	1.59874	1.99262	--	linc	chr1:8703295-8709473:-	--
MSTRG.1481	2.75565	4.59894	3.15131	2.96688	3.61497	3.70127	4.09565	2.95417	2.42469	4.15963	2.94854	3.68638	--	linc	chr1:8709737-8717873:-	--
MSTRG.70923	1.44864	2.48334	1.48799	1.69562	1.93173	2.09486	3.01314	1.94243	1.78735	2.27915	1.70672	2.0162	--	linc	chr15:27762750-27769244:-	--
MSTRG.113476	0.491939	1.43286	1.31267	1.40139	1.27538	1.10961	1.52766	0.497751	0.0510467	1.24094	1.9168	1.96156	--	linc	chr2:72663727-72664560:+	--
MSTRG.156289	1.73739	1.75169	2.72111	2.24037	1.65089	1.97017	2.65773	1.99455	2.12178	1.76992	1.06828	1.45827	--	linc	chr24:28185371-28186850:+	--
MSTRG.1487	1.30342	2.66407	1.90078	1.49353	2.14879	2.2525	2.03513	1.31145	1.8565	1.6138	1.31432	2.18941	--	linc	chr1:8782883-8788228:-	--
MSTRG.240212	0.409078	0.574883	1.32702	1.04959	0.446997	0.929106	0.508044	0.168779	0.560072	1.03478	0.58578	0.458403	--	linc	chr8:9329423-9416778:-	--
MSTRG.40346	1.30598	0.773427	0.735288	0.643908	1.01926	0.54459	0.6744	0.505244	0.657654	0.788997	0.726321	0.844456	--	linc	chr11:42490796-42494133:+	--
MSTRG.240216	0.146533	0.417525	1.03275	0.397361	0.502802	0.779074	0.118136	0.407726	0.136846	0.871288	1.02016	0.142124	--	linc	chr8:9356487-9359761:-	--
MSTRG.240217	0.297173	0.508052	0.41372	0.29304	0	0.383027	0.319444	0	0	0.321273	0.715181	0.144116	--	linc	chr8:9358094-9358915:-	--
MSTRG.240214	0.156742	0.487217	0.93733	0.576096	0.254249	0.592302	0.413564	0.100923	0.292762	0.477551	0.205755	0.469899	--	linc	chr8:9335522-9338230:-	--
MSTRG.240215	0.246556	0.51879	1.01985	0.804191	0.338406	0.852525	0.570842	0.249469	0.389667	0.820157	0.361888	0.285126	--	linc	chr8:9340218-9344285:-	--
MSTRG.97878	0.581915	0.986349	0.669919	0.868091	0.389109	0.5481	0.577408	0.618984	0.682794	0.483928	0.738697	0.347327	--	linc	chr18:59793246-59795851:+	--
MSTRG.99652	0.0766673	0.699048	1.04067	0.302404	1.05228	0.444675	0.659304	0.465438	0.0357996	1.16039	0.593063	0.669244	--	linc	chr19:9683893-9684928:+	--
MSTRG.135629	0.685319	0.728005	0.635675	0.702032	0.867563	0.778256	0.758136	0.410663	0.559238	0.769668	0.799487	0.92606	--	linc	chr20:42743647-42786778:+	--
MSTRG.90483	2.36724	1.7987	4.70806	0	1.23776	0.762787	1.09057	3.07956	5.57954	4.26536	2.20906	0.765338	--	linc	chr17:71082866-71083644:-	--
MSTRG.160861	0.961601	2.4013	1.33121	0.990845	1.95749	1.46222	1.98603	1.78194	0.676049	1.97404	1.43755	1.08986	--	linc	chr25:14317969-14321534:-	--
MSTRG.67286	9.17146	2.87065	8.3067	8.10184	6.67552	8.22777	5.3962	8.73498	3.43906	6.00923	2.81277	7.37922	--	linc	chr14:58133929-58140257:-	--
MSTRG.256805	0.137973	0.104836	0.624274	0.589569	0.189372	0.222293	0.0494378	0.139603	0	0.248604	0.332048	0.133822	--	linc	chr9:87393670-87394560:+	--
MSTRG.247972	0	0.051361	0	0.57768	0.123702	0.43562	0	0.136788	0	0	0	0	--	linc	chr8:88027065-88028163:+	--
MSTRG.157223	0.425775	0.0539194	0.395172	0.0933009	0.194797	0	0	0.765876	0.309268	0	0.341559	0.0458849	--	linc	chr24:36340196-36348174:+	--
MSTRG.256093	0.91182	1.62837	0.00909618	1.45752	0.996418	1.68989	1.2049	0.711042	0.783747	1.28401	1.07224	1.25616	--	linc	chr9:79396564-79457288:-	--
MSTRG.20033	0	0	0	0	0	0.617931	0.294488	0	0	0	0.28256	0	--	linc	chr1:203005337-203008869:+	--
MSTRG.230159	2.45969	4.51663	6.56334	8.35446	5.43912	6.60481	6.46319	4.42445	5.3599	4.13648	3.94636	4.63883	--	linc	chr7:21833200-21835477:-	--
MSTRG.142661	0.186676	0.319145	0.292374	1.28856	0	0	0.100333	0.188882	0.0871681	0.40363	0.770156	0.362119	--	linc	chr22:12860130-12860572:-	--
MSTRG.99637	3.46379	6.19178	4.8096	4.04567	5.38299	4.61239	3.88044	4.10025	2.8085	5.57777	4.95529	4.02252	--	linc	chr19:9520519-9567228:+	--
MSTRG.216726	0.121889	0.185229	0.551498	0.160258	0.0557653	0.157103	0	0.0822191	0.30355	0	0.293339	0.39407	--	linc	chr5:106569969-106703419:+	--
MSTRG.229287	0	0.0648163	0.653173	0	0	0	0.0611312	0.115082	0	0.55333	0.0586553	0.110316	--	linc	chr7:14858515-14859872:-	--
MSTRG.238382	0.669403	1.5259	0.174738	0	0.689082	0	1.97882	0.846639	0.468865	0	2.24389	0.649261	--	linc	chr7:96075776-96096310:-	--
MSTRG.45621	0.703493	0.572716	0.944415	0	1.37938	0.0971501	0.432123	0.610118	0.281567	0	0.103655	0	--	antisense	chr12:26887744-26961656:+	--
MSTRG.131835	3.29072	4.66691	5.5855	2.91377	4.06997	3.58143	3.95449	3.61484	2.62952	4.30259	3.44253	2.96047	--	linc	chr20:12426849-12453151:-	--
MSTRG.70921	2.22495	3.66677	2.32653	2.14061	3.02196	2.89683	3.62324	2.38301	2.33979	3.34287	2.27954	2.73456	--	linc	chr15:27703462-27762626:-	--
MSTRG.130419	0.1482	0.591186	0.670547	0.243565	0.305114	0.477539	0.424818	0.174943	0.092269	0.373843	0	0.455179	--	linc	chr2:248880219-248883184:+	--
MSTRG.188288	2.78732	4.17175	3.8796	2.89244	3.73937	3.00815	3.23689	3.57113	2.33055	3.41587	3.60915	2.56438	--	linc	chr3:200308198-200323318:-	--
MSTRG.156530	1.01334	2.66803	2.15716	1.74288	1.92993	1.76172	2.16169	1.47836	1.01972	2.17406	1.44217	1.5238	--	linc	chr24:32911472-32917993:-	--
MSTRG.229579	1.63198	2.8714	2.49448	3.0962	3.48342	3.22719	1.87436	2.12216	2.30064	3.45487	2.45126	2.34724	--	antisense	chr7:17109247-17153955:-	--
MSTRG.113693	0.744875	0.848967	0.972192	0.734516	1.02236	1.98015	0.400349	0.565256	0.521727	1.61056	1.1524	1.08369	--	linc	chr2:79112410-79167889:-	--
MSTRG.130410	0.487034	1.13332	2.03412	1.20065	2.17252	1.23586	0.545347	1.2525	1.36452	0.833673	0.711634	1.00381	--	linc	chr2:248740761-248742880:+	--
MSTRG.43231	0.768699	0.876121	1.21689	0.929172	0.510514	0.791025	2.13241	1.2294	1.31998	0.482538	0.204604	0.913924	--	linc	chr11:62209470-62213623:-	--
MSTRG.15893	0.340487	0.997889	1.16812	0.623539	1.00142	0.564242	1.04573	0.738235	0.272554	0.999126	0.702361	0.37742	--	linc	chr1:160095596-160096586:+	--
MSTRG.15892	0.460215	0.572211	0.480528	1.11391	0.344541	0.363992	0.629624	0.296324	0.351649	0.452306	0.647275	0.202894	--	antisense	chr1:160086335-160116371:+	--
MSTRG.184161	0	0.252708	0.15434	0	0	0	1.11225	0.074781	0.0690222	0	0.152458	0	--	antisense	chr3:161640400-161641434:-	--
MSTRG.225429	0	0	0	0.163582	0	0.160361	0	0	1.39431	0	0	0	--	linc	chr6:96664744-96668963:-	--
MSTRG.44152	0.471908	0.806782	1.64246	0.853134	0.971563	0.152061	0.507275	0.318322	0.293809	0.850297	0.0811216	0.381424	--	linc	chr12:6241068-6253568:+	--
MSTRG.261555	1.44055	7.54724	0.824847	3.32217	3.79494	1.39254	1.74831	0.846328	0.564167	1.65785	3.33104	0.563388	--	linc	chrJH922746.1:619-4844:-	--
MSTRG.170143	0	0	0.0774715	0.146329	0.101837	0.573793	0.319028	0	0	0.641709	0	0	--	linc	chr3:19528128-19571877:-	--
MSTRG.170632	0.132365	0.754309	0	0	0.545023	0.255908	0.426853	0.133928	0	0.286198	0.136522	0.770291	--	linc	chr3:24900770-24901468:-	--
MSTRG.204572	0	0.528016	0	0	0.158965	0	0.248998	0.117187	0.216326	0.87648	0	0	--	linc	chr5:10016225-10018395:-	--
MSTRG.225422	1.14467	1.8754	1.64339	0.352734	1.66928	1.7981	1.15355	1.37535	0.668125	1.16015	0.885462	0.416334	--	linc	chr6:96574425-96594333:-	--
MSTRG.225423	0.750393	0.748349	1.17527	0.369978	0.386226	0.453367	0.403315	0	1.31398	1.21687	0.77396	0.181953	--	linc	chr6:96576743-96594829:-	--
MSTRG.48362	4.75474	3.4256	2.72668	4.46997	3.00941	4.02473	3.68103	3.46485	4.00329	3.5423	4.09096	3.5842	--	linc	chr12:54235833-54237458:-	--
MSTRG.3225	0.491232	0.373253	0.512915	0.430578	0.149829	0.580388	1.64281	0.883619	0.101947	0.708092	0.337773	0.688208	--	linc	chr1:24109992-24159489:-	--
MSTRG.3222	1.70214	2.46909	2.61205	1.39872	1.94686	2.46813	1.27525	1.33083	0.481703	2.76026	1.3566	1.05059	--	linc	chr1:24032162-24033671:-	--
MSTRG.178399	1.32799	1.78877	0.840369	2.14286	1.76748	2.13957	1.90335	0.936505	1.01471	2.13178	1.03765	1.71738	--	antisense	chr3:104678964-104680123:-	--
MSTRG.27210	1.15472	1.46868	1.11832	1.31194	1.48153	1.34273	1.38517	1.10063	0.945544	0.995072	1.01838	1.44461	--	linc	chr1:271043993-271060629:+	--
MSTRG.225673	0.0396955	0	0.580267	0.078287	0.272417	0.115118	0.341364	0	0.222429	0.0429147	0.327538	0.192506	--	linc	chr6:98514749-98553225:+	--
MSTRG.239314	0.360082	0.410401	1.12793	0.355074	0.247112	0.348083	0.967669	0.182168	0.336279	0.389283	0.742781	0.698494	--	antisense	chr8:3861335-3897360:-	--
MSTRG.164488	0.599312	1.27799	0.787253	0.552849	0.371485	0.504587	0.311722	0.410782	0.794406	1.00322	0.398796	0.656283	--	linc	chr26:11176139-11178150:+	--
MSTRG.164489	0.741683	1.46386	1.00108	1.10597	1.22903	0.795659	1.09867	0.695534	0.557503	1.68189	0.867595	0.973776	--	linc	chr26:11181411-11185675:+	--
MSTRG.225677	0	0	0.354156	0	0	0.655763	0.911509	0.857978	0	0	0.699673	0.164489	--	linc	chr6:98574145-98577958:+	--
MSTRG.153647	0	0	0.602295	0	0	0	0	0	0	0	0	0	--	linc	chr24:7436062-7438862:-	--
MSTRG.164484	0.200091	1.0751	0.83569	0.338242	0.745425	1.07764	0.553078	0.347065	0.560591	1.17429	1.56255	0.526761	--	linc	chr26:11076873-11078353:+	--
MSTRG.73720	1.44109	0.273745	0.0417971	0.0394735	1.42851	0.657836	0.774543	1.01258	1.04675	0.519317	0.330299	0.0776514	--	linc	chr15:53859701-53886182:-	--
MSTRG.164486	1.88592	2.86377	2.14327	1.55919	1.64148	2.20103	1.84184	1.59986	1.52499	2.57965	1.82061	1.94629	--	linc	chr26:11163547-11170235:+	--
MSTRG.164480	0.294726	0.937018	0.890812	0.565958	0.851622	0.38987	0.900418	0.627806	0.57946	1.37513	0.527969	0.797393	--	linc	chr26:11023513-11026444:+	--
MSTRG.164481	1.01303	1.11336	0.906638	0.71353	1.53939	1.36399	1.47786	0.915177	0.608185	0.704046	0.932898	0.701821	--	linc	chr26:11031847-11036540:+	--
MSTRG.164482	0.461667	1.12753	0.895226	0.130071	1.08626	0.318774	0.638056	0.333658	1.10867	1.06951	1.36048	0.191904	--	linc	chr26:11055481-11056112:+	--
MSTRG.164483	0.488877	0.786628	0.720643	0.623866	0.78941	0.444787	0.865554	0.407361	0.563986	0.528523	0.237285	0.195245	--	linc	chr26:11067045-11068446:+	--
MSTRG.164372	0.402232	1.09517	0.723311	0.749206	1.04281	0.820861	0.696607	0.429595	0.271298	0.942179	0.645346	0.238413	--	linc	chr25:37682785-37684670:+	--
MSTRG.164370	1.17106	1.86051	1.42655	1.34724	1.50991	1.49224	1.2779	0.95151	0.927948	1.45786	1.29935	1.20467	--	linc	chr25:37661901-37664064:+	--
MSTRG.243245	0.0624813	0.213638	0.260957	0.616124	0.514545	0.724791	0.134328	0.379317	0.116702	0	0.90221	0.0606013	--	antisense	chr8:39867560-39886280:+	--
MSTRG.231120	0.220224	0.125499	0.0574861	0.0542903	0.151132	0.212885	0.059182	0.167119	0.257083	0.0595208	0.851776	0.266997	--	linc	chr5:75363554-75364318:+	--
MSTRG.43813	0.121176	0.0690547	0.126524	0.298727	0.66527	0.234276	0.390771	0.122607	1.35799	0.0655013	0.124982	0.352589	--	linc	chr12:2932972-2933676:-	--
MSTRG.249921	3.28126	2.89702	3.13656	2.4609	2.28353	2.50179	3.52716	3.97467	2.11483	3.09769	3.24131	3.40665	--	antisense	chr9:14045546-14046899:-	--
MSTRG.259572	0.173342	0.182368	0.250606	0.0920401	0.329424	0.283573	0.143333	0.134915	0.224147	0.547783	0.123775	0.659573	--	linc	chrJH921730.1:59728-63767:-	--
MSTRG.94513	0.53108	0.91168	0.903665	0.749982	0.9539	0.868314	1.16291	0.749642	0.765392	1.07741	0.764158	0.705878	--	linc	chr18:32514220-32528630:-	--
MSTRG.110937	0.363897	0.565567	0.610237	0.445827	0.196757	0.415729	0.367461	0.334724	0.205965	0.119214	0.443567	0.299471	--	linc	chr2:48346569-48350210:+	--
MSTRG.110935	0.680601	0.886526	0.406081	0.725922	0.667246	0.75191	0.522576	0.702695	0.778298	0.600649	0.343825	0.767897	--	linc	chr2:48338467-48341230:+	--
MSTRG.33418	0.761771	1.50872	0.678041	0.357117	1.09697	1.30377	0.523533	0.404338	0.944665	2.49764	0.837216	0.835748	--	antisense	chr10:71471953-71475004:+	--
MSTRG.162657	2.41672	2.81634	2.69351	4.33779	2.57162	4.61987	4.37837	3.29699	2.45984	2.93562	1.82045	3.68719	--	linc	chr25:42566364-42578079:-	--
MSTRG.165684	1.63342	1.59572	1.97353	2.71518	1.0569	2.12035	2.30766	1.86521	2.22279	2.87586	1.20337	2.12745	--	antisense	chr26:22107890-22135120:+	--
MSTRG.54888	0.759772	1.82147	0.930086	1.1884	0.970893	1.29163	0.309787	1.06034	1.02762	0.708092	1.13492	1.52464	--	linc	chr13:41294210-41295730:-	--
MSTRG.33413	0.86776	1.95058	0.62921	1.49746	0.56243	1.53788	0.984615	0.463395	1.12555	2.16292	1.11877	0.701375	--	linc	chr10:71440173-71441771:+	--
MSTRG.33412	0.841698	0.792054	0.437171	0.57461	0.663532	1.35608	0.575346	0.532822	0.935208	1.60992	0.627727	0.49401	--	antisense	chr10:71434252-71519811:+	--
MSTRG.206036	0.290797	0.84365	0.414044	0.808121	0.580549	0.613323	0.113669	0.267484	0.395017	0.200059	0.272663	0.205125	--	antisense	chr5:19623007-19646112:+	--
MSTRG.156073	0.616985	0.502289	0.552187	0.521489	2.41951	0.681628	0.378985	0.624274	1.23471	0.952885	0.545453	0.769397	--	antisense	chr24:27071347-27073620:-	--
MSTRG.33417	0.831401	1.61272	1.01835	0.748891	0.877787	1.18236	0.507008	0.444878	1.04521	2.06557	0.915229	0.876168	--	antisense	chr10:71467127-71471890:+	--
MSTRG.33414	1.06585	2.15626	1.10826	1.00285	1.16423	1.45534	1.31281	0.660545	1.2235	2.60704	0.884039	0.844252	--	antisense	chr10:71442242-71452029:+	--
MSTRG.203002	0.925745	1.05511	1.00113	1.41821	1.45213	0.894897	0.675262	1.40502	1.85261	0.554025	1.73914	1.45907	--	linc	chr4:118926292-118929035:-	--
MSTRG.119026	0.91947	0.813548	0.745306	1.39581	1.19558	2.24547	1.40454	0.90585	1.28803	1.3341	1.59722	1.11475	--	linc	chr2:132355757-132367381:+	--
MSTRG.87777	0.685362	1.00432	0.408922	0.0482736	0.47034	0.331262	0.368362	0.0990655	0.182873	1.32311	0	0.379851	--	linc	chr17:47044804-47047352:+	--
MSTRG.160872	1.99164	3.90096	1.61742	1.74572	4.09025	2.52424	2.94968	3.25412	1.48799	3.25365	1.55205	2.21789	--	linc	chr25:14403327-14408708:-	--
MSTRG.87771	0.886744	1.12784	1.14058	0.418197	0.670278	0.906887	0.704539	0.533131	0.336051	1.15316	0.649494	0.411334	--	linc	chr17:46905235-46908253:+	--
MSTRG.8063	0.0547386	0.249552	0.914477	0.161932	0	0.0529146	0.176523	0.553853	0.10224	0.295889	0.0564578	0	--	linc	chr1:76503812-76504557:-	--
MSTRG.87773	0.66375	1.31128	0.831657	0.196356	0.759181	0.534693	1.16537	0.671591	0.392587	1.17204	0.844335	0.536482	--	linc	chr17:46919050-46920816:+	--
MSTRG.160876	2.0621	4.00803	1.88242	1.94165	4.24453	2.36481	3.08843	3.64962	1.36332	3.49132	2.4546	2.18445	--	linc	chr25:14455662-14484601:-	--
MSTRG.59336	0	0	0.576952	0.136219	0.189602	0	0.148493	0.139772	0.387027	0	0	0.133984	--	antisense	chr13:79007415-79052515:+	--
MSTRG.203008	1.10517	1.27345	1.7119	1.58081	1.15016	1.3501	1.6188	0.774155	1.27029	1.6412	1.49061	1.56664	--	linc	chr4:118982545-118985726:+	--
MSTRG.15177	0.17835	0.406548	0	0.35174	0.734374	0.517222	0	0.180457	0	0	0	0	--	antisense	chr1:149842550-149858807:-	--
MSTRG.47557	1.12539	1.75191	1.87723	1.624	1.28091	1.64509	0.796648	1.11091	1.42269	1.51339	2.26484	1.37106	--	linc	chr12:47314466-47329236:-	--
MSTRG.81733	0.460158	1.1072	0.640626	0.705847	1.33334	0.494249	0.659525	0.413862	0.620736	0.8844	1.10742	0.545493	--	linc	chr16:50343942-50344716:+	--
MSTRG.77291	0.77621	0.36428	0.286049	0.360195	0.125338	0.308965	0.932544	0.646783	0.0852823	0.641709	0.329654	0.619998	--	linc	chr16:937610-938476:-	--
MSTRG.70686	0.229602	0.523374	0.52306	0.349904	0.487027	0.121064	0.381432	0.190075	0.214424	0.451311	0.322926	0.182203	--	linc	chr15:25721511-25723390:+	--
MSTRG.124164	0	0.184244	0	0	0.221875	0	1.04261	0	0	0	0	0	--	linc	chr2:189559577-189626284:+	--
MSTRG.81737	0.5383	1.22705	0.762797	0.341238	0.68606	0.706206	0.826632	0.0778085	0.466808	1.08077	0.396576	0.932327	--	linc	chr16:50378648-50387694:+	--
MSTRG.66147	0.494526	0.256197	0.70412	0.576313	0.0617048	0.869177	0.869871	0.272928	1.09161	0.486028	0.695533	0.697668	--	antisense	chr14:51571288-51594094:-	--
MSTRG.186171	1.00461	1.60123	1.49329	1.05579	1.32018	1.14582	1.52481	1.23668	1.09427	1.37808	1.09027	1.17039	--	linc	chr3:177346565-177366225:-	--
MSTRG.119022	0	0.171815	0.472207	0.594608	0.413814	0.874351	0.162046	0	0	0.651894	0.310966	0.877276	--	linc	chr2:132320855-132326499:+	--
MSTRG.257671	0.740913	0.844451	0.914274	1.19554	0.83203	0.195334	1.01365	0.47706	0.566129	1.16509	1.04207	0.457303	--	linc	chrAMGL01120497.1:165-1129:-	--
MSTRG.52149	1.43782	2.48892	2.57362	2.76102	2.18118	2.40359	2.32417	1.95797	1.46392	2.44266	2.27464	2.83105	--	linc	chr13:15977629-15981802:+	--
MSTRG.95040	0	0.0990785	0	0	0.119315	0	0.560672	0.35183	0.0811841	0.0939802	0	0.337259	--	linc	chr18:34702511-34703028:-	--
MSTRG.67361	0	0	0	0.196814	0	0	1.28729	0	0	0.575402	0.205858	0	--	linc	chr14:58554881-58558251:-	--
MSTRG.100812	0.910241	0.677513	0.36853	0.494586	1.09635	0.484848	0.359433	0.469895	0.676587	0.78323	0.364035	0.648626	--	linc	chr19:17484978-17487604:+	--
MSTRG.90564	47.5089	41.0008	41.943	47.5227	38.3633	40.0644	47.5124	38.8676	45.3006	46.4853	48.4862	58.2537	--	linc	chr17:71546147-71548922:+	--
MSTRG.67366	0	0	0	0.799153	0	0	0.980055	0	0	0.438073	4.59732	0	--	linc	chr14:58568077-58585217:+	--
MSTRG.63994	0.241966	0.0919264	0.168431	0.0795336	0.0553509	0.740692	0.1734	0	0.0376618	0.174392	0.0831883	0.156457	--	linc	chr14:36354678-36368304:+	--
MSTRG.77295	0.795818	1.06709	0.53767	0.346214	0.835277	0.271517	0.45289	0.284195	0.327888	1.03749	0.31384	0.204319	--	linc	chr16:997845-1000212:-	--
MSTRG.232896	1.83348	3.61275	0.381081	2.40592	2.66245	2.41966	1.64343	1.83478	1.03864	3.15966	2.3001	2.22986	--	antisense	chr7:43730959-43744219:-	--
MSTRG.99636	0.530181	0.288999	0.0842409	0.375058	0.411303	0.21169	0.0867261	0.139942	0.107638	0.573177	0.142652	0.268293	--	linc	chr19:10271506-10275874:-	--
MSTRG.110661	0.321937	0.943525	0.86438	1.17914	0.568117	1.11146	1.8292	0.791085	1.07377	0.397766	0.332048	0.49068	--	linc	chr2:40793880-40912681:+	--
MSTRG.44501	0.0915388	0.312993	0.382317	0.0902658	0	0	1.18079	0	0.341951	0.0989623	0.75531	0.355138	--	linc	chr12:11391352-11395679:+	--
MSTRG.188496	0.081696	0	0	0.0805598	0	0.0789736	0.263456	0.0826611	0.305182	1.05985	0	0.158476	--	linc	chr3:195022255-195022845:-	--
MSTRG.188491	0	0	0	0.150443	0	0	0	0.926203	0	0.164937	0.157356	0	--	linc	chr3:194941000-194941306:-	--
MSTRG.188490	3.00655	3.60232	4.20563	3.09549	4.12658	3.41212	3.76731	3.75273	2.76095	3.60291	3.42992	3.07944	--	linc	chr3:194936466-195311141:-	--
MSTRG.188492	0	0	0	0	0	0	0	0	0	0.762898	0	0	--	linc	chr3:194951956-194952342:-	--
MSTRG.134672	0.230934	0.131603	0.120564	0.113861	0.158482	0	0.496482	0.116831	0.107834	0.124831	0	0	--	linc	chr20:37447144-37453363:-	--
MSTRG.88470	0.611645	1.00772	0.505856	0.513564	0.340788	0.995196	0.364546	0.392156	0.548591	0.628512	0.455964	0.4464	--	linc	chr17:54702887-54721608:-	--
MSTRG.40035	0.968226	1.49301	0.624418	1.96568	1.60252	1.70675	1.31629	1.38306	0.718059	1.07753	0.763662	0.303824	--	antisense	chr11:39786923-39788525:-	--
MSTRG.257751	0.141222	0	0.0737275	0	0.193831	0	0.0759026	0.071445	0.131886	0.152674	0.291314	0.205459	--	linc	chrAMGL01120910.1:2619-3446:-	--
MSTRG.203301	1.54977	3.29182	2.37377	1.76187	2.8215	1.77671	2.58837	2.24845	1.62077	2.67242	1.77678	1.91309	--	linc	chr4:114188893-114194824:-	--
MSTRG.179373	0.601435	0.447662	0.679246	0.472036	0.758102	0.355955	0.620121	0.993536	0.584604	0.530783	0.886178	0.476195	--	linc	chr3:115600291-115612140:+	--
MSTRG.203262	6.43404	8.46822	8.88596	7.648	7.40605	7.23486	5.96898	6.17417	4.74047	7.84977	7.19016	8.16059	--	antisense	chr5:1340825-1356229:-	--
MSTRG.71465	0.393094	1.30824	0.67313	0.387627	1.2733	0.699191	0.895814	0.397738	0.748903	0.968937	0.518963	0.289762	--	linc	chr15:32182534-32184981:-	--
MSTRG.179376	0	0.141958	0.260101	0	0.68381	0.722414	0	0.88217	0	0	0	0	--	linc	chr3:115615531-115633791:+	--
MSTRG.217466	1.81941	1.79845	1.14921	1.75535	1.69563	1.99763	1.53926	1.59659	1.54706	1.77269	1.58117	1.78645	--	linc	chr6:7246282-7253870:-	--
MSTRG.148288	0.541148	1.56249	0.640372	0.426898	0.297097	1.18573	0.193901	0.365028	0.269534	0.429025	0.706982	1.1547	--	linc	chr23:14964377-15081082:+	--
MSTRG.64942	0.145106	0.39692	0.121208	0.57235	0.278826	0.252486	0.187176	0.117456	0.40654	0.156873	0.329258	0.168887	--	linc	chr14:44588613-44589989:-	--
MSTRG.8480	0.0471323	0.107437	0.0984254	0.0929536	0.323453	0	0.607974	0	0.308117	0.152864	0	0	--	linc	chr1:81774937-81777959:+	--
MSTRG.263420	1.59334	2.38948	1.40099	1.73657	1.95671	1.54025	1.62261	1.52731	1.09643	1.81322	1.21091	2.03342	--	linc	chrJH924211.1:1-1264:+	--
MSTRG.264428	0	0	0	0	0	0	0	0	0	1.09918	0	0	--	linc	chrX:5074751-5075271:+	--
MSTRG.111225	0.660672	0.376498	0	0	0.226698	0	0	0	0	0	0	0	--	linc	chr2:49520266-49587742:+	--
MSTRG.111226	1.15897	1.10078	1.07567	0.190476	0.618617	0.871387	1.03819	0.456037	0.420919	1.46179	0.863326	0.249801	--	linc	chr2:49536996-49603722:+	--
MSTRG.111227	0.0956892	0.817959	0.0499564	0.0471792	0.262673	0	0.10286	0.0968197	0.178728	0	0.148042	0.046405	--	linc	chr2:49562504-49563389:+	--
MSTRG.193685	0.523981	0.149301	0.410332	0.258347	1.07877	0	0.281625	0.530171	0.244672	0.424855	0.270219	0.635269	--	linc	chr4:25765225-25821679:+	--
MSTRG.231783	0.551286	0.456964	0.156987	0.2471	0.481509	0.484469	0.161619	1.47056	0.23402	0.758537	0.413527	0.486089	--	linc	chr7:35521175-35691106:+	--
MSTRG.102710	0.165528	0.471648	0.259251	0.163226	2.15832	0.0800059	0.711732	0.167483	0.0772929	0.805281	0.341453	0.401368	--	linc	chr19:36187799-36188334:+	--
MSTRG.193689	0	0.303841	0.556708	0.657199	0.182949	1.15967	0.716414	0.539473	0.373447	1.00872	0.274959	0.129283	--	linc	chr4:26023251-26031590:-	--
MSTRG.91049	0.295139	1.15331	0.792428	1.37202	0.462957	0.570608	0.861128	1.27983	0.590634	1.32188	1.39158	0.572517	--	antisense	chr18:1950339-1980647:-	--
MSTRG.59971	2.12752	4.89477	2.45907	2.83953	2.56696	2.90797	2.92519	3.31409	2.0793	3.31636	3.16393	2.47621	--	linc	chr14:889878-893962:+	--
MSTRG.29653	0.239618	0.60923	0.423406	0.945141	0.328883	0.160361	0.614218	0.447597	0.120496	0.358684	0.703408	0.232408	--	linc	chr10:22117065-22119244:+	--
MSTRG.52450	0	0.716113	0.403719	0.0953189	0.132673	0.560652	0.467583	0.0978051	0.225683	0.365758	0.598194	0	--	linc	chr13:19034428-19035558:-	--
MSTRG.44101	0.565539	1.23357	1.23191	0.711515	0.722687	0.763486	0.880439	1.00632	0.173016	0.853854	0.935292	0.851156	--	linc	chr12:5128972-5133124:+	--
MSTRG.165429	0.397489	0.258878	0.711487	0.335967	0.545566	1.09784	0.610398	0.11491	0.265153	0.73667	0.351405	0.275378	--	linc	chr26:20546119-20565150:-	--
MSTRG.52457	0.777664	1.58208	1.40869	1.0326	1.24563	0.932232	1.11692	1.07597	0.656512	1.31112	1.06666	0.91488	--	linc	chr13:14294572-14780840:+	--
MSTRG.165359	0	0.158019	0	0	0	0	0	0	0.517919	0	0	0	--	linc	chr26:20349764-20351544:-	--
MSTRG.214287	0.30636	0	0	0.1007	0.140163	0.197434	0.109773	0	0	0.110401	0.73729	0	--	linc	chr5:88342433-88342880:+	--
MSTRG.168105	0.977014	0.262011	0.0600082	0.0566722	0.236644	0.0555563	0.247114	0.174451	0.322034	0.807718	0.177829	0.278711	--	linc	chr3:3333358-3334112:+	--
MSTRG.165356	1.5787	2.26335	2.26436	1.16347	2.26946	1.61445	2.13467	1.69824	1.5209	2.38942	1.52545	1.49091	--	antisense	chr26:20774159-20780151:+	--
MSTRG.251034	0.202714	0.184834	1.18531	0.599685	1.11293	0.117575	0.653718	0.123065	0.454353	0.262984	0.334529	0.511198	--	linc	chr9:27406058-27407070:-	--
MSTRG.74991	0.35462	0.50522	0.138852	0.262266	0.121682	0.128551	0.428845	0.0448511	0.496767	0.527144	0.594355	0.343949	--	linc	chr15:64919557-64920621:+	--
MSTRG.194905	0.454954	0.388898	0	0	0	0	0.122262	0	0	0.122962	0	0	--	antisense	chr4:37850076-37941685:-	--
MSTRG.45488	1.72195	3.50998	2.48518	2.44211	2.61554	2.26086	2.71316	2.14651	1.91117	2.99841	2.0823	1.83345	--	linc	chr12:25701855-25726867:+	--
MSTRG.268225	0.52431	1.08651	0.481095	0.344679	0.981315	0.783295	0.341578	0.192911	0.430299	0.858832	0.622712	0.832146	--	linc	chrX:46660599-46663155:-	--
MSTRG.210158	1.53203	2.85846	2.68386	1.56667	2.06382	2.04594	2.086	1.67643	0.948538	3.0917	2.51653	2.37749	--	linc	chr5:52726490-52737662:+	--
MSTRG.268227	1.0571	1.7081	1.3273	1.41185	1.72639	1.30644	1.71167	0.988352	1.12468	2.19885	1.54574	1.71314	--	linc	chrX:46702162-46705056:-	--
MSTRG.218168	0.875589	1.58764	1.52719	1.30493	1.09252	0.779084	1.59364	0.644315	0.73408	1.41989	1.13912	0.907146	--	linc	chr6:13478756-13482824:-	--
MSTRG.261598	11.8116	30.199	8.16641	28.0165	14.4591	16.3555	14.5841	9.3671	6.55885	14.8402	26.3406	6.50216	--	linc	chrJH922760.1:95-1177:+	--
MSTRG.19347	4.08801	8.29581	9.16157	8.25897	6.43204	6.84334	3.85848	9.58413	7.91491	5.82085	5.2448	8.51027	--	linc	chr1:194825391-194825868:-	--
MSTRG.71467	0.74575	2.41913	1.68378	1.0245	1.9159	1.12756	1.93215	1.33499	1.10123	1.98456	1.07158	0.710947	--	linc	chr15:32192168-32198480:-	--
MSTRG.138368	0.926943	1.35833	0.661998	0.98132	1.27226	1.0163	0.750544	0.470977	0.888154	1.01079	0.831892	0.770616	--	linc	chr21:19977463-20024334:+	--
MSTRG.65592	0	0	0	0.70348	0	0	0	0.180457	0	0	0	0.172984	--	linc	chr14:47926433-47930711:+	--
MSTRG.132925	0.0714072	0.813859	0.298236	0.281657	0.490043	0.345138	0.921104	0.505755	1.0003	0.231594	0.736498	0	--	linc	chr20:22246004-22249102:+	--
MSTRG.135206	0	0.51422	0.282651	0.177959	0	0.872274	0.29099	1.1869	0	0.390208	0.651477	0	--	linc	chr20:42238367-42238843:+	--
MSTRG.135200	0.411429	0	0.286393	0.135236	0.376466	0.530292	0.589684	0.832579	0	0.370662	0	0.133017	--	antisense	chr20:42000638-42001263:+	--
MSTRG.209873	1.25945	1.03486	0.978638	1.12641	1.04522	1.13254	1.16493	1.2447	1.20355	0.633298	1.54068	0.312491	--	linc	chr5:48990437-48991792:-	--
MSTRG.86592	0.434156	0.164942	0	0.142706	0.496577	0.0699481	0.233346	0.292857	0	1.09518	0.149264	0	--	antisense	chr17:34476722-34477279:-	--
MSTRG.79967	3.01019	4.39149	3.14306	1.39511	3.42921	2.18241	1.74732	3.41124	3.4859	2.86379	2.98054	2.94881	--	antisense	chr16:31216598-31228054:+	--
MSTRG.56112	0.120983	0.13789	0.252646	0.1193	0.498158	0.116951	0.260099	0.734473	0.451942	0.261588	0	0.234685	--	linc	chr13:52762270-52773180:-	--
MSTRG.67944	0.230583	0.525612	0.361142	0.511598	0.237362	0.33435	0.247864	0	0.269176	0.311604	0.237825	0.0559114	--	linc	chr14:61619606-61621170:+	--
MSTRG.50901	0.438132	1.31204	1.1078	0.775129	1.02583	1.10866	0.98349	0.930078	0.697996	1.07735	0.801887	0.712415	--	linc	chr13:1529463-1538358:+	--
MSTRG.56111	0.177517	0.202324	0.185352	0.350096	0.487295	0.514805	0.763282	0.179614	0.497347	0	0.183092	0.860878	--	linc	chr13:52745638-52750323:+	--
MSTRG.67942	0.492777	0.102116	0.327427	0	0.553378	0.822797	0.674173	0.362617	0.209183	0.193723	0.231024	0.1738	--	linc	chr14:61614613-61615515:+	--
MSTRG.247096	0.12579	0.573474	0	0.124041	0.172651	0	0	0.254552	0.9398	0.271982	0	0.122005	--	linc	chr8:79382445-79412549:-	--
MSTRG.142592	0.339184	0	0	0	0	0.983644	0	0	0.158381	0	0	0.164489	--	linc	chr22:12387842-12388150:+	--
MSTRG.42186	0.0337677	0	0.141033	0.699259	0	0	1.27044	0.1025	0.063071	0.0365061	0.696564	0	--	antisense	chr11:55411406-55426634:+	--
MSTRG.195050	0.0549763	0	0.344418	0.867388	0	0.212577	0	0.333755	0.308053	0.0594347	0.226812	0.159966	--	linc	chr4:45257910-45258640:-	--
MSTRG.195056	0.128557	0	0.134232	0.380308	0	1.05632	0.0690958	0.130076	0.240118	0.208474	0	0.374067	--	linc	chr4:45280907-45281554:-	--
MSTRG.195054	0	0	0	0	0	0	0	0	0.61168	0.141618	0	0.254107	--	linc	chr4:45261202-45283931:-	--
MSTRG.179954	0.848968	1.20032	0.908882	1.00671	1.16523	0.550581	0.600694	0.598036	0.501802	0.499571	0.853463	0.448192	--	linc	chr3:111417275-111545334:+	--
MSTRG.238805	0.81696	0.155187	0.56868	0.268533	1.30819	0.263245	0.585457	0.96438	0.635796	1.47202	0.842617	0.396189	--	linc	chr7:87739475-87746334:+	--
MSTRG.179950	0	0.0792991	0.181618	0.445956	0.190991	0.369918	0.486138	0.105597	0.259908	0.639358	0.107642	0	--	linc	chr3:111408064-111409240:+	--
MSTRG.238801	0.788277	1.73269	1.48447	0.780785	1.03846	1.04436	1.52826	0.74774	0.693445	2.05822	1.05622	0.996657	--	linc	chr7:87710717-87721595:+	--
MSTRG.238802	1.64535	2.43187	2.20668	1.22215	1.78795	1.72095	2.54003	1.36638	1.48306	2.72883	1.95317	1.70817	--	linc	chr7:87721702-87778395:+	--
MSTRG.238803	0.187136	1.06644	0.195396	0.830401	0.25685	0.27135	0.301741	0.568041	0.436914	0.606936	0.0965067	0.181505	--	linc	chr7:87737061-87737511:+	--
MSTRG.328	2.13345	1.92265	0.708003	2.47887	1.49816	1.7586	0.462223	1.55624	1.05027	1.43036	1.56932	2.32591	--	antisense	chr1:586867-589323:-	--
MSTRG.238808	1.16211	1.64629	1.79612	1.19775	1.6491	1.11069	1.69384	0.810467	0.790976	2.26428	1.20538	1.3946	--	linc	chr7:87788183-87794005:+	--
MSTRG.179959	0.086732	0.691966	0.724483	0.342103	0.357127	0.167684	0.186464	0.702053	0.323995	0.468828	0.178912	0	--	linc	chr3:111479286-111538990:+	--
MSTRG.223631	0.303101	0.921219	0.105493	0.298886	0.554687	0	0.108605	0.511136	0.18871	0	0.208413	0.489968	--	linc	chr6:78063995-78066866:-	--
MSTRG.2279	2.64769	5.44184	5.00254	3.55684	4.883	4.31876	3.84197	3.56642	2.65697	5.60037	3.33016	3.52505	--	linc	chr1:16209094-16216023:-	--
MSTRG.189725	0.911727	0.230919	0.528872	0.549418	0.556166	0.685491	0.163342	0.563749	0.0473032	0.109518	0.574665	0.147382	--	antisense	chr3:213406693-213417440:-	--
MSTRG.267797	3.84155	3.7946	3.11975	2.94632	2.22623	4.12615	2.47767	3.54142	3.9065	2.03039	3.69805	4.30555	--	linc	chrX:41858498-41865723:-	--
MSTRG.259577	0.645257	1.13143	1.41781	1.05931	1.03162	0.956196	0.922279	0.520152	0.715177	1.18053	0.526567	0.770267	--	linc	chrJH921730.1:40-57161:-	--
MSTRG.189722	1.22757	1.97079	1.69522	2.04353	1.43124	1.54394	1.84456	1.34892	1.39296	1.96927	2.08297	2.20203	--	linc	chr3:213140564-213143690:-	--
MSTRG.28336	0.461678	0.775071	1.3224	0.818233	0.616541	0.488511	0.804775	1.12996	0.524383	0.755422	0.643484	0.623271	--	linc	chr10:12551348-12557436:+	--
MSTRG.189728	0.963092	0.85375	0.111734	0.844176	0.587499	1.13789	0.690179	0	0.799491	0.231377	0.220742	0.518952	--	linc	chr3:213432130-213432882:+	--
MSTRG.11258	0.868798	1.08729	1.04944	1.29347	1.28598	1.03746	1.2269	0.861826	1.30455	0.884004	1.08936	1.454	--	antisense	chr1:103914490-103920250:-	--
MSTRG.84147	1.41916	2.43473	2.2227	1.78979	2.39892	1.83397	2.52111	1.76845	1.18584	2.42249	1.90285	1.76042	--	linc	chr17:9529414-9534626:+	--
MSTRG.50954	1.2318	1.43201	1.64629	1.48189	1.2511	0.928785	0.47668	0.74781	0.230074	0.825648	0.863929	0.645156	--	linc	chr13:2455563-2457125:-	--
MSTRG.232521	0.26381	1.68378	1.37727	2.08113	2.10011	0.816061	0.850742	0.373697	0.344919	0.798571	0.925124	0.358221	--	linc	chr7:41448437-41449211:+	--
MSTRG.61214	0.248021	1.0365	0.5611	0.733717	0.113472	0.639351	0.977566	0.585554	0.810692	1.6535	0.170541	0.0801862	--	linc	chr14:11001745-11003220:+	--
MSTRG.191973	0.405861	0.462578	0.254266	0.960521	0	0.470804	0.174511	0.410656	0.151613	0.35102	0.0837216	0.314919	--	antisense	chr4:9699086-9704109:+	--
MSTRG.24488	0.114424	0	1.31422	0.112832	0.15705	0.110611	0.491995	0.694652	0.320579	0.123703	0	0.887845	--	linc	chr1:239393391-239393776:+	--
MSTRG.24489	0.344903	0.449259	0.325829	0.502062	0.405763	0.365163	0.211858	0.33236	0.306766	0.390629	0.186338	0.270806	--	antisense	chr1:242854213-242906279:-	--
MSTRG.191976	0.494966	0.705168	0.301474	0.569429	0.792582	0.996817	0.399045	0.667751	0.269644	0.401329	0.510511	0.280042	--	antisense	chr4:9711586-9717065:+	--
MSTRG.209097	0.959257	1.01102	0.549263	0.793349	0.934368	1.24636	0.587643	0.667932	0.462372	1.0259	0.585119	0.480203	--	antisense	chr5:43291629-43295424:+	--
MSTRG.1131	0.276137	0.49457	0.411894	0.350096	0.812158	0.953342	1.01771	0.439057	0.331565	0.725004	0.56962	0.573919	--	linc	chr1:8110256-8117566:-	--
MSTRG.209095	1.37858	2.10284	0.995694	1.47184	1.52225	1.90377	1.22563	1.00682	1.16161	1.65846	1.24013	1.60854	--	antisense	chr5:43240730-43291620:+	--
MSTRG.238780	2.26518	3.53447	2.89933	1.6148	3.02217	2.39363	3.31651	2.31329	2.31739	4.16509	2.28193	2.23028	--	linc	chr7:87251923-87308093:+	--
MSTRG.209093	0.922422	1.70142	0.888691	1.07657	1.7003	1.31814	0.843058	0.847652	0.711629	1.03095	0.703203	1.22314	--	antisense	chr5:43203663-43284900:+	--
MSTRG.4455	62.8983	50.0649	60.9542	59.2955	82.4555	65.5095	63.3327	66.5543	54.8125	60.2059	51.7203	58.9769	--	linc	chr1:37184370-37215041:-	--
MSTRG.76801	0.746705	0.425526	0.779664	1.47264	0.896766	0.631595	0.802666	0.849967	0.174336	0.40363	1.05897	1.08636	--	antisense	chr15:80251210-80262146:-	--
MSTRG.24483	0	0	0	0	0.176748	0.373451	0.830555	0	0	0.139218	0	0	--	linc	chr1:239355635-239356068:+	--
MSTRG.219395	0.147816	0.0336944	0.0617361	0.349824	0.284034	0.028578	0.0317787	0	0.165653	0.0639212	0.396391	0.31541	--	linc	chr6:23088386-23089962:-	--
MSTRG.50412	0.44685	0.0654807	0.539892	1.10788	0.262849	0.357909	0.384271	1.02052	0.56039	1.06279	0.395043	0.445788	--	linc	chr12:74530071-74536159:+	--
MSTRG.219396	0.0276482	0.378142	0	0.463483	0.151792	0.133634	0.267482	0.363673	0.0516411	0.0597807	0.228132	0.0536326	--	linc	chr6:23094020-23095454:-	--
MSTRG.835	3.22683	1.05875	1.68463	1.59098	1.67762	2.41037	0.945999	1.48407	1.36979	1.84997	2.11793	0	--	linc	chr1:5796062-5802845:+	--
MSTRG.169688	1.22729	2.29443	1.93141	1.32341	1.70267	1.17359	1.85552	1.81355	1.03484	2.00455	1.66198	1.05334	--	antisense	chr3:12445960-12459139:+	--
MSTRG.260265	3.60503	3.37711	3.75126	2.52008	3.69407	3.41329	5.61374	4.54703	3.62038	3.48362	2.63588	3.53248	--	linc	chrJH922094.1:1-3392:+	--
MSTRG.98676	0.222807	0	0.697925	0.109854	1.07033	0	0	0	0.208079	0.120438	0	0	--	linc	chr19:733286-735178:+	--
MSTRG.169685	0.986717	0.187434	0.515135	0.648664	0.902867	0.317946	1.32583	0.665583	0.307164	0.266684	0.169618	0.877276	--	linc	chr3:12412614-12418340:-	--
MSTRG.37371	0.346043	0.528497	0.599787	0.484548	0.645939	0.454936	0.401735	0.322121	0.355485	0.628498	0.492537	0.53701	--	linc	chr11:19985925-19991434:-	--
MSTRG.59901	0.0657243	0.149818	0.308814	0.12962	0.180417	0.508273	0.353249	0.133001	0.521727	0.355271	0.915144	0.223113	--	linc	chr13:80610913-80612200:+	--
MSTRG.59900	0.27528	0.941246	0.143715	0.271452	0.566745	0	0.59182	0.139266	0.128541	0.446406	0.851776	0.266997	--	linc	chr13:80593072-80593424:+	--
MSTRG.57939	0.453866	0.155187	0.23695	0.313288	0.186884	0.0877485	0.24394	0.275537	0.169546	0.294404	0.608557	0.660315	--	linc	chr13:66668925-66671388:-	--
MSTRG.201735	0.0720847	0.0821581	0	0.0710822	0.0989384	0	0.0774869	0.145873	0	0.0779304	0.0743486	0.629241	--	linc	chr4:105970045-105970622:-	--
MSTRG.236426	1.24453	0.720847	0.852104	0.543195	0.756066	0.552221	1.00883	0.578006	0.819296	0.220566	0.989012	0.415552	--	linc	chr7:73461117-73463010:-	--
MSTRG.34540	1.3814	0	0	0.681097	0	0	0.185616	0	0	0.186679	0.178099	0	--	linc	chr10:84055172-84055455:+	--
MSTRG.269240	0.663195	1.37002	0.930504	0.817465	1.22316	1.12192	1.04707	0.461333	1.14194	1.83725	1.36805	0.844252	--	linc	chrX:53450111-53451994:-	--
MSTRG.216111	0.210463	1.19937	0.988889	0.311305	0	0	1.35742	0	0.196551	0.227531	0.217073	0	--	linc	chr5:101066742-101124260:-	--
MSTRG.79011	0.166617	4.93741	0.869856	1.643	3.20161	1.93278	0.895518	0.505755	2.33404	3.06219	3.43699	1.13122	--	antisense	chr16:23422889-23477462:+	--
MSTRG.142877	1.82763	1.78546	1.09046	2.05967	2.15013	2.77629	1.9646	1.18879	1.09724	0.705659	1.61574	1.51941	--	linc	chr22:8217353-8250533:-	--
MSTRG.45145	0.314914	0.717844	0.744159	0.506662	0.295736	0.384531	0.837379	0.553418	0.201225	1.00344	0.324805	0.33759	--	linc	chr12:18318015-18340644:-	--
MSTRG.94663	0.645242	0	0	0	0	0.0779676	0	0.0816081	0	0	0	0	--	linc	chr18:34988840-34990974:+	--
MSTRG.84761	0.0529089	0.180908	0	0	0	0	0.284371	0.910078	0.0494115	0.228799	0	0	--	linc	chr17:16640458-16641214:-	--
MSTRG.120924	0.188529	0.107437	0.0984254	0.371815	0.258762	0.54674	0	0.0953782	0.176067	0	0.19445	0.0914282	--	linc	chr2:154924033-154938299:-	--
MSTRG.120923	0	0	0	0.155437	0.216351	0	0	0	0	1.02247	0.16258	0	--	antisense	chr2:154871882-154949926:-	--
MSTRG.11169	0	0	0.647221	0	0	0	0.285564	0.358391	0.661584	0	0	0.687097	--	linc	chr1:103422723-103423485:+	--
MSTRG.158070	0.72261	0.752997	0.668276	0.590407	0.651757	0.718488	0.909924	0.898266	0.809811	0.714249	0.681421	1.24154	--	linc	chr24:42021764-42024559:+	--
MSTRG.53082	0.692381	0.841746	0.578354	0.455168	0.44348	0.223103	0.446562	0.046704	0.258645	0.698628	0.142825	0.402929	--	linc	chr13:25859677-25863099:+	--
MSTRG.149168	0.697466	1.25423	1.05596	1.12335	1.17002	0.887728	1.0288	0.897814	0.785251	1.42008	0.90321	0.977137	--	linc	chr23:25477382-25545131:-	--
MSTRG.149169	0.104941	0.358818	0.438292	0.620889	0.288069	0.608664	1.24086	1.06181	0.784032	1.70177	1.29884	0.101783	--	linc	chr23:25524827-25525857:-	--
MSTRG.93111	0.0672365	0.30653	0.421226	0.596713	0.0922842	1.29992	0.433653	0.340154	0.502335	0.436135	0.208044	0.19564	--	antisense	chr18:21976343-21987546:+	--
MSTRG.29711	1.45343	1.62406	1.63661	1.58497	1.52549	1.67498	1.85032	1.36102	1.06991	1.48503	1.39914	1.27149	--	linc	chr10:22243073-22249823:+	--
MSTRG.54614	0.215355	0.490899	0.134916	0.21236	0.354698	0.0416357	0.231494	0.261479	0.52291	0.931278	0.310966	0.1671	--	linc	chr13:9136482-9137474:+	--
MSTRG.9009	0.140699	0	0.146909	0.416226	0.193113	0	0.453729	0.284722	0	0.608435	0	0.682326	--	linc	chr1:86412310-86413139:-	--
MSTRG.130175	0.277966	0.65474	0.212839	0.05482	0.101738	0.429925	0.159358	0.262499	0.224979	0.220372	0.535165	0.0718938	--	linc	chr2:247188372-247190602:+	--
MSTRG.97687	1.33617	1.58415	1.25082	1.61291	1.41761	1.68879	1.33725	1.2626	0.846238	1.85547	1.22765	1.28107	--	linc	chr18:59591056-59601018:+	--
MSTRG.94139	0.137143	0.156308	0	0.811415	0.752932	0	0.737105	0.41629	0	0.741324	0	0.133017	--	linc	chr18:30418581-30418922:+	--
MSTRG.114558	0.247044	1.52302	1.10214	0.830483	0.986401	0.998667	1.01395	0.64763	0.440453	0.934774	0.752826	0.893094	--	linc	chr2:77664663-77668074:-	--
MSTRG.101397	0	0.975165	0	0.16874	0	0	0	0	0.159808	0	0.176494	0	--	linc	chr19:27638139-27644391:+	--
MSTRG.125545	1.717	2.21379	2.0505	1.95767	2.16516	1.65978	1.81107	1.50927	0.901969	2.11147	1.75986	1.19696	--	linc	chr2:204241706-204264407:+	--
MSTRG.114554	0.614244	1.56172	0.296011	0.232962	1.23218	0.776476	0.304743	0.717116	0.661892	1.43028	0.584802	0.687418	--	linc	chr2:77628914-77629949:-	--
MSTRG.33144	0	0.127345	0.816641	0.220355	0.613418	0	0.120105	0	0.313036	0	0.230481	0	--	linc	chr10:66228206-66232746:-	--
MSTRG.114556	1.32073	2.60593	1.64593	1.16232	2.10511	1.52382	1.75555	1.75303	0.888594	1.81166	1.36221	1.51515	--	linc	chr2:77638625-77641348:-	--
MSTRG.114551	0.786136	2.0635	1.46755	0.900488	1.62394	0.974872	1.24624	0.980218	0.622932	1.86289	1.03196	1.01664	--	linc	chr2:77579535-77584442:-	--
MSTRG.114553	0.626969	1.85142	0.952208	0.660403	0.880092	0.537204	0.735225	0.619958	0.45245	1.20158	0.749538	0.635745	--	linc	chr2:77600193-77620908:-	--
MSTRG.114552	0.697376	1.33866	0.881454	0.542903	0.403019	0.39029	0.907458	0.408514	0.822665	1.15074	0.946418	0.783191	--	linc	chr2:77593387-77594448:-	--
MSTRG.138404	0.204607	0.388665	0.28485	0	0.468048	0.0659295	0.146627	0.207024	0.191081	0.294932	0.422065	0.1323	--	linc	chr21:20502954-20553170:-	--
MSTRG.138159	1.21542	1.88969	1.9312	1.36788	1.72261	1.45588	1.70415	1.08274	1.03021	1.59964	1.11052	1.21729	--	linc	chr21:16196912-16202714:+	--
MSTRG.138158	0.67638	1.17515	1.49429	1.44375	1.33026	1.28376	1.1039	0.988999	0.700998	1.6854	0.957104	0.892038	--	linc	chr21:16180003-16189351:+	--
MSTRG.129477	0.0931094	0	0.388877	0.642702	0	0.0900067	1.00087	0.282628	0	0.20132	0.288101	0.632155	--	linc	chr2:242166906-242179332:-	--
MSTRG.138403	1.13966	0.64946	0.198327	0.187302	0	0.183614	0.408356	0	0.886936	0.410693	1.17545	1.2896	--	linc	chr21:20502911-20599914:+	--
MSTRG.186148	0	0	0.131342	0	0.172651	0.486394	0	0	0.70485	0.407974	0	0	--	linc	chr3:178774036-178774431:-	--
MSTRG.138153	1.03924	1.83409	1.53724	1.18565	1.43192	1.32001	1.51548	1.34904	0.961137	1.86382	1.40424	1.06267	--	linc	chr21:16088674-16107615:+	--
MSTRG.138152	0.855493	2.06798	1.80226	1.4747	1.75685	1.34567	1.69096	1.354	0.963962	2.0198	1.42689	1.25403	--	linc	chr21:16070173-16087961:+	--
MSTRG.138150	0.788237	1.37254	1.34885	0.777275	0.390678	1.07946	0.84731	1.41786	0.736131	0.923173	1.06141	0.552153	--	linc	chr21:16061177-16062987:+	--
MSTRG.7046	0	0	0.247137	0	1.13702	0	0	0.478971	0.110522	0	0.122061	0	--	linc	chr1:49461049-49467630:-	--
MSTRG.138154	0.30636	1.16391	1.22622	0.805598	0.560651	1.33268	1.09773	1.80821	0.715271	0.386405	0.631963	0.297142	--	linc	chr21:16135414-16136274:+	--
MSTRG.13396	0.218849	0.228646	0.266594	0.0719353	0.375472	0.0705189	0.333272	0.0738117	0.238447	0.630926	0.395015	0.247642	--	linc	chr1:122472118-122474312:+	--
MSTRG.13394	0.130995	0.199068	0.501517	0.0861157	0.419522	0.16884	0.516312	0.530171	0.326229	1.13295	0.720583	0.508215	--	linc	chr1:122467344-122468666:+	--
MSTRG.13395	0.167351	0.286106	0.786319	0.742605	0.344541	0.727984	0.809517	1.10063	0.859585	1.26646	0.690427	0.811577	--	linc	chr1:122468927-122469415:+	--
MSTRG.89399	1.5005	1.44905	1.45884	1.64354	1.52919	1.52432	1.28456	1.51822	1.14119	1.37448	2.08049	1.2462	--	linc	chr17:62397313-62408121:+	--
MSTRG.43342	0.158286	0.405912	0.867681	0.156085	0.380191	0.229517	0.935816	0.240234	0.184778	0.641709	0.367329	0.537331	--	linc	chr12:110965-111977:-	--
MSTRG.27821	0.143896	0	0	0	0	0	0	0.291193	0	0	0	0.279133	--	linc	chr10:3775428-3792170:-	--
MSTRG.236872	0.619682	0.714215	1.34496	0.178513	0.83142	0.605763	0.658639	0.894713	0.292611	0.986086	0.560149	0.384934	--	linc	chr7:76834423-76839912:+	--
MSTRG.237768	2.96765	3.29053	3.95392	3.48253	2.72775	3.46588	3.43545	2.74456	3.36089	3.41156	3.0193	2.70904	--	linc	chr7:85603995-85606880:-	--
MSTRG.273620	0.264422	1.15526	0.368125	0.434574	0.302439	0.596425	0.284239	0.44591	0.411571	0.0476443	0.0909088	0.29921	--	linc	chrX:94557199-94558112:+	--
MSTRG.127760	0	0	0	0.670931	0	0	0.609487	0	0	0	0	0	--	linc	chr2:229124469-229124891:+	--
MSTRG.22541	0.547255	1.76724	0.285705	0.539644	1.0015	1.63114	0.441201	0.323004	0.936979	0.345121	0.705553	0.840415	--	linc	chr1:226373235-226374101:-	--
MSTRG.26423	1.45344	1.41828	1.48641	1.4725	1.09309	1.34727	1.17713	0.987124	0.567118	1.38835	1.02677	1.06211	--	linc	chr1:263050142-263054043:+	--
MSTRG.246445	0.895958	1.2254	0.374202	0.530099	0	0.17322	0	0.725234	0	0.193723	0	0	--	linc	chr8:69936500-69936754:-	--
MSTRG.246444	0.575585	0.437347	0.751239	0.425685	0.65834	0.695506	0.567161	0.582385	1.16466	0.311131	0.494719	0.558266	--	antisense	chr8:69870017-69877689:+	--
MSTRG.30561	0.210658	0.320128	0.146637	0.138485	0.192756	0.271517	1.13223	0	1.37713	0.986879	0.724246	0.476745	--	linc	chr10:32727213-32736011:-	--
MSTRG.246446	0.236248	0.879589	0.427571	0.310616	0.821451	0.197925	0.321674	0.27091	0.220631	0.612975	0.373623	0.290243	--	linc	chr8:69952612-69955085:-	--
MSTRG.277531	0	0	0.770202	0.484923	0.843698	0.118844	0.528616	0	0	0.132911	0	0	--	linc	chrX:131076506-131076875:+	--
MSTRG.75858	0.112927	0	0.51881	0.356341	0.0619983	0.174662	0.097112	0.365635	0.232017	0.683675	0.628957	0.153341	--	linc	chr15:61237563-61245601:+	--
MSTRG.277533	0.525576	0.431296	0.241461	0.373152	0.288548	0.121935	0.135591	0.106357	0.314133	0.522742	0.108416	0.203905	--	linc	chrX:131096543-131100334:+	--
MSTRG.94484	0.105232	0.119937	0.988889	0.830146	0.288867	0.101725	0.339354	0.106475	0.589653	0.113766	0.32561	0.204131	--	linc	chr18:33446914-33449849:+	--
MSTRG.90166	0.134951	0.461428	0.0704537	0.465759	0.092612	1.50022	0.65279	0.341363	0	0.510631	0.139189	0.654451	--	linc	chr17:68779948-68781232:-	--
MSTRG.76210	0.318467	0.933355	0.712552	0.269176	0.749325	0.571731	0.880289	0.368263	0.297416	0.393479	0.0469242	0.706023	--	linc	chr15:69489164-69490057:-	--
MSTRG.262574	0	1.53718	0	0	0	0	0	0	0	0	0	0.654064	--	linc	chrJH923327.1:19674-20045:+	--
MSTRG.21832	1.77992	2.91004	2.09538	1.82764	2.60089	1.71752	2.40108	1.95938	1.59362	3.07467	1.60511	1.76665	--	linc	chr1:217010850-217022758:-	--
MSTRG.72194	0.385889	0.29321	0.581998	0.422803	0.117699	0.621717	0.599168	0.130149	0.520549	0	0.176893	0.374278	--	linc	chr15:39138074-39158051:+	--
MSTRG.55217	0.114337	0.0977366	0.268615	0.225495	0.431562	0.359214	0.122906	0.289221	0.186864	0.309024	0.796017	0.304967	--	linc	chr13:44350112-44354026:+	--
MSTRG.136328	0.946583	0.713953	0.813948	0.960873	0.420334	0.524803	0.808033	0.70424	0.377005	0.827708	0.186648	0.54006	--	linc	chr20:50959904-50963117:+	--
MSTRG.236874	0.989684	1.69198	3.33857	0.0750708	1.56735	1.10389	0.900184	1.38652	0.746519	0.781881	1.09929	0.996824	--	linc	chr7:76844682-76845878:+	--
MSTRG.81485	0.139152	0	0.145295	0	0.190991	0.538062	1.19665	0.140796	0.259908	0.150437	0.574091	0.404896	--	linc	chr16:47819696-47827199:+	--
MSTRG.21830	1.92491	2.81336	2.32909	1.78648	2.84403	2.10157	2.21523	2.08513	1.59675	4.03961	1.91529	2.06467	--	linc	chr1:217003713-217007090:-	--
MSTRG.106550	1.4167	2.0931	1.34775	1.74884	1.88685	1.52166	2.04178	1.26355	1.32305	1.89464	1.47202	1.42497	--	linc	chr2:2858721-2862355:+	--
MSTRG.78253	0	0	0	0	0	0	0.109479	0	0.380455	0	0	0.59269	--	linc	chr16:13989727-13990172:+	--
MSTRG.37979	0.750295	1.89032	0.989574	1.51866	1.4092	1.24063	1.29468	1.17869	1.29076	1.04594	0.773859	1.26393	--	linc	chr11:24829203-24831180:-	--
MSTRG.84149	1.17754	2.42162	1.81087	1.98156	1.56351	1.62703	1.71983	1.72243	1.12959	2.04101	1.53796	1.31591	--	linc	chr17:9577933-9583934:+	--
MSTRG.261172	0.114194	0.260304	0	0.0750708	0.052245	0.294371	0.0818349	0.0770289	0	0.205758	0.0785205	0.184597	--	antisense	chrJH922571.1:510-2041:-	--
MSTRG.27069	0	0.195915	0	0.339007	0	0	0.739106	0	0.160531	0.371668	0.177293	0	--	linc	chr1:268969782-268971740:-	--
MSTRG.7569	0.808957	1.275	1.1053	1.03018	1.14839	1.24673	1.08325	0.968185	0.638922	1.30934	0.858202	0.847386	--	linc	chr1:70749876-70758163:+	--
MSTRG.82478	0.262594	0.748225	0.456975	0.0863141	0.12014	0.0846146	0.0470456	0.309979	0.408726	0.331204	0.270841	0.0848977	--	linc	chr16:62871849-62872781:+	--
MSTRG.41954	0.366376	1.01784	0.669459	0.564501	0.345718	0.354167	0.836896	0.370704	0.213848	0.693154	0.259794	0.688495	--	linc	chr11:52143010-52144728:+	--
MSTRG.224102	1.79595	2.67085	2.86798	2.03614	3.07795	2.62736	2.74612	2.03581	1.59202	2.83971	2.67947	2.19835	--	antisense	chr6:83233266-83243075:-	--
MSTRG.27068	0.17426	0	0.363903	0.343673	0.478354	0.336906	0.749277	0.528955	0	0.753566	0	0.338033	--	linc	chr1:268882610-268884314:-	--
MSTRG.271872	0.662592	0.188796	0.0576532	0.816722	0.454714	0.427008	0.593541	0.33521	0.567226	0.0596938	0.341701	0.749765	--	linc	chrX:76311525-76312542:+	--
MSTRG.26888	3.91848	3.29078	3.91917	4.51476	4.30259	5.30306	3.10368	2.29539	5.89365	3.47819	4.50951	4.48068	--	antisense	chr1:267058799-267070279:-	--
MSTRG.187375	0	0	0	0	0.204473	0	1.28112	0	0	0	0	0	--	linc	chr3:192072093-192072382:-	--
MSTRG.70981	0.0862398	0.565175	0.540278	0	0.443875	0.333464	0.834326	0.523552	0.201348	0.372934	0.978431	0.397313	--	antisense	chr15:29072479-29074286:-	--
MSTRG.7778	1.90147	2.98899	2.67755	2.86127	3.27225	3.34456	2.55027	2.87707	1.98213	2.57116	2.38701	2.30109	--	antisense	chr1:69529376-69535936:-	--
MSTRG.245490	0.153489	0.0874693	0.320529	0	0	0.593499	0.0824962	0	0	0.165937	0.15831	0.148871	--	antisense	chr8:63796086-63801716:-	--
MSTRG.41755	1.64919	2.01041	1.87172	2.40402	2.71627	2.82802	2.34315	2.61183	2.47766	2.75966	1.77494	2.03075	--	linc	chr11:53015089-53017896:+	--
MSTRG.245496	0.650256	1.01417	0.536019	0.404976	0.469735	0.727838	1.14045	0.623309	0.543348	0.739988	0.0705977	0.730273	--	linc	chr8:63925836-63927019:+	--
MSTRG.245495	1.00124	1.38199	1.24909	1.13477	1.51701	0.927024	1.21605	1.00649	0.661824	1.13164	1.17015	0.86076	--	linc	chr8:63871268-63923966:+	--
MSTRG.249777	1.27846	1.24896	1.33489	0.360195	0	0.706206	0	1.29357	0.511694	0	2.44886	0.354284	--	linc	chr9:15507166-15507566:-	--
MSTRG.191355	0.18531	0	0	0	0.763032	0	0	0.1875	0	0.400677	0	0.179735	--	antisense	chr4:3623815-3631122:-	--
MSTRG.217647	0.622515	0.882559	0.982916	0.374304	0.43763	0.616449	0.734453	0.553056	0.354491	0.722243	0.266223	0.515426	--	linc	chr6:1873714-1876375:+	--
MSTRG.217646	0.215538	0.46061	0.450104	0.398514	0.665624	0.52089	0.20273	0.218085	0.0754839	0.902943	0.0555769	0.496501	--	linc	chr6:1855747-1857198:+	--
MSTRG.217641	0.949716	1.56351	0.844727	0.312169	0.869009	0.170013	1.0587	0.818575	0.65699	2.09149	0.689308	0.511744	--	linc	chr6:1782157-1783278:+	--
MSTRG.210960	0	0.627497	0.383241	0.180968	1.00755	0	0.394547	1.4855	0.514166	1.19042	0.378567	0.711992	--	antisense	chr5:57228473-57301261:-	--
MSTRG.103890	2.12858	2.37652	2.5854	1.6492	2.2955	2.22562	1.98458	1.47245	1.2982	2.48905	2.32984	2.04347	--	linc	chr19:50540512-50542285:-	--
MSTRG.99174	0.0885516	0.403705	0.554761	0.0873201	0	0.599205	0.571127	0.179195	0.330792	0.191465	0	0.0858871	--	linc	chr19:6318651-6319142:-	--
MSTRG.178645	1.13158	1.10546	1.18152	1.11584	1.10937	0.781335	0.521306	0.654254	0.603871	0.873816	0.166731	0.313579	--	linc	chr3:106559987-106571837:-	--
MSTRG.82477	0.562711	1.68033	0.834319	0.749095	0.679658	1.16407	1.03435	1.04193	0.761995	1.01594	0.470111	0.714971	--	linc	chr16:62856068-62862876:+	--
MSTRG.103897	2.66359	3.67977	3.60561	2.58502	3.51618	3.10405	3.67426	2.70571	2.54979	3.33866	3.81501	2.3588	--	linc	chr19:50596135-50607004:-	--
MSTRG.1255	2.06886	2.76452	1.86223	2.32148	2.44791	1.96544	2.14722	1.2632	1.83217	2.23664	1.9131	1.66065	--	linc	chr1:9719101-9720334:-	--
MSTRG.35623	1.80959	3.97867	0.897832	3.07529	2.95933	3.41174	2.13835	2.31144	2.87655	3.48257	1.97232	0.547705	--	linc	chr11:5820456-5823594:+	--
MSTRG.160304	1.182	2.1864	1.83102	1.73879	2.16754	1.63899	2.68696	1.63709	1.31197	2.06342	1.32904	2.01095	--	linc	chr25:19173983-19177977:-	--
MSTRG.60354	0.68371	1.18106	0.836588	0.842752	0.894424	0.836485	1.22874	0.962016	0.778189	1.62845	0.672127	0.766753	--	linc	chr14:5303895-5307470:+	--
MSTRG.60355	0.80104	0.916533	0.774563	0.823709	0.902663	0.629722	1.24973	0.851502	0.666585	1.09177	0.543297	0.719499	--	linc	chr14:5307522-5326941:+	--
MSTRG.4273	1.47149	3.23114	2.94601	1.2114	2.33465	1.8531	1.77041	1.81669	0.932953	3.2692	1.8101	1.62361	--	linc	chr1:32641872-32644886:-	--
MSTRG.60359	1.11016	1.59725	1.37824	1.10086	1.32579	1.1836	1.35142	1.43914	0.887306	1.70888	1.01845	1.13216	--	linc	chr14:4921909-5260227:+	--
MSTRG.46486	1.88495	4.22265	2.72704	2.24331	3.40629	2.78177	2.92182	2.01484	1.62239	3.45598	2.53532	2.7051	--	linc	chr12:33628049-33634515:+	--
MSTRG.99177	0.324227	0.785264	0.705288	0.293075	0.815855	0.626846	0.60992	0.396403	0.315411	0.540386	0.682754	0.445501	--	linc	chr19:6344297-6347159:-	--
MSTRG.272930	0.146674	0.668684	0	0.867807	0	0.141787	0	0	0	0	0.151281	0	--	linc	chrX:87479516-87489121:-	--
MSTRG.225855	0.37747	0.0172088	0.0157653	0.0148888	0.0828944	0.0583827	0.308377	0.152772	0.0705036	0.718224	0.15573	0.058578	--	antisense	chr6:99320826-99387983:+	--
MSTRG.274230	0.259406	0.492762	0.361142	0.241588	0.474724	0.2229	0.526711	0.627014	0.282635	0.202542	0.0148641	0.209668	--	linc	chrX:100479656-100482324:+	--
MSTRG.268900	0.427275	0.531255	0.689481	0.574545	0.853015	0.675878	0.50105	0.707437	0.979438	0.419932	0.360568	0.565116	--	linc	chrX:50580675-50672412:-	--
MSTRG.9234	0.55599	0.984969	0.605772	0.315844	0.779703	0.543305	0.480725	0.324083	0.45151	0.764415	0.355291	0.474784	--	linc	chr1:74724976-74735417:+	--
MSTRG.6913	0.480869	0.959118	0.627617	0.355636	0.165002	0.232422	0.646133	0.729824	0.224541	0.779798	0.743957	0.9328	--	linc	chr1:64762667-64794130:-	--
MSTRG.46948	0.266721	0.347421	0.517202	0.37573	0.20919	0.1105	0.204792	0.809615	0.0355842	0.906244	0.235798	0.849998	--	linc	chr12:40082652-40084440:+	--
MSTRG.7042	0.0511976	0.583522	0.42766	0.0504856	0	0.247458	0.825518	0.362617	0.191253	0.110699	0.528055	0	--	linc	chr1:49394128-49394920:-	--
MSTRG.204387	0.112487	0.421251	0.922842	0.0316923	0.551402	0.45049	0	0.0487784	1.92094	0.0521185	0.0662973	0.0311722	--	antisense	chr5:7434499-7465985:-	--
MSTRG.13020	0	0	1.13872	0	0	0.52712	0.390771	0	0.169748	0	0	0.176295	--	linc	chr1:118460623-118483325:+	--
MSTRG.13021	0	0.211206	0	0	0	0	0.995991	0.1875	0	0	0.19113	0	--	linc	chr1:118460630-118483328:-	--
MSTRG.42994	0.738706	1.16935	1.1284	1.05218	0.807362	0.766985	1.64695	0.71975	0.779303	1.06482	0.88889	1.34008	--	antisense	chr11:60590030-60592864:-	--
MSTRG.176718	0	0.925156	0	0.800434	0	0	0	0	0	0	0	0	--	linc	chr3:87142479-87143761:+	--
MSTRG.14845	0.436094	1.21498	0.961279	0.095562	0.465541	0.468402	0.364604	0.588328	0.452518	0.471459	0.499767	0.0939938	--	linc	chr1:142833781-142834575:+	--
MSTRG.9239	0.430857	0.759765	0.594175	0.424866	0.379366	0.31434	0.742783	0.213861	0.334048	0.659148	0.301849	0.504626	--	linc	chr1:74804210-74809011:+	--
MSTRG.9238	0.371313	0.62858	0.587256	0.247689	0.344756	0.168913	0.633929	0.370175	0.367166	0.543105	0.287231	0.317771	--	linc	chr1:74796540-74818597:+	--
MSTRG.150021	0.94455	1.37932	0.616401	1.39712	0.486159	1.42668	1.20571	0.955709	1.461	0.70204	1.15688	1.34557	--	antisense	chr23:36068796-36070840:-	--
MSTRG.271897	0.188998	0.21541	0.789362	0.745479	0	0.3654	1.6253	0.956155	0	0.612975	0.779736	0.183311	--	linc	chrX:76621621-76625014:+	--
MSTRG.150022	0.300781	0.617064	0.361166	0.415237	0.412831	0.55244	0.129329	0.365201	0.294943	0.422725	0.620455	0.495942	--	linc	chr23:36066902-36069555:+	--
MSTRG.117118	0	0.210181	0	0	0	0	0.198231	0.932947	0.172221	0	0.190202	0.178862	--	linc	chr2:95308650-95308927:+	--
MSTRG.200060	5.48954	8.35833	6.60778	6.06375	7.96831	6.47344	6.62062	5.54286	4.37668	8.01276	6.05678	5.56136	--	linc	chr4:91611921-91686144:-	--
MSTRG.118634	1.1345	1.81418	1.94199	1.26789	1.42974	1.35259	1.64082	1.60359	1.03382	1.78029	1.61691	1.007	--	linc	chr2:129753818-129771352:+	--
MSTRG.117115	0.089385	0.280159	0.53665	0.176284	0.214696	0.820861	0.384335	0.271323	0.500858	0.31406	0.11524	0.260086	--	linc	chr2:95285822-95299287:+	--
MSTRG.53048	0.562993	2.0676	0.457211	1.73599	1.93795	1.55495	1.26801	1.04887	1.36034	1.52645	2.11992	1.42147	--	linc	chr13:25367174-25373643:-	--
MSTRG.118322	0	0	0	0.0654901	0	0	0.285564	0.806379	0.248094	0	0	0	--	linc	chr2:125940583-125941175:-	--
MSTRG.230232	0.215165	1.25341	0.873688	0.872267	0.328134	1.01687	1.10505	1.42719	0.625153	0.904611	0.567136	0.255067	--	linc	chr7:22063949-22073404:+	--
MSTRG.141214	1.01371	1.01094	0.476303	0.724716	0.904372	0.734945	1.3621	0.692335	0.568018	1.47948	0.575048	0.491602	--	linc	chr21:46889695-46891287:-	--
MSTRG.141215	0.824211	0.825524	1.0953	1.00978	0.719889	0.627739	0.671197	0.808677	0.629777	0.945054	0.618252	1.45347	--	linc	chr21:46892904-46894654:-	--
MSTRG.141216	0.694691	2.58367	0.458118	0.829247	0.752751	1.06033	0.432331	0.665903	0.921935	1.38347	0.527954	0.957489	--	linc	chr21:46902891-46904112:-	--
MSTRG.141217	0.834228	1.23144	1.27396	0.826251	1.22066	1.07642	1.54857	0.862676	0.631503	1.5773	1.06511	1.1121	--	linc	chr21:46916781-46927200:-	--
MSTRG.85034	0	0.314508	0.0960422	0.0907029	0.378745	0.622419	0.395502	0	0	0.596649	0.379484	0.0892145	--	linc	chr17:14788581-14789057:+	--
MSTRG.63257	0.0201211	0.802651	0	0.0396825	0.0276168	0.758573	0.45421	0.0203588	0.357029	0	0	0.0195157	--	linc	chr14:26815612-26817535:+	--
MSTRG.221192	1.04854	1.49041	1.28988	2.14517	1.56322	1.76507	1.41215	1.14629	1.30001	1.17918	1.47926	1.43782	--	linc	chr6:45612442-45621870:-	--
MSTRG.221193	1.1465	1.34573	1.66166	1.11369	2.70097	1.57147	1.80265	1.10811	1.03875	2.55296	1.3943	1.34437	--	linc	chr6:45602492-45605651:+	--
MSTRG.43633	1.28052	2.66178	1.69995	1.75576	2.09232	2.29885	1.8222	1.91879	1.21295	2.36	1.52199	1.98126	--	linc	chr12:1888365-1914634:+	--
MSTRG.85031	0.300543	0.822101	0.564856	0.118545	0.742508	0.290528	0.516906	0.91228	0.168406	0.844781	0.805953	0.583	--	linc	chr17:14769541-14770210:+	--
MSTRG.85032	0.808496	1.35476	1.2523	0.844771	1.02885	0.890248	1.51946	1.29479	1.09508	1.22716	1.04374	0.732238	--	linc	chr17:14778567-14785734:+	--
MSTRG.258364	0.180898	0.103089	0.283324	0.356765	0.372432	0.437175	0.291683	0.915177	0.25341	0.782273	0.18658	0	--	linc	chrAMGL01124274.1:884-1408:+	--
MSTRG.234321	0	0	0.178673	0	0.234867	0.330835	0.735777	0.865708	0	0	0	0	--	linc	chr7:59540921-59559618:+	--
MSTRG.248061	0.683418	1.57127	0.824312	1.67317	0.938012	1.33268	0.544644	1.08493	1.37552	1.83436	1.57991	1.10857	--	linc	chr8:83772314-83793995:+	--
MSTRG.172789	0	0	0.933304	0.793277	0	0	0	1.05514	0.194778	0	0.921923	0	--	linc	chr3:46962335-46963676:-	--
MSTRG.277639	1.14519	1.1927	1.31943	0.506221	1.4634	0.954333	1.16734	0.759159	0.774455	1.62228	1.3848	1.12988	--	linc	chrX:134438834-134440848:-	--
MSTRG.155141	0	0.184244	0	0	0	0.156267	0.521306	0.654254	0	0	0.166731	0.313579	--	antisense	chr24:19374163-19439488:-	--
MSTRG.155140	0.454047	0.948746	0.237044	0.149244	0.207731	0.438917	1.46423	0.229706	0.212017	0	0.702461	0.587181	--	linc	chr24:19361113-19393911:+	--
MSTRG.50371	0.0805982	1.27075	0.841558	0	0.663741	0.831066	0.0866385	0.652403	0.577073	0.508284	0.609616	0.416923	--	linc	chr12:75450364-75496013:-	--
MSTRG.176742	2.63402	4.07288	4.89273	2.9043	3.96335	3.23713	3.99001	3.03254	1.86242	4.62349	3.18043	2.67775	--	linc	chr3:83814513-83821175:+	--
MSTRG.120591	0	0	0	0	0	0	0	0	0	0	0	1.12937	--	linc	chr2:151343495-151343798:-	--
MSTRG.233669	1.00855	0	0	0	0	0	0	0	0	0	0	0	--	linc	chr7:53816622-53816906:+	--
MSTRG.53606	0.439538	0.429395	0.393376	0.433425	0.64637	0.182096	0.269988	0.571796	0.381163	0.610949	0.129526	0.213156	--	linc	chr13:30972082-30983448:-	--
MSTRG.146427	0.270382	0.616332	0.383143	0.190444	0.371107	0.429396	0.809654	0.136788	0.505017	1.1066	0.517908	0.711811	--	linc	chr22:49074281-49076300:-	--
MSTRG.36565	0	0.773166	0	0.074326	0	0.29145	0	0	0	0	0	0	--	linc	chr11:14793213-14793804:+	--
MSTRG.30324	2.27414	3.6596	3.39216	2.91467	2.97086	2.7648	3.78361	2.49057	2.2783	3.43035	2.82659	2.70446	--	antisense	chr10:28989062-29017464:+	--
MSTRG.82594	1.30179	2.46785	2.26084	1.37013	1.98528	1.58467	2.00715	1.47683	0.961947	2.41194	1.56419	1.43267	--	linc	chr16:61357489-61366553:+	--
MSTRG.275475	0.445179	0.16913	2.01426	0	0.203674	0.286896	0.159514	0	0	0.962563	0.153054	0	--	linc	chrX:112937333-112939300:+	--
MSTRG.212673	0.470447	1.07238	0.982425	0	0	0.568463	0.63213	0.595006	0.659024	0	0.485222	0.114073	--	linc	chr5:71347925-71348299:-	--
MSTRG.232782	1.39675	2.71155	2.01933	0.998942	2.78083	1.88436	1.93041	1.6928	1.36176	1.79212	1.45645	1.32495	--	linc	chr7:43847248-43849773:-	--
MSTRG.108334	1.15574	1.89814	1.49158	1.05472	1.33997	1.38092	1.31952	0.96602	0.690509	1.98673	1.38454	0.960826	--	linc	chr2:23818374-23832125:-	--
MSTRG.68531	1.26978	3.4521	2.12863	1.57377	2.78211	1.88062	2.27908	1.47338	1.5775	2.9848	1.61004	1.76262	--	linc	chr15:1711204-1714577:-	--
MSTRG.197008	1.26517	1.67099	1.1384	1.11915	0.730346	1.43164	1.29199	1.24623	1.08424	1.47639	1.35096	1.58802	--	linc	chr4:61386373-61420399:-	--
MSTRG.24601	0.693223	0.790097	0.868586	0.410149	1.33206	0.268049	0.29807	0.140283	0.258959	0.599552	0.142999	0.134473	--	linc	chr1:244281691-244282683:-	--
MSTRG.98811	0.26199	0.308556	0.510635	0.473636	0.503426	0.759781	0.854262	0.592025	0.350696	1.16127	0.549445	0.736912	--	antisense	chr19:304902-374045:-	--
MSTRG.68536	1.26092	3.7607	2.67417	1.99096	2.8305	2.35047	2.49549	1.60967	1.26561	3.19773	1.45448	1.91638	--	linc	chr15:1756212-1765918:-	--
MSTRG.55131	1.96064	3.12848	3.29547	1.96167	2.88795	2.76437	2.75527	2.59346	1.71492	3.10191	2.33788	2.38402	--	linc	chr13:42133855-42137997:-	--
MSTRG.64075	0.859541	1.25956	1.18596	0.423793	0.484538	0.207725	0.263988	0.232954	1.14675	0.663747	1.01318	0.238194	--	antisense	chr14:36131175-36146972:+	--
MSTRG.56385	0.310534	0	0	1.02072	0.284145	0.300186	0.333806	0.942607	0	0	0	0.60238	--	linc	chr13:54186304-54196123:-	--
MSTRG.274639	0	0.604149	0	0	0	0	0	0	0	0	0.182241	0.171375	--	linc	chrX:105280954-105300765:-	--
MSTRG.198470	1.14883	1.95779	1.62494	0.658722	1.52643	1.33053	1.36119	0.891302	0.688982	2.0991	1.36663	1.11427	--	linc	chr4:73153160-73163509:+	--
MSTRG.162319	0.112392	0.89669	0	0	0	0	0	0	0	0	0	0.436042	--	linc	chr25:39449994-39450389:+	--
MSTRG.246795	0.617701	0.440013	0.584501	0.36166	0.503389	1.04496	0.207498	0.195312	0.162244	0.479977	0.398188	0.542948	--	linc	chr8:71453915-71456119:-	--
MSTRG.231379	0	0.138773	0.127133	0.120065	0	0.706206	0	0	0	1.05306	0	0	--	linc	chr7:30719264-30719617:-	--
MSTRG.246791	0.483283	0.826229	0.690526	0.551809	0.471307	0.479473	0.560516	0.579071	0.356318	0.907458	0.655871	0.57976	--	linc	chr8:71386842-71389914:-	--
MSTRG.246793	0.573247	0.477451	0.368338	0.543533	0.453922	0.319699	0.260703	0.156159	0.205905	0.214524	0.204664	0.23523	--	linc	chr8:71428258-71430036:-	--
MSTRG.231378	3.62547	6.65449	6.05679	5.48382	6.75015	4.88214	5.75426	5.70979	4.19841	6.64608	4.96844	4.26858	--	linc	chr7:30872006-30988815:+	--
MSTRG.104998	0.910917	0.192262	0.246588	0.066537	0.648284	0.815336	0.616523	0.54618	0.50412	1.45895	0.417567	0.163613	--	linc	chr19:54430822-54436944:+	--
MSTRG.104999	1.70821	2.04863	1.14471	1.79759	1.53972	0.948876	1.13737	1.39303	1.26195	2.08103	0.788894	1.76809	--	linc	chr19:54435927-54439780:-	--
MSTRG.265456	0.739883	1.12437	0.98852	1.2003	0.545974	0.638322	1.41107	0.515182	0.512658	0.610665	0.664653	0.200625	--	linc	chrX:5598214-5603131:+	--
MSTRG.139738	0.796964	0.454168	0.785912	1.92104	0.546929	0.385203	0.0951879	0.671983	0.578886	0.0957327	0.547996	0.0858871	--	linc	chr21:34392577-34393480:-	--
MSTRG.139739	1.62099	2.58483	1.76702	1.47231	1.65767	1.76195	2.21841	2.0035	1.44492	2.03432	1.41312	1.37897	--	linc	chr21:34393704-34409214:-	--
MSTRG.90077	2.3039	3.61122	3.49372	2.58061	2.95692	2.51625	2.81313	2.73303	1.58861	3.59717	2.4582	1.83117	--	linc	chr17:67577528-67632109:-	--
MSTRG.139734	1.62726	2.83397	1.7041	2.02117	1.89746	1.49415	2.4458	2.1856	1.13417	1.72809	1.81204	1.12669	--	linc	chr21:34333635-34341557:-	--
MSTRG.203704	0.860492	0.321554	0.706996	0.751154	0.63893	0.872727	0.940144	0.456739	0.645523	0.777771	0.683825	1.10824	--	linc	chr5:4392563-4398111:+	--
MSTRG.139736	1.61382	2.97615	1.72363	2.03267	2.06291	1.85287	2.24305	2.10598	1.65894	2.31523	1.49141	1.55093	--	linc	chr21:34356384-34392536:-	--
MSTRG.263054	0.151954	0.519568	0.158662	0.299683	0	0.146891	0.65337	0.768748	0.283819	0.492832	0.156727	0.589529	--	linc	chrJH923812.1:150-1223:+	--
MSTRG.33646	0	0	0.152559	0	0.401081	0	0	0.739181	0.272903	0.315918	0.301398	0	--	linc	chr10:73761006-73761333:-	--
MSTRG.139731	1.21694	2.23821	1.34376	0.983029	1.51013	1.0378	1.61636	1.30891	0.912312	1.66887	1.01445	0.921625	--	linc	chr21:34285635-34297147:-	--
MSTRG.104997	1.71883	2.21455	1.708	1.63761	1.64115	1.59734	1.64235	1.34426	1.68275	1.93003	1.55014	2.03758	--	linc	chr19:54416164-54429953:-	--
MSTRG.139223	0	0	0	0.13144	0	0	0.859697	0.404604	0	0.144103	0	0	--	linc	chr21:31787334-31788961:+	--
MSTRG.212929	0.560718	0.159769	0.585467	0	0	0	0.753425	0	0	0	0.72291	0	--	antisense	chr5:77927373-77952887:-	--
MSTRG.216904	0.149856	0.341596	0.234707	0.258602	0.77131	0.325941	0.362446	0.265347	0.174938	0.445525	0.386407	0.327032	--	linc	chr5:100345411-100346557:+	--
MSTRG.139227	0	0.386583	0.531233	0.668934	0.465541	0.655763	0.546906	0.514787	0	0.916726	0	0.493468	--	linc	chr21:32145876-32146520:-	--
MSTRG.65258	0.209882	0.478423	0	1.24178	0.144035	0.202888	0.338417	1.27417	0.588024	0.113451	0.108237	0.407133	--	linc	chr14:32828077-32828546:-	--
MSTRG.79739	0.366922	0.223038	0.191559	0.38594	0.100722	0.271933	0.184063	0.519759	0.319822	0.317342	0.378445	0.332156	--	linc	chr16:29580956-29584223:+	--
MSTRG.65254	0.135191	0	0	0.0666554	0	0.130686	0	0	0	0.219231	0.348592	0.655615	--	linc	chr14:32819897-32864137:-	--
MSTRG.265452	1.48008	1.48738	0.847481	1.60073	1.33246	0.784608	2.63456	0.869552	1.18902	1.42805	1.70712	0.602002	--	linc	chrX:5543900-5554358:+	--
MSTRG.65252	0	0.647302	0.395336	0	0	0.122002	0.135666	0.0638495	0.0589326	0.136443	0.130172	0.734463	--	linc	chr14:32783138-32783742:-	--
MSTRG.59584	1.80458	2.10949	0.531449	0.821298	0.317543	0	0.945038	0.280907	2.80881	0.600283	1.00221	1.66052	--	linc	chr13:81270132-81270996:+	--
MSTRG.144948	0.175711	0.310411	0.293546	0.641088	0.337635	0.195334	0.736628	0.462245	0.237938	0.42741	0.489318	0.519792	--	linc	chr22:33100063-33104464:+	--
MSTRG.239652	0.0595433	0.203592	0.155429	0.146788	0.3269	0.287796	0.0960085	0.481974	0.139018	0.32186	0.09212	0.490889	--	linc	chr8:6878327-6879663:-	--
MSTRG.121356	0	0	0.377766	0.71353	0	0.699481	0	0	0	0.391137	0.18658	0	--	linc	chr2:156082883-156083158:+	--
MSTRG.239650	0.916714	0.501513	1.07204	0.506221	0.905917	0.63804	0.2365	0.742035	0.684893	0.554991	0.756404	1.99165	--	linc	chr8:6874957-6877160:+	--
MSTRG.178961	0.112837	0.428686	0.451636	0.35235	0.283934	0.236334	0.646901	0.171256	0.0175631	0.426959	0.368541	0.0912019	--	linc	chr3:109187979-109190094:-	--
MSTRG.230706	0.504466	0.779834	0.729556	0.3688	0.676478	0.70626	0.645117	0.492825	0.316787	0.871348	0.436582	0.601767	--	linc	chr7:27245605-27258707:+	--
MSTRG.121420	0	0	0	0.998942	0	0	0	0	0	0.18253	0	0	--	linc	chr2:158387574-158387891:-	--
MSTRG.170912	0.106411	0.242562	0.222215	0	0	0.411459	0.228771	0	0.198753	0	1.20728	0.825671	--	linc	chr3:28885334-28906339:+	--
MSTRG.181466	1.21123	1.53495	1.53886	1.51178	1.19743	1.29369	1.09259	1.18269	1.0837	1.92298	1.61619	1.74986	--	linc	chr3:136313275-136323324:+	--
MSTRG.181461	1.75815	2.24717	1.63907	2.26619	2.20628	2.44009	1.22844	1.10547	1.18454	1.79212	1.64498	1.55909	--	linc	chr3:136292626-136297776:+	--
MSTRG.181460	1.97152	1.97873	2.82666	2.55345	2.54443	3.5272	2.37232	2.32232	2.99538	2.60859	1.72994	2.71133	--	antisense	chr3:136283780-136294968:-	--
MSTRG.233254	0.30636	0.698344	0.0799706	0.226575	0.630732	0.0740378	0.24699	0.309979	0.0715271	0.414005	0.236986	1.18857	--	antisense	chr7:49116028-49143858:+	--
MSTRG.201573	1.0737	0.738133	0.800782	0.420147	0.631581	0.576624	0.769446	0.586304	0.795815	0.681725	1.16016	0.545493	--	linc	chr4:103764259-103770801:-	--
MSTRG.93150	1.19461	0.980316	0.498936	0.753918	0.721442	1.24719	0.92458	0.338443	1.16027	1.03319	2.26712	0.463466	--	linc	chr18:22918682-22925072:-	--
MSTRG.63062	0.410764	0.371304	0.340158	0.684398	0.0972046	0.725691	0.578581	0.472944	0.357155	0.704396	0.423665	0.618214	--	linc	chr14:25690015-25693098:+	--
MSTRG.147769	0	0	0	0	0	0.532213	0	0	0.0734522	0	0	0	--	linc	chr23:11862930-11872182:-	--
MSTRG.41445	0.394482	0.764335	0.494273	0.816892	0.70387	0.686406	0.636069	1.1176	0.69997	0.426473	0.366184	0.573919	--	linc	chr11:50267271-50268281:-	--
MSTRG.4279	1.70458	4.02557	2.40052	1.54947	2.43661	2.25491	2.3119	1.93811	1.50533	3.48143	2.24814	2.0624	--	linc	chr1:32683422-32716466:-	--
MSTRG.2752	0.891085	1.02119	1.02755	0.984908	0.551041	0.804596	1.01576	0.881797	0.745305	0.772796	1.01502	0.503368	--	linc	chr1:21653214-21663229:+	--
MSTRG.147763	0	0	0.691839	0	0	0	0	0	0	0	0	0	--	linc	chr23:11842874-11843274:-	--
MSTRG.191958	1.8409	2.33173	1.65378	1.73995	2.42658	3.76394	3.20353	1.90834	1.90087	2.82007	3.15618	2.05502	--	antisense	chr4:9631166-9657611:+	--
MSTRG.88395	0.464977	0.370968	0.582601	0	0.510556	0	0.399859	0.141141	0.868481	0.301611	0.335706	0.450986	--	linc	chr17:53650562-53656450:-	--
MSTRG.236569	6.06011	7.13864	6.96822	6.40268	7.51175	6.7369	5.91949	6.15646	6.37135	6.73672	6.72213	6.0092	--	antisense	chr7:76098064-76119453:-	--
MSTRG.61023	0.564187	0.910958	0.834545	0.185447	0.580773	0.545387	0.960243	0.951421	1.05379	0.406627	0.775875	0.319207	--	linc	chr14:11318552-11321837:+	--
MSTRG.139511	1.20756	2.4914	1.36445	1.44039	1.72785	1.53108	2.12544	1.43989	1.29067	2.39648	1.57362	1.45989	--	linc	chr21:33311845-33322957:+	--
MSTRG.226692	0	0.207661	0.475605	1.07799	1.12534	0.704513	0.391708	0	0.425389	0	0.375844	0.265076	--	linc	chr6:110536423-110536959:+	--
MSTRG.30559	0.256247	0.876168	0	0.631709	0.175853	0.557343	0.482039	0.324093	0.658097	0.277028	0.264295	0.559208	--	linc	chr10:32723108-32726773:-	--
MSTRG.191950	0	0.979577	0	0	0.47186	0.664665	0	0	0	0	0	0	--	linc	chr4:9790526-9790835:+	--
MSTRG.63612	0	0	0.247909	0	0	0.631172	0	0	0.221734	0.0641709	0.0612214	0.0575712	--	linc	chr14:30554636-30555342:+	--
MSTRG.236560	0.654412	0.65263	0.427061	0.613046	0.291915	0.490269	0.685869	0.546268	0.595874	0.565986	0.185615	0.317361	--	linc	chr7:76253093-76255441:-	--
MSTRG.226694	0.266587	0.759602	0	0	0.548848	0.644258	0.429849	0.269736	0	0	0.549919	0.129283	--	linc	chr6:110542299-110542712:+	--
MSTRG.48755	1.42783	1.89338	1.67722	1.11014	2.16703	1.3139	1.81524	1.19466	1.28216	2.1967	1.79837	1.33161	--	linc	chr12:58695453-58698289:+	--
MSTRG.76827	1.04042	1.48987	1.28133	0.420902	1.53785	0.644711	0.888977	0.782784	0.498279	1.4132	1.29322	0.672742	--	linc	chr15:80344690-80381732:+	--
MSTRG.111432	1.20804	2.12834	2.3157	1.31854	1.63275	1.58676	1.591	1.7075	1.31334	1.81445	1.59789	1.03305	--	linc	chr2:47820061-47837180:+	--
MSTRG.108198	0.557659	0.515342	0.637353	0.445868	0.486135	0.539076	0.69666	0.510872	0.548947	0.684353	0.676217	0.453169	--	linc	chr2:22419010-22424103:-	--
MSTRG.133086	23.6063	25.7376	32.4953	39.637	36.6433	32.455	22.2766	23.0368	23.9804	28.0934	29.4763	26.8308	--	linc	chr20:25183592-25192013:-	--
MSTRG.133087	0.100855	0.459794	0	0.530412	0	0.064996	0	0.714324	0.251168	0.581513	0	0.586921	--	linc	chr20:25187344-25189389:+	--
MSTRG.108194	0.6677	0.080106	0	0.0693068	0.578803	0.169855	0.226655	0	0.0328191	0.113976	0.289966	0.102254	--	linc	chr2:22395095-22396247:-	--
MSTRG.133089	1.49589	2.44708	2.14994	2.10677	2.28504	2.10952	1.91446	1.91243	1.51863	2.16895	1.9422	1.62157	--	linc	chr20:25220333-25231178:-	--
MSTRG.151712	0.692276	0.295881	0.180708	0.255993	0.950169	0.167302	0.279059	0.525341	0.404071	0	0.357009	0.0839307	--	linc	chr23:53423685-53455714:-	--
MSTRG.236373	1.29121	0.542185	1.49011	0.536105	0.0932747	0.525549	2.41069	1.85655	0.825057	0.367347	0.771018	0.39548	--	linc	chr7:73752280-73753051:-	--
MSTRG.50432	0.155056	0.176724	0.971398	0	0	0	0	0	0	0	0	0	--	linc	chr12:76006901-76007534:+	--
MSTRG.219372	3.82226	2.75609	2.36201	2.9999	3.31901	3.16705	3.35405	2.36781	2.98681	2.61427	4.02276	4.31252	--	linc	chr6:23525262-23525941:-	--
MSTRG.154544	0.407749	0.193637	0.603141	0.10052	0.559648	0.427008	0.146102	0.137522	0.0951988	0.587754	0.105139	0.164783	--	linc	chr24:14316000-14317168:+	--
MSTRG.176343	0.0974067	0.333056	0.305119	0	0.267387	0.659126	0.104707	0.39423	0.454839	0.105306	0.301398	0.472379	--	linc	chr3:82708446-82719922:+	--
MSTRG.43424	0.566056	0	0.0656712	0.310102	0.604278	0.0607992	0.270435	0.254552	0	0.135991	0	0.122005	--	linc	chr12:1419173-1420600:+	--
MSTRG.227618	0.902837	0.0791541	0.725145	0.410899	0.571926	0.335674	1.11981	0.562156	0.454007	0.750811	1.00282	0.538875	--	linc	chr6:116365972-116366648:+	--
MSTRG.196609	0.0458246	0.470055	0.0956946	0.0903747	0.125791	0.310083	0.640365	0.46366	0.0855909	0.693572	0.283583	0.400012	--	linc	chr4:59502942-59504729:-	--
MSTRG.178588	0.292783	0.834245	0.878906	1.04658	0.703244	0.601432	1.02286	0.573969	0.393054	0.870449	0.377473	0.408212	--	antisense	chr3:106165429-106203322:-	--
MSTRG.192985	0	1.10078	0.168074	0	0	0	0	0.325741	0.150328	0.348045	0	0	--	linc	chr4:18258668-18258968:-	--
MSTRG.227617	30.928	36.3855	32.655	29.5155	31.3913	29.0181	30.2658	27.9186	30.0972	26.8332	30.9165	29.3252	--	linc	chr6:116356958-116358621:+	--
MSTRG.148900	2.83012	2.06228	3.83671	1.83001	2.05047	2.10792	3.26166	4.16859	2.66037	3.03957	2.91901	2.15098	--	linc	chr23:22036398-22041438:+	--
MSTRG.192980	0.0663235	0.445152	0.261615	0.290672	0.546186	0.377557	0.261411	0.5294	0.516161	1.30657	0.281227	0.721902	--	linc	chr4:18051261-18282626:-	--
MSTRG.53862	0.482995	0.263278	0.701655	0.745479	0.115291	0.2842	0.541766	0.40371	0.490291	0.885409	0.411527	0.386991	--	linc	chr13:33442717-33446580:+	--
MSTRG.216173	0	0	0	0	0	0	0.651286	0	0.113166	0	0.0624908	0	--	linc	chr5:101301574-101302344:+	--
MSTRG.158099	1.08604	1.80513	1.11035	0.82551	1.27324	1.04985	1.43496	1.9688	1.35233	1.14965	1.75023	1.3167	--	linc	chr24:41998270-42010428:-	--
MSTRG.142814	1.84639	3.11592	3.05692	2.45444	3.13627	2.82027	2.50014	1.82691	1.73386	3.3526	2.59879	2.12723	--	linc	chr22:7299399-7303643:-	--
MSTRG.158092	0.157163	0.409431	0.867388	0.464933	0.308159	0.846446	0.168942	0.431626	0.545162	0	0.39367	0.065329	--	linc	chr24:41974146-41976460:-	--
MSTRG.158094	0	0	0.438292	0	0.432104	0.50722	0.789639	0.106181	0	0	0	0.407133	--	linc	chr24:41983218-41983664:-	--
MSTRG.263566	1.12301	2.03025	1.69821	0.763717	2.23232	1.31019	1.54018	0.979547	0.940279	1.17221	1.55768	0.713625	--	linc	chrJH924406.1:1-2069:-	--
MSTRG.245217	0.456594	0.555094	0.540314	0.450244	0.292455	0.588505	0.458092	0.277193	0.511694	0.592346	0.345352	0.177142	--	linc	chr8:60854790-60872141:-	--
MSTRG.176529	0	0	0	0	0	0	0.490518	0	0	0	0.705977	0.110647	--	linc	chr3:85219826-85220317:-	--
MSTRG.112764	8.56977	12.6751	10.5052	8.91344	9.73609	7.89634	11.2221	10.4328	7.25386	10.6234	8.11275	6.6745	--	linc	chr2:65079684-65084831:+	--
MSTRG.141688	1.73469	2.11388	2.3011	2.04407	1.72205	1.57142	1.54805	1.987	1.26341	1.75742	1.65414	1.08992	--	linc	chr22:282371-288368:-	--
MSTRG.105170	0.306824	0.961677	0.220252	0.699663	0.421125	0.203912	0.597795	0.291046	0.196997	0.435364	0.118673	0.595184	--	linc	chr19:57569803-57571980:+	--
MSTRG.57837	0.502883	0.835855	0.328175	0.70251	0.7765	0.607657	0.18019	0.466422	0.371799	0.385096	0.432231	0.060969	--	linc	chr13:65878074-65879920:+	--
MSTRG.26092	3.92792	4.78381	5.44887	3.8069	4.0665	4.25268	3.07624	3.39521	5.8902	5.02296	4.54901	5.08328	--	linc	chr1:257870687-257875316:+	--
MSTRG.141685	0.0952096	0.434058	0.695885	0	0.261356	0	0.511724	0.578006	0.177832	0.205861	0.1964	0.0923448	--	linc	chr22:2654291-2675843:+	--
MSTRG.176527	0.711731	1.41958	0.185787	1.05275	0.976872	1.29003	0.382535	0.450087	0.830853	1.34654	1.00936	0.862894	--	linc	chr3:85218862-85219425:-	--
MSTRG.72652	1.202	1.96541	2.04664	1.28212	1.4449	1.59482	1.72277	1.6057	1.08953	1.53729	1.18303	1.32966	--	linc	chr15:43331388-43342443:+	--
MSTRG.275773	0	0	0	0.489677	0	0	0	0.251225	0.231879	0	0	0.842873	--	linc	chrX:114556566-114636207:+	--
MSTRG.72651	2.05905	2.81251	3.26323	2.03356	2.49311	2.03672	2.61142	2.37731	1.63971	2.36062	2.11713	1.6596	--	linc	chr15:43317719-43329655:+	--
MSTRG.72656	0.498538	0.568206	0.936978	0.786568	0.957963	1.25301	0.64308	0.302657	0.186233	1.29352	0.205678	1.54732	--	linc	chr15:43355002-43355675:+	--
MSTRG.5737	2.65037	1.72614	3.95336	1.36898	1.3858	1.34203	2.442	2.29858	1.41438	1.36443	2.86378	2.69303	--	linc	chr1:52637397-52638689:+	--
MSTRG.138175	0.788691	0	0	0	0	0.127068	0	0	0	0.284217	0.271154	0	--	linc	chr21:16443060-16447694:-	--
MSTRG.76201	2.08458	3.39905	3.33024	2.14922	2.51166	2.74523	3.30786	2.66381	1.3825	2.58491	2.38598	2.06791	--	linc	chr15:69318392-69327260:-	--
MSTRG.138177	0.970673	0.502872	0.829242	0.348063	0.666139	1.06628	1.32799	0.758927	0.535664	1.14479	0.273043	0.513527	--	linc	chr21:16480497-16484145:+	--
MSTRG.138176	0.567277	1.2931	1.30309	1.62222	1.63507	0.932234	1.26023	0.918365	0.777007	1.18568	0.663105	0.825312	--	linc	chr21:16451921-16481582:+	--
MSTRG.56633	0.846583	0.838144	1.23603	0.983378	0.777923	0.863452	0.775067	0.711401	0.599666	0.709697	0.532782	0.692377	--	antisense	chr13:56798225-56808884:+	--
MSTRG.254482	0.132827	0.151389	0.416071	0	0	0.256802	0.142782	0	0.124047	0.143599	0.958993	0.257661	--	linc	chr9:65613751-65635903:+	--
MSTRG.119857	0.306602	0.59634	0.344493	1.26193	0.590063	0.708746	1.06755	1.21729	0.202301	0.457567	0.684021	0.0387882	--	linc	chr2:140324869-140336484:-	--
MSTRG.237748	0.737643	0	0.770202	0.290954	0.404975	0.0713063	0.475755	0.373179	0.344441	0.398732	0.076081	0.500814	--	linc	chr7:85212573-85213233:-	--
MSTRG.13661	1.02454	2.42723	1.34562	1.44555	1.73345	1.14613	1.71086	1.39849	1.01398	2.1247	1.718	1.4437	--	linc	chr1:124356863-124421747:+	--
MSTRG.201286	1.15117	1.55805	1.22702	0.685827	0.954593	0.78824	1.36634	0.946376	0.627126	1.14082	0.519455	0.907183	--	linc	chr4:101215803-101217392:-	--
MSTRG.13667	1.07344	2.60881	2.45591	1.86017	2.27499	1.56413	2.23141	1.82883	1.10568	2.86709	1.87239	1.18659	--	linc	chr1:124441531-124446376:+	--
MSTRG.201284	1.52633	1.35304	0	0	1.16385	0.491822	0.911509	0.171596	1.58381	0.916726	0	0.164489	--	linc	chr4:101205581-101236668:+	--
MSTRG.201285	0.79388	1.4075	1.12058	0.507396	1.11989	1.30036	1.19315	0.966886	0.79632	1.7642	1.28129	1.08369	--	linc	chr4:101207627-101212837:-	--
MSTRG.172155	0.748544	0	0.390792	1.47627	0.128425	1.4472	0.10058	0.0946734	0.436914	0	0.482533	0.453763	--	linc	chr3:40293088-40293522:+	--
MSTRG.172154	0.294485	0.236921	0.235135	1.07615	0.92726	0.200945	0.316555	0.333019	0.40444	0.262185	0.553868	0.302426	--	linc	chr3:40287782-40290032:+	--
MSTRG.172157	0.188998	0.21541	0	1.11822	0.518811	1.2789	0	0.573693	1.23553	0.204325	0.584802	0.183311	--	linc	chr3:41051212-41066316:+	--
MSTRG.13669	0.943817	2.42035	0.574861	1.31848	1.07951	0.228091	1.01455	1.11413	0.220357	0.255089	1.05458	0.686564	--	linc	chr1:124517127-124517699:+	--
MSTRG.172151	0.179391	0.312703	0.517854	0.613933	0.709691	0.326424	0.283581	0.138802	0.433613	0.353653	0.587726	0.521979	--	linc	chr3:40264754-40270253:+	--
MSTRG.172150	0.287793	0	0.400661	0.409919	0.175557	0.0927342	0.0343734	0.0970642	0.0597263	0.311131	0.857512	0.124059	--	linc	chr3:40258824-40260086:+	--
MSTRG.172153	0.377058	0.41632	0.627462	0.964394	0.776286	0.353103	0.151994	0.286135	0.308117	0.292989	0.85072	0.651426	--	linc	chr3:40276644-40282682:+	--
MSTRG.172400	0.906115	1.22152	1.11906	1.01841	1.2303	0.640458	1.16254	0.897103	1.0191	0.979597	0.924524	0.888301	--	linc	chr3:43516665-43520684:+	--
MSTRG.127746	0	0.2602	0	1.21566	0	0.353103	0.0490813	0	0	0	0.188374	0	--	linc	chr2:229116597-229117524:+	--
MSTRG.192185	0.320219	0.352802	0.902753	0.61048	0.307657	0.216684	0.47043	0.237601	0.169462	0.323108	0.418349	0.18635	--	linc	chr4:9105403-9109146:-	--
MSTRG.498	0.885914	1.57478	0.831667	1.22624	1.5283	1.42208	1.43283	1.10197	1.04747	1.6607	1.20714	1.05633	--	antisense	chr1:3090749-3095514:-	--
MSTRG.192180	0.575585	1.17209	0.809335	0.976239	0.242269	0.207725	0.494977	0.209659	0.372692	0.63056	0.736141	0.401952	--	linc	chr4:9003875-9008992:-	--
MSTRG.222446	0.284915	0.108243	0.594981	0.468254	0	0.183614	0.612534	0.192187	0	0.102673	0	1.47382	--	linc	chr6:62660453-62685483:-	--
MSTRG.122992	1.25888	0.759602	1.23713	0.146044	1.21966	1.28852	1.83084	0.524487	0.484098	0.160114	0.687398	1.00553	--	antisense	chr2:174810836-174930382:+	--
MSTRG.192183	0.353359	1.00401	0.899007	0.682167	0.239083	0.327151	0.732933	0.211499	0.511269	0.511147	0.75458	0.265493	--	linc	chr4:9017628-9025299:-	--
MSTRG.145566	1.12719	2.02273	1.78628	1.74216	1.84335	1.99378	1.82179	1.18095	0.94069	2.38534	1.74801	1.32588	--	linc	chr22:38807655-38812455:+	--
MSTRG.192188	0.44605	0.932036	0.155246	0.293231	0.408145	0.574915	0.559392	0.90264	0.0694275	0.562594	0.153353	0.14421	--	linc	chr4:9110128-9118893:-	--
MSTRG.25662	0.269423	1.38183	0.56263	0.398514	0.739582	0	2.0273	0	0	0	0.138942	0.130658	--	linc	chr1:254855312-254869161:-	--
MSTRG.94440	1.70852	1.89648	1.76842	1.96311	2.54891	2.08244	2.31567	1.8189	1.90082	2.15225	1.27183	1.67152	--	linc	chr18:33124914-33129348:+	--
MSTRG.56355	0.741643	1.50273	0.774379	0.0812588	0.226206	0	1.50587	0.0833783	0.61566	0.0890875	0	1.03903	--	linc	chr13:54298839-54300903:+	--
MSTRG.239579	0	0	0.881454	0	0	0	0.129637	0	0	0.130379	0	0	--	linc	chr8:6590355-6590724:+	--
MSTRG.20585	1.4609	1.89681	1.54493	1.65165	1.67461	1.54671	1.44958	1.54042	1.11945	1.71243	1.71927	1.53372	--	linc	chr1:206328099-206650648:-	--
MSTRG.51428	0.423243	0.117656	0.506596	0.437716	0.226698	0.339286	0.621411	0.668477	0.665202	0.334804	0.149061	0.230285	--	antisense	chr13:4892858-4900484:-	--
MSTRG.99789	0.611733	0.557775	0.638735	0.0603226	0.335849	0.236539	0.59182	0	0.285648	0.396805	0.0630945	0.711992	--	linc	chr19:10528674-10534835:-	--
MSTRG.185587	0.376436	0	0.294788	0.433067	0.30139	0.181946	0.57325	0.349143	0.058592	0.203481	0.194129	0.273832	--	antisense	chr3:172675549-172676812:-	--
MSTRG.185588	0.416958	0.509787	0.546181	0.523293	0.603503	0.593602	0.749726	0.368189	0.311516	0.483554	0.422234	0.220588	--	antisense	chr3:172678651-172683689:-	--
MSTRG.185589	2.18275	3.10417	3.00657	2.46949	2.78859	2.97663	2.73913	2.66208	1.44239	2.79168	2.73372	2.23994	--	antisense	chr3:172685993-172693789:-	--
MSTRG.51429	0.241723	0.522004	0.491501	0.288542	0.331772	0.534976	0.492325	0.611446	0.273269	0.447004	0.354289	0.364014	--	linc	chr13:4911492-4917556:+	--
MSTRG.263950	1.36759	1.99168	1.82461	0.899048	0.729968	1.54235	1.79677	1.46062	1.06432	1.4785	1.724	1.17906	--	linc	chrJH924827.1:75-1506:-	--
MSTRG.99781	3.01015	4.50747	4.75171	3.29358	3.1591	3.59473	3.89659	3.77016	2.5381	4.51463	3.75424	3.49768	--	linc	chr19:10535814-10547545:+	--
MSTRG.260181	0	0	0	0	0	0	0.202156	0	0	0	0	0.182404	--	linc	chrJH922041.1:268-4992:-	--
MSTRG.84117	1.41383	3.08647	1.40811	2.00546	2.13458	1.97649	1.89389	1.30949	1.27975	2.02231	1.27876	1.79323	--	antisense	chr17:10288296-10291810:-	--
MSTRG.101867	0.793374	0.620559	0.519776	0.37583	0.629871	0.451139	1.19564	0.621735	0.530273	0.5634	0.697954	0.520546	--	linc	chr19:31576002-31581329:-	--
MSTRG.7015	0	1.01083	0.771701	0.43728	1.82593	0.14289	0.317787	0.149562	0.138044	0	0	0	--	antisense	chr1:63050237-63113702:-	--
MSTRG.66209	0	0.0659015	0.0603735	0.0570172	0.0793616	0	0.0621547	0.0585044	0.323995	0.0625104	0.954197	0.112163	--	linc	chr14:51925768-51926474:+	--
MSTRG.113103	0.33801	0.0428051	0.294108	0.518482	0.283513	0.435663	0.262414	0.399004	0.017537	0.588735	0.387362	1.18387	--	linc	chr2:53480549-53482621:-	--
MSTRG.58420	0.434156	0.37112	0.566649	0.321088	0.297946	0.419688	0.116673	0.439285	0.202728	0.352023	0.335843	0.631639	--	linc	chr13:69423524-69424382:+	--
MSTRG.114332	0.881956	1.78975	0.718739	0.76363	0.620018	0.810978	1.22553	1.0012	0.763388	1.55812	1.30902	1.06406	--	linc	chr2:88145362-88150267:-	--
MSTRG.228171	0.290306	0.378142	0.0433029	0.490747	0.626142	0.881987	0.445804	0.293736	0.309847	0	0.213874	0.281571	--	linc	chr7:2736914-2738113:+	--
MSTRG.100529	0.0859471	0.44081	0.448704	0.127128	0.176948	0.0830831	0.138582	0.173925	0.160531	0.650419	0.398909	0.208403	--	linc	chr19:14309398-14313059:+	--
MSTRG.228173	0.084796	0.773166	0.664042	0.0836168	0.349155	0.204926	0.774783	0.214495	0.0395953	0.550036	0.0437296	0.0411223	--	linc	chr7:2789894-2790854:+	--
MSTRG.180405	0.425336	1.17731	0.659821	0.0958677	0.683865	0.14097	0.40496	0.270513	0.226983	0.683175	0.401092	0.318244	--	linc	chr3:122575636-122578793:-	--
MSTRG.228175	0.303707	1.06729	0.290686	0.873492	1.14633	0.807362	1.4419	0.48655	0.28363	1.2039	0.548179	0.687326	--	linc	chr7:2857652-2859185:+	--
MSTRG.180403	1.00499	1.72856	1.94607	0.972995	2.4578	1.13047	1.00174	0.868956	0.955621	1.32354	1.14963	1.08109	--	linc	chr3:122532106-122534208:-	--
MSTRG.180400	0.74211	1.09956	0.836856	0.622021	0.926898	0.896726	0.997158	0.765895	0.498999	1.33181	0.88023	0.827748	--	linc	chr3:122466650-122489422:-	--
MSTRG.228176	0.465685	0.900687	0.721993	1.01583	0.716642	0.886693	0.637108	0.585414	0.408544	1.14421	0.56764	0.917033	--	linc	chr7:2859509-2862258:+	--
MSTRG.228178	0.302096	1.33421	0.433717	0.297895	0.570125	0.620563	0.933617	0.687747	0.211595	0.938961	0.77896	0.183129	--	linc	chr7:2874493-2875550:+	--
MSTRG.238245	0.0468417	0.854201	0.831458	0.184761	0.450042	0.271685	0.302113	0.426556	0.568689	0.455763	0.773005	0.181729	--	antisense	chr7:92622183-92626348:+	--
MSTRG.255515	0.438184	0.803411	0.696234	0.751461	0.889056	0.552498	0.778211	0.462637	0.515971	1.1534	0.668093	0.83152	--	linc	chr9:73515030-73517126:-	--
MSTRG.155943	1.18075	1.62126	1.40761	1.33852	1.35264	1.58179	1.72897	1.55217	1.14611	1.48758	1.33291	1.77645	--	antisense	chr24:26451015-26455742:+	--
MSTRG.11518	1.3905	1.85417	1.83636	1.37658	1.40309	1.47167	1.42972	1.67385	1.57062	1.81223	1.1394	1.69515	--	linc	chr1:105293821-105300785:+	--
MSTRG.84110	0.491081	0.559707	0.970576	0.449662	0.962891	0.525579	0.75412	1.10024	0.442239	1.00493	0.759756	0.969621	--	linc	chr17:9002429-9004652:-	--
MSTRG.99946	1.09847	1.30414	1.52927	1.17346	0.43974	0.0884885	1.27919	2.68599	0.512927	0.247406	1.03855	1.37616	--	antisense	chr19:3758417-3759459:-	--
MSTRG.62111	0.111078	0.253201	0	0.547665	1.82949	1.07376	0.716414	0.786731	0.311206	0.360257	0.572832	0	--	linc	chr14:19442016-19442415:+	--
MSTRG.95499	0.285629	0	0.681683	0.72426	0.728063	0.0394444	0.263173	0.0412862	0.342961	0.352905	0.378771	0.0395763	--	linc	chr18:43349142-43350143:+	--
MSTRG.211914	1.07527	0.843454	0.561365	0.498972	0.816053	0.580862	0.856691	0.710382	0.697026	1.05306	1.10904	0.361953	--	linc	chr5:66404332-66410422:-	--
MSTRG.155945	0.329749	0.572286	0.422555	1.09373	0.277726	1.60829	1.34534	2.11561	0.356944	1.04517	0.278268	1.26477	--	antisense	chr24:26467926-26474744:+	--
MSTRG.112760	0.392444	0	0	0.154795	0.215457	0.22762	0.168742	0.397081	0.293202	0.339416	0	0.228382	--	linc	chr2:65007030-65023634:-	--
MSTRG.112631	0.463983	0.343734	0.545021	0.537598	0.302495	0.527013	0.187033	0.234732	0.238322	0.576852	0.334989	0.382519	--	linc	chr2:63545487-63548863:-	--
MSTRG.132100	0.283951	0.277399	0.50826	0.0400003	0.167028	0.21567	0.174418	0.307828	0.322006	0.197343	0.606658	0.570487	--	linc	chr20:15438933-15443605:+	--
MSTRG.158727	1.69984	2.08824	1.37843	1.80329	1.60638	1.93278	1.80476	1.92434	1.1353	1.83769	1.44426	1.32098	--	linc	chr25:3359345-3389574:-	--
MSTRG.251398	0	0	0	0.0887685	0	0	0.774135	0.45542	0.336279	0	0	0	--	linc	chr9:32545615-32548360:-	--
MSTRG.135480	0.0456046	0.0519776	0.333323	0.269822	0.688531	0.132255	0.196089	0.41529	0.596259	0.591635	0.799627	0.486556	--	linc	chr20:43834106-43913575:+	--
MSTRG.34723	2.06043	2.19656	2.02049	2.43349	2.4624	1.53737	1.74324	1.17318	1.6901	2.14282	2.39179	2.6747	--	linc	chr10:84771433-84776384:-	--
MSTRG.175537	0.418377	0.858317	0.611581	0.412559	0.803929	1.13242	1.52909	0.507983	0.625153	0.633228	0.0863033	0.324631	--	antisense	chr3:75883885-75899067:+	--
MSTRG.94297	0	0	0.0771701	0.07288	0.101441	0.071445	0	0	0.759245	0.0799015	0.076229	0	--	linc	chr18:32427002-32427955:+	--
MSTRG.7918	0.239232	0.593443	0.242445	0.353857	0.328353	0.176846	0.688283	0.427162	0.223418	0.669402	0.515262	0.313928	--	linc	chr1:75141312-75146729:+	--
MSTRG.14296	11.6337	14.5596	12.1707	9.53335	13.7745	10.4829	13.5111	11.2738	9.39014	14.61	11.8203	10.4822	--	linc	chr1:134148967-134237385:-	--
MSTRG.10976	0	0	0	0	0	0	0	0.964956	0	0	0	0	--	linc	chr1:102532910-102533937:+	--
MSTRG.267835	0	0.541216	0	0	1.73802	0	0.170148	0.160156	0	0.513367	0	0	--	linc	chrX:42528236-42543593:+	--
MSTRG.267834	0.813661	1.82432	2.03341	1.35478	1.11677	1.57309	1.20442	1.20117	0.884444	1.61509	1.34825	0.970301	--	linc	chrX:42567244-42633708:-	--
MSTRG.183751	0.131449	0.599271	0.274501	0	0.180417	0	0.706498	0.399004	0.368278	0.284217	0	0	--	linc	chr3:157796557-157835945:-	--
MSTRG.187233	0	0	0	0	0	0	0	0.278532	0.128541	0	0	0	--	linc	chr3:188562460-188563203:+	--
MSTRG.158728	0.710068	1.94231	1.40868	0.490135	4.28819	2.12786	2.21352	2.29906	1.25995	1.7656	2.05063	2.06611	--	linc	chr25:3366552-3367318:-	--
MSTRG.271225	0.142814	0.325544	0	0	0	0.276111	0	0.144502	0	0	0	0.138517	--	linc	chrX:70032687-70067429:-	--
MSTRG.187237	1.31621	1.06244	0.831147	1.22905	1.05901	1.09348	1.21595	1.49779	1.77371	1.40031	1.44037	1.02603	--	linc	chr3:188603358-188614574:-	--
MSTRG.9224	0.290322	0.711419	0.636587	0.37217	0.617637	0.477101	0.733387	0.381877	0.460922	0.972984	0.7486	0.535014	--	linc	chr1:74549118-74551787:+	--
MSTRG.87926	1.53645	1.69978	1.60623	1.65029	1.93352	1.9991	1.30432	1.78076	1.61205	2.32303	1.53821	1.70155	--	linc	chr17:49154829-49243676:-	--
MSTRG.30606	2.89265	4.88231	4.51531	2.42772	3.91434	3.42078	3.23457	3.33906	2.23399	3.8823	3.49376	2.38788	--	linc	chr10:26626779-26633366:-	--
MSTRG.206775	0.275779	0	0	0.679861	0.189258	0.26659	0.741118	0.139519	0.128775	0.521752	0.426661	0.334352	--	linc	chr5:24852460-24853068:-	--
MSTRG.184188	0.362833	0.289476	1.02289	0.143115	0.1992	0.280594	0.390025	0.146848	0.304964	0.353032	0.299383	0.914981	--	antisense	chr3:161773583-161775602:+	--
MSTRG.64534	0.495724	0.933977	0.676055	0.339188	0.374912	0.264052	0.402375	0.245672	0.311786	1.08279	0.532162	0.73593	--	linc	chr14:37126082-37130037:+	--
MSTRG.140275	1.23822	1.26448	1.33425	1.09402	1.346	1.35975	1.06481	1.37312	1.11012	1.178	1.55296	1.249	--	antisense	chr21:40349869-40354090:+	--
MSTRG.206779	0.536439	1.27272	0.582979	0.464206	0.916592	0.899548	0.576641	0.387697	0.541874	0.698297	0.914616	0.222985	--	antisense	chr5:24867450-24870966:+	--
MSTRG.206778	0.800733	1.07059	0.80392	1.16921	1.24698	0.833593	0.463477	0.560903	0.762182	1.23191	0.921175	0.821446	--	antisense	chr5:24864701-24867207:+	--
MSTRG.184183	0.648762	1.06806	0.99728	1.22617	0.667834	0.435516	0.697382	0.58349	1.04345	1.28585	0.855009	0.908904	--	antisense	chr3:161757839-161760282:+	--
MSTRG.184182	1.68091	2.06482	2.20363	2.44947	2.81979	1.98599	2.44933	1.83305	2.31981	2.46335	1.86855	2.30058	--	antisense	chr3:161755694-161757780:-	--
MSTRG.64533	0.112392	0.89669	0.234707	0.277073	0.308524	0	0.724893	0.0568601	0.157444	0.18226	0.173883	0.218021	--	linc	chr14:37093322-37117654:+	--
MSTRG.170162	0.230513	0.0525453	0.481376	1.45477	0.316387	1.33699	0.644251	0.839652	0.430551	0.448573	0.475506	0.626017	--	linc	chr3:18288486-18289367:-	--
MSTRG.170163	0.717911	1.27345	1.10328	0.977139	1.22822	0.909027	1.18474	0.925895	0.585467	1.16966	0.876035	0.755153	--	linc	chr3:18292527-18300125:-	--
MSTRG.7016	0.0658953	0.863693	0.103206	0.649789	0.361773	0.350347	0.460419	0.600064	0.0615393	0.926108	0.237877	0.287606	--	linc	chr1:63054299-63055529:-	--
MSTRG.124906	1.04335	1.29011	0.791356	0.907511	0.918657	1.12751	1.26967	0.801713	0.845686	1.18648	1.25377	0.868752	--	linc	chr2:199379562-199400755:+	--
MSTRG.170166	2.37429	3.84548	3.5602	3.09822	3.38129	2.77836	2.84007	3.30547	2.51743	3.7827	2.57774	1.95656	--	linc	chr3:18315747-18320935:-	--
MSTRG.13592	1.0939	1.74548	1.42719	1.86356	1.54431	1.92959	1.77614	1.49053	1.38742	1.75252	1.54518	1.52176	--	linc	chr1:121207836-121358129:-	--
MSTRG.170164	1.3799	1.80125	1.41618	2.11666	1.52164	1.41373	1.11566	1.62294	1.38782	2.12933	1.43541	1.25831	--	linc	chr3:18309014-18312265:-	--
MSTRG.170165	1.53328	1.56496	1.76822	1.79403	1.97883	1.91356	1.91878	2.01449	1.41055	2.12769	1.56963	1.36506	--	linc	chr3:18312317-18315689:-	--
MSTRG.112853	1.15094	1.7469	1.44131	1.35376	1.47904	1.47618	1.40903	1.36434	0.974751	1.08976	1.18903	1.28412	--	linc	chr2:66999353-67025978:-	--
[truncated: 19,515 more rows]
