# Supplementary material for: Comparative Transcriptomics Reveal Key Sheep (Ovis aries) Hypothalamus LncRNAs that Affect Reproduction
Source: Animals (Basel). 2019 Apr 8;9(4):152. doi: 10.3390/ani9040152 (PMC6523726; doi:10.3390/ani9040152)
Supplement: Supplementary file 1 [file animals-09-00152-s001.zip › S3.xlsx]

## Sheet: PF vs. MF_H.known_lncRNA.
Gene	bb_MF_H1_count	bb_MF_H2_count	bb_MF_H3_count	bb_MF_H_normalize	bb_SF_H1_count	bb_SF_H2_count	bb_SF_H3_count	bb_SF_H_normalize	FoldChange	Log2FoldChange	pval	padj	Up/Down	Significant	GeneName	Biotype	Position	Description
ENSOARG00000025200	0	0	0	0	1	1	0	0.665542	#NAME?	#NAME?	0.505835	1	down	no	--	lincRNA	chr4:613578-751572:-	--
ENSOARG00000025202	0	2	5	2.31221	2	1	3	1.95316	1.18383	0.243461	0.97918	1	up	no	--	lincRNA	chr4:1430430-1616868:+	--
ENSOARG00000025203	0	0	0	0	0	1	1	0.652384	#NAME?	#NAME?	0.507056	1	down	no	--	lincRNA	chr4:1728138-1833712:-	--
ENSOARG00000025204	1	0	0	0.332218	0	0	0	0	Inf	Inf	0.991273	1	up	no	--	lincRNA	chr4:1772663-1899512:+	--
ENSOARG00000025205	2	1	1	1.33393	0	0	0	0	Inf	Inf	0.195207	1	up	no	--	lincRNA	chr4:1846720-1914730:+	--
ENSOARG00000025207	3	5	3	3.69528	4	7	3	4.61932	0.799961	-0.321999	0.840341	1	down	no	--	lincRNA	chr4:2069419-2094940:+	--
ENSOARG00000025208	0	1	0	0.345079	0	0	0	0	Inf	Inf	0.982965	1	up	no	--	lincRNA	chr4:2195142-2302469:+	--
ENSOARG00000025212	1	0	0	0.332218	0	2	0	0.66754	0.497676	-1.00672	0.906708	1	down	no	--	lincRNA	chr4:3900425-3902519:-	--
ENSOARG00000025214	1	0	0	0.332218	0	2	0	0.66754	0.497676	-1.00672	0.906708	1	down	no	--	lincRNA	chr4:4677784-4679883:-	--
ENSOARG00000025217	25	6	14	14.9177	14	18	25	18.618	0.801248	-0.319678	0.693251	1	down	no	--	lincRNA	chr4:6168807-6173179:+	--
ENSOARG00000025218	40	28	52	39.8202	36	58	35	42.454	0.937963	-0.0923975	0.895054	1	down	no	--	lincRNA	chr4:7868799-7870786:-	--
ENSOARG00000025219	12	7	11	9.97068	15	7	31	17.19	0.580027	-0.785807	0.297115	1	down	no	--	lincRNA	chr4:8837314-8955083:-	--
ENSOARG00000025220	14	33	39	28.6906	27	25	15	22.0813	1.29932	0.377753	0.512503	1	up	no	--	lincRNA	chr4:15848328-15849340:+	--
ENSOARG00000025221	34	75	51	53.7212	78	45	36	52.368	1.02584	0.0368065	0.964944	1	up	no	--	lincRNA	chr4:20439819-20599507:+	--
ENSOARG00000025224	37	29	32	32.6805	28	33	32	30.4997	1.0715	0.0996341	0.8668	1	up	no	--	lincRNA	chr4:28466054-28471449:-	--
ENSOARG00000025225	0	0	0	0	0	0	1	0.318614	#NAME?	#NAME?	1	1	down	no	--	lincRNA	chr4:29529431-29533300:+	--
ENSOARG00000025226	5	10	14	9.65361	6	13	8	8.87856	1.0873	0.120743	0.918754	1	up	no	--	lincRNA	chr4:31135448-31234970:-	--
ENSOARG00000025227	4	5	4	4.35191	2	5	12	6.15577	0.706964	-0.500291	0.650346	1	down	no	--	lincRNA	chr4:33768545-33779593:+	--
ENSOARG00000025230	2	0	0	0.664437	0	1	0	0.33377	1.9907	0.993277	0.897196	1	up	no	--	lincRNA	chr4:38776752-38812821:-	--
ENSOARG00000025233	0	0	0	0	0	1	0	0.33377	#NAME?	#NAME?	1	1	down	no	--	lincRNA	chr4:47308313-47330698:-	--
ENSOARG00000025235	6	1	2	2.98721	1	1	2	1.30277	2.29297	1.19721	0.467083	1	up	no	--	lincRNA	chr4:59827992-59830440:+	--
ENSOARG00000025236	1	0	0	0.332218	0	0	0	0	Inf	Inf	0.991273	1	up	no	--	lincRNA	chr4:61535329-61588704:-	--
ENSOARG00000025238	5	5	9	6.30617	1	3	15	6.1123	1.03172	0.0450499	1	1	up	no	--	lincRNA	chr4:64045961-64058681:+	--
ENSOARG00000025239	0	1	0	0.345079	2	2	2	1.96831	0.175317	-2.51196	0.262258	1	down	no	--	lincRNA	chr4:67498203-67653554:+	--
ENSOARG00000025241	166	123	9	100.513	110	119	16	81.3114	1.23614	0.305847	0.712419	1	up	no	--	lincRNA	chr4:69995852-69997201:-	--
ENSOARG00000025242	0	0	2	0.648819	0	0	0	0	Inf	Inf	0.445727	1	up	no	--	lincRNA	chr4:72441713-72473297:+	--
ENSOARG00000025243	0	1	2	0.993898	3	0	0	0.995317	0.998575	-0.00205786	1	1	down	no	--	lincRNA	chr4:74429211-74430600:-	--
ENSOARG00000025246	13	14	22	16.287	14	10	23	15.3106	1.06377	0.0891821	0.929265	1	up	no	--	lincRNA	chr4:78080474-78103201:+	--
ENSOARG00000025248	0	0	0	0	1	0	0	0.331772	#NAME?	#NAME?	1	1	down	no	--	lincRNA	chr4:81546935-81554199:+	--
ENSOARG00000025249	4	3	2	3.01293	6	6	3	4.9491	0.608784	-0.715999	0.575166	1	down	no	--	lincRNA	chr4:85470576-85474765:-	--
ENSOARG00000025250	32	51	34	39.2599	67	58	45	55.925	0.70201	-0.510437	0.290511	1	down	no	--	lincRNA	chr4:91714476-91717538:+	--
ENSOARG00000025251	69	89	122	93.213	96	122	113	108.574	0.858525	-0.220068	0.579874	1	down	no	--	lincRNA	chr4:92615707-92636868:-	--
ENSOARG00000025252	496	830	482	607.561	647	497	815	640.211	0.949001	-0.075518	0.807353	1	down	no	--	lincRNA	chr4:94315658-94322177:+	--
ENSOARG00000025253	3149	4464	3069	3582.2	5013	3968	6125	4939.09	0.725276	-0.463398	0.0688499	1	down	no	--	lincRNA	chr4:94319240-94326518:+	--
ENSOARG00000025254	1	1	0	0.677297	0	0	2	0.637229	1.06288	0.0879781	1	1	up	no	--	lincRNA	chr4:95314176-95324251:+	--
ENSOARG00000025255	5	3	6	4.64279	5	0	1	1.97748	2.34784	1.23133	0.485913	1	up	no	--	lincRNA	chr4:99416840-99542254:-	--
ENSOARG00000025257	3	8	4	5.05492	8	9	8	8.20702	0.615927	-0.69917	0.470256	1	down	no	--	lincRNA	chr4:103756746-103760870:+	--
ENSOARG00000025259	0	2	0	0.690157	0	0	0	0	Inf	Inf	0.441892	1	up	no	--	lincRNA	chr4:106520418-106544105:+	--
ENSOARG00000025261	82	79	54	72.0213	60	25	58	46.7302	1.54121	0.624067	0.19684	1	up	no	--	lincRNA	chr4:111728443-111827559:+	--
ENSOARG00000025262	0	0	3	0.973229	1	3	2	1.97031	0.493947	-1.01757	0.824978	1	down	no	--	lincRNA	chr4:112000112-112124900:+	--
ENSOARG00000025263	1	0	0	0.332218	4	0	0	1.32709	0.250336	-1.99806	0.442497	1	down	no	--	lincRNA	chr4:112389525-112563829:+	--
ENSOARG00000025267	199	155	197	183.507	260	179	183	204.312	0.898172	-0.154936	0.635816	1	down	no	--	lincRNA	chr4:113208235-113213701:+	--
ENSOARG00000025271	0	0	1	0.32441	0	0	0	0	Inf	Inf	0.991273	1	up	no	--	lincRNA	chr4:116619528-116623655:-	--
ENSOARG00000025273	1	10	7	6.05387	10	16	6	10.5697	0.572756	-0.804008	0.403631	1	down	no	--	lincRNA	chr4:118176465-118264152:-	--
ENSOARG00000025274	0	2	1	1.01457	3	3	2	2.63386	0.385202	-1.37631	0.430644	1	down	no	--	lincRNA	chr4:118586126-118589191:+	--
ENSOARG00000025275	1	1	3	1.65053	0	0	0	0	Inf	Inf	0.132439	1	up	no	--	lincRNA	chr4:118995961-119050830:+	--
ENSOARG00000025276	1	1	1	1.00171	3	0	0	0.995317	1.00642	0.0092329	1	1	up	no	--	lincRNA	chr4:119199419-119216609:+	--
ENSOARG00000025278	4	0	2	1.97769	0	5	2	2.30608	0.8576	-0.221624	0.997055	1	down	no	--	lincRNA	chr5:2250114-2439312:+	--
ENSOARG00000025279	4	2	4	3.31667	2	5	4	3.60685	0.919547	-0.121005	1	1	down	no	--	lincRNA	chr5:2273915-2373981:+	--
ENSOARG00000025281	5	7	8	6.67192	3	9	12	7.82262	0.852901	-0.22955	0.84046	1	down	no	--	lincRNA	chr5:4093082-4209811:-	--
ENSOARG00000025282	7	7	8	7.33636	9	5	8	7.20371	1.01841	0.0263228	1	1	up	no	--	lincRNA	chr5:4104461-4213753:+	--
ENSOARG00000025283	1	0	0	0.332218	0	0	0	0	Inf	Inf	0.991273	1	up	no	--	lincRNA	chr5:4220019-4309765:+	--
ENSOARG00000025284	0	1	1	0.669488	0	0	0	0	Inf	Inf	0.500445	1	up	no	--	lincRNA	chr5:4418367-4425268:-	--
ENSOARG00000025285	0	4	0	1.38031	1	1	1	0.984157	1.40254	0.488038	0.846732	1	up	no	--	lincRNA	chr5:4518875-4520108:+	--
ENSOARG00000025288	5	6	8	6.32684	8	10	5	7.58495	0.834131	-0.261654	0.834195	1	down	no	--	lincRNA	chr5:9660559-9708688:-	--
ENSOARG00000025289	3	1	0	1.34173	7	2	4	4.2644	0.314636	-1.66824	0.231809	1	down	no	--	lincRNA	chr5:9963163-9966407:+	--
ENSOARG00000025290	0	0	0	0	0	5	0	1.66885	#NAME?	#NAME?	0.131989	1	down	no	--	lincRNA	chr5:11249398-11302524:-	--
ENSOARG00000025291	5	8	7	6.69259	7	5	6	5.90294	1.13377	0.18113	0.907597	1	up	no	--	lincRNA	chr5:14569424-14634733:-	--
ENSOARG00000025293	139	131	140	136.801	173	156	161	160.762	0.850956	-0.232844	0.498334	1	down	no	--	lincRNA	chr5:15627785-15652591:-	--
ENSOARG00000025295	7	9	3	6.40447	11	7	12	9.80926	0.6529	-0.615065	0.485698	1	down	no	--	lincRNA	chr5:16934931-16941361:+	--
ENSOARG00000025296	0	0	2	0.648819	1	0	1	0.650386	0.99759	-0.00348086	1	1	down	no	--	lincRNA	chr5:17857816-17992134:-	--
ENSOARG00000025297	0	0	1	0.32441	0	0	0	0	Inf	Inf	0.991273	1	up	no	--	lincRNA	chr5:18848127-18849701:+	--
ENSOARG00000025298	32	16	25	24.2625	24	22	24	22.9522	1.05709	0.080094	0.905455	1	up	no	--	lincRNA	chr5:18995135-19000910:-	--
ENSOARG00000025300	0	0	0	0	0	0	1	0.318614	#NAME?	#NAME?	1	1	down	no	--	lincRNA	chr5:31608703-31609412:-	--
ENSOARG00000025301	8	16	20	14.6672	6	12	18	11.7309	1.2503	0.322276	0.684033	1	up	no	--	lincRNA	chr5:31921124-31935371:+	--
ENSOARG00000025302	148	83	100	110.251	108	171	80	118.395	0.93121	-0.102822	0.812708	1	down	no	--	lincRNA	chr5:35355007-35368975:+	--
ENSOARG00000025303	9	10	7	8.71162	12	9	16	12.083	0.72098	-0.471969	0.56232	1	down	no	--	lincRNA	chr5:35731688-35757017:-	--
ENSOARG00000025305	83	57	69	69.6279	53	65	114	75.601	0.920991	-0.11874	0.78515	1	down	no	--	lincRNA	chr5:37864537-37870628:-	--
ENSOARG00000025306	1	0	0	0.332218	0	0	2	0.637229	0.521349	-0.939679	0.916576	1	down	no	--	lincRNA	chr5:37990585-37994569:+	--
ENSOARG00000025308	0	0	0	0	1	0	0	0.331772	#NAME?	#NAME?	1	1	down	no	--	lincRNA	chr5:41163618-41168236:+	--
ENSOARG00000025310	0	1	1	0.669488	0	2	0	0.66754	1.00292	0.0042038	1	1	up	no	--	lincRNA	chr5:45418487-45420290:+	--
ENSOARG00000025311	1	1	1	1.00171	4	1	3	2.6167	0.382813	-1.38529	0.431062	1	down	no	--	lincRNA	chr5:50153403-50154695:-	--
ENSOARG00000025312	0	2	2	1.33898	4	2	4	3.26909	0.409587	-1.28776	0.405016	1	down	no	--	lincRNA	chr5:53906776-53913224:-	--
ENSOARG00000025313	2	7	3	4.05322	7	7	5	6.25187	0.648321	-0.62522	0.572428	1	down	no	--	lincRNA	chr5:57737929-57804381:-	--
ENSOARG00000025316	1	3	5	2.9895	3	10	1	4.65163	0.642678	-0.637832	0.633812	1	down	no	--	lincRNA	chr5:68270592-68271937:+	--
ENSOARG00000025318	2	0	0	0.664437	0	1	0	0.33377	1.9907	0.993277	0.897196	1	up	no	--	lincRNA	chr5:73225899-73407613:-	--
ENSOARG00000025319	4	14	6	8.10643	6	5	7	5.88978	1.37635	0.460853	0.663702	1	up	no	--	lincRNA	chr5:75200349-75244691:+	--
ENSOARG00000025320	9	5	8	7.31064	6	8	7	6.89109	1.06088	0.0852639	0.9745	1	up	no	--	lincRNA	chr5:76229796-76231029:+	--
ENSOARG00000025321	39	46	51	45.375	56	77	66	65.3081	0.694784	-0.525363	0.258228	1	down	no	--	lincRNA	chr5:78673827-78682818:+	--
ENSOARG00000025322	0	0	1	0.32441	0	2	3	1.62338	0.199835	-2.32312	0.355378	1	down	no	--	lincRNA	chr5:79052463-79053964:+	--
ENSOARG00000025323	0	0	0	0	1	0	1	0.650386	#NAME?	#NAME?	0.50723	1	down	no	--	lincRNA	chr5:81026371-81042061:+	--
ENSOARG00000025326	0	1	1	0.669488	1	1	2	1.30277	0.513896	-0.960453	0.769836	1	down	no	--	lincRNA	chr5:84432692-84542717:+	--
ENSOARG00000025327	174	114	203	163	155	199	221	188.259	0.865831	-0.207843	0.531078	1	down	no	--	lincRNA	chr5:85289994-85331890:+	--
ENSOARG00000025329	248	223	206	226.171	237	237	278	246.308	0.918244	-0.123051	0.670258	1	down	no	--	lincRNA	chr5:90385180-90401227:-	--
ENSOARG00000025330	7	4	4	5.00348	4	3	4	3.60286	1.38875	0.473791	0.721936	1	up	no	--	lincRNA	chr5:92868264-93016811:+	--
ENSOARG00000025331	0	0	1	0.32441	0	0	0	0	Inf	Inf	0.991273	1	up	no	--	lincRNA	chr5:94178112-94201158:+	--
ENSOARG00000025332	0	2	0	0.690157	0	0	0	0	Inf	Inf	0.441892	1	up	no	--	lincRNA	chr5:94949983-94995649:+	--
ENSOARG00000025334	2	2	5	2.97664	0	0	1	0.318614	9.34246	3.2238	0.107351	1	up	no	--	lincRNA	chr5:96266710-96267956:-	--
ENSOARG00000025338	158	51	4	71.3872	43	52	0	31.6223	2.2575	1.17472	0.282587	1	up	no	--	lincRNA	chr5:106375698-106491517:+	--
ENSOARG00000025339	34	127	97	86.5882	111	78	75	86.7569	0.998055	-0.00280812	1	1	down	no	--	lincRNA	chr5:107515293-107519481:-	--
ENSOARG00000025340	53	51	69	57.5909	42	57	51	49.2087	1.17034	0.226928	0.620732	1	up	no	--	lincRNA	chr5:107849027-107882075:+	--
ENSOARG00000025341	10	16	8	11.4387	12	7	16	11.4155	1.00204	0.00293347	1	1	up	no	--	lincRNA	chrX:611570-615597:+	--
ENSOARG00000025342	0	1	0	0.345079	0	0	0	0	Inf	Inf	0.982965	1	up	no	--	lincRNA	chrX:4268222-4268872:-	--
ENSOARG00000025343	349	272	435	350.924	335	290	300	303.521	1.15618	0.20936	0.407055	1	up	no	--	lincRNA	chrX:5239682-5523201:+	--
ENSOARG00000025346	1	2	2	1.6712	1	1	1	0.984157	1.6981	0.76392	0.797412	1	up	no	--	lincRNA	chrX:10659012-10724421:+	--
ENSOARG00000025347	11	8	4	7.71267	9	9	11	9.49464	0.812319	-0.299882	0.752998	1	down	no	--	lincRNA	chrX:11119320-11120748:+	--
ENSOARG00000025348	0	0	0	0	0	1	0	0.33377	#NAME?	#NAME?	1	1	down	no	--	lincRNA	chrX:11696002-11700135:-	--
ENSOARG00000025350	30	17	36	27.5116	33	16	28	25.21	1.0913	0.126046	0.832199	1	up	no	--	lincRNA	chrX:16176678-16178621:+	--
ENSOARG00000025352	0	0	0	0	0	0	1	0.318614	#NAME?	#NAME?	1	1	down	no	--	lincRNA	chrX:17982808-17984131:-	--
ENSOARG00000025353	0	0	0	0	0	1	0	0.33377	#NAME?	#NAME?	1	1	down	no	--	lincRNA	chrX:23413557-23620455:+	--
ENSOARG00000025356	4	2	0	2.01903	0	3	0	1.00131	2.01639	1.01177	0.81853	1	up	no	--	lincRNA	chrX:27544593-27552233:+	--
ENSOARG00000025357	3	2	0	1.68681	0	0	1	0.318614	5.29422	2.40442	0.348134	1	up	no	--	lincRNA	chrX:31238919-31242062:+	--
ENSOARG00000025359	5	2	1	2.67566	5	3	2	3.2974	0.811445	-0.301434	0.904501	1	down	no	--	lincRNA	chrX:40647514-40680573:-	--
ENSOARG00000025363	145	103	171	139.189	139	142	185	152.455	0.912981	-0.131343	0.713471	1	down	no	--	lincRNA	chrX:49702553-49814007:-	--
ENSOARG00000025364	0	0	0	0	1	0	0	0.331772	#NAME?	#NAME?	1	1	down	no	--	lincRNA	chrX:50081284-50086247:-	--
ENSOARG00000025366	106	101	109	105.429	50	72	54	57.8252	1.82323	0.866497	0.0318286	1	up	yes	--	lincRNA	chrX:56341563-56344597:+	--
ENSOARG00000025367	2798	3648	3310	3262.19	2977	3309	2800	2984.25	1.09314	0.128472	0.470079	1	up	no	--	lincRNA	chrX:62577683-62580286:-	--
ENSOARG00000025368	703	754	776	745.481	774	837	718	764.922	0.974584	-0.0371422	0.873799	1	down	no	--	lincRNA	chrX:62854167-62857317:-	--
ENSOARG00000025369	0	0	1	0.32441	1	0	0	0.331772	0.977808	-0.0323766	1	1	down	no	--	lincRNA	chrX:62970831-62972168:+	--
ENSOARG00000025371	49	29	69	48.6702	44	32	40	38.0232	1.28001	0.35616	0.457795	1	up	no	--	lincRNA	chrX:76828385-76859568:-	--
ENSOARG00000025372	0	6	1	2.39488	1	2	2	1.63654	1.46338	0.549305	0.766086	1	up	no	--	lincRNA	chrX:77185295-77187295:+	--
ENSOARG00000025373	508	343	417	422.408	400	381	475	411.217	1.02721	0.0387362	0.873799	1	up	no	--	lincRNA	chrX:77196546-77198409:+	--
ENSOARG00000025374	33	30	28	30.399	39	32	48	38.9132	0.7812	-0.356236	0.504154	1	down	no	--	lincRNA	chrX:77639867-77643487:-	--
ENSOARG00000025375	0	3	1	1.35965	0	0	0	0	Inf	Inf	0.196298	1	up	no	--	lincRNA	chrX:78033133-78034672:+	--
ENSOARG00000025377	0	0	0	0	1	0	0	0.331772	#NAME?	#NAME?	1	1	down	no	--	lincRNA	chrX:79340096-79346914:-	--
ENSOARG00000025379	0	1	0	0.345079	0	0	0	0	Inf	Inf	0.982965	1	up	no	--	lincRNA	chrX:81897022-81951666:+	--
ENSOARG00000025382	0	0	0	0	2	0	0	0.663544	#NAME?	#NAME?	0.450567	1	down	no	--	lincRNA	chrX:89207138-89209290:-	--
ENSOARG00000025383	11	14	17	14.0005	18	10	7	11.5399	1.21322	0.278844	0.716703	1	up	no	--	lincRNA	chrX:89367880-89394753:-	--
ENSOARG00000025385	2	2	0	1.35459	0	4	0	1.33508	1.01462	0.020934	1	1	up	no	--	lincRNA	chrX:93783165-93784526:+	--
ENSOARG00000025386	31	27	38	31.9435	73	10	59	46.3553	0.6891	-0.537214	0.353951	1	down	no	--	lincRNA	chrX:94519476-94522584:-	--
ENSOARG00000025387	121	96	111	109.335	135	63	148	112.972	0.967813	-0.0471998	0.897069	1	down	no	--	lincRNA	chrX:95048211-95092619:-	--
ENSOARG00000025389	2	0	2	1.31326	0	1	1	0.652384	2.01301	1.00935	0.756515	1	up	no	--	lincRNA	chrX:96959056-97099352:+	--
ENSOARG00000025390	1	0	0	0.332218	0	1	0	0.33377	0.995351	-0.00672268	1	1	down	no	--	lincRNA	chrX:98359726-98405028:+	--
ENSOARG00000025391	1	2	0	1.02238	1	2	6	2.911	0.351211	-1.50959	0.349452	1	down	no	--	lincRNA	chrX:102012556-102104798:+	--
ENSOARG00000025392	0	0	1	0.32441	0	1	0	0.33377	0.971955	-0.0410386	1	1	down	no	--	lincRNA	chrX:102512476-102538639:+	--
ENSOARG00000025393	0	1	2	0.993898	2	2	2	1.96831	0.504949	-0.98579	0.658701	1	down	no	--	lincRNA	chrX:103591199-103593096:+	--
ENSOARG00000025395	3	4	7	4.64784	4	3	1	2.64701	1.75588	0.812194	0.520291	1	up	no	--	lincRNA	chrX:108081532-108157886:-	--
ENSOARG00000025396	2	0	0	0.664437	3	1	6	3.24077	0.205024	-2.28613	0.297202	1	down	no	--	lincRNA	chrX:108081532-108091390:+	--
ENSOARG00000025397	9	4	11	7.93879	17	8	9	11.1778	0.710227	-0.493648	0.582299	1	down	no	--	lincRNA	chrX:108192306-108198222:-	--
ENSOARG00000025400	0	0	1	0.32441	0	0	1	0.318614	1.01819	0.0260055	1	1	up	no	--	lincRNA	chrX:113547774-113557662:-	--
ENSOARG00000025401	0	1	0	0.345079	0	0	0	0	Inf	Inf	0.982965	1	up	no	--	lincRNA	chrX:118457156-118457912:+	--
ENSOARG00000025402	9	4	4	5.66792	4	1	6	3.57254	1.58652	0.665867	0.580686	1	up	no	--	lincRNA	chrX:120795612-120797482:-	--
ENSOARG00000025403	6	2	5	4.30552	7	3	17	8.74016	0.492613	-1.02147	0.297881	1	down	no	--	lincRNA	chrX:121614233-121615282:+	--
ENSOARG00000025404	0	2	0	0.690157	1	0	0	0.331772	2.08021	1.05673	0.889932	1	up	no	--	lincRNA	chrX:122495282-122619516:+	--
ENSOARG00000025405	0	1	0	0.345079	0	0	0	0	Inf	Inf	0.982965	1	up	no	--	lincRNA	chrX:123220149-123221761:-	--
ENSOARG00000025406	15	26	17	19.4703	14	16	8	12.534	1.55339	0.635422	0.351638	1	up	no	--	lincRNA	chrX:124901153-124903389:+	--
ENSOARG00000025407	1	0	0	0.332218	0	0	1	0.318614	1.0427	0.0603214	1	1	up	no	--	lincRNA	chrX:125777845-125780758:-	--
ENSOARG00000025408	99	75	84	86.0209	87	101	124	102.083	0.842656	-0.246985	0.53144	1	down	no	--	lincRNA	chrX:125822205-125823413:-	--
ENSOARG00000025410	15	8	11	11.3124	12	8	11	10.1562	1.11384	0.155548	0.874623	1	up	no	--	lincRNA	chrX:126923471-126927153:-	--
ENSOARG00000025411	2	6	4	4.03255	1	3	0	1.33308	3.02498	1.59693	0.262671	1	up	no	--	lincRNA	chrX:129003928-129007334:-	--
ENSOARG00000025412	3	8	7	6.02815	11	7	3	6.94173	0.868394	-0.203579	0.890266	1	down	no	--	lincRNA	chr12:522719-678684:+	--
ENSOARG00000025414	2	7	6	5.02645	6	3	3	3.94779	1.27323	0.348495	0.809888	1	up	no	--	lincRNA	chr12:681578-853837:+	--
ENSOARG00000025417	0	0	2	0.648819	1	1	1	0.984157	0.659264	-0.601072	1	1	down	no	--	lincRNA	chr12:5568064-5590169:-	--
ENSOARG00000025418	0	0	1	0.32441	0	0	0	0	Inf	Inf	0.991273	1	up	no	--	lincRNA	chr12:5761663-5795600:-	--
ENSOARG00000025419	0	0	0	0	3	0	0	0.995317	#NAME?	#NAME?	0.279011	1	down	no	--	lincRNA	chr12:6401248-6425424:+	--
ENSOARG00000025423	1	1	1	1.00171	1	2	0	0.999313	1.0024	0.00345241	1	1	up	no	--	lincRNA	chr12:7298243-7304939:+	--
ENSOARG00000025425	0	0	0	0	0	0	1	0.318614	#NAME?	#NAME?	1	1	down	no	--	lincRNA	chr12:7917736-7977782:-	--
ENSOARG00000025426	2	1	0	1.00952	0	0	0	0	Inf	Inf	0.300436	1	up	no	--	lincRNA	chr12:7976412-8010103:+	--
ENSOARG00000025428	0	0	1	0.32441	0	0	0	0	Inf	Inf	0.991273	1	up	no	--	lincRNA	chr12:9992245-9997264:-	--
ENSOARG00000025433	9	8	13	9.96792	1	7	2	3.30539	3.01565	1.59247	0.155571	1	up	no	--	lincRNA	chr12:16594474-16650905:-	--
ENSOARG00000025442	0	0	1	0.32441	0	1	1	0.652384	0.497267	-1.00791	1	1	down	no	--	lincRNA	chr12:26036768-26039181:+	--
ENSOARG00000025443	0	1	0	0.345079	0	0	0	0	Inf	Inf	0.982965	1	up	no	--	lincRNA	chr12:26847033-26855415:+	--
ENSOARG00000025444	6	11	3	6.76241	4	5	7	5.22624	1.29393	0.371763	0.766749	1	up	no	--	lincRNA	chr12:28788196-28812560:-	--
ENSOARG00000025446	0	1	1	0.669488	2	0	0	0.663544	1.00896	0.0128659	1	1	up	no	--	lincRNA	chr12:34057424-34144099:+	--
ENSOARG00000025447	1	0	1	0.656628	0	1	1	0.652384	1.0065	0.009354	1	1	up	no	--	lincRNA	chr12:38429229-38537201:+	--
ENSOARG00000025448	0	2	1	1.01457	1	2	3	1.95516	0.518919	-0.946419	0.658609	1	down	no	--	lincRNA	chr12:40094869-40098008:+	--
ENSOARG00000025449	12	10	9	10.3571	11	8	10	9.5058	1.08956	0.12374	0.920347	1	up	no	--	lincRNA	chr12:40373137-40387133:+	--
ENSOARG00000025450	1	2	3	1.9956	5	2	3	3.28224	0.608	-0.717857	0.660297	1	down	no	--	lincRNA	chr12:41312990-41316656:+	--
ENSOARG00000025451	1	5	2	2.70643	7	3	2	3.96094	0.683279	-0.549453	0.709198	1	down	no	--	lincRNA	chr12:43458472-43471060:-	--
ENSOARG00000025453	2	0	0	0.664437	4	2	1	2.31324	0.287232	-1.79971	0.488211	1	down	no	--	lincRNA	chr12:46447871-46463855:+	--
ENSOARG00000025455	0	0	0	0	1	0	0	0.331772	#NAME?	#NAME?	1	1	down	no	--	lincRNA	chr12:48573125-48625091:+	--
ENSOARG00000025456	1	2	0	1.02238	0	3	0	1.00131	1.02104	0.0300363	1	1	up	no	--	lincRNA	chr12:48797277-48797873:-	--
ENSOARG00000025458	0	0	0	0	0	0	1	0.318614	#NAME?	#NAME?	1	1	down	no	--	lincRNA	chr12:52699662-52701910:-	--
ENSOARG00000025459	0	0	1	0.32441	0	0	0	0	Inf	Inf	0.991273	1	up	no	--	lincRNA	chr12:53507564-53604089:-	--
ENSOARG00000025462	4	1	3	2.64718	4	5	3	3.95178	0.66987	-0.578046	0.709766	1	down	no	--	lincRNA	chr12:61898844-61901555:-	--
ENSOARG00000025463	13	18	9	13.4499	17	9	13	12.786	1.05192	0.0730301	0.967613	1	up	no	--	lincRNA	chr12:62613982-62615810:-	--
ENSOARG00000025464	7	2	6	4.96214	3	6	2	3.63517	1.36504	0.448942	0.721976	1	up	no	--	lincRNA	chr12:68769977-68771790:+	--
ENSOARG00000025465	0	1	1	0.669488	2	1	0	0.997315	0.671291	-0.57499	1	1	down	no	--	lincRNA	chr12:68996915-68997668:-	--
ENSOARG00000025467	0	1	1	0.669488	0	0	1	0.318614	2.10125	1.07125	0.996556	1	up	no	--	lincRNA	chr12:73101430-73103824:-	--
ENSOARG00000025468	0	2	1	1.01457	0	0	2	0.637229	1.59216	0.670981	1	1	up	no	--	lincRNA	chr12:75407469-75428697:-	--
ENSOARG00000025469	0	0	0	0	0	0	1	0.318614	#NAME?	#NAME?	1	1	down	no	--	lincRNA	chr12:75594465-75601647:+	--
ENSOARG00000025471	0	0	0	0	0	0	1	0.318614	#NAME?	#NAME?	1	1	down	no	--	lincRNA	chr12:77614425-77642026:-	--
ENSOARG00000025472	0	0	0	0	1	0	0	0.331772	#NAME?	#NAME?	1	1	down	no	--	lincRNA	chr12:77881996-77901353:-	--
ENSOARG00000025473	14	8	8	10.007	14	9	9	10.5163	0.95157	-0.0716187	0.980005	1	down	no	--	lincRNA	chr12:77920132-77921048:+	--
ENSOARG00000025474	415	464	493	457.921	456	507	483	474.4	0.965263	-0.0510058	0.837992	1	down	no	--	lincRNA	chr12:78017781-78023195:+	--
ENSOARG00000025478	0	1	0	0.345079	2	1	2	1.63454	0.211116	-2.24389	0.355358	1	down	no	--	lincRNA	chr12:78533854-78566392:-	--
ENSOARG00000025479	0	0	0	0	1	1	0	0.665542	#NAME?	#NAME?	0.505835	1	down	no	--	lincRNA	chr12:78592696-78595254:-	--
ENSOARG00000025480	4	3	1	2.68852	0	2	1	0.986155	2.72627	1.44693	0.414344	1	up	no	--	lincRNA	chr12:78703719-78805612:-	--
ENSOARG00000025481	19	19	27	21.6277	21	28	15	21.092	1.0254	0.0361851	0.96205	1	up	no	--	lincRNA	chr12:78780120-79049714:-	--
ENSOARG00000025482	18	14	19	16.9748	15	19	18	17.0533	0.995399	-0.00665267	1	1	down	no	--	lincRNA	chr12:78854696-79053579:-	--
ENSOARG00000025483	24	17	29	23.2475	15	22	25	20.2849	1.14605	0.196668	0.758874	1	up	no	--	lincRNA	chr12:78873778-78886087:-	--
ENSOARG00000025484	0	0	0	0	0	1	0	0.33377	#NAME?	#NAME?	1	1	down	no	--	lincRNA	chr12:78939953-78982616:-	--
ENSOARG00000025486	1	1	0	0.677297	1	0	2	0.969001	0.698965	-0.516709	1	1	down	no	--	lincRNA	chr1:485106-684294:-	--
ENSOARG00000025487	1	1	1	1.00171	0	0	0	0	Inf	Inf	0.299716	1	up	no	--	lincRNA	chr1:522174-679187:-	--
ENSOARG00000025488	5	2	6	4.29771	2	5	4	3.60685	1.19154	0.252827	0.88853	1	up	no	--	lincRNA	chr1:798541-803635:+	--
ENSOARG00000025489	2166	1774	1684	1878.06	1959	1323	1939	1709.31	1.09872	0.135827	0.536047	1	up	no	--	lincRNA	chr1:891736-948267:+	--
ENSOARG00000025492	5	4	12	6.93432	9	5	2	5.29203	1.31033	0.389934	0.704422	1	up	no	--	lincRNA	chr1:1039061-1164690:+	--
ENSOARG00000025493	1	2	0	1.02238	0	0	0	0	Inf	Inf	0.301587	1	up	no	--	lincRNA	chr1:1045642-1161882:+	--
ENSOARG00000025495	0	2	0	0.690157	0	0	0	0	Inf	Inf	0.441892	1	up	no	--	lincRNA	chr1:2832976-2839242:+	--
ENSOARG00000025496	0	1	0	0.345079	0	0	0	0	Inf	Inf	0.982965	1	up	no	--	lincRNA	chr1:3088617-3108492:+	--
ENSOARG00000025498	0	0	0	0	0	1	0	0.33377	#NAME?	#NAME?	1	1	down	no	--	lincRNA	chr1:3955875-3974955:+	--
ENSOARG00000025500	209	255	198	221.662	293	237	231	249.913	0.886957	-0.173064	0.551963	1	down	no	--	lincRNA	chr1:5382033-5387322:-	--
ENSOARG00000025502	1	0	0	0.332218	1	0	1	0.650386	0.510802	-0.969165	1	1	down	no	--	lincRNA	chr1:5459827-5461433:-	--
ENSOARG00000025503	0	1	0	0.345079	0	0	0	0	Inf	Inf	0.982965	1	up	no	--	lincRNA	chr1:5546396-5582498:+	--
ENSOARG00000025505	0	2	5	2.31221	4	2	5	3.5877	0.644481	-0.63379	0.713015	1	down	no	--	lincRNA	chr1:9484343-9492692:-	--
ENSOARG00000025507	40	102	43	62.4364	49	31	39	39.0297	1.59972	0.677816	0.191166	1	up	no	--	lincRNA	chr1:9905187-9912815:-	--
ENSOARG00000025508	3	5	3	3.69528	3	5	5	4.25724	0.867999	-0.204235	0.926862	1	down	no	--	lincRNA	chr1:9942616-10006272:+	--
ENSOARG00000025512	4	5	4	4.35191	6	1	8	4.87332	0.893007	-0.163257	0.937495	1	down	no	--	lincRNA	chr1:18435711-18438733:+	--
ENSOARG00000025513	126	124	106	119.037	119	87	85	95.6011	1.24514	0.316307	0.395482	1	up	no	--	lincRNA	chr1:24180551-24278603:-	--
ENSOARG00000025514	15	14	16	15.0049	7	10	16	10.7579	1.39478	0.480036	0.530134	1	up	no	--	lincRNA	chr1:27103901-27108637:+	--
ENSOARG00000025518	1	3	1	1.69186	3	0	3	1.95116	0.867107	-0.205718	1	1	down	no	--	lincRNA	chr1:37923485-37929107:+	--
ENSOARG00000025519	7	11	9	9.04108	7	12	7	8.55795	1.05645	0.0792306	0.972103	1	up	no	--	lincRNA	chr1:38794583-38796108:+	--
ENSOARG00000025521	7	6	11	7.96451	7	5	13	8.13324	0.979254	-0.0302454	1	1	down	no	--	lincRNA	chr1:43033018-43091076:-	--
ENSOARG00000025522	4	1	7	3.94482	4	5	6	4.90763	0.803814	-0.315066	0.850416	1	down	no	--	lincRNA	chr1:43541411-43542272:-	--
ENSOARG00000025523	0	1	0	0.345079	0	0	0	0	Inf	Inf	0.982965	1	up	no	--	lincRNA	chr1:44551982-44553227:+	--
ENSOARG00000025524	0	1	0	0.345079	0	0	0	0	Inf	Inf	0.982965	1	up	no	--	lincRNA	chr1:48509795-48511986:+	--
ENSOARG00000025526	0	2	0	0.690157	0	1	0	0.33377	2.06776	1.04807	0.889695	1	up	no	--	lincRNA	chr1:59806083-59807717:-	--
ENSOARG00000025527	2	6	2	3.38373	6	4	6	5.2374	0.64607	-0.630237	0.59713	1	down	no	--	lincRNA	chr1:59844937-60011169:-	--
ENSOARG00000025528	6	15	7	9.44036	10	11	7	9.21949	1.02396	0.0341542	1	1	up	no	--	lincRNA	chr1:59931078-59936020:-	--
ENSOARG00000025529	0	2	2	1.33898	3	2	2	2.30009	0.582142	-0.780557	0.704021	1	down	no	--	lincRNA	chr1:61873239-61893271:+	--
ENSOARG00000025532	0	0	0	0	1	0	0	0.331772	#NAME?	#NAME?	1	1	down	no	--	lincRNA	chr1:64507789-64520342:-	--
ENSOARG00000025533	6	16	4	8.81221	4	4	5	4.25524	2.07091	1.05026	0.294028	1	up	no	--	lincRNA	chr1:65619140-65732215:+	--
ENSOARG00000025536	9	9	4	7.39331	1	5	0	2.00062	3.69551	1.88577	0.225091	1	up	no	--	lincRNA	chr1:72035272-72059706:+	--
ENSOARG00000025538	177	124	132	144.414	86	78	109	89.2954	1.61727	0.693557	0.0564197	1	up	no	--	lincRNA	chr1:75582200-75603803:+	--
ENSOARG00000025539	13	5	21	12.8568	8	17	5	9.92134	1.29588	0.373928	0.630797	1	up	no	--	lincRNA	chr1:77684747-77699717:+	--
ENSOARG00000025540	5	0	40	14.6375	5	5	21	10.0186	1.46103	0.546984	0.586797	1	up	no	--	lincRNA	chr1:80922455-80924360:+	--
ENSOARG00000025543	3	11	6	6.73898	1	4	7	3.89715	1.72921	0.790109	0.480416	1	up	no	--	lincRNA	chr1:85943598-85955777:-	--
ENSOARG00000025544	1	4	2	2.36135	10	2	3	4.94111	0.4779	-1.06522	0.395122	1	down	no	--	lincRNA	chr1:86962612-87060305:+	--
ENSOARG00000025546	6	11	5	7.41122	12	6	4	7.25834	1.02106	0.0300715	1	1	up	no	--	lincRNA	chr1:93070416-93074909:+	--
ENSOARG00000025547	1	2	0	1.02238	1	0	0	0.331772	3.08156	1.62366	0.682762	1	up	no	--	lincRNA	chr1:93355440-93378362:+	--
ENSOARG00000025549	3	1	0	1.34173	0	0	0	0	Inf	Inf	0.195531	1	up	no	--	lincRNA	chr1:99473909-99478623:+	--
ENSOARG00000025557	0	0	0	0	1	0	1	0.650386	#NAME?	#NAME?	0.50723	1	down	no	--	lincRNA	chr1:104515795-104658975:+	--
ENSOARG00000025559	7	4	4	5.00348	4	2	10	5.18077	0.965779	-0.0502345	1	1	down	no	--	lincRNA	chr1:109264963-109270297:+	--
ENSOARG00000025560	2	0	1	0.988847	1	0	1	0.650386	1.5204	0.604449	0.994129	1	up	no	--	lincRNA	chr1:111381716-111526818:-	--
ENSOARG00000025561	2	3	6	3.64613	5	1	0	1.99263	1.82981	0.871692	0.667314	1	up	no	--	lincRNA	chr1:113860608-113872443:+	--
ENSOARG00000025562	0	0	2	0.648819	1	1	1	0.984157	0.659264	-0.601072	1	1	down	no	--	lincRNA	chr1:114570948-114573332:-	--
ENSOARG00000025563	2	1	0	1.00952	0	0	0	0	Inf	Inf	0.300436	1	up	no	--	lincRNA	chr1:115359833-115523110:+	--
ENSOARG00000025564	3	4	6	4.32343	1	2	0	0.999313	4.3264	2.11317	0.14209	1	up	no	--	lincRNA	chr1:118805801-118931927:-	--
ENSOARG00000025565	4	12	13	9.68714	6	4	7	5.55601	1.74354	0.802021	0.381926	1	up	no	--	lincRNA	chr1:119133330-119308013:+	--
ENSOARG00000025571	0	0	4	1.29764	2	0	0	0.663544	1.95562	0.967623	0.761417	1	up	no	--	lincRNA	chr1:124220286-124226245:-	--
ENSOARG00000025572	2	3	0	1.69967	1	3	0	1.33308	1.27499	0.350491	0.990263	1	up	no	--	lincRNA	chr1:125840701-125841901:+	--
ENSOARG00000025574	0	0	1	0.32441	0	0	0	0	Inf	Inf	0.991273	1	up	no	--	lincRNA	chr1:128107018-128107509:-	--
ENSOARG00000025579	187	187	135	170.45	187	129	151	153.209	1.11254	0.153851	0.646964	1	up	no	--	lincRNA	chr1:145740519-145905104:-	--
ENSOARG00000025585	2	13	2	5.79928	10	6	7	7.55064	0.768051	-0.380726	0.851419	1	down	no	--	lincRNA	chr1:163581126-163587857:-	--
ENSOARG00000025588	1	0	0	0.332218	0	0	0	0	Inf	Inf	0.991273	1	up	no	--	lincRNA	chr1:169229774-169237355:-	--
ENSOARG00000025589	1	3	5	2.9895	8	0	2	3.29141	0.908275	-0.138799	0.932477	1	down	no	--	lincRNA	chr1:170942793-170953651:+	--
ENSOARG00000025590	0	1	3	1.31831	0	0	2	0.637229	2.06881	1.0488	0.844036	1	up	no	--	lincRNA	chr1:171108018-171136794:+	--
ENSOARG00000025592	605	451	572	542.185	449	651	316	466.932	1.16116	0.215572	0.490527	1	up	no	--	lincRNA	chr1:181398774-181400786:+	--
ENSOARG00000025595	72	53	47	57.4562	6	41	55	33.199	1.73066	0.791322	0.25884	1	up	no	--	lincRNA	chr1:184664161-184685932:-	--
ENSOARG00000025596	0	0	0	0	0	1	0	0.33377	#NAME?	#NAME?	1	1	down	no	--	lincRNA	chr1:187586052-187650171:+	--
ENSOARG00000025597	2	0	1	0.988847	0	1	2	0.970999	1.01838	0.0262772	1	1	up	no	--	lincRNA	chr1:188953503-188995664:+	--
ENSOARG00000025598	1	3	6	3.31391	0	2	0	0.66754	4.96436	2.31161	0.289304	1	up	no	--	lincRNA	chr1:191007692-191019922:-	--
ENSOARG00000025602	0	0	1	0.32441	0	0	0	0	Inf	Inf	0.991273	1	up	no	--	lincRNA	chr1:202893090-202900327:-	--
ENSOARG00000025604	15	7	4	8.69647	8	4	8	6.53817	1.33011	0.411542	0.680372	1	up	no	--	lincRNA	chr1:203239417-203280483:-	--
ENSOARG00000025605	3	5	7	4.99292	2	4	19	8.0523	0.620061	-0.689518	0.481728	1	down	no	--	lincRNA	chr1:203329901-203333764:-	--
ENSOARG00000025606	0	1	2	0.993898	0	0	0	0	Inf	Inf	0.29898	1	up	no	--	lincRNA	chr1:206801632-206804422:+	--
ENSOARG00000025610	3	0	0	0.996655	0	0	0	0	Inf	Inf	0.277037	1	up	no	--	lincRNA	chr1:213668263-213714898:+	--
ENSOARG00000025612	1	0	0	0.332218	0	0	0	0	Inf	Inf	0.991273	1	up	no	--	lincRNA	chr1:216473183-216476208:-	--
ENSOARG00000025613	55	56	46	52.5193	52	39	81	56.0769	0.936557	-0.0945611	0.833703	1	down	no	--	lincRNA	chr1:219880971-220206244:-	--
ENSOARG00000025614	2	4	0	2.04475	0	4	2	1.97231	1.03673	0.05204	1	1	up	no	--	lincRNA	chr1:223446876-223448055:-	--
ENSOARG00000025615	0	0	1	0.32441	4	0	1	1.6457	0.197125	-2.34282	0.353247	1	down	no	--	lincRNA	chr1:224894006-224954099:-	--
ENSOARG00000025616	0	1	0	0.345079	0	0	0	0	Inf	Inf	0.982965	1	up	no	--	lincRNA	chr1:227771316-227923680:+	--
ENSOARG00000025618	0	0	0	0	0	0	2	0.637229	#NAME?	#NAME?	0.459225	1	down	no	--	lincRNA	chr1:228040041-228055166:-	--
ENSOARG00000025620	6	4	7	5.64449	3	17	1	6.98802	0.807738	-0.308041	0.740733	1	down	no	--	lincRNA	chr1:229563882-229741892:-	--
ENSOARG00000025622	0	2	1	1.01457	1	0	0	0.331772	3.05802	1.6126	0.682447	1	up	no	--	lincRNA	chr1:239177860-239178701:+	--
ENSOARG00000025623	8	3	9	6.61267	9	6	9	7.8561	0.841724	-0.24858	0.840494	1	down	no	--	lincRNA	chr1:240235977-240237423:-	--
ENSOARG00000025625	255	104	168	175.105	197	176	176	180.179	0.971839	-0.0412113	0.960374	1	down	no	--	lincRNA	chr1:245254734-245307064:-	--
ENSOARG00000025626	2	0	0	0.664437	0	0	0	0	Inf	Inf	0.444275	1	up	no	--	lincRNA	chr1:245911769-245917368:+	--
ENSOARG00000025627	0	2	0	0.690157	0	0	0	0	Inf	Inf	0.441892	1	up	no	--	lincRNA	chr1:247020144-247087789:+	--
ENSOARG00000025628	0	4	1	1.70472	3	4	2	2.96763	0.574441	-0.799771	0.706212	1	down	no	--	lincRNA	chr1:247822713-247825482:-	--
ENSOARG00000025629	2	0	0	0.664437	0	0	0	0	Inf	Inf	0.444275	1	up	no	--	lincRNA	chr1:248315244-248316946:-	--
ENSOARG00000025631	0	1	0	0.345079	1	0	1	0.650386	0.530575	-0.914372	1	1	down	no	--	lincRNA	chr1:251394380-251395753:+	--
ENSOARG00000025632	2	0	1	0.988847	2	2	1	1.6497	0.59941	-0.738384	0.815044	1	down	no	--	lincRNA	chr1:251419262-251497362:+	--
ENSOARG00000025633	0	0	0	0	1	0	2	0.969001	#NAME?	#NAME?	0.300172	1	down	no	--	lincRNA	chr1:252722136-252724322:-	--
ENSOARG00000025634	17	33	15	21.9015	11	21	24	18.3054	1.19645	0.258757	0.716646	1	up	no	--	lincRNA	chr1:253580414-253584230:-	--
ENSOARG00000025635	3208	1934	1839	2329.73	2105	2300	2785	2353.39	0.989945	-0.0145803	0.961743	1	down	no	--	lincRNA	chr1:254235176-254258083:+	--
ENSOARG00000025638	5	2	1	2.67566	3	3	2	2.63386	1.01587	0.0227182	1	1	up	no	--	lincRNA	chr1:261789777-261885079:-	--
ENSOARG00000025640	2	2	0	1.35459	0	6	2	2.63985	0.513133	-0.962595	0.573424	1	down	no	--	lincRNA	chr1:262701571-262705739:-	--
ENSOARG00000025641	0	3	0	1.03524	1	1	0	0.665542	1.55548	0.637358	0.865463	1	up	no	--	lincRNA	chr1:262959649-262963713:+	--
ENSOARG00000025645	0	8	1	3.08504	1	3	0	1.33308	2.31421	1.21052	0.43172	1	up	no	--	lincRNA	chr1:266854180-266866713:-	--
ENSOARG00000025646	0	1	0	0.345079	0	0	1	0.318614	1.08306	0.115115	1	1	up	no	--	lincRNA	chr1:268540092-268546361:+	--
ENSOARG00000025647	8	6	4	6.02586	1	4	3	2.6227	2.29758	1.20012	0.299559	1	up	no	--	lincRNA	chr1:269392468-269440315:+	--
ENSOARG00000025648	4	6	3	4.37257	4	1	3	2.6167	1.67103	0.740734	0.594186	1	up	no	--	lincRNA	chr1:270928864-271050083:-	--
ENSOARG00000025649	0	0	0	0	1	0	0	0.331772	#NAME?	#NAME?	1	1	down	no	--	lincRNA	chr1:272846322-272859046:+	--
ENSOARG00000025650	6	7	5	6.03091	4	9	5	5.92409	1.01803	0.0257817	1	1	up	no	--	lincRNA	chr17:3621722-3719234:-	--
ENSOARG00000025651	0	0	1	0.32441	0	0	2	0.637229	0.509095	-0.973995	0.917728	1	down	no	--	lincRNA	chr17:5211615-5227102:+	--
ENSOARG00000025652	0	0	0	0	0	0	1	0.318614	#NAME?	#NAME?	1	1	down	no	--	lincRNA	chr17:5369921-5398864:+	--
ENSOARG00000025656	4	1	2	2.32277	5	0	7	3.88916	0.597242	-0.743611	0.600446	1	down	no	--	lincRNA	chr17:12837002-12840634:-	--
ENSOARG00000025657	0	0	0	0	0	2	2	1.30477	#NAME?	#NAME?	0.196799	1	down	no	--	lincRNA	chr17:16033122-16185075:-	--
ENSOARG00000025658	3	2	7	3.95768	4	5	2	3.63317	1.08932	0.123427	0.981071	1	up	no	--	lincRNA	chr17:17669436-17673568:-	--
ENSOARG00000025659	4	1	5	3.296	1	1	1	0.984157	3.34906	1.74376	0.269612	1	up	no	--	lincRNA	chr17:18369210-18447030:+	--
ENSOARG00000025663	0	0	0	0	0	0	1	0.318614	#NAME?	#NAME?	1	1	down	no	--	lincRNA	chr17:22645442-22669326:-	--
ENSOARG00000025666	3	0	0	0.996655	2	1	0	0.997315	0.999339	-0.00095375	1	1	down	no	--	lincRNA	chr17:27680899-27812946:-	--
ENSOARG00000025667	11	15	11	12.3991	11	12	8	10.2037	1.21516	0.281149	0.740703	1	up	no	--	lincRNA	chr17:34045215-34048697:+	--
ENSOARG00000025668	21	13	10	14.7067	13	11	16	13.0823	1.12416	0.168854	0.846897	1	up	no	--	lincRNA	chr17:34053296-34054454:+	--
ENSOARG00000025669	0	0	0	0	0	1	0	0.33377	#NAME?	#NAME?	1	1	down	no	--	lincRNA	chr17:34730032-34736009:-	--
ENSOARG00000025670	11	11	11	11.0188	6	11	14	10.1227	1.08852	0.122369	0.921874	1	up	no	--	lincRNA	chr17:35229901-35299146:+	--
ENSOARG00000025676	3	4	3	3.3502	4	4	5	4.25524	0.787311	-0.344994	0.829642	1	down	no	--	lincRNA	chr17:44590631-44785361:+	--
ENSOARG00000025678	0	1	0	0.345079	0	0	0	0	Inf	Inf	0.982965	1	up	no	--	lincRNA	chr17:45408201-45411985:-	--
ENSOARG00000025680	0	0	0	0	0	1	0	0.33377	#NAME?	#NAME?	1	1	down	no	--	lincRNA	chr17:49073571-49074421:+	--
ENSOARG00000025681	24	26	33	27.6508	20	28	23	23.3091	1.18626	0.246426	0.676828	1	up	no	--	lincRNA	chr17:49552168-49566888:-	--
ENSOARG00000025683	4	7	1	4.06883	5	5	4	4.60217	0.884112	-0.177698	0.932322	1	down	no	--	lincRNA	chr17:55052408-55055252:+	--
ENSOARG00000025684	8	25	25	19.395	6	32	19	18.7249	1.03578	0.0507196	1	1	up	no	--	lincRNA	chr17:59679324-59737034:-	--
ENSOARG00000025685	0	0	3	0.973229	0	0	2	0.637229	1.52728	0.610968	0.951684	1	up	no	--	lincRNA	chr17:60200131-60204281:+	--
ENSOARG00000025686	340	278	200	273.768	358	336	311	330.01	0.829574	-0.269557	0.348938	1	down	no	--	lincRNA	chr17:61944688-62006129:+	--
ENSOARG00000025688	2	1	6	2.95597	0	4	2	1.97231	1.49874	0.583747	0.736224	1	up	no	--	lincRNA	chr17:62205770-62206556:-	--
ENSOARG00000025691	2	1	1	1.33393	0	2	2	1.30477	1.02235	0.0318835	1	1	up	no	--	lincRNA	chr17:66974821-66976941:-	--
ENSOARG00000025692	1	3	5	2.9895	7	4	6	5.56917	0.536795	-0.897557	0.450731	1	down	no	--	lincRNA	chr17:67098730-67119131:+	--
ENSOARG00000025693	6	8	10	7.99804	5	7	4	5.26971	1.51774	0.601922	0.538715	1	up	no	--	lincRNA	chr17:68037946-68124857:+	--
ENSOARG00000025695	0	0	0	0	1	0	0	0.331772	#NAME?	#NAME?	1	1	down	no	--	lincRNA	chr17:69057571-69061534:+	--
ENSOARG00000025697	0	0	0	0	1	0	0	0.331772	#NAME?	#NAME?	1	1	down	no	--	lincRNA	chr17:70086605-70099727:+	--
ENSOARG00000025699	2	8	1	3.74948	0	6	2	2.63985	1.42034	0.506233	0.824418	1	up	no	--	lincRNA	chr17:70457079-70468862:+	--
ENSOARG00000025701	14	16	17	15.6873	21	22	17	19.7266	0.795235	-0.330547	0.637537	1	down	no	--	lincRNA	chr17:70495492-70501242:-	--
ENSOARG00000025702	2	1	8	3.60479	10	2	6	5.89695	0.611298	-0.710052	0.625791	1	down	no	--	lincRNA	chr17:70520104-70522300:-	--
ENSOARG00000025703	5	5	4	4.68412	2	7	2	3.63716	1.28785	0.364965	0.801918	1	up	no	--	lincRNA	chr17:70641860-70698565:-	--
ENSOARG00000025704	15	12	19	15.288	14	11	2	8.95351	1.70749	0.771875	0.344273	1	up	no	--	lincRNA	chr17:70666176-70788318:+	--
ENSOARG00000025705	3	0	0	0.996655	5	3	1	2.97879	0.334584	-1.57956	0.559547	1	down	no	--	lincRNA	chr17:70668874-70827897:-	--
ENSOARG00000025706	20	11	21	17.2528	12	12	23	15.3146	1.12656	0.171922	0.822849	1	up	no	--	lincRNA	chr17:70969035-70970415:-	--
ENSOARG00000025707	0	0	1	0.32441	1	2	1	1.31793	0.246151	-2.02238	0.489207	1	down	no	--	lincRNA	chr17:70973519-70975904:+	--
ENSOARG00000025708	2	0	0	0.664437	0	0	1	0.318614	2.0854	1.06032	0.899005	1	up	no	--	lincRNA	chr17:70994293-71061903:+	--
ENSOARG00000025709	39	25	34	32.6134	47	38	41	41.3397	0.788912	-0.342064	0.525912	1	down	no	--	lincRNA	chr17:71096542-71102022:+	--
ENSOARG00000025710	0	0	2	0.648819	0	0	0	0	Inf	Inf	0.445727	1	up	no	--	lincRNA	chr17:71225798-71292372:-	--
ENSOARG00000025711	1	3	3	2.34068	3	5	5	4.25724	0.549813	-0.862988	0.522365	1	down	no	--	lincRNA	chr17:71337608-71458137:+	--
ENSOARG00000025712	16	25	26	22.3771	25	28	20	24.0122	0.931908	-0.101741	0.897328	1	down	no	--	lincRNA	chr17:71385150-71387121:-	--
ENSOARG00000025713	283	232	241	252.259	287	221	285	259.787	0.971022	-0.0424241	0.885467	1	down	no	--	lincRNA	chr17:71560277-71561805:-	--
ENSOARG00000025714	2	13	7	7.42133	11	9	13	10.7954	0.687452	-0.540669	0.573388	1	down	no	--	lincRNA	chr17:71611707-71713012:-	--
ENSOARG00000025715	252	200	240	230.593	360	169	217	244.984	0.941256	-0.0873408	0.792107	1	down	no	--	lincRNA	chr17:71621658-71642698:+	--
ENSOARG00000025716	0	0	1	0.32441	0	0	0	0	Inf	Inf	0.991273	1	up	no	--	lincRNA	chr17:71659505-71663507:-	--
ENSOARG00000025718	1	1	1	1.00171	1	0	0	0.331772	3.01926	1.5942	0.681915	1	up	no	--	lincRNA	chr17:71695522-71850950:+	--
ENSOARG00000025719	3	4	5	3.99902	3	5	4	3.93862	1.01533	0.021954	1	1	up	no	--	lincRNA	chr17:71761047-71762798:+	--
ENSOARG00000025720	0	1	4	1.64272	2	1	4	2.27177	0.7231	-0.467734	0.901534	1	down	no	--	lincRNA	chr17:71765828-71768542:+	--
ENSOARG00000025721	4	0	6	3.27533	4	1	3	2.6167	1.2517	0.323891	0.871961	1	up	no	--	lincRNA	chr17:71816466-71819100:+	--
ENSOARG00000025723	260	249	230	246.916	212	217	264	226.878	1.08832	0.122101	0.68292	1	up	no	--	lincRNA	chr17:72031647-72084547:+	--
ENSOARG00000025724	0	2	3	1.66339	0	3	1	1.31992	1.26021	0.333667	0.98989	1	up	no	--	lincRNA	chr17:72116217-72123839:-	--
ENSOARG00000025727	0	0	2	0.648819	0	0	0	0	Inf	Inf	0.445727	1	up	no	--	lincRNA	chr2:379947-388737:+	--
ENSOARG00000025729	2	2	0	1.35459	0	0	1	0.318614	4.25152	2.08798	0.481889	1	up	no	--	lincRNA	chr2:414748-746557:+	--
ENSOARG00000025730	1	1	0	0.677297	1	0	0	0.331772	2.04145	1.0296	0.996962	1	up	no	--	lincRNA	chr2:421275-618848:-	--
ENSOARG00000025731	1	0	0	0.332218	1	2	1	1.31793	0.252077	-1.98807	0.489257	1	down	no	--	lincRNA	chr2:475258-618945:+	--
ENSOARG00000025732	0	2	3	1.66339	0	0	3	0.955843	1.74023	0.799278	0.936047	1	up	no	--	lincRNA	chr2:810371-894848:+	--
ENSOARG00000025733	156	152	161	156.508	127	112	152	127.947	1.22323	0.290693	0.397924	1	up	no	--	lincRNA	chr2:954711-1233648:-	--
ENSOARG00000025734	3	5	4	4.01969	4	9	2	4.96825	0.809075	-0.305654	0.849919	1	down	no	--	lincRNA	chr2:1131291-1237176:+	--
ENSOARG00000025736	0	2	0	0.690157	5	0	0	1.65886	0.416043	-1.2652	0.640563	1	down	no	--	lincRNA	chr2:4321229-4325054:+	--
ENSOARG00000025737	5	21	25	17.018	3	34	17	17.7599	0.958223	-0.0615669	0.914014	1	down	no	--	lincRNA	chr2:4441213-4448215:+	--
ENSOARG00000025738	9	2	4	4.97776	7	1	3	3.61202	1.37811	0.462692	0.722009	1	up	no	--	lincRNA	chr2:5607591-5622287:-	--
ENSOARG00000025740	1	0	1	0.656628	1	0	0	0.331772	1.97915	0.984883	0.996562	1	up	no	--	lincRNA	chr2:9445015-9446676:+	--
ENSOARG00000025743	2	0	4	1.96208	6	1	0	2.3244	0.84412	-0.24448	0.927409	1	down	no	--	lincRNA	chr2:15532406-15580456:-	--
ENSOARG00000025744	0	2	0	0.690157	1	0	0	0.331772	2.08021	1.05673	0.889932	1	up	no	--	lincRNA	chr2:20637975-20648006:+	--
ENSOARG00000025747	0	2	0	0.690157	0	0	0	0	Inf	Inf	0.441892	1	up	no	--	lincRNA	chr2:24775635-24805035:+	--
ENSOARG00000025748	1	4	1	2.03694	0	1	3	1.28961	1.5795	0.659467	0.82299	1	up	no	--	lincRNA	chr2:24940665-24945597:-	--
ENSOARG00000025749	9	0	9	5.90965	3	0	0	0.995317	5.93746	2.56985	0.21292	1	up	no	--	lincRNA	chr2:25258013-25350946:-	--
ENSOARG00000025750	2	0	0	0.664437	1	0	2	0.969001	0.685693	-0.544365	1	1	down	no	--	lincRNA	chr2:25906985-25927725:+	--
ENSOARG00000025751	43	57	39	46.6069	64	74	50	61.8631	0.753387	-0.408538	0.381504	1	down	no	--	lincRNA	chr2:27154702-27308031:-	--
ENSOARG00000025752	74	99	96	89.8903	54	43	62	52.0219	1.72793	0.789046	0.0634684	1	up	no	--	lincRNA	chr2:28989172-29003649:+	--
ENSOARG00000025753	13	6	19	12.5531	11	5	19	11.372	1.10386	0.142555	0.881007	1	up	no	--	lincRNA	chr2:29879434-29893011:+	--
ENSOARG00000025754	2	0	1	0.988847	3	2	3	2.6187	0.37761	-1.40503	0.431214	1	down	no	--	lincRNA	chr2:30627370-30678908:-	--
ENSOARG00000025755	3	1	1	1.66614	0	1	0	0.33377	4.99189	2.31959	0.348061	1	up	no	--	lincRNA	chr2:32070787-32074679:+	--
ENSOARG00000025756	0	0	1	0.32441	1	1	1	0.984157	0.329632	-1.60107	0.689359	1	down	no	--	lincRNA	chr2:33019438-33028116:-	--
ENSOARG00000025757	7	10	12	9.66923	8	12	16	11.7572	0.822406	-0.282077	0.746241	1	down	no	--	lincRNA	chr2:37175369-37176100:+	--
ENSOARG00000025759	15	9	17	13.6039	19	19	11	16.1501	0.842347	-0.247514	0.767033	1	down	no	--	lincRNA	chr2:38831586-38957512:-	--
ENSOARG00000025760	6	2	19	8.84725	8	19	3	9.95165	0.889023	-0.169707	0.974019	1	down	no	--	lincRNA	chr2:41291744-41586982:-	--
ENSOARG00000025761	942	723	739	802.18	813	701	900	790.457	1.01483	0.0212406	0.926249	1	up	no	--	lincRNA	chr2:43205223-43210162:+	--
ENSOARG00000025763	0	0	1	0.32441	0	2	0	0.66754	0.485977	-1.04104	0.907854	1	down	no	--	lincRNA	chr2:45941924-45954522:+	--
ENSOARG00000025764	0	0	0	0	0	1	0	0.33377	#NAME?	#NAME?	1	1	down	no	--	lincRNA	chr2:47122190-47127695:-	--
ENSOARG00000025765	0	5	1	2.0498	0	0	0	0	Inf	Inf	0.0953593	1	up	no	--	lincRNA	chr2:49498792-49506319:+	--
ENSOARG00000025766	0	1	0	0.345079	0	0	0	0	Inf	Inf	0.982965	1	up	no	--	lincRNA	chr2:50388292-50508316:-	--
ENSOARG00000025767	3	1	1	1.66614	0	1	3	1.28961	1.29197	0.369575	0.989673	1	up	no	--	lincRNA	chr2:55161531-55217512:-	--
ENSOARG00000025768	0	0	2	0.648819	0	2	2	1.30477	0.497267	-1.00791	0.863762	1	down	no	--	lincRNA	chr2:56132256-56181717:-	--
ENSOARG00000025769	0	0	1	0.32441	1	0	2	0.969001	0.334788	-1.57868	0.689194	1	down	no	--	lincRNA	chr2:56278135-56286820:-	--
ENSOARG00000025771	10	8	5	7.70486	6	10	8	7.87725	0.978116	-0.0319227	1	1	down	no	--	lincRNA	chr2:57856955-57927820:-	--
ENSOARG00000025772	28	44	21	31.2982	44	29	34	35.1102	0.891427	-0.165811	0.760458	1	down	no	--	lincRNA	chr2:64417126-64417920:+	--
ENSOARG00000025774	39	46	40	41.8065	36	41	36	37.0985	1.12691	0.172368	0.743981	1	up	no	--	lincRNA	chr2:72456763-72567306:+	--
ENSOARG00000025778	0	0	2	0.648819	0	0	1	0.318614	2.03638	1.02601	0.903625	1	up	no	--	lincRNA	chr2:79362308-79363579:+	--
ENSOARG00000025779	35	50	35	40.2359	40	98	74	69.5578	0.578453	-0.789729	0.102	1	down	no	--	lincRNA	chr2:79362308-79363579:-	--
ENSOARG00000025780	2	0	1	0.988847	0	0	2	0.637229	1.55179	0.633936	1	1	up	no	--	lincRNA	chr2:81398971-81564319:-	--
ENSOARG00000025783	36	58	38	44.302	29	25	35	29.1171	1.52151	0.605503	0.249966	1	up	no	--	lincRNA	chr2:88928604-88966029:+	--
ENSOARG00000025784	3	11	10	8.03662	4	4	8	5.21108	1.54222	0.625005	0.538852	1	up	no	--	lincRNA	chr2:89005766-89097118:-	--
ENSOARG00000025785	19	30	35	28.0188	10	7	26	13.9381	2.01024	1.00737	0.18825	1	up	no	--	lincRNA	chr2:89118565-89140392:-	--
ENSOARG00000025786	25	39	70	44.4722	27	79	67	56.6728	0.784718	-0.349754	0.564078	1	down	no	--	lincRNA	chr2:89795772-89821319:+	--
ENSOARG00000025790	1	0	0	0.332218	0	0	1	0.318614	1.0427	0.0603214	1	1	up	no	--	lincRNA	chr2:99106474-99111474:-	--
ENSOARG00000025796	17	23	49	29.4806	36	9	57	33.1087	0.890417	-0.167447	0.80384	1	down	no	--	lincRNA	chr2:106229454-106232139:+	--
ENSOARG00000025798	1	1	2	1.32612	4	2	1	2.31324	0.573271	-0.80271	0.704017	1	down	no	--	lincRNA	chr2:114046190-114223286:-	--
ENSOARG00000025802	0	0	2	0.648819	0	1	0	0.33377	1.94391	0.958961	0.90183	1	up	no	--	lincRNA	chr2:121001383-121139396:-	--
ENSOARG00000025803	0	1	1	0.669488	0	0	2	0.637229	1.05063	0.0712479	1	1	up	no	--	lincRNA	chr2:122614201-122698895:+	--
ENSOARG00000025804	14	2	14	9.88295	10	9	8	8.87057	1.11413	0.155915	0.863122	1	up	no	--	lincRNA	chr2:125725808-125754038:+	--
ENSOARG00000025808	2	7	9	5.99967	2	6	5	4.25924	1.40863	0.494289	0.674242	1	up	no	--	lincRNA	chr2:136213089-136218543:+	--
ENSOARG00000025812	1	0	0	0.332218	0	0	0	0	Inf	Inf	0.991273	1	up	no	--	lincRNA	chr2:151479914-151492382:+	--
ENSOARG00000025816	297	252	352	299.821	325	323	257	297.518	1.00774	0.0111259	0.944652	1	up	no	--	lincRNA	chr2:156611429-156617720:+	--
ENSOARG00000025818	31	145	37	72.3383	63	52	88	66.2958	1.09115	0.125844	0.767697	1	up	no	--	lincRNA	chr2:158541821-158546067:-	--
ENSOARG00000025819	19	78	20	39.7165	12	32	22	21.6714	1.83267	0.873944	0.16258	1	up	no	--	lincRNA	chr2:158647892-158699668:-	--
ENSOARG00000025820	0	0	0	0	1	0	0	0.331772	#NAME?	#NAME?	1	1	down	no	--	lincRNA	chr2:159475811-159552022:+	--
ENSOARG00000025821	181	180	169	177.071	121	201	169	161.078	1.09929	0.136567	0.674193	1	up	no	--	lincRNA	chr2:160136348-160361056:-	--
ENSOARG00000025823	0	0	0	0	0	2	2	1.30477	#NAME?	#NAME?	0.196799	1	down	no	--	lincRNA	chr2:161787904-161972956:+	--
ENSOARG00000025828	0	0	1	0.32441	0	1	2	0.970999	0.334099	-1.58165	0.689216	1	down	no	--	lincRNA	chr2:178282754-178289800:+	--
ENSOARG00000025829	0	0	0	0	0	1	0	0.33377	#NAME?	#NAME?	1	1	down	no	--	lincRNA	chr2:181710978-181723721:+	--
ENSOARG00000025830	0	0	1	0.32441	0	1	0	0.33377	0.971955	-0.0410386	1	1	down	no	--	lincRNA	chr2:184979039-185169369:-	--
ENSOARG00000025831	1	0	0	0.332218	0	0	0	0	Inf	Inf	0.991273	1	up	no	--	lincRNA	chr2:186563167-186592379:+	--
ENSOARG00000025834	8	9	151	54.7493	128	73	1	67.1507	0.81532	-0.294561	0.977835	1	down	no	--	lincRNA	chr2:193689806-193691931:+	--
ENSOARG00000025840	0	0	2	0.648819	2	0	0	0.663544	0.977808	-0.0323766	1	1	down	no	--	lincRNA	chr2:203865597-203866807:+	--
ENSOARG00000025841	182	154	179	171.675	216	207	172	195.555	0.877888	-0.187892	0.567994	1	down	no	--	lincRNA	chr2:207131480-207134257:+	--
ENSOARG00000025842	2	1	4	2.30715	5	3	7	4.89047	0.471765	-1.08386	0.394563	1	down	no	--	lincRNA	chr2:207647675-207649247:+	--
ENSOARG00000025843	0	0	1	0.32441	0	0	0	0	Inf	Inf	0.991273	1	up	no	--	lincRNA	chr2:207678095-207688957:-	--
ENSOARG00000025844	39	26	49	37.8246	55	69	38	53.385	0.708526	-0.497107	0.327937	1	down	no	--	lincRNA	chr2:208644640-208651490:+	--
ENSOARG00000025845	0	1	1	0.669488	0	0	0	0	Inf	Inf	0.500445	1	up	no	--	lincRNA	chr2:209436435-209579884:-	--
ENSOARG00000025846	0	0	1	0.32441	0	1	0	0.33377	0.971955	-0.0410386	1	1	down	no	--	lincRNA	chr2:211101109-211297568:+	--
ENSOARG00000025853	0	1	0	0.345079	1	0	6	2.24346	0.153816	-2.70073	0.201349	1	down	no	--	lincRNA	chr2:228657644-228667247:+	--
ENSOARG00000025855	5	0	0	1.66109	1	0	0	0.331772	5.00673	2.32387	0.323117	1	up	no	--	lincRNA	chr2:233072574-233120716:-	--
ENSOARG00000025856	20	24	32	25.3074	20	22	16	19.0762	1.32664	0.407782	0.499845	1	up	no	--	lincRNA	chr2:233757234-233764831:+	--
ENSOARG00000025857	3	8	6	5.70374	6	6	4	5.26771	1.08277	0.114733	0.97732	1	up	no	--	lincRNA	chr2:233790223-233795927:+	--
ENSOARG00000025858	2	1	0	1.00952	0	0	0	0	Inf	Inf	0.300436	1	up	no	--	lincRNA	chr2:234730828-234736563:-	--
ENSOARG00000025859	0	0	1	0.32441	0	0	0	0	Inf	Inf	0.991273	1	up	no	--	lincRNA	chr2:235984447-235988711:-	--
ENSOARG00000025860	0	1	0	0.345079	0	0	0	0	Inf	Inf	0.982965	1	up	no	--	lincRNA	chr2:236529120-236573297:-	--
ENSOARG00000025861	1	4	6	3.65899	7	2	0	2.98995	1.22376	0.291327	0.96261	1	up	no	--	lincRNA	chr2:238819661-238826754:+	--
ENSOARG00000025862	1	0	0	0.332218	0	0	1	0.318614	1.0427	0.0603214	1	1	up	no	--	lincRNA	chr2:240664671-240666358:+	--
ENSOARG00000025863	1	0	0	0.332218	0	0	0	0	Inf	Inf	0.991273	1	up	no	--	lincRNA	chr2:241546871-241575651:-	--
ENSOARG00000025867	1	0	0	0.332218	0	3	0	1.00131	0.331784	-1.59169	0.61477	1	down	no	--	lincRNA	chr2:247868324-247870830:+	--
ENSOARG00000025868	0	0	1	0.32441	0	0	0	0	Inf	Inf	0.991273	1	up	no	--	lincRNA	chr2:247878395-247914967:+	--
ENSOARG00000025869	39	55	54	49.454	28	28	34	29.4681	1.67822	0.746934	0.140826	1	up	no	--	lincRNA	chr2:247880373-247882695:-	--
ENSOARG00000025870	1361	1015	928	1103.46	608	1061	1281	963.993	1.14467	0.194936	0.546256	1	up	no	--	lincRNA	chr2:248965542-248983447:+	--
ENSOARG00000025871	22	20	24	21.9962	30	12	17	19.3749	1.1353	0.18307	0.780764	1	up	no	--	lincRNA	chr24:228211-228899:-	--
ENSOARG00000025872	7	9	1	5.75565	5	3	1	2.97879	1.93221	0.950254	0.419778	1	up	no	--	lincRNA	chr24:300576-303886:-	--
ENSOARG00000025873	0	0	0	0	0	2	0	0.66754	#NAME?	#NAME?	0.449414	1	down	no	--	lincRNA	chr24:901683-906244:-	--
ENSOARG00000025874	7	8	8	7.68144	7	7	6	6.57048	1.16908	0.225377	0.849131	1	up	no	--	lincRNA	chr24:1004693-1005334:-	--
ENSOARG00000025875	1	2	2	1.6712	5	4	6	4.90563	0.340669	-1.55356	0.229934	1	down	no	--	lincRNA	chr24:1656624-1682490:-	--
ENSOARG00000025877	0	0	0	0	1	0	0	0.331772	#NAME?	#NAME?	1	1	down	no	--	lincRNA	chr24:9518636-9530140:-	--
ENSOARG00000025879	0	0	4	1.29764	0	0	0	0	Inf	Inf	0.189535	1	up	no	--	lincRNA	chr24:16608593-16611965:+	--
ENSOARG00000025881	20	23	20	21.0694	23	8	22	17.3104	1.21715	0.283505	0.680602	1	up	no	--	lincRNA	chr24:20439750-20506782:-	--
ENSOARG00000025882	1	0	0	0.332218	0	3	0	1.00131	0.331784	-1.59169	0.61477	1	down	no	--	lincRNA	chr24:22192111-22201388:-	--
ENSOARG00000025885	0	1	2	0.993898	3	3	1	2.31524	0.429285	-1.21999	0.532354	1	down	no	--	lincRNA	chr24:27237144-27238017:-	--
ENSOARG00000025886	0	0	0	0	0	2	0	0.66754	#NAME?	#NAME?	0.449414	1	down	no	--	lincRNA	chr24:29309747-29489513:+	--
ENSOARG00000025888	4	0	0	1.32887	0	0	0	0	Inf	Inf	0.187446	1	up	no	--	lincRNA	chr24:30927231-30931927:+	--
ENSOARG00000025890	24	57	68	49.7026	58	34	34	41.4239	1.19985	0.262859	0.591983	1	up	no	--	lincRNA	chr24:32922765-32941636:-	--
ENSOARG00000025891	1	0	0	0.332218	0	0	0	0	Inf	Inf	0.991273	1	up	no	--	lincRNA	chr24:33169760-33290472:+	--
ENSOARG00000025894	1	0	0	0.332218	4	0	0	1.32709	0.250336	-1.99806	0.442497	1	down	no	--	lincRNA	chr24:35522356-35531832:+	--
ENSOARG00000025896	0	0	0	0	0	0	2	0.637229	#NAME?	#NAME?	0.459225	1	down	no	--	lincRNA	chr24:37647345-37673039:-	--
ENSOARG00000025897	7	3	8	5.95604	2	10	10	7.18739	0.82868	-0.271114	0.827762	1	down	no	--	lincRNA	chr24:38600242-38735793:-	--
ENSOARG00000025898	1	0	1	0.656628	0	1	2	0.970999	0.67624	-0.564393	1	1	down	no	--	lincRNA	chr24:38605284-38610715:-	--
ENSOARG00000025899	1	0	2	0.981038	2	0	2	1.30077	0.754196	-0.406989	1	1	down	no	--	lincRNA	chr24:38785016-38838983:-	--
ENSOARG00000025900	19	22	20	20.3921	24	14	23	19.9634	1.02147	0.030648	0.994079	1	up	no	--	lincRNA	chr24:38964478-39079933:+	--
ENSOARG00000025901	4	0	5	2.95092	5	3	10	5.84631	0.504749	-0.986362	0.398632	1	down	no	--	lincRNA	chr24:39157209-39160570:-	--
ENSOARG00000025902	1	2	1	1.34679	0	5	2	2.30608	0.584015	-0.775922	0.697888	1	down	no	--	lincRNA	chr24:40413481-40551726:-	--
ENSOARG00000025903	0	8	2	3.40945	2	1	1	1.31593	2.59091	1.37346	0.376849	1	up	no	--	lincRNA	chr24:40462329-40463477:-	--
ENSOARG00000025904	13	17	43	24.1348	18	22	18	19.0499	1.26692	0.341331	0.581132	1	up	no	--	lincRNA	chr24:40561696-40565703:+	--
ENSOARG00000025905	0	1	1	0.669488	1	2	6	2.911	0.229986	-2.12038	0.221144	1	down	no	--	lincRNA	chr24:40562525-40564555:-	--
ENSOARG00000025906	2	1	1	1.33393	0	3	2	1.63854	0.814094	-0.296732	1	1	down	no	--	lincRNA	chr24:40565957-40580901:-	--
ENSOARG00000025908	7	11	1	6.4458	7	11	6	7.90556	0.815351	-0.294508	0.812617	1	down	no	--	lincRNA	chr24:40615682-40620186:-	--
ENSOARG00000025909	8	3	8	6.28826	9	6	6	6.90026	0.911308	-0.133989	0.95865	1	down	no	--	lincRNA	chr24:40717989-40722193:-	--
ENSOARG00000025910	0	0	2	0.648819	0	1	1	0.652384	0.994535	-0.00790601	1	1	down	no	--	lincRNA	chr24:40820044-40828219:-	--
ENSOARG00000025911	1	0	0	0.332218	0	0	0	0	Inf	Inf	0.991273	1	up	no	--	lincRNA	chr24:40840320-40906649:-	--
ENSOARG00000025915	5	14	11	10.0607	11	8	10	9.5058	1.05838	0.081851	0.970958	1	up	no	--	lincRNA	chr24:41319931-41325481:-	--
ENSOARG00000025916	5	5	12	7.2794	21	8	7	11.8677	0.61338	-0.705146	0.420895	1	down	no	--	lincRNA	chr24:41467426-41498595:+	--
ENSOARG00000025917	18	9	14	13.6274	18	15	7	13.2088	1.03169	0.0450136	0.967472	1	up	no	--	lincRNA	chr24:41480749-41488063:+	--
ENSOARG00000025918	47	36	37	40.0403	47	56	41	47.3476	0.845666	-0.24184	0.642974	1	down	no	--	lincRNA	chr24:41483434-41508821:+	--
ENSOARG00000025919	46	30	29	35.0423	38	36	38	36.7304	0.95404	-0.067878	0.919419	1	down	no	--	lincRNA	chr24:41650869-41652939:+	--
ENSOARG00000025920	7	12	2	7.11529	19	7	14	13.1007	0.543125	-0.880645	0.304818	1	down	no	--	lincRNA	chr24:41696723-41716039:+	--
ENSOARG00000025921	0	0	3	0.973229	0	2	3	1.62338	0.599506	-0.738153	0.954121	1	down	no	--	lincRNA	chr24:41799897-41832146:+	--
ENSOARG00000025922	2	0	1	0.988847	0	0	2	0.637229	1.55179	0.633936	1	1	up	no	--	lincRNA	chr3:40336878-40475522:+	--
ENSOARG00000025923	0	1	0	0.345079	0	0	0	0	Inf	Inf	0.982965	1	up	no	--	lincRNA	chr3:569361-587086:+	--
ENSOARG00000025924	6	7	4	5.7065	3	6	6	4.90962	1.16231	0.216994	0.901363	1	up	no	--	lincRNA	chr3:583070-594862:+	--
ENSOARG00000025925	15	13	15	14.3354	16	21	16	17.4154	0.82315	-0.280773	0.708809	1	down	no	--	lincRNA	chr3:657336-660937:-	--
ENSOARG00000025926	0	1	0	0.345079	1	0	0	0.331772	1.04011	0.0567326	1	1	up	no	--	lincRNA	chr3:921265-1057121:+	--
ENSOARG00000025928	47	46	31	41.5446	45	48	55	48.4745	0.85704	-0.222566	0.651233	1	down	no	--	lincRNA	chr3:978878-980084:-	--
ENSOARG00000025929	2	5	0	2.38983	2	2	2	1.96831	1.21415	0.279948	0.96625	1	up	no	--	lincRNA	chr3:1067875-1077130:+	--
ENSOARG00000025930	0	1	0	0.345079	0	0	0	0	Inf	Inf	0.982965	1	up	no	--	lincRNA	chr3:1370186-1372130:+	--
ENSOARG00000025931	0	1	0	0.345079	0	0	0	0	Inf	Inf	0.982965	1	up	no	--	lincRNA	chr3:1428154-1485459:+	--
ENSOARG00000025933	2	0	0	0.664437	0	2	0	0.66754	0.995351	-0.00672268	1	1	down	no	--	lincRNA	chr3:1516950-1531301:+	--
ENSOARG00000025935	6	3	0	3.02855	6	6	2	4.63048	0.654046	-0.612537	0.683381	1	down	no	--	lincRNA	chr3:1613670-1618194:+	--
ENSOARG00000025936	1	0	0	0.332218	0	1	0	0.33377	0.995351	-0.00672268	1	1	down	no	--	lincRNA	chr3:1690528-1699560:+	--
ENSOARG00000025937	9	3	6	5.97166	0	5	1	1.98747	3.00466	1.5872	0.326589	1	up	no	--	lincRNA	chr3:1759107-1790250:-	--
ENSOARG00000025938	24	17	22	20.9766	34	27	41	33.3552	0.628885	-0.669133	0.244426	1	down	no	--	lincRNA	chr3:1797576-1804422:+	--
ENSOARG00000025939	1	3	4	2.66509	2	3	1	1.98347	1.34365	0.42616	0.853831	1	up	no	--	lincRNA	chr3:1984342-1985408:+	--
ENSOARG00000025940	166	138	141	148.511	165	194	199	182.898	0.811987	-0.300471	0.359762	1	down	no	--	lincRNA	chr3:2018023-2203956:-	--
ENSOARG00000025941	20	27	13	20.1788	30	24	26	26.2476	0.768787	-0.379345	0.529222	1	down	no	--	lincRNA	chr3:2080051-2161571:+	--
ENSOARG00000025942	0	1	1	0.669488	0	4	3	2.29092	0.292235	-1.7748	0.358524	1	down	no	--	lincRNA	chr3:2134758-2161571:-	--
ENSOARG00000025943	1939	1345	1485	1590.05	1740	1489	2144	1757.38	0.904787	-0.14435	0.472836	1	down	no	--	lincRNA	chr3:2668566-2670572:+	--
ENSOARG00000025944	1768	1365	1438	1524.9	1388	1787	2086	1721.58	0.885755	-0.17502	0.383553	1	down	no	--	lincRNA	chr3:2690045-2693980:+	--
ENSOARG00000025946	1	0	0	0.332218	0	0	0	0	Inf	Inf	0.991273	1	up	no	--	lincRNA	chr3:2917466-2923957:-	--
ENSOARG00000025947	0	1	1	0.669488	0	0	2	0.637229	1.05063	0.0712479	1	1	up	no	--	lincRNA	chr3:3005589-3006413:-	--
ENSOARG00000025948	5	0	1	1.9855	0	1	1	0.652384	3.04345	1.60571	0.437529	1	up	no	--	lincRNA	chr3:3228239-3230594:-	--
ENSOARG00000025949	108	73	59	80.2105	86	86	97	88.1422	0.910012	-0.136042	0.742332	1	down	no	--	lincRNA	chr3:3245487-3331990:+	--
ENSOARG00000025950	1	1	1	1.00171	0	0	8	2.54891	0.392994	-1.34742	0.404682	1	down	no	--	lincRNA	chr3:3473134-3523187:+	--
ENSOARG00000025952	8	15	18	13.6733	19	10	21	16.3323	0.837195	-0.256364	0.7326	1	down	no	--	lincRNA	chr3:5888928-5904147:+	--
ENSOARG00000025953	1	4	0	1.71253	0	2	1	0.986155	1.73658	0.796246	0.770805	1	up	no	--	lincRNA	chr3:9450973-9525539:+	--
ENSOARG00000025954	0	0	1	0.32441	0	0	0	0	Inf	Inf	0.991273	1	up	no	--	lincRNA	chr3:10002675-10018244:-	--
ENSOARG00000025958	0	0	0	0	1	0	0	0.331772	#NAME?	#NAME?	1	1	down	no	--	lincRNA	chr3:15456895-15626449:+	--
ENSOARG00000025959	1	1	0	0.677297	0	0	0	0	Inf	Inf	0.501762	1	up	no	--	lincRNA	chr3:15709940-15711783:-	--
ENSOARG00000025960	59	101	74	78.4601	53	57	35	47.7603	1.64279	0.716147	0.101544	1	up	no	--	lincRNA	chr3:15953561-15957587:+	--
ENSOARG00000025962	0	1	0	0.345079	0	1	2	0.970999	0.355385	-1.49254	0.689436	1	down	no	--	lincRNA	chr3:21488790-21491847:+	--
ENSOARG00000025963	0	0	1	0.32441	0	0	0	0	Inf	Inf	0.991273	1	up	no	--	lincRNA	chr3:21696627-21700064:+	--
ENSOARG00000025965	7	9	2	6.08006	13	13	6	10.5637	0.575559	-0.796963	0.363196	1	down	no	--	lincRNA	chr3:23494277-23495455:-	--
ENSOARG00000025968	1	3	3	2.34068	1	0	4	1.60623	1.45725	0.543252	0.877417	1	up	no	--	lincRNA	chr3:36956866-36960147:-	--
ENSOARG00000025971	3	3	0	2.03189	0	0	1	0.318614	6.37728	2.67294	0.25555	1	up	no	--	lincRNA	chr3:43560901-43565217:+	--
ENSOARG00000025972	3	3	1	2.3563	0	1	3	1.28961	1.82714	0.869586	0.682279	1	up	no	--	lincRNA	chr3:46159070-46463353:-	--
ENSOARG00000025973	55	50	35	46.8803	56	39	45	45.9339	1.0206	0.0294215	0.96945	1	up	no	--	lincRNA	chr3:47067338-47069805:-	--
ENSOARG00000025975	68	75	88	77.0198	80	70	39	62.3316	1.23565	0.305265	0.468507	1	up	no	--	lincRNA	chr3:47784382-47785864:-	--
ENSOARG00000025976	0	0	2	0.648819	0	0	0	0	Inf	Inf	0.445727	1	up	no	--	lincRNA	chr3:48316038-48318998:+	--
ENSOARG00000025977	0	0	1	0.32441	0	0	0	0	Inf	Inf	0.991273	1	up	no	--	lincRNA	chr3:53680811-53791502:-	--
ENSOARG00000025978	0	1	0	0.345079	0	0	1	0.318614	1.08306	0.115115	1	1	up	no	--	lincRNA	chr3:55987273-55990094:-	--
ENSOARG00000025979	2	3	6	3.64613	1	1	1	0.984157	3.70483	1.88941	0.217621	1	up	no	--	lincRNA	chr3:57359215-57360025:+	--
ENSOARG00000025984	0	0	3	0.973229	0	2	0	0.66754	1.45793	0.543924	0.955837	1	up	no	--	lincRNA	chr3:60920010-60924021:-	--
ENSOARG00000025985	8	2	3	4.32113	2	4	4	3.27308	1.3202	0.40076	0.792969	1	up	no	--	lincRNA	chr3:62462472-62524665:-	--
ENSOARG00000025987	6	4	2	4.02244	7	3	0	3.32372	1.21023	0.275276	0.934679	1	up	no	--	lincRNA	chr3:66149500-66323914:+	--
ENSOARG00000025988	0	2	1	1.01457	0	0	1	0.318614	3.18431	1.67098	0.681902	1	up	no	--	lincRNA	chr3:74981906-75013751:-	--
ENSOARG00000025989	1	1	119	39.282	19	107	4	43.2915	0.907384	-0.140215	1	1	down	no	--	lincRNA	chr3:79095304-79108057:+	--
ENSOARG00000025991	2	5	16	7.58038	9	10	13	10.4656	0.724312	-0.465317	0.719166	1	down	no	--	lincRNA	chr3:80213151-80333966:-	--
ENSOARG00000025992	5	1	1	2.33058	5	5	14	7.78831	0.299241	-1.74062	0.125964	1	down	no	--	lincRNA	chr3:84593692-84680075:-	--
ENSOARG00000025993	11	12	7	10.0662	4	14	11	9.50463	1.05909	0.0828192	0.970949	1	up	no	--	lincRNA	chr3:84646174-84681092:-	--
ENSOARG00000025994	127	67	108	100.348	96	105	95	97.1644	1.03277	0.0465165	0.892178	1	up	no	--	lincRNA	chr3:85210303-85211049:-	--
ENSOARG00000025995	1	1	13	4.89462	5	4	8	5.54286	0.88305	-0.179432	1	1	down	no	--	lincRNA	chr3:85546784-85589942:+	--
ENSOARG00000025999	10	12	17	12.9781	8	15	14	12.1213	1.07068	0.0985303	0.92527	1	up	no	--	lincRNA	chr3:92539812-92543337:+	--
ENSOARG00000026001	6	8	5	6.37599	14	8	8	9.86389	0.646397	-0.629507	0.485579	1	down	no	--	lincRNA	chr3:96107290-96115335:+	--
ENSOARG00000026003	826	628	619	691.931	691	627	841	706.483	0.979403	-0.030026	0.881839	1	down	no	--	lincRNA	chr3:97408005-97409061:-	--
ENSOARG00000026005	1	0	1	0.656628	0	4	2	1.97231	0.332923	-1.58674	0.459954	1	down	no	--	lincRNA	chr3:98598810-98622278:-	--
ENSOARG00000026007	0	0	0	0	0	2	0	0.66754	#NAME?	#NAME?	0.449414	1	down	no	--	lincRNA	chr3:100723193-100724856:+	--
ENSOARG00000026008	0	1	0	0.345079	1	0	0	0.331772	1.04011	0.0567326	1	1	up	no	--	lincRNA	chr3:103581031-103585295:-	--
ENSOARG00000026013	0	0	0	0	2	0	0	0.663544	#NAME?	#NAME?	0.450567	1	down	no	--	lincRNA	chr3:110363352-110364893:-	--
ENSOARG00000026014	33	14	17	21.3093	27	20	39	28.0592	0.75944	-0.396993	0.506522	1	down	no	--	lincRNA	chr3:110400423-110405033:-	--
ENSOARG00000026015	39	21	17	25.7181	36	28	60	40.4062	0.63649	-0.651791	0.220809	1	down	no	--	lincRNA	chr3:111718397-111747215:-	--
ENSOARG00000026016	4	0	0	1.32887	0	0	2	0.637229	2.0854	1.06032	0.75383	1	up	no	--	lincRNA	chr3:114468262-114555620:+	--
ENSOARG00000026017	2	3	2	2.34849	6	3	6	4.90363	0.478929	-1.06212	0.393943	1	down	no	--	lincRNA	chr3:116989665-116992338:-	--
ENSOARG00000026018	0	1	0	0.345079	1	0	0	0.331772	1.04011	0.0567326	1	1	up	no	--	lincRNA	chr3:119543226-119545233:+	--
ENSOARG00000026020	46	20	32	32.5647	26	33	24	27.2872	1.19341	0.255084	0.639163	1	up	no	--	lincRNA	chr3:126128809-126138302:+	--
ENSOARG00000026021	2	2	0	1.35459	0	0	3	0.955843	1.41717	0.503016	1	1	up	no	--	lincRNA	chr3:127734806-127737565:-	--
ENSOARG00000026025	0	0	0	0	4	0	0	1.32709	#NAME?	#NAME?	0.188432	1	down	no	--	lincRNA	chr3:131784124-131789872:+	--
ENSOARG00000026027	0	0	1	0.32441	0	2	0	0.66754	0.485977	-1.04104	0.907854	1	down	no	--	lincRNA	chr3:133303922-133335874:+	--
ENSOARG00000026029	0	0	0	0	1	0	0	0.331772	#NAME?	#NAME?	1	1	down	no	--	lincRNA	chr3:134982574-135079431:-	--
ENSOARG00000026030	1	3	2	2.01627	5	0	4	2.93332	0.68737	-0.540842	0.764174	1	down	no	--	lincRNA	chr3:136890448-136930083:-	--
ENSOARG00000026031	38	54	65	52.3452	38	44	78	52.1451	1.00384	0.00552365	1	1	up	no	--	lincRNA	chr3:144477169-144527177:-	--
ENSOARG00000026032	389	268	340	332.013	351	382	410	374.584	0.886352	-0.174048	0.506575	1	down	no	--	lincRNA	chr3:149308589-149309664:+	--
ENSOARG00000026033	0	5	1	2.0498	0	0	4	1.27446	1.60837	0.685603	0.94648	1	up	no	--	lincRNA	chr3:150624631-150653026:+	--
ENSOARG00000026034	14	14	9	12.4018	11	5	20	11.6906	1.06084	0.0852023	0.972437	1	up	no	--	lincRNA	chr3:150809445-150979162:+	--
ENSOARG00000026036	1	0	0	0.332218	0	1	0	0.33377	0.995351	-0.00672268	1	1	down	no	--	lincRNA	chr3:162346698-162350833:+	--
ENSOARG00000026037	2	1	7	3.28038	7	6	12	8.1484	0.40258	-1.31265	0.249239	1	down	no	--	lincRNA	chr3:163025309-163029420:+	--
ENSOARG00000026038	1	0	0	0.332218	0	0	1	0.318614	1.0427	0.0603214	1	1	up	no	--	lincRNA	chr3:170699103-170755055:+	--
ENSOARG00000026039	0	1	0	0.345079	0	0	0	0	Inf	Inf	0.982965	1	up	no	--	lincRNA	chr3:171842416-171845741:+	--
ENSOARG00000026040	2	1	1	1.33393	4	7	6	5.57517	0.239262	-2.06334	0.110187	1	down	no	--	lincRNA	chr3:174577386-174723159:+	--
ENSOARG00000026042	0	1	0	0.345079	0	1	1	0.652384	0.52895	-0.918797	1	1	down	no	--	lincRNA	chr3:178313077-178317748:-	--
ENSOARG00000026043	5	0	3	2.63432	5	4	3	3.94978	0.666953	-0.584343	0.709891	1	down	no	--	lincRNA	chr3:178934040-178937565:-	--
ENSOARG00000026044	15	5	15	11.5748	8	18	11	12.1668	0.951344	-0.0719604	0.986204	1	down	no	--	lincRNA	chr3:179334843-179355619:+	--
ENSOARG00000026045	0	0	1	0.32441	0	1	0	0.33377	0.971955	-0.0410386	1	1	down	no	--	lincRNA	chr3:183754896-183756444:+	--
ENSOARG00000026047	0	0	2	0.648819	0	0	0	0	Inf	Inf	0.445727	1	up	no	--	lincRNA	chr3:189782451-189788277:-	--
ENSOARG00000026048	0	5	1	2.0498	0	0	1	0.318614	6.43349	2.6856	0.253696	1	up	no	--	lincRNA	chr3:190079993-190087780:+	--
ENSOARG00000026049	0	2	3	1.66339	0	4	0	1.33508	1.24591	0.317196	1	1	up	no	--	lincRNA	chr3:191414093-191417755:+	--
ENSOARG00000026051	0	0	1	0.32441	0	1	0	0.33377	0.971955	-0.0410386	1	1	down	no	--	lincRNA	chr3:202670218-202720543:+	--
ENSOARG00000026052	6946	7297	2411	5607.78	4371	3561	4699	4135.9	1.35588	0.439228	0.0499067	1	up	no	--	lincRNA	chr3:203371853-203374631:-	--
ENSOARG00000026055	13	11	10	11.3588	6	3	16	8.08977	1.40409	0.48964	0.649317	1	up	no	--	lincRNA	chr3:209096776-209231054:+	--
ENSOARG00000026056	84	98	81	88.0012	90	81	67	78.242	1.12473	0.16958	0.676713	1	up	no	--	lincRNA	chr3:212520516-212568418:+	--
ENSOARG00000026058	0	0	0	0	3	0	0	0.995317	#NAME?	#NAME?	0.279011	1	down	no	--	lincRNA	chr3:216911013-216913954:-	--
ENSOARG00000026059	0	0	0	0	1	0	2	0.969001	#NAME?	#NAME?	0.300172	1	down	no	--	lincRNA	chr3:217351704-217356106:+	--
ENSOARG00000026061	0	0	0	0	3	0	0	0.995317	#NAME?	#NAME?	0.279011	1	down	no	--	lincRNA	chr3:219235405-219245989:-	--
ENSOARG00000026062	0	2	2	1.33898	0	5	4	2.94331	0.454922	-1.13631	0.48735	1	down	no	--	lincRNA	chr3:219874504-219876643:+	--
ENSOARG00000026063	38	41	59	45.9127	48	45	34	41.7776	1.09898	0.136163	0.775519	1	up	no	--	lincRNA	chr3:220210402-220211969:+	--
ENSOARG00000026064	8	3	3	4.66621	3	6	6	4.90962	0.950422	-0.0733602	1	1	down	no	--	lincRNA	chr3:220399814-220402100:-	--
ENSOARG00000026065	0	1	0	0.345079	0	0	0	0	Inf	Inf	0.982965	1	up	no	--	lincRNA	chr3:220483506-220523669:+	--
ENSOARG00000026066	428	493	393	439.806	549	426	476	475.989	0.923983	-0.114061	0.627529	1	down	no	--	lincRNA	chr3:220536741-220562808:+	--
ENSOARG00000026067	7	3	4	4.6584	4	3	9	5.19593	0.896549	-0.157546	0.941956	1	down	no	--	lincRNA	chr3:220536741-220543882:-	--
ENSOARG00000026068	0	1	1	0.669488	1	0	0	0.331772	2.01792	1.01287	0.996813	1	up	no	--	lincRNA	chr3:220872828-220966136:+	--
ENSOARG00000026069	10	23	26	19.6936	21	14	10	14.8261	1.32831	0.409587	0.537908	1	up	no	--	lincRNA	chr3:221045172-221191145:+	--
ENSOARG00000026070	23	29	27	26.4074	26	21	16	20.7331	1.27368	0.349006	0.561993	1	up	no	--	lincRNA	chr3:221410412-221415736:+	--
ENSOARG00000026071	1	0	0	0.332218	0	0	0	0	Inf	Inf	0.991273	1	up	no	--	lincRNA	chr3:221752116-221755650:+	--
ENSOARG00000026072	3	1	0	1.34173	0	0	0	0	Inf	Inf	0.195531	1	up	no	--	lincRNA	chr3:222356388-222364947:+	--
ENSOARG00000026076	54	70	43	56.0449	58	87	105	81.7353	0.685688	-0.544376	0.198765	1	down	no	--	lincRNA	chr3:222868855-222870301:-	--
ENSOARG00000026081	0	0	0	0	0	2	0	0.66754	#NAME?	#NAME?	0.449414	1	down	no	--	lincRNA	chr3:223573985-223579907:+	--
ENSOARG00000026082	1	0	0	0.332218	0	1	0	0.33377	0.995351	-0.00672268	1	1	down	no	--	lincRNA	chr3:223678314-223873132:+	--
ENSOARG00000026083	2	3	5	3.32172	5	5	7	5.55801	0.597646	-0.742638	0.53331	1	down	no	--	lincRNA	chr3:223791999-223793165:-	--
ENSOARG00000026084	22	7	14	14.2661	25	19	16	19.7338	0.722928	-0.468076	0.507097	1	down	no	--	lincRNA	chr3:223796392-223802814:-	--
ENSOARG00000026085	0	2	0	0.690157	2	0	1	0.982159	0.702694	-0.509031	1	1	down	no	--	lincRNA	chr3:223831336-223885365:+	--
ENSOARG00000026086	227	192	153	191.303	202	202	202	198.8	0.962292	-0.0554528	0.860924	1	down	no	--	lincRNA	chr3:223873910-223877790:-	--
ENSOARG00000026087	3	12	5	6.75965	8	11	13	10.4676	0.645766	-0.630916	0.485176	1	down	no	--	lincRNA	chr3:223888905-223906170:+	--
ENSOARG00000026090	42	74	91	69.0103	50	71	51	56.5356	1.22065	0.287651	0.507085	1	up	no	--	lincRNA	chr21:6805482-6809351:+	--
ENSOARG00000026092	0	0	0	0	0	1	0	0.33377	#NAME?	#NAME?	1	1	down	no	--	lincRNA	chr21:18688324-18693066:+	--
ENSOARG00000026095	126	77	75	92.7613	113	67	150	107.645	0.861734	-0.214686	0.588596	1	down	no	--	lincRNA	chr21:21341285-21345244:+	--
ENSOARG00000026100	6	9	17	10.614	7	4	15	8.4367	1.25807	0.331215	0.718744	1	up	no	--	lincRNA	chr21:30140521-30206324:-	--
ENSOARG00000026101	0	0	1	0.32441	0	0	0	0	Inf	Inf	0.991273	1	up	no	--	lincRNA	chr21:31837176-31842900:-	--
ENSOARG00000026102	0	1	0	0.345079	0	1	0	0.33377	1.03388	0.0480705	1	1	up	no	--	lincRNA	chr21:32330204-32378008:-	--
ENSOARG00000026103	2	4	0	2.04475	0	0	0	0	Inf	Inf	0.0927591	1	up	no	--	lincRNA	chr21:34851191-34895950:-	--
ENSOARG00000026104	0	1	0	0.345079	0	0	0	0	Inf	Inf	0.982965	1	up	no	--	lincRNA	chr21:34904786-34929211:-	--
ENSOARG00000026108	10	9	9	9.34758	8	6	2	5.29403	1.76568	0.820227	0.367948	1	up	no	--	lincRNA	chr21:39812949-39818028:+	--
ENSOARG00000026111	1	0	1	0.656628	0	0	1	0.318614	2.06089	1.04327	0.996295	1	up	no	--	lincRNA	chr21:41582152-41586158:+	--
ENSOARG00000026113	38	20	18	25.3652	17	8	21	15.0012	1.69088	0.757777	0.230891	1	up	no	--	lincRNA	chr21:41797305-41809180:-	--
ENSOARG00000026117	2	0	0	0.664437	0	0	0	0	Inf	Inf	0.444275	1	up	no	--	lincRNA	chr21:42754652-42764552:-	--
ENSOARG00000026118	8	13	4	8.44141	15	9	11	11.4853	0.734977	-0.444229	0.591341	1	down	no	--	lincRNA	chr21:43215825-43274345:-	--
ENSOARG00000026119	78	105	110	97.8314	104	109	69	92.8696	1.05343	0.0750899	0.838343	1	up	no	--	lincRNA	chr21:43263433-43268197:+	--
ENSOARG00000026120	18	18	15	17.0575	27	25	27	25.9047	0.658471	-0.602808	0.331125	1	down	no	--	lincRNA	chr21:43684593-43705027:+	--
ENSOARG00000026121	45	44	43	44.0829	44	35	45	40.6176	1.08532	0.118115	0.825464	1	up	no	--	lincRNA	chr21:44569610-44571902:-	--
ENSOARG00000026122	11	9	6	8.70657	4	17	9	9.86871	0.88224	-0.180757	0.865092	1	down	no	--	lincRNA	chr21:46172172-46174864:+	--
ENSOARG00000026123	165	152	181	165.986	146	225	186	182.799	0.908024	-0.139198	0.678348	1	down	no	--	lincRNA	chr21:46186282-46187625:+	--
ENSOARG00000026125	0	0	0	0	1	0	0	0.331772	#NAME?	#NAME?	1	1	down	no	--	lincRNA	chr21:48386608-48418330:-	--
ENSOARG00000026126	5	6	1	4.05597	7	1	1	2.97479	1.36345	0.447261	0.871053	1	up	no	--	lincRNA	chr21:48407832-48410876:-	--
ENSOARG00000026128	0	0	0	0	0	1	0	0.33377	#NAME?	#NAME?	1	1	down	no	--	lincRNA	chr21:48432430-48562231:+	--
ENSOARG00000026129	143	195	163	167.676	226	185	151	184.839	0.907149	-0.140588	0.668947	1	down	no	--	lincRNA	chr21:48487893-48508977:+	--
ENSOARG00000026131	5	10	94	35.6064	14	48	6	22.5775	1.57708	0.657252	0.553855	1	up	no	--	lincRNA	chr21:48606992-48608548:+	--
ENSOARG00000026132	0	0	2	0.648819	1	1	0	0.665542	0.974873	-0.0367141	1	1	down	no	--	lincRNA	chr21:48715451-48729793:+	--
ENSOARG00000026133	0	1	0	0.345079	0	0	0	0	Inf	Inf	0.982965	1	up	no	--	lincRNA	chr21:48777727-48878909:-	--
ENSOARG00000026134	1	1	2	1.32612	2	0	2	1.30077	1.01948	0.0278382	1	1	up	no	--	lincRNA	chr21:48858052-48860366:+	--
ENSOARG00000026135	0	1	0	0.345079	0	0	0	0	Inf	Inf	0.982965	1	up	no	--	lincRNA	chr21:48872155-49009414:-	--
ENSOARG00000026137	2	3	3	2.6729	1	9	8	5.88462	0.454218	-1.13854	0.324131	1	down	no	--	lincRNA	chr21:49145258-49150695:-	--
ENSOARG00000026138	4	5	0	3.05427	7	6	4	5.59948	0.545455	-0.874467	0.44982	1	down	no	--	lincRNA	chr21:49239350-49334414:-	--
ENSOARG00000026139	8	3	2	4.3418	3	1	7	3.55939	1.21982	0.286666	0.888533	1	up	no	--	lincRNA	chr21:49449861-49504201:+	--
ENSOARG00000026140	0	0	0	0	0	1	2	0.970999	#NAME?	#NAME?	0.30033	1	down	no	--	lincRNA	chr21:49653729-49657052:+	--
ENSOARG00000026141	0	0	1	0.32441	1	1	0	0.665542	0.487436	-1.03671	1	1	down	no	--	lincRNA	chr21:49991314-49994063:+	--
ENSOARG00000026143	2	4	3	3.01798	4	1	3	2.6167	1.15335	0.205834	0.98408	1	up	no	--	lincRNA	chr23:330330-331108:-	--
ENSOARG00000026144	0	0	0	0	0	0	1	0.318614	#NAME?	#NAME?	1	1	down	no	--	lincRNA	chr23:657340-807916:+	--
ENSOARG00000026145	57	28	44	42.8727	32	47	46	40.9602	1.04669	0.065837	0.898758	1	up	no	--	lincRNA	chr23:1028622-1063105:+	--
ENSOARG00000026148	12	7	3	7.3754	11	11	19	13.3746	0.551447	-0.858706	0.278131	1	down	no	--	lincRNA	chr23:1878043-1884340:-	--
ENSOARG00000026153	7	1	2	3.31943	5	10	48	20.29	0.163599	-2.61177	0.0271069	1	down	yes	--	lincRNA	chr23:4338352-4472225:+	--
ENSOARG00000026154	70	53	49	57.4405	55	51	72	58.21	0.986782	-0.0191973	0.976065	1	down	no	--	lincRNA	chr23:9564615-9617909:+	--
ENSOARG00000026157	1	0	1	0.656628	1	6	5	3.92746	0.167189	-2.58045	0.109438	1	down	no	--	lincRNA	chr23:12029304-12034682:-	--
ENSOARG00000026159	2	1	0	1.00952	1	0	0	0.331772	3.0428	1.6054	0.68224	1	up	no	--	lincRNA	chr23:14472034-14480987:+	--
ENSOARG00000026161	0	0	6	1.94646	1	0	0	0.331772	5.86685	2.55259	0.248923	1	up	no	--	lincRNA	chr23:15363470-15401305:-	--
ENSOARG00000026162	0	0	4	1.29764	1	0	0	0.331772	3.91123	1.96762	0.440797	1	up	no	--	lincRNA	chr23:15689179-15772052:+	--
ENSOARG00000026163	0	0	0	0	0	1	0	0.33377	#NAME?	#NAME?	1	1	down	no	--	lincRNA	chr23:15770856-15798978:-	--
ENSOARG00000026167	0	0	2	0.648819	1	0	0	0.331772	1.95562	0.967623	0.902063	1	up	no	--	lincRNA	chr23:16763373-16923865:+	--
ENSOARG00000026173	0	2	1	1.01457	0	0	0	0	Inf	Inf	0.300893	1	up	no	--	lincRNA	chr23:19371898-19401231:-	--
ENSOARG00000026176	0	1	1	0.669488	0	0	0	0	Inf	Inf	0.500445	1	up	no	--	lincRNA	chr23:24834902-24907414:-	--
ENSOARG00000026178	0	0	0	0	1	0	0	0.331772	#NAME?	#NAME?	1	1	down	no	--	lincRNA	chr23:27590550-27593995:-	--
ENSOARG00000026180	0	0	2	0.648819	0	0	0	0	Inf	Inf	0.445727	1	up	no	--	lincRNA	chr23:30782707-30785956:+	--
ENSOARG00000026185	25	15	17	18.9966	5	19	3	8.95634	2.12102	1.08476	0.285069	1	up	no	--	lincRNA	chr23:36774202-36856293:-	--
ENSOARG00000026186	0	0	3	0.973229	0	0	1	0.318614	3.05457	1.61097	0.613982	1	up	no	--	lincRNA	chr23:38982603-39139529:+	--
ENSOARG00000026189	25	20	20	21.6952	16	27	21	21.011	1.03256	0.0462295	0.962085	1	up	no	--	lincRNA	chr23:47034890-47190729:-	--
ENSOARG00000026191	4	0	0	1.32887	2	1	0	0.997315	1.33245	0.414084	0.855504	1	up	no	--	lincRNA	chr23:47666578-47826985:+	--
ENSOARG00000026192	6	1	3	3.31162	4	1	1	1.97947	1.67298	0.74242	0.63279	1	up	no	--	lincRNA	chr23:47835334-47840373:+	--
ENSOARG00000026196	0	1	2	0.993898	0	3	1	1.31992	0.752996	-0.409286	1	1	down	no	--	lincRNA	chr23:55352712-55370228:+	--
ENSOARG00000026199	0	1	0	0.345079	2	3	0	1.66485	0.207273	-2.2704	0.355319	1	down	no	--	lincRNA	chr23:56618556-56639802:-	--
ENSOARG00000026201	0	1	3	1.31831	0	0	1	0.318614	4.13763	2.0488	0.480857	1	up	no	--	lincRNA	chr23:59887188-59895896:-	--
ENSOARG00000026202	2	1	6	2.95597	3	3	3	2.95247	1.00119	0.00171079	1	1	up	no	--	lincRNA	chr23:60467886-60471837:+	--
ENSOARG00000026203	0	1	0	0.345079	1	0	1	0.650386	0.530575	-0.914372	1	1	down	no	--	lincRNA	chr13:65-4424:-	--
ENSOARG00000026204	1	1	0	0.677297	0	1	0	0.33377	2.02923	1.02093	0.997	1	up	no	--	lincRNA	chr13:1385587-1441368:-	--
ENSOARG00000026205	0	0	2	0.648819	0	0	0	0	Inf	Inf	0.445727	1	up	no	--	lincRNA	chr13:4169903-4172587:+	--
ENSOARG00000026207	12	7	14	10.9439	9	6	11	8.49333	1.28853	0.365726	0.673418	1	up	no	--	lincRNA	chr13:10613775-10615031:-	--
ENSOARG00000026208	0	2	0	0.690157	1	4	2	2.30408	0.299537	-1.73919	0.497167	1	down	no	--	lincRNA	chr13:11094836-11098896:-	--
ENSOARG00000026210	13	16	9	12.7598	13	9	12	11.1403	1.14537	0.195811	0.835295	1	up	no	--	lincRNA	chr13:20370130-20373691:-	--
ENSOARG00000026211	6	9	22	12.236	4	0	4	2.60155	4.70337	2.23369	0.0197509	1	up	yes	--	lincRNA	chr13:23017064-23084809:-	--
ENSOARG00000026212	0	1	0	0.345079	0	0	0	0	Inf	Inf	0.982965	1	up	no	--	lincRNA	chr13:24082134-24087572:-	--
ENSOARG00000026213	2	5	12	6.28275	11	7	7	8.21619	0.764679	-0.387074	0.746322	1	down	no	--	lincRNA	chr13:26249170-26336076:-	--
ENSOARG00000026214	3	2	4	2.98445	2	8	0	3.33371	0.895235	-0.159661	0.931414	1	down	no	--	lincRNA	chr13:27138898-27142340:+	--
ENSOARG00000026215	1	0	0	0.332218	0	0	2	0.637229	0.521349	-0.939679	0.916576	1	down	no	--	lincRNA	chr13:29760014-29769821:-	--
ENSOARG00000026216	0	0	2	0.648819	0	0	3	0.955843	0.678793	-0.558957	0.971567	1	down	no	--	lincRNA	chr13:33599718-33648829:+	--
ENSOARG00000026219	53	39	24	38.8515	25	32	43	32.6754	1.18901	0.249766	0.653379	1	up	no	--	lincRNA	chr13:35921377-35934238:-	--
ENSOARG00000026220	2	4	0	2.04475	3	3	6	3.90831	0.52318	-0.93462	0.48932	1	down	no	--	lincRNA	chr13:35932634-36001317:-	--
ENSOARG00000026222	0	0	1	0.32441	0	0	0	0	Inf	Inf	0.991273	1	up	no	--	lincRNA	chr13:39679337-39688962:-	--
ENSOARG00000026225	1	2	4	2.32001	4	4	0	2.66217	0.871475	-0.198469	1	1	down	no	--	lincRNA	chr13:40275072-40320721:+	--
ENSOARG00000026226	0	1	0	0.345079	0	0	0	0	Inf	Inf	0.982965	1	up	no	--	lincRNA	chr13:40329294-40414283:-	--
ENSOARG00000026228	4	2	2	2.66785	3	0	3	1.95116	1.36732	0.451346	0.853802	1	up	no	--	lincRNA	chr13:41054740-41057519:-	--
ENSOARG00000026233	12	8	2	7.39607	4	10	10	7.85093	0.942063	-0.0861051	0.965961	1	down	no	--	lincRNA	chr13:43509630-43526341:-	--
ENSOARG00000026237	0	3	2	1.68406	0	1	0	0.33377	5.04555	2.33501	0.348293	1	up	no	--	lincRNA	chr13:48604903-48851165:-	--
ENSOARG00000026239	1	0	1	0.656628	1	0	0	0.331772	1.97915	0.984883	0.996562	1	up	no	--	lincRNA	chr13:49259441-49380255:-	--
ENSOARG00000026240	1	0	0	0.332218	0	0	0	0	Inf	Inf	0.991273	1	up	no	--	lincRNA	chr13:53357366-53499994:+	--
ENSOARG00000026241	1	0	0	0.332218	3	0	1	1.31393	0.252843	-1.98369	0.489231	1	down	no	--	lincRNA	chr13:53835333-53838784:-	--
ENSOARG00000026242	18	20	16	18.0721	17	20	16	17.4134	1.03783	0.0535665	0.964158	1	up	no	--	lincRNA	chr13:53863349-53868719:+	--
ENSOARG00000026243	4	4	10	5.95328	4	4	2	3.2994	1.80435	0.851483	0.443001	1	up	no	--	lincRNA	chr13:53874274-54065857:+	--
ENSOARG00000026244	0	0	1	0.32441	0	0	1	0.318614	1.01819	0.0260055	1	1	up	no	--	lincRNA	chr13:54065899-54071567:+	--
ENSOARG00000026245	16	16	7	13.1076	7	12	9	9.19518	1.42549	0.511457	0.527842	1	up	no	--	lincRNA	chr13:56795870-56916181:+	--
ENSOARG00000026246	0	1	0	0.345079	3	1	3	2.28493	0.151024	-2.72715	0.195922	1	down	no	--	lincRNA	chr13:61314671-61324754:+	--
ENSOARG00000026248	0	1	3	1.31831	0	0	1	0.318614	4.13763	2.0488	0.480857	1	up	no	--	lincRNA	chr13:64684046-64849522:-	--
ENSOARG00000026251	0	1	0	0.345079	0	0	0	0	Inf	Inf	0.982965	1	up	no	--	lincRNA	chr13:68544518-68567321:+	--
ENSOARG00000026252	0	0	1	0.32441	0	0	0	0	Inf	Inf	0.991273	1	up	no	--	lincRNA	chr13:71886334-71887968:+	--
ENSOARG00000026254	5	3	2	3.34515	1	5	3	2.95647	1.13147	0.178196	0.98302	1	up	no	--	lincRNA	chr13:74377503-74380241:+	--
ENSOARG00000026255	0	1	0	0.345079	0	0	0	0	Inf	Inf	0.982965	1	up	no	--	lincRNA	chr13:76057776-76068702:-	--
ENSOARG00000026256	4	4	6	4.65565	5	1	6	3.90432	1.19244	0.253911	0.892477	1	up	no	--	lincRNA	chr13:77021700-77030340:-	--
ENSOARG00000026257	20	22	18	20.0755	26	2	7	11.5239	1.74207	0.800803	0.472972	1	up	no	--	lincRNA	chr13:78577164-78711934:+	--
ENSOARG00000026258	6	4	0	3.37363	5	3	3	3.61601	0.932968	-0.1001	1	1	down	no	--	lincRNA	chr13:79535228-79864693:+	--
ENSOARG00000026260	1	1	0	0.677297	1	1	0	0.665542	1.01766	0.0252586	1	1	up	no	--	lincRNA	chr13:82780549-82797394:-	--
ENSOARG00000026261	2	0	1	0.988847	0	0	2	0.637229	1.55179	0.633936	1	1	up	no	--	lincRNA	chr10:41292106-41555075:-	--
ENSOARG00000026263	0	0	0	0	1	0	1	0.650386	#NAME?	#NAME?	0.50723	1	down	no	--	lincRNA	chr10:5181921-5228820:+	--
ENSOARG00000026264	1	2	2	1.6712	0	2	1	0.986155	1.69466	0.760994	0.797425	1	up	no	--	lincRNA	chr10:5679577-5729538:+	--
ENSOARG00000026265	0	0	0	0	1	0	1	0.650386	#NAME?	#NAME?	0.50723	1	down	no	--	lincRNA	chr10:5943475-5971919:+	--
ENSOARG00000026266	0	1	1	0.669488	1	1	0	0.665542	1.00593	0.00852834	1	1	up	no	--	lincRNA	chr10:6138866-6153578:-	--
ENSOARG00000026267	4	1	5	3.296	0	2	1	0.986155	3.34228	1.74083	0.269596	1	up	no	--	lincRNA	chr10:6208052-6314451:-	--
ENSOARG00000026268	0	1	0	0.345079	1	1	0	0.665542	0.518493	-0.947605	1	1	down	no	--	lincRNA	chr10:7669506-7836271:+	--
ENSOARG00000026269	0	0	0	0	1	0	1	0.650386	#NAME?	#NAME?	0.50723	1	down	no	--	lincRNA	chr10:7773614-7829553:-	--
ENSOARG00000026273	0	2	0	0.690157	0	1	0	0.33377	2.06776	1.04807	0.889695	1	up	no	--	lincRNA	chr10:8709264-8786349:+	--
ENSOARG00000026274	1	8	3	4.06608	4	9	2	4.96825	0.818413	-0.2891	0.881824	1	down	no	--	lincRNA	chr10:8777017-8827730:+	--
ENSOARG00000026275	0	1	1	0.669488	3	1	0	1.32909	0.503721	-0.989305	0.769611	1	down	no	--	lincRNA	chr10:8982633-9090666:+	--
ENSOARG00000026279	2	1	0	1.00952	0	0	2	0.637229	1.58423	0.663781	1	1	up	no	--	lincRNA	chr10:10283950-10359028:+	--
ENSOARG00000026280	7	25	13	15.1698	19	14	15	15.7557	0.962817	-0.0546668	0.982887	1	down	no	--	lincRNA	chr10:10377389-10458439:+	--
ENSOARG00000026281	3	0	0	0.996655	2	2	0	1.33108	0.748754	-0.417436	1	1	down	no	--	lincRNA	chr10:10517947-10581341:-	--
ENSOARG00000026282	4	1	4	2.97159	3	3	0	1.99663	1.48831	0.573671	0.736136	1	up	no	--	lincRNA	chr10:11047452-11074931:+	--
ENSOARG00000026283	0	1	0	0.345079	0	0	0	0	Inf	Inf	0.982965	1	up	no	--	lincRNA	chr10:13054585-13059607:-	--
ENSOARG00000026284	2	0	0	0.664437	1	1	0	0.665542	0.998339	-0.00239815	1	1	down	no	--	lincRNA	chr10:13374291-13375798:+	--
ENSOARG00000026286	2	0	2	1.31326	3	2	5	3.25593	0.403343	-1.30992	0.405554	1	down	no	--	lincRNA	chr10:14978150-14989607:-	--
ENSOARG00000026288	0	2	0	0.690157	0	0	0	0	Inf	Inf	0.441892	1	up	no	--	lincRNA	chr10:18636047-18662166:-	--
ENSOARG00000026290	37	52	24	38.022	21	34	46	32.9717	1.15317	0.205608	0.729154	1	up	no	--	lincRNA	chr10:19734316-19746131:-	--
ENSOARG00000026292	0	1	0	0.345079	0	0	0	0	Inf	Inf	0.982965	1	up	no	--	lincRNA	chr10:23816393-23844336:+	--
ENSOARG00000026293	0	1	0	0.345079	0	0	0	0	Inf	Inf	0.982965	1	up	no	--	lincRNA	chr10:24685829-24705397:-	--
ENSOARG00000026294	0	0	4	1.29764	4	0	0	1.32709	0.977808	-0.0323766	1	1	down	no	--	lincRNA	chr10:30554168-30558316:-	--
ENSOARG00000026296	4	1	3	2.64718	0	7	5	3.92946	0.673675	-0.569875	0.708065	1	down	no	--	lincRNA	chr10:33051322-33056498:-	--
ENSOARG00000026297	0	3	0	1.03524	1	1	2	1.30277	0.794642	-0.331623	1	1	down	no	--	lincRNA	chr10:33088155-33089519:+	--
ENSOARG00000026298	0	0	0	0	4	1	1	1.97947	#NAME?	#NAME?	0.09427	1	down	no	--	lincRNA	chr10:35100243-35117068:-	--
ENSOARG00000026299	18	6	8	10.6457	7	2	8	5.53886	1.922	0.942607	0.286647	1	up	no	--	lincRNA	chr10:35824350-35826474:-	--
ENSOARG00000026300	3	9	8	6.69764	10	5	9	7.8541	0.852757	-0.229793	0.840387	1	down	no	--	lincRNA	chr10:35861315-36006374:-	--
ENSOARG00000026301	23	9	17	16.2617	14	37	27	25.5969	0.6353	-0.654491	0.303822	1	down	no	--	lincRNA	chr10:36260720-36269661:-	--
ENSOARG00000026302	0	0	1	0.32441	0	0	1	0.318614	1.01819	0.0260055	1	1	up	no	--	lincRNA	chr10:38272831-38274476:-	--
ENSOARG00000026304	0	2	1	1.01457	1	0	3	1.28762	0.787943	-0.343837	1	1	down	no	--	lincRNA	chr10:41464515-41531659:+	--
ENSOARG00000026307	1	0	0	0.332218	1	0	1	0.650386	0.510802	-0.969165	1	1	down	no	--	lincRNA	chr10:42542587-42600997:+	--
ENSOARG00000026309	2	2	4	2.65223	1	6	1	2.65301	0.999708	-0.000421392	1	1	down	no	--	lincRNA	chr10:42878720-42976582:+	--
ENSOARG00000026310	4	2	4	3.31667	1	9	3	4.29155	0.772838	-0.371762	0.810304	1	down	no	--	lincRNA	chr10:47007677-47034922:+	--
ENSOARG00000026311	1	0	0	0.332218	0	0	0	0	Inf	Inf	0.991273	1	up	no	--	lincRNA	chr10:47111144-47120398:+	--
ENSOARG00000026314	0	0	0	0	0	2	0	0.66754	#NAME?	#NAME?	0.449414	1	down	no	--	lincRNA	chr10:51156343-51158175:+	--
ENSOARG00000026317	1	3	2	2.01627	1	1	0	0.665542	3.02952	1.59909	0.447093	1	up	no	--	lincRNA	chr10:58894916-58900447:-	--
ENSOARG00000026318	1	0	0	0.332218	0	0	0	0	Inf	Inf	0.991273	1	up	no	--	lincRNA	chr10:60472718-60507235:-	--
ENSOARG00000026321	2	5	4	3.68747	0	3	3	1.95715	1.8841	0.913874	0.542441	1	up	no	--	lincRNA	chr10:69537634-69546189:-	--
ENSOARG00000026322	86	71	100	85.5123	82	75	101	84.4181	1.01296	0.0185798	0.967627	1	up	no	--	lincRNA	chr10:69698774-69701603:+	--
ENSOARG00000026323	0	0	1	0.32441	0	1	0	0.33377	0.971955	-0.0410386	1	1	down	no	--	lincRNA	chr10:74989051-75140710:+	--
ENSOARG00000026324	19	5	12	11.9305	11	15	10	11.8422	1.00745	0.0107138	1	1	up	no	--	lincRNA	chr10:76524318-76534759:-	--
ENSOARG00000026326	0	0	0	0	0	0	1	0.318614	#NAME?	#NAME?	1	1	down	no	--	lincRNA	chr10:79449155-79471764:+	--
ENSOARG00000026327	0	0	0	0	0	1	0	0.33377	#NAME?	#NAME?	1	1	down	no	--	lincRNA	chr10:80667470-80714618:-	--
ENSOARG00000026331	0	1	0	0.345079	1	0	0	0.331772	1.04011	0.0567326	1	1	up	no	--	lincRNA	chr10:81079684-81214260:-	--
ENSOARG00000026332	0	4	2	2.02913	2	5	1	2.65101	0.765419	-0.385678	0.881301	1	down	no	--	lincRNA	chr10:81150218-81227144:-	--
ENSOARG00000026333	0	1	1	0.669488	1	0	0	0.331772	2.01792	1.01287	0.996813	1	up	no	--	lincRNA	chr10:81369406-81392785:-	--
ENSOARG00000026334	8	6	5	6.35027	0	7	5	3.92946	1.61607	0.692485	0.578849	1	up	no	--	lincRNA	chr10:83793549-83816711:+	--
ENSOARG00000026335	0	0	1	0.32441	0	1	0	0.33377	0.971955	-0.0410386	1	1	down	no	--	lincRNA	chr10:84096901-84186828:-	--
ENSOARG00000026336	1	0	0	0.332218	0	1	0	0.33377	0.995351	-0.00672268	1	1	down	no	--	lincRNA	chr10:84717071-84729311:-	--
ENSOARG00000026337	0	0	0	0	0	0	1	0.318614	#NAME?	#NAME?	1	1	down	no	--	lincRNA	chr10:84733271-84749503:+	--
ENSOARG00000026339	1	1	3	1.65053	1	6	2	2.97162	0.555429	-0.848325	0.62733	1	down	no	--	lincRNA	chr10:85726269-85729311:-	--
ENSOARG00000026340	0	2	1	1.01457	4	5	0	2.99594	0.338647	-1.56214	0.34839	1	down	no	--	lincRNA	chr10:85735698-85742240:+	--
ENSOARG00000026341	2	2	5	2.97664	3	3	3	2.95247	1.00819	0.0117635	1	1	up	no	--	lincRNA	chr10:85784526-85835217:-	--
ENSOARG00000026342	0	0	0	0	0	1	0	0.33377	#NAME?	#NAME?	1	1	down	no	--	lincRNA	chr10:85816718-85837826:-	--
ENSOARG00000026343	16	18	15	16.3931	22	9	14	14.7635	1.11038	0.151048	0.854224	1	up	no	--	lincRNA	chr10:85853332-85855024:-	--
ENSOARG00000026344	14	28	23	21.7747	14	8	19	13.3686	1.62879	0.703799	0.294019	1	up	no	--	lincRNA	chr10:85856435-85857865:-	--
ENSOARG00000026345	1	1	1	1.00171	2	1	3	1.95316	0.512865	-0.963348	0.658791	1	down	no	--	lincRNA	chr10:86170453-86173521:+	--
ENSOARG00000026349	0	0	0	0	1	0	0	0.331772	#NAME?	#NAME?	1	1	down	no	--	lincRNA	chr11:4107825-4217222:+	--
ENSOARG00000026352	6	8	3	5.72717	1	1	13	4.80753	1.19129	0.252527	1	1	up	no	--	lincRNA	chr11:15420077-15421884:+	--
ENSOARG00000026353	4	5	3	4.0275	3	2	3	2.6187	1.53798	0.621033	0.677257	1	up	no	--	lincRNA	chr11:16946816-16952186:-	--
ENSOARG00000026354	1	0	0	0.332218	0	1	0	0.33377	0.995351	-0.00672268	1	1	down	no	--	lincRNA	chr11:18613777-18618841:+	--
ENSOARG00000026357	0	0	0	0	1	0	0	0.331772	#NAME?	#NAME?	1	1	down	no	--	lincRNA	chr11:20164604-20214384:+	--
ENSOARG00000026358	13	13	16	13.9954	14	16	7	12.2154	1.14572	0.196249	0.801166	1	up	no	--	lincRNA	chr11:20249879-20329579:+	--
ENSOARG00000026359	21	18	19	19.3518	12	18	17	15.4056	1.25616	0.329015	0.631096	1	up	no	--	lincRNA	chr11:20316027-20329051:+	--
ENSOARG00000026360	4	1	4	2.97159	1	4	1	1.98547	1.49667	0.581757	0.736161	1	up	no	--	lincRNA	chr11:21293885-21294561:-	--
ENSOARG00000026361	1	3	0	1.36745	1	4	4	2.94131	0.464913	-1.10497	0.486992	1	down	no	--	lincRNA	chr11:22203535-22209062:+	--
ENSOARG00000026362	12	31	10	17.9282	20	13	9	13.842	1.2952	0.373176	0.606472	1	up	no	--	lincRNA	chr11:27948348-28114948:+	--
ENSOARG00000026363	0	1	0	0.345079	0	1	2	0.970999	0.355385	-1.49254	0.689436	1	down	no	--	lincRNA	chr11:29060349-29062262:+	--
ENSOARG00000026364	8	1	2	3.65165	8	0	7	4.88448	0.747602	-0.419657	0.8159	1	down	no	--	lincRNA	chr11:31414831-31438925:-	--
ENSOARG00000026365	628	573	509	571.488	599	623	681	623.647	0.916365	-0.126006	0.568184	1	down	no	--	lincRNA	chr11:34153854-34164680:+	--
ENSOARG00000026366	335	313	278	309.489	367	265	435	348.807	0.887279	-0.172541	0.505268	1	down	no	--	lincRNA	chr11:34164801-34285126:+	--
ENSOARG00000026367	0	0	0	0	0	1	0	0.33377	#NAME?	#NAME?	1	1	down	no	--	lincRNA	chr11:34223969-34225395:+	--
ENSOARG00000026371	5	0	1	1.9855	0	2	1	0.986155	2.01338	1.00962	0.614532	1	up	no	--	lincRNA	chr11:37486144-37489184:-	--
ENSOARG00000026372	1	0	0	0.332218	0	0	1	0.318614	1.0427	0.0603214	1	1	up	no	--	lincRNA	chr11:39572762-39592249:-	--
ENSOARG00000026374	0	0	1	0.32441	0	0	0	0	Inf	Inf	0.991273	1	up	no	--	lincRNA	chr11:40260035-40261135:-	--
ENSOARG00000026377	12	7	7	8.67304	7	6	5	5.9181	1.46551	0.551404	0.561743	1	up	no	--	lincRNA	chr11:42168058-42214877:-	--
ENSOARG00000026379	68	59	65	64.0371	60	49	67	57.6082	1.1116	0.152634	0.73945	1	up	no	--	lincRNA	chr11:43574625-43576847:-	--
ENSOARG00000026380	0	0	1	0.32441	0	0	1	0.318614	1.01819	0.0260055	1	1	up	no	--	lincRNA	chr11:47855123-47855701:+	--
ENSOARG00000026381	0	2	0	0.690157	0	0	1	0.318614	2.16612	1.11511	0.891519	1	up	no	--	lincRNA	chr11:50219648-50234794:-	--
ENSOARG00000026382	2	1	0	1.00952	3	1	5	2.92216	0.345469	-1.53337	0.349475	1	down	no	--	lincRNA	chr11:51697015-51699134:+	--
ENSOARG00000026383	8	1	5	4.62487	7	6	7	6.55533	0.705514	-0.503253	0.664813	1	down	no	--	lincRNA	chr11:51725046-51728360:-	--
ENSOARG00000026385	10	5	0	5.04758	8	6	5	6.24987	0.807629	-0.308235	0.877312	1	down	no	--	lincRNA	chr11:52833764-52836011:-	--
ENSOARG00000026386	0	2	2	1.33898	0	0	2	0.637229	2.10125	1.07125	0.846683	1	up	no	--	lincRNA	chr11:52845989-52980516:+	--
ENSOARG00000026387	3	11	2	5.44134	4	19	9	10.5363	0.51644	-0.953328	0.406055	1	down	no	--	lincRNA	chr11:52895985-52899693:+	--
ENSOARG00000026388	1	5	2	2.70643	4	4	4	3.93663	0.6875	-0.540568	0.709399	1	down	no	--	lincRNA	chr11:53771448-53790098:-	--
ENSOARG00000026389	0	1	1	0.669488	0	1	0	0.33377	2.00584	1.0042	0.996851	1	up	no	--	lincRNA	chr11:54096210-54271589:-	--
ENSOARG00000026390	0	0	3	0.973229	1	0	0	0.331772	2.93342	1.55259	0.612045	1	up	no	--	lincRNA	chr11:54225864-54263405:-	--
ENSOARG00000026391	194	118	141	150.911	148	165	191	165.03	0.91445	-0.129024	0.705223	1	down	no	--	lincRNA	chr11:54738796-54740870:-	--
ENSOARG00000026393	1	3	9	4.28714	0	3	3	1.95715	2.1905	1.13126	0.399705	1	up	no	--	lincRNA	chr11:57715258-57721167:-	--
ENSOARG00000026394	0	1	0	0.345079	0	0	0	0	Inf	Inf	0.982965	1	up	no	--	lincRNA	chr11:58911832-58916313:+	--
ENSOARG00000026396	0	1	0	0.345079	0	1	0	0.33377	1.03388	0.0480705	1	1	up	no	--	lincRNA	chr11:59244165-59287609:-	--
ENSOARG00000026398	27	55	39	40.6012	75	53	58	61.0524	0.665023	-0.588525	0.210626	1	down	no	--	lincRNA	chr11:61601718-61745228:+	--
ENSOARG00000026399	36	27	30	31.0093	34	29	28	29.8808	1.03777	0.0534817	0.934444	1	up	no	--	lincRNA	chr11:61909667-61930009:-	--
ENSOARG00000026401	3	1	7	3.6126	2	6	0	2.66617	1.35498	0.438272	0.838062	1	up	no	--	lincRNA	chr25:5653155-5688820:-	--
ENSOARG00000026402	0	0	1	0.32441	0	0	3	0.955843	0.339396	-1.55896	0.625788	1	down	no	--	lincRNA	chr25:5814060-5859454:+	--
ENSOARG00000026406	0	0	0	0	1	0	0	0.331772	#NAME?	#NAME?	1	1	down	no	--	lincRNA	chr25:25990989-26000911:-	--
ENSOARG00000026408	0	0	4	1.29764	0	1	0	0.33377	3.88782	1.95896	0.440525	1	up	no	--	lincRNA	chr25:34819686-34822006:-	--
ENSOARG00000026409	4	3	5	3.98616	2	5	3	3.28824	1.21225	0.277684	0.883911	1	up	no	--	lincRNA	chr25:35023488-35210222:-	--
ENSOARG00000026410	4	4	5	4.33124	3	3	3	2.95247	1.46699	0.552857	0.694465	1	up	no	--	lincRNA	chr25:35215785-35225370:+	--
ENSOARG00000026413	0	0	0	0	0	0	2	0.637229	#NAME?	#NAME?	0.459225	1	down	no	--	lincRNA	chr25:43049072-43063689:-	--
ENSOARG00000026415	0	0	1	0.32441	0	0	0	0	Inf	Inf	0.991273	1	up	no	--	lincRNA	chr25:43997372-44012571:+	--
ENSOARG00000026416	0	6	0	2.07047	2	0	0	0.663544	3.12032	1.6417	0.515802	1	up	no	--	lincRNA	chr25:44356379-44397341:+	--
ENSOARG00000026417	0	0	1	0.32441	2	5	0	2.3324	0.139089	-2.84592	0.19603	1	down	no	--	lincRNA	chr25:44982647-44988918:+	--
ENSOARG00000026418	3	4	9	5.29666	8	11	2	6.96288	0.760699	-0.394602	0.749254	1	down	no	--	lincRNA	chr25:45185753-45192629:-	--
ENSOARG00000026419	666	649	447	590.225	629	494	782	622.724	0.947812	-0.0773276	0.737836	1	down	no	--	lincRNA	chr18:1049661-1059936:+	--
ENSOARG00000026420	482	340	606	474.048	534	443	324	428.258	1.10692	0.146555	0.601836	1	up	no	--	lincRNA	chr18:1078254-1105316:+	--
ENSOARG00000026421	2	1	6	2.95597	0	0	1	0.318614	9.27759	3.21375	0.107445	1	up	no	--	lincRNA	chr18:1713625-1728051:-	--
ENSOARG00000026422	11	10	4	8.40283	6	5	3	4.61533	1.82064	0.864442	0.375945	1	up	no	--	lincRNA	chr18:3410439-3417300:+	--
ENSOARG00000026427	4	2	0	2.01903	0	2	0	0.66754	3.02458	1.59674	0.572658	1	up	no	--	lincRNA	chr18:11334749-11353237:+	--
ENSOARG00000026428	0	0	0	0	0	0	1	0.318614	#NAME?	#NAME?	1	1	down	no	--	lincRNA	chr18:11535851-11562888:-	--
ENSOARG00000026430	2	0	2	1.31326	0	1	0	0.33377	3.93461	1.97622	0.481153	1	up	no	--	lincRNA	chr18:13622532-13634185:+	--
ENSOARG00000026434	0	0	0	0	2	0	0	0.663544	#NAME?	#NAME?	0.450567	1	down	no	--	lincRNA	chr18:17918562-17956399:-	--
ENSOARG00000026435	0	1	3	1.31831	0	1	3	1.28961	1.02225	0.0317486	1	1	up	no	--	lincRNA	chr18:18866697-18937449:+	--
ENSOARG00000026436	421	560	444	477.146	534	320	527	451.883	1.05591	0.0784827	0.807912	1	up	no	--	lincRNA	chr18:19952218-19985181:+	--
ENSOARG00000026437	60	124	60	82.1874	97	55	67	71.8864	1.1433	0.193199	0.665427	1	up	no	--	lincRNA	chr18:19976337-19978300:+	--
ENSOARG00000026440	0	0	0	0	0	1	0	0.33377	#NAME?	#NAME?	1	1	down	no	--	lincRNA	chr18:24105335-24154262:-	--
ENSOARG00000026441	12	0	2	4.63544	0	0	0	0	Inf	Inf	0.0100007	1	up	yes	--	lincRNA	chr18:25043084-25049333:-	--
ENSOARG00000026443	66	54	56	58.7276	65	79	66	68.9616	0.851599	-0.231754	0.612437	1	down	no	--	lincRNA	chr18:32955015-32956433:-	--
ENSOARG00000026446	2	0	0	0.664437	1	0	0	0.331772	2.00269	1.00194	0.897431	1	up	no	--	lincRNA	chr18:38826009-38832598:-	--
ENSOARG00000026447	0	1	3	1.31831	0	1	0	0.33377	3.94975	1.98176	0.481299	1	up	no	--	lincRNA	chr18:39670336-39672095:-	--
ENSOARG00000026449	327	475	416	407.502	402	356	314	352.239	1.15689	0.210251	0.399647	1	up	no	--	lincRNA	chr18:42640907-42757716:+	--
ENSOARG00000026450	0	0	0	0	0	0	1	0.318614	#NAME?	#NAME?	1	1	down	no	--	lincRNA	chr18:43886774-44003096:+	--
ENSOARG00000026452	0	0	1	0.32441	0	1	3	1.28961	0.251556	-1.99105	0.489006	1	down	no	--	lincRNA	chr18:48358944-48383651:+	--
ENSOARG00000026453	4	1	2	2.32277	1	1	0	0.665542	3.49004	1.80325	0.346493	1	up	no	--	lincRNA	chr18:48601602-48649268:+	--
ENSOARG00000026454	2	0	1	0.988847	0	1	3	1.28961	0.766778	-0.38312	1	1	down	no	--	lincRNA	chr18:51437703-51457341:-	--
ENSOARG00000026457	1	0	0	0.332218	1	0	1	0.650386	0.510802	-0.969165	1	1	down	no	--	lincRNA	chr18:57401192-57433200:+	--
ENSOARG00000026458	34	18	22	24.6439	17	15	11	14.1514	1.74144	0.800279	0.202107	1	up	no	--	lincRNA	chr18:57415902-57425643:-	--
ENSOARG00000026462	1	5	3	3.03084	0	5	0	1.66885	1.81612	0.860863	0.846844	1	up	no	--	lincRNA	chr18:59958121-60126952:-	--
ENSOARG00000026465	0	1	0	0.345079	0	1	0	0.33377	1.03388	0.0480705	1	1	up	no	--	lincRNA	chr18:62943201-62946368:+	--
ENSOARG00000026466	188	151	147	162.252	141	139	163	145.108	1.11815	0.16111	0.633139	1	up	no	--	lincRNA	chr18:66302709-66307716:+	--
ENSOARG00000026467	0	0	0	0	2	1	0	0.997315	#NAME?	#NAME?	0.302321	1	down	no	--	lincRNA	chr18:66487432-66488377:-	--
ENSOARG00000026468	1	1	9	3.59698	51	16	16	27.3585	0.131476	-2.92713	0.0454427	1	down	yes	--	lincRNA	chr18:66590600-66596940:-	--
ENSOARG00000026469	2	9	2	4.41896	3	5	3	3.62001	1.2207	0.287715	0.863677	1	up	no	--	lincRNA	chr18:66848632-66853529:-	--
ENSOARG00000026470	2	5	0	2.38983	5	3	1	2.97879	0.802283	-0.317816	0.926659	1	down	no	--	lincRNA	chr18:66878552-66879744:-	--
ENSOARG00000026473	2	0	2	1.31326	0	2	5	2.26061	0.58093	-0.783565	0.704123	1	down	no	--	lincRNA	chr18:67614333-67615500:-	--
ENSOARG00000026474	2	0	0	0.664437	1	0	0	0.331772	2.00269	1.00194	0.897431	1	up	no	--	lincRNA	chr18:67672839-67681368:-	--
ENSOARG00000026475	11	2	10	7.58866	10	21	14	14.7875	0.513181	-0.962461	0.226797	1	down	no	--	lincRNA	chr18:67776751-67843343:+	--
ENSOARG00000026476	0	2	2	1.33898	0	3	0	1.00131	1.33722	0.419241	1	1	up	no	--	lincRNA	chr18:67827686-67869950:-	--
ENSOARG00000026477	24	32	41	32.3166	33	41	34	35.4659	0.9112	-0.134161	0.828	1	down	no	--	lincRNA	chr18:67971879-67983427:-	--
ENSOARG00000026478	6	3	8	5.62382	6	4	10	6.51186	0.863628	-0.211518	0.885248	1	down	no	--	lincRNA	chr18:68038860-68044751:+	--
ENSOARG00000026479	44	51	36	43.8954	101	38	80	71.6814	0.612368	-0.70753	0.142274	1	down	no	--	lincRNA	chr18:68054661-68059241:+	--
ENSOARG00000026480	2	1	0	1.00952	0	2	2	1.30477	0.773712	-0.370131	1	1	down	no	--	lincRNA	chr18:68243944-68250581:+	--
ENSOARG00000026481	26	27	20	24.443	22	24	28	24.2307	1.00876	0.0125868	1	1	up	no	--	lincRNA	chr18:68373351-68376670:+	--
ENSOARG00000026482	0	1	0	0.345079	0	0	0	0	Inf	Inf	0.982965	1	up	no	--	lincRNA	chr18:68448607-68597128:+	--
ENSOARG00000026483	1	0	0	0.332218	0	1	2	0.970999	0.342141	-1.54734	0.689302	1	down	no	--	lincRNA	chr18:68476764-68486873:-	--
ENSOARG00000026484	26	14	21	20.2814	26	24	37	28.4253	0.713498	-0.487019	0.418067	1	down	no	--	lincRNA	chr18:68526846-68528688:-	--
ENSOARG00000026485	0	0	1	0.32441	0	0	0	0	Inf	Inf	0.991273	1	up	no	--	lincRNA	chr9:8584-16683:+	--
ENSOARG00000026486	0	0	0	0	2	0	2	1.30077	#NAME?	#NAME?	0.196678	1	down	no	--	lincRNA	chr9:578018-579937:-	--
ENSOARG00000026487	0	3	4	2.33287	1	0	0	0.331772	7.03156	2.81384	0.189695	1	up	no	--	lincRNA	chr9:2925063-2953048:-	--
ENSOARG00000026488	13	9	4	8.72219	11	6	5	7.24519	1.20386	0.267667	0.798998	1	up	no	--	lincRNA	chr9:6169001-6172472:+	--
ENSOARG00000026490	0	0	0	0	0	1	2	0.970999	#NAME?	#NAME?	0.30033	1	down	no	--	lincRNA	chr9:9843862-9920903:-	--
ENSOARG00000026491	1	0	2	0.981038	0	1	1	0.652384	1.50377	0.588586	0.994041	1	up	no	--	lincRNA	chr9:10033475-10164383:+	--
ENSOARG00000026493	1	9	0	3.43793	0	0	1	0.318614	10.7902	3.43166	0.0862372	1	up	no	--	lincRNA	chr9:13128940-13142508:+	--
ENSOARG00000026494	163	137	120	140.357	204	134	150	160.199	0.876139	-0.190768	0.577349	1	down	no	--	lincRNA	chr9:13638565-13655514:-	--
ENSOARG00000026495	28	29	23	26.7708	44	20	28	30.1946	0.88661	-0.173628	0.774375	1	down	no	--	lincRNA	chr9:13778615-13793928:+	--
ENSOARG00000026496	0	3	4	2.33287	3	0	1	1.31393	1.77549	0.828219	0.682278	1	up	no	--	lincRNA	chr9:13780055-14065063:-	--
ENSOARG00000026497	0	0	0	0	0	1	0	0.33377	#NAME?	#NAME?	1	1	down	no	--	lincRNA	chr9:13794773-13797038:-	--
ENSOARG00000026498	4	1	6	3.62041	5	11	4	6.60479	0.548149	-0.86736	0.444227	1	down	no	--	lincRNA	chr9:14080788-14082779:-	--
ENSOARG00000026499	0	0	1	0.32441	0	0	0	0	Inf	Inf	0.991273	1	up	no	--	lincRNA	chr9:14117786-14149052:-	--
ENSOARG00000026500	7	10	8	8.37159	7	8	10	8.17871	1.02358	0.033629	1	1	up	no	--	lincRNA	chr9:14198547-14286827:+	--
ENSOARG00000026501	6	7	13	8.62619	8	11	15	11.1049	0.776794	-0.364397	0.683101	1	down	no	--	lincRNA	chr9:14238959-14244600:-	--
ENSOARG00000026502	7	19	17	14.397	12	17	6	11.567	1.24466	0.315747	0.678665	1	up	no	--	lincRNA	chr9:14580182-14589093:-	--
ENSOARG00000026503	15	8	13	11.9612	7	15	11	10.8337	1.10407	0.142838	0.877678	1	up	no	--	lincRNA	chr9:14595147-14596019:+	--
ENSOARG00000026505	26	33	31	30.082	42	28	41	36.3432	0.82772	-0.272785	0.618796	1	down	no	--	lincRNA	chr9:14674913-14677038:-	--
ENSOARG00000026506	16	19	17	17.387	26	15	21	20.3235	0.855509	-0.225146	0.745746	1	down	no	--	lincRNA	chr9:14862110-14872992:+	--
ENSOARG00000026507	0	1	0	0.345079	0	0	1	0.318614	1.08306	0.115115	1	1	up	no	--	lincRNA	chr9:17773623-17781418:+	--
ENSOARG00000026510	19	20	5	14.8358	10	12	19	13.3766	1.10908	0.149365	0.884729	1	up	no	--	lincRNA	chr9:25636665-25640045:+	--
ENSOARG00000026512	0	2	0	0.690157	0	0	1	0.318614	2.16612	1.11511	0.891519	1	up	no	--	lincRNA	chr9:26378604-26419029:-	--
ENSOARG00000026514	0	0	0	0	1	2	2	1.63654	#NAME?	#NAME?	0.134452	1	down	no	--	lincRNA	chr9:27103578-27106919:+	--
ENSOARG00000026516	66	35	56	52.1711	53	32	60	47.3814	1.10109	0.138929	0.774582	1	up	no	--	lincRNA	chr9:32671514-32718300:+	--
ENSOARG00000026517	22	25	20	22.424	17	12	35	20.7969	1.07824	0.108675	0.918137	1	up	no	--	lincRNA	chr9:32820102-32835281:+	--
ENSOARG00000026518	6	7	14	8.9506	3	2	14	6.12346	1.46169	0.547637	0.699695	1	up	no	--	lincRNA	chr9:32959368-32964913:-	--
ENSOARG00000026519	0	1	1	0.669488	1	0	0	0.331772	2.01792	1.01287	0.996813	1	up	no	--	lincRNA	chr9:33752330-33767686:-	--
ENSOARG00000026520	1	6	5	4.02474	3	7	2	3.96894	1.01406	0.0201427	1	1	up	no	--	lincRNA	chr9:37917875-38082193:+	--
ENSOARG00000026522	0	1	0	0.345079	2	0	0	0.663544	0.520054	-0.943267	0.906149	1	down	no	--	lincRNA	chr9:38172423-38239339:+	--
ENSOARG00000026524	10	5	9	7.96726	3	10	4	5.60748	1.42083	0.506733	0.60123	1	up	no	--	lincRNA	chr9:39999844-40014762:+	--
ENSOARG00000026525	0	3	1	1.35965	0	0	0	0	Inf	Inf	0.196298	1	up	no	--	lincRNA	chr9:40035205-40044771:-	--
ENSOARG00000026526	0	1	0	0.345079	0	3	0	1.00131	0.344627	-1.53689	0.612666	1	down	no	--	lincRNA	chr9:40070349-40079483:+	--
ENSOARG00000026527	0	1	0	0.345079	0	1	0	0.33377	1.03388	0.0480705	1	1	up	no	--	lincRNA	chr9:40132574-40186744:-	--
ENSOARG00000026528	0	0	1	0.32441	0	1	0	0.33377	0.971955	-0.0410386	1	1	down	no	--	lincRNA	chr9:41450382-41456305:-	--
ENSOARG00000026529	0	0	0	0	0	1	0	0.33377	#NAME?	#NAME?	1	1	down	no	--	lincRNA	chr9:42348643-42370801:-	--
ENSOARG00000026530	0	0	2	0.648819	0	0	0	0	Inf	Inf	0.445727	1	up	no	--	lincRNA	chr9:43458219-43520637:-	--
ENSOARG00000026531	139	148	141	142.992	132	154	122	134.065	1.06658	0.0929943	0.785089	1	up	no	--	lincRNA	chr9:43909377-43912958:-	--
ENSOARG00000026533	1	0	0	0.332218	0	0	0	0	Inf	Inf	0.991273	1	up	no	--	lincRNA	chr9:50191853-50207515:-	--
ENSOARG00000026538	3	0	2	1.64547	1	0	0	0.331772	4.95965	2.31024	0.34775	1	up	no	--	lincRNA	chr9:59346014-59362356:+	--
ENSOARG00000026544	0	4	0	1.38031	1	0	4	1.60623	0.859351	-0.21868	1	1	down	no	--	lincRNA	chr9:72404693-72428639:-	--
ENSOARG00000026546	0	0	1	0.32441	3	1	2	1.96632	0.164983	-2.59961	0.262384	1	down	no	--	lincRNA	chr9:80459957-80463839:-	--
ENSOARG00000026548	6	7	5	6.03091	13	4	5	7.24119	0.832862	-0.263851	0.827516	1	down	no	--	lincRNA	chr9:82943793-82976924:-	--
ENSOARG00000026550	0	0	0	0	0	0	2	0.637229	#NAME?	#NAME?	0.459225	1	down	no	--	lincRNA	chr9:84471344-84473934:+	--
ENSOARG00000026551	0	0	0	0	1	1	0	0.665542	#NAME?	#NAME?	0.505835	1	down	no	--	lincRNA	chr9:85470476-85484699:+	--
ENSOARG00000026552	1	1	0	0.677297	4	0	5	2.92016	0.231938	-2.10819	0.220941	1	down	no	--	lincRNA	chr9:87479477-87518484:+	--
ENSOARG00000026554	51	43	54	49.2996	40	26	63	42.0216	1.1732	0.230446	0.660128	1	up	no	--	lincRNA	chr9:89756522-89811835:-	--
ENSOARG00000026555	1	0	0	0.332218	0	0	0	0	Inf	Inf	0.991273	1	up	no	--	lincRNA	chr9:91843152-91909657:-	--
ENSOARG00000026557	3	2	0	1.68681	0	6	6	3.91431	0.430935	-1.21446	0.381557	1	down	no	--	lincRNA	chr9:93857057-93860054:-	--
ENSOARG00000026559	1	0	0	0.332218	0	2	1	0.986155	0.336883	-1.56968	0.689458	1	down	no	--	lincRNA	chr6:2932759-3015106:+	--
ENSOARG00000026560	1	0	2	0.981038	0	0	0	0	Inf	Inf	0.297731	1	up	no	--	lincRNA	chr6:3243659-3245286:+	--
ENSOARG00000026561	0	1	1	0.669488	0	0	0	0	Inf	Inf	0.500445	1	up	no	--	lincRNA	chr6:7437959-7489151:+	--
ENSOARG00000026562	0	0	1	0.32441	0	0	0	0	Inf	Inf	0.991273	1	up	no	--	lincRNA	chr6:7631465-7663051:+	--
ENSOARG00000026565	2	3	1	2.02408	1	1	0	0.665542	3.04125	1.60467	0.447102	1	up	no	--	lincRNA	chr6:14246754-14250599:+	--
ENSOARG00000026566	1	0	0	0.332218	0	0	0	0	Inf	Inf	0.991273	1	up	no	--	lincRNA	chr6:14868512-14869747:-	--
ENSOARG00000026567	1	3	1	1.69186	1	0	1	0.650386	2.60132	1.37924	0.580035	1	up	no	--	lincRNA	chr6:16986872-17119164:-	--
ENSOARG00000026570	96	88	107	96.9717	80	88	109	90.6425	1.06983	0.0973764	0.808459	1	up	no	--	lincRNA	chr6:22082295-22087996:+	--
ENSOARG00000026571	0	0	0	0	1	0	0	0.331772	#NAME?	#NAME?	1	1	down	no	--	lincRNA	chr6:23353416-23365698:-	--
ENSOARG00000026572	7	3	6	5.30722	5	12	13	9.80609	0.541217	-0.885721	0.335153	1	down	no	--	lincRNA	chr6:23471881-23524993:-	--
ENSOARG00000026575	30	61	41	44.3171	38	29	39	34.7126	1.27669	0.352404	0.501974	1	up	no	--	lincRNA	chr6:25575418-25576475:+	--
ENSOARG00000026576	0	0	0	0	0	0	1	0.318614	#NAME?	#NAME?	1	1	down	no	--	lincRNA	chr6:27631199-27684548:+	--
ENSOARG00000026577	1	0	0	0.332218	0	0	0	0	Inf	Inf	0.991273	1	up	no	--	lincRNA	chr6:30579691-30587053:+	--
ENSOARG00000026578	0	1	0	0.345079	0	1	0	0.33377	1.03388	0.0480705	1	1	up	no	--	lincRNA	chr6:30598777-30604117:+	--
ENSOARG00000026582	0	0	1	0.32441	2	0	0	0.663544	0.488904	-1.03238	0.909139	1	down	no	--	lincRNA	chr6:38403836-38439656:+	--
ENSOARG00000026583	0	1	0	0.345079	0	0	0	0	Inf	Inf	0.982965	1	up	no	--	lincRNA	chr6:39677965-39682465:-	--
ENSOARG00000026588	2	4	4	3.34239	5	3	4	3.93463	0.84948	-0.235347	0.920542	1	down	no	--	lincRNA	chr6:50383353-50407191:+	--
ENSOARG00000026593	2	3	6	3.64613	8	1	10	6.17409	0.590553	-0.75986	0.497169	1	down	no	--	lincRNA	chr6:61489595-61542847:+	--
ENSOARG00000026594	0	1	3	1.31831	2	1	1	1.31593	1.00181	0.00260539	1	1	up	no	--	lincRNA	chr6:70339561-70349721:+	--
ENSOARG00000026598	0	0	0	0	1	2	0	0.999313	#NAME?	#NAME?	0.302466	1	down	no	--	lincRNA	chr6:88662594-88690484:-	--
ENSOARG00000026599	0	0	12	3.89291	0	3	1	1.31992	2.94935	1.5604	0.267706	1	up	no	--	lincRNA	chr6:89802798-89883850:-	--
ENSOARG00000026600	1	0	1	0.656628	2	0	0	0.663544	0.989577	-0.0151166	1	1	down	no	--	lincRNA	chr6:90957956-90959072:+	--
ENSOARG00000026601	4	8	7	6.36037	3	3	3	2.95247	2.15425	1.10719	0.323536	1	up	no	--	lincRNA	chr6:91393630-91434054:-	--
ENSOARG00000026603	1	0	0	0.332218	0	0	0	0	Inf	Inf	0.991273	1	up	no	--	lincRNA	chr6:103742054-103743466:-	--
ENSOARG00000026604	0	0	0	0	0	2	0	0.66754	#NAME?	#NAME?	0.449414	1	down	no	--	lincRNA	chr6:105402410-105441639:+	--
ENSOARG00000026607	2	2	3	2.32782	2	5	3	3.28824	0.707924	-0.498333	0.785178	1	down	no	--	lincRNA	chr6:108997524-109014373:+	--
ENSOARG00000026608	0	0	0	0	1	0	0	0.331772	#NAME?	#NAME?	1	1	down	no	--	lincRNA	chr6:109191194-109213459:-	--
ENSOARG00000026609	1	1	2	1.32612	1	1	2	1.30277	1.01792	0.0256239	1	1	up	no	--	lincRNA	chr6:109827962-109847559:-	--
ENSOARG00000026613	1	0	1	0.656628	0	0	1	0.318614	2.06089	1.04327	0.996295	1	up	no	--	lincRNA	chr6:112865151-112891061:-	--
ENSOARG00000026614	1	1	2	1.32612	0	2	1	0.986155	1.34473	0.427322	0.991904	1	up	no	--	lincRNA	chr6:112945334-112953639:-	--
ENSOARG00000026615	41	32	23	32.1249	30	29	32	29.8282	1.077	0.107017	0.865414	1	up	no	--	lincRNA	chr6:113538065-113688241:-	--
ENSOARG00000026617	9	15	22	15.3032	15	4	14	10.7723	1.42061	0.506508	0.498894	1	up	no	--	lincRNA	chr6:114605315-114610566:-	--
ENSOARG00000026620	0	0	0	0	1	0	0	0.331772	#NAME?	#NAME?	1	1	down	no	--	lincRNA	chr6:115168155-115203751:+	--
ENSOARG00000026622	5	11	15	10.3231	12	11	11	11.1575	0.925217	-0.112137	0.934102	1	down	no	--	lincRNA	chr6:115548916-115714433:+	--
ENSOARG00000026623	5	7	3	5.04987	4	9	1	4.64963	1.08608	0.11913	0.998069	1	up	no	--	lincRNA	chr6:115566941-115604131:+	--
ENSOARG00000026625	210	163	175	182.785	153	212	225	193.209	0.946052	-0.0800088	0.803275	1	down	no	--	lincRNA	chr6:115762021-115765199:+	--
ENSOARG00000026626	276	198	257	243.391	315	190	288	259.685	0.937254	-0.0934887	0.75721	1	down	no	--	lincRNA	chr6:115927210-115929618:-	--
ENSOARG00000026627	96	95	108	99.7117	111	96	110	103.916	0.959539	-0.0595863	0.889746	1	down	no	--	lincRNA	chr6:115989554-115993085:-	--
ENSOARG00000026628	29	23	28	26.6546	16	21	17	17.734	1.50303	0.58787	0.330215	1	up	no	--	lincRNA	chr6:116168539-116169834:+	--
ENSOARG00000026629	1	1	0	0.677297	0	1	0	0.33377	2.02923	1.02093	0.997	1	up	no	--	lincRNA	chr6:116370887-116371762:+	--
ENSOARG00000026630	0	0	2	0.648819	0	0	1	0.318614	2.03638	1.02601	0.903625	1	up	no	--	lincRNA	chr6:116388120-116445520:-	--
ENSOARG00000026632	236	232	174	214.909	322	210	211	244.15	0.880234	-0.184041	0.551906	1	down	no	--	lincRNA	chr6:116483192-116488323:-	--
ENSOARG00000026633	0	0	1	0.32441	0	0	0	0	Inf	Inf	0.991273	1	up	no	--	lincRNA	chr6:116768783-116774530:+	--
ENSOARG00000026635	10	0	14	7.86392	7	6	22	11.3345	0.693801	-0.527406	0.657879	1	down	no	--	lincRNA	chr6:116826888-116831975:+	--
ENSOARG00000026636	24	7	17	15.9038	10	20	51	26.2425	0.606032	-0.722535	0.293549	1	down	no	--	lincRNA	chr6:116830864-116831975:-	--
ENSOARG00000026637	8	6	8	7.3235	11	6	13	9.7941	0.747746	-0.41938	0.649211	1	down	no	--	lincRNA	chr6:116888365-116892246:-	--
ENSOARG00000026638	1	0	1	0.656628	2	5	3	3.28824	0.19969	-2.32417	0.174101	1	down	no	--	lincRNA	chr6:116949717-116952533:+	--
ENSOARG00000026639	2	6	0	2.73491	3	2	6	3.57454	0.765107	-0.386266	0.876097	1	down	no	--	lincRNA	chr19:615758-668978:+	--
ENSOARG00000026640	4	11	21	11.9373	4	8	8	6.54616	1.82356	0.86676	0.304161	1	up	no	--	lincRNA	chr19:1425213-1433661:+	--
ENSOARG00000026641	0	0	1	0.32441	0	0	0	0	Inf	Inf	0.991273	1	up	no	--	lincRNA	chr19:4770370-4785000:-	--
ENSOARG00000026642	0	0	1	0.32441	0	0	0	0	Inf	Inf	0.991273	1	up	no	--	lincRNA	chr19:7898193-7905328:+	--
ENSOARG00000026645	0	1	0	0.345079	0	0	2	0.637229	0.541531	-0.884885	0.914732	1	down	no	--	lincRNA	chr19:10258879-10261370:+	--
ENSOARG00000026646	1	0	0	0.332218	1	2	0	0.999313	0.332447	-1.5888	0.689584	1	down	no	--	lincRNA	chr19:14332552-14333788:-	--
ENSOARG00000026649	8	3	8	6.28826	4	4	5	4.25524	1.47777	0.56342	0.610685	1	up	no	--	lincRNA	chr19:21076104-21079957:-	--
ENSOARG00000026650	0	0	0	0	0	1	1	0.652384	#NAME?	#NAME?	0.507056	1	down	no	--	lincRNA	chr19:24800730-24802676:-	--
ENSOARG00000026653	72	49	53	58.0223	43	66	68	57.9608	1.00106	0.00152971	1	1	up	no	--	lincRNA	chr19:30032468-30034695:-	--
ENSOARG00000026654	16	11	16	14.3019	15	8	16	12.7446	1.1222	0.166325	0.845462	1	up	no	--	lincRNA	chr19:33849362-33852892:-	--
ENSOARG00000026656	49	120	117	95.6441	91	104	62	84.6575	1.12978	0.176038	0.65719	1	up	no	--	lincRNA	chr19:46750971-46910233:-	--
ENSOARG00000026658	2	4	5	3.6668	1	1	4	1.94	1.8901	0.918465	0.542699	1	up	no	--	lincRNA	chr19:49698589-49704350:-	--
ENSOARG00000026659	0	1	0	0.345079	0	3	0	1.00131	0.344627	-1.53689	0.612666	1	down	no	--	lincRNA	chr19:51196706-51225747:-	--
ENSOARG00000026662	0	1	0	0.345079	1	1	1	0.984157	0.350634	-1.51196	0.689563	1	down	no	--	lincRNA	chr19:52173405-52175515:-	--
ENSOARG00000026663	18	20	19	19.0453	14	20	22	18.3297	1.03904	0.0552488	0.963754	1	up	no	--	lincRNA	chr19:52714422-52717759:+	--
ENSOARG00000026664	4	7	1	4.06883	2	3	3	2.6207	1.55258	0.634665	0.677045	1	up	no	--	lincRNA	chr19:58205182-58229580:-	--
ENSOARG00000026666	1	0	2	0.981038	1	1	5	2.25861	0.434354	-1.20306	0.533292	1	down	no	--	lincRNA	chr19:58500638-58502223:-	--
ENSOARG00000026667	107	123	120	116.921	143	110	137	127.808	0.914817	-0.128445	0.72576	1	down	no	--	lincRNA	chr19:58685723-58686814:+	--
ENSOARG00000026669	2	22	12	12.1491	4	7	3	4.61932	2.63006	1.39509	0.126681	1	up	no	--	lincRNA	chr19:58969137-58984767:+	--
ENSOARG00000026670	14	14	29	18.89	12	34	45	29.6671	0.636734	-0.651238	0.298618	1	down	no	--	lincRNA	chr19:59014409-59020528:+	--
ENSOARG00000026671	1	3	9	4.28714	2	14	1	5.65494	0.758123	-0.399496	0.753802	1	down	no	--	lincRNA	chr19:59095744-59139872:-	--
ENSOARG00000026672	4	16	9	9.76982	7	6	8	6.87394	1.42128	0.507195	0.590677	1	up	no	--	lincRNA	chr19:59259820-59261696:-	--
ENSOARG00000026673	4	13	10	9.05899	16	10	14	13.1067	0.691175	-0.532877	0.500819	1	down	no	--	lincRNA	chr19:59617360-59650468:-	--
ENSOARG00000026674	71	50	74	64.8478	55	64	74	63.1862	1.0263	0.0374468	0.935274	1	up	no	--	lincRNA	chr19:59758460-59761062:-	--
ENSOARG00000026675	9	5	7	6.98623	13	5	12	9.80526	0.712498	-0.489042	0.594076	1	down	no	--	lincRNA	chr19:59772392-59775970:+	--
ENSOARG00000026676	0	1	0	0.345079	0	0	0	0	Inf	Inf	0.982965	1	up	no	--	lincRNA	chr19:59873605-59876283:-	--
ENSOARG00000026677	0	4	0	1.38031	5	1	1	2.31125	0.597217	-0.743673	0.913514	1	down	no	--	lincRNA	chr19:60205765-60207089:-	--
ENSOARG00000026678	1	2	0	1.02238	0	3	0	1.00131	1.02104	0.0300363	1	1	up	no	--	lincRNA	chr19:60223527-60225276:+	--
ENSOARG00000026679	222	220	403	280.407	233	217	250	229.385	1.22243	0.289753	0.340982	1	up	no	--	lincRNA	chr19:60305454-60307235:+	--
ENSOARG00000026680	0	0	1	0.32441	1	0	1	0.650386	0.498795	-1.00348	1	1	down	no	--	lincRNA	chr19:60371756-60377515:-	--
ENSOARG00000026681	37	34	26	32.4594	53	10	26	29.2056	1.11141	0.152392	0.900655	1	up	no	--	lincRNA	chr7:1002050-1087977:-	--
ENSOARG00000026682	0	2	0	0.690157	0	0	0	0	Inf	Inf	0.441892	1	up	no	--	lincRNA	chr7:3558462-3658896:+	--
ENSOARG00000026683	2	0	2	1.31326	0	1	5	1.92684	0.681559	-0.55309	0.809528	1	down	no	--	lincRNA	chr7:3621597-3627578:-	--
ENSOARG00000026685	3	1	0	1.34173	0	1	1	0.652384	2.05666	1.0403	0.756943	1	up	no	--	lincRNA	chr7:5686756-5881036:+	--
ENSOARG00000026687	2	4	4	3.34239	2	0	1	0.982159	3.40311	1.76685	0.269249	1	up	no	--	lincRNA	chr7:8239582-8395732:-	--
ENSOARG00000026689	22	24	32	25.9718	26	31	16	24.0708	1.07898	0.109663	0.853107	1	up	no	--	lincRNA	chr7:9450814-9529923:-	--
ENSOARG00000026692	0	0	0	0	1	0	0	0.331772	#NAME?	#NAME?	1	1	down	no	--	lincRNA	chr7:15162721-15205354:-	--
ENSOARG00000026693	6	5	3	4.69193	4	16	3	7.62325	0.615476	-0.700225	0.499081	1	down	no	--	lincRNA	chr7:15566220-15575434:-	--
ENSOARG00000026694	1	0	0	0.332218	1	0	0	0.331772	1.00135	0.00193939	1	1	up	no	--	lincRNA	chr7:16584498-16607694:+	--
ENSOARG00000026696	2	0	1	0.988847	0	0	3	0.955843	1.03453	0.0489732	1	1	up	no	--	lincRNA	chr7:16999333-17151120:+	--
ENSOARG00000026697	0	1	0	0.345079	0	0	0	0	Inf	Inf	0.982965	1	up	no	--	lincRNA	chr7:17185970-17191154:-	--
ENSOARG00000026698	1	1	0	0.677297	0	0	0	0	Inf	Inf	0.501762	1	up	no	--	lincRNA	chr7:17198407-17208011:-	--
ENSOARG00000026699	0	0	0	0	0	1	2	0.970999	#NAME?	#NAME?	0.30033	1	down	no	--	lincRNA	chr7:17265985-17297585:-	--
ENSOARG00000026700	0	0	1	0.32441	0	0	0	0	Inf	Inf	0.991273	1	up	no	--	lincRNA	chr7:19481994-19603823:-	--
ENSOARG00000026701	2	0	0	0.664437	0	0	0	0	Inf	Inf	0.444275	1	up	no	--	lincRNA	chr7:23652626-23658235:-	--
ENSOARG00000026703	3	3	5	3.65394	15	5	3	7.60128	0.480701	-1.05679	0.32448	1	down	no	--	lincRNA	chr7:28043173-28200832:+	--
ENSOARG00000026704	5	1	3	2.9794	5	1	4	3.26709	0.911943	-0.132984	1	1	down	no	--	lincRNA	chr7:29811758-29818228:+	--
ENSOARG00000026705	0	0	0	0	0	0	1	0.318614	#NAME?	#NAME?	1	1	down	no	--	lincRNA	chr7:35835074-35836619:+	--
ENSOARG00000026707	17	10	15	13.9646	12	17	15	14.4346	0.967444	-0.0477496	0.993266	1	down	no	--	lincRNA	chr7:45065916-45069003:+	--
ENSOARG00000026709	1	2	2	1.6712	0	1	0	0.33377	5.00702	2.32395	0.348128	1	up	no	--	lincRNA	chr7:53493094-53499030:-	--
ENSOARG00000026710	0	0	0	0	0	1	0	0.33377	#NAME?	#NAME?	1	1	down	no	--	lincRNA	chr7:57124667-57275633:+	--
ENSOARG00000026711	2	3	2	2.34849	0	0	0	0	Inf	Inf	0.0655686	1	up	no	--	lincRNA	chr7:59523814-59527115:+	--
ENSOARG00000026713	1	1	1	1.00171	1	3	0	1.33308	0.751421	-0.412306	1	1	down	no	--	lincRNA	chr7:61371400-61556704:-	--
ENSOARG00000026714	3	2	3	2.66004	6	3	4	4.2664	0.623486	-0.681571	0.625983	1	down	no	--	lincRNA	chr7:61937799-62039205:+	--
ENSOARG00000026716	0	0	0	0	1	0	0	0.331772	#NAME?	#NAME?	1	1	down	no	--	lincRNA	chr7:67129153-67175169:-	--
ENSOARG00000026717	0	0	0	0	1	1	0	0.665542	#NAME?	#NAME?	0.505835	1	down	no	--	lincRNA	chr7:74834674-74835502:-	--
ENSOARG00000026718	0	1	1	0.669488	0	0	0	0	Inf	Inf	0.500445	1	up	no	--	lincRNA	chr7:75301984-75305529:-	--
ENSOARG00000026719	0	0	1	0.32441	0	0	0	0	Inf	Inf	0.991273	1	up	no	--	lincRNA	chr7:78022977-78024721:-	--
ENSOARG00000026720	1798	1329	1514	1547.09	1728	1675	2023	1776.92	0.870659	-0.199821	0.287899	1	down	no	--	lincRNA	chr7:78429629-78430923:+	--
ENSOARG00000026721	0	3	0	1.03524	1	1	2	1.30277	0.794642	-0.331623	1	1	down	no	--	lincRNA	chr7:85197665-85199917:+	--
ENSOARG00000026722	3	1	3	2.31496	1	1	0	0.665542	3.47831	1.79839	0.346515	1	up	no	--	lincRNA	chr7:88141907-88286225:+	--
ENSOARG00000026724	0	0	1	0.32441	0	0	1	0.318614	1.01819	0.0260055	1	1	up	no	--	lincRNA	chr7:92313706-92438962:+	--
ENSOARG00000026726	2	0	0	0.664437	0	1	1	0.652384	1.01847	0.02641	1	1	up	no	--	lincRNA	chr7:92615321-92626842:-	--
ENSOARG00000026728	1	0	2	0.981038	2	0	0	0.663544	1.47848	0.564116	1	1	up	no	--	lincRNA	chr7:94660539-94753362:-	--
ENSOARG00000026729	0	4	0	1.38031	2	1	4	2.27177	0.607594	-0.71882	0.907279	1	down	no	--	lincRNA	chr7:95084747-95157122:+	--
ENSOARG00000026730	0	0	0	0	0	1	0	0.33377	#NAME?	#NAME?	1	1	down	no	--	lincRNA	chr7:95251870-95437358:+	--
ENSOARG00000026733	31	38	33	34.1173	26	23	41	29.366	1.1618	0.216357	0.713701	1	up	no	--	lincRNA	chr7:96953944-96964043:+	--
ENSOARG00000026734	6	7	5	6.03091	3	3	2	2.63386	2.28976	1.1952	0.299413	1	up	no	--	lincRNA	chr7:98582270-98716848:-	--
ENSOARG00000026737	2	0	4	1.96208	3	2	4	2.93731	0.667983	-0.582117	0.76464	1	down	no	--	lincRNA	chr7:99211462-99401354:+	--
ENSOARG00000026738	0	0	1	0.32441	1	0	1	0.650386	0.498795	-1.00348	1	1	down	no	--	lincRNA	chr22:12420240-12438478:+	--
ENSOARG00000026739	10	19	19	16.0425	13	14	9	11.8533	1.35341	0.436601	0.547887	1	up	no	--	lincRNA	chr22:12594454-12624418:+	--
ENSOARG00000026740	0	0	0	0	1	0	0	0.331772	#NAME?	#NAME?	1	1	down	no	--	lincRNA	chr22:12928106-13033141:+	--
ENSOARG00000026743	38	72	62	57.5834	107	65	41	70.2579	0.8196	-0.287008	0.553798	1	down	no	--	lincRNA	chr22:18480530-18483075:+	--
ENSOARG00000026744	0	0	1	0.32441	0	2	0	0.66754	0.485977	-1.04104	0.907854	1	down	no	--	lincRNA	chr22:20846626-20894753:-	--
ENSOARG00000026746	0	0	0	0	0	1	0	0.33377	#NAME?	#NAME?	1	1	down	no	--	lincRNA	chr22:22414654-22415794:-	--
ENSOARG00000026747	28	23	27	25.998	39	34	30	33.8457	0.768132	-0.380574	0.508263	1	down	no	--	lincRNA	chr22:23900155-23956533:-	--
ENSOARG00000026749	1	0	0	0.332218	2	0	0	0.663544	0.500673	-0.998061	0.907993	1	down	no	--	lincRNA	chr22:29977290-29988220:-	--
ENSOARG00000026750	1	1	0	0.677297	0	0	0	0	Inf	Inf	0.501762	1	up	no	--	lincRNA	chr22:30851739-30875298:+	--
ENSOARG00000026751	0	0	1	0.32441	0	1	0	0.33377	0.971955	-0.0410386	1	1	down	no	--	lincRNA	chr22:30856523-30900207:+	--
ENSOARG00000026752	0	0	0	0	0	1	0	0.33377	#NAME?	#NAME?	1	1	down	no	--	lincRNA	chr22:32906604-32909575:+	--
ENSOARG00000026754	0	0	0	0	0	0	1	0.318614	#NAME?	#NAME?	1	1	down	no	--	lincRNA	chr22:35491989-35651802:+	--
ENSOARG00000026755	2	0	0	0.664437	0	3	4	2.27577	0.291962	-1.77615	0.485138	1	down	no	--	lincRNA	chr22:36468430-36470005:+	--
ENSOARG00000026756	0	0	1	0.32441	0	0	0	0	Inf	Inf	0.991273	1	up	no	--	lincRNA	chr22:38047473-38051347:-	--
ENSOARG00000026757	8	2	10	6.592	6	5	1	3.9781	1.65707	0.728638	0.480931	1	up	no	--	lincRNA	chr22:38677015-38798788:+	--
ENSOARG00000026758	0	0	0	0	0	1	0	0.33377	#NAME?	#NAME?	1	1	down	no	--	lincRNA	chr22:39915652-39920906:+	--
ENSOARG00000026759	2	1	6	2.95597	10	7	6	7.5658	0.390702	-1.35586	0.208562	1	down	no	--	lincRNA	chr22:40704642-40781301:+	--
ENSOARG00000026760	2	0	1	0.988847	0	1	0	0.33377	2.96266	1.56689	0.681453	1	up	no	--	lincRNA	chr22:42074920-42079125:-	--
ENSOARG00000026761	0	0	0	0	0	0	2	0.637229	#NAME?	#NAME?	0.459225	1	down	no	--	lincRNA	chr22:42278802-42289161:-	--
ENSOARG00000026767	0	0	0	0	0	0	1	0.318614	#NAME?	#NAME?	1	1	down	no	--	lincRNA	chr22:47208214-47211551:-	--
ENSOARG00000026768	1	0	1	0.656628	0	0	0	0	Inf	Inf	0.497488	1	up	no	--	lincRNA	chr22:49750095-49754294:-	--
ENSOARG00000026769	23	23	28	24.6613	9	23	23	17.9908	1.37077	0.45499	0.466057	1	up	no	--	lincRNA	chr22:49878158-49925021:+	--
ENSOARG00000026770	1	0	3	1.30545	2	5	1	2.65101	0.492434	-1.022	0.586076	1	down	no	--	lincRNA	chr22:49894248-49912921:-	--
ENSOARG00000026771	1	1	2	1.32612	0	3	0	1.00131	1.32438	0.405318	1	1	up	no	--	lincRNA	chr22:49957766-49966847:-	--
ENSOARG00000026772	2	6	1	3.05932	4	3	7	4.5587	0.671095	-0.575412	0.648274	1	down	no	--	lincRNA	chr22:49982214-49986073:+	--
ENSOARG00000026774	10	4	6	6.64896	4	12	2	5.96956	1.11381	0.155504	0.954654	1	up	no	--	lincRNA	chr22:50014629-50018115:-	--
ENSOARG00000026776	3	6	3	4.04036	0	2	1	0.986155	4.09708	2.0346	0.175373	1	up	no	--	lincRNA	chr22:50121008-50162409:-	--
ENSOARG00000026777	1	3	6	3.31391	8	4	5	5.58233	0.593643	-0.752332	0.533168	1	down	no	--	lincRNA	chr22:50130348-50592685:-	--
ENSOARG00000026779	3	11	12	8.68544	9	5	4	5.92926	1.46484	0.550747	0.561594	1	up	no	--	lincRNA	chr22:50497558-50499425:+	--
ENSOARG00000026780	3	22	15	13.4545	15	10	9	11.1818	1.20325	0.266938	0.737724	1	up	no	--	lincRNA	chr22:50826786-50829290:-	--
ENSOARG00000026781	2	1	0	1.00952	0	0	0	0	Inf	Inf	0.300436	1	up	no	--	lincRNA	chr26:1071944-1073021:-	--
ENSOARG00000026782	12	1	5	5.95375	6	2	8	5.20709	1.14339	0.193322	0.875825	1	up	no	--	lincRNA	chr26:1280935-1425074:-	--
ENSOARG00000026783	33	14	30	25.5266	33	48	37	38.7582	0.658612	-0.602499	0.280064	1	down	no	--	lincRNA	chr26:3962249-3965992:+	--
ENSOARG00000026784	1	0	0	0.332218	0	1	0	0.33377	0.995351	-0.00672268	1	1	down	no	--	lincRNA	chr26:4847896-4849955:-	--
ENSOARG00000026785	2	2	1	1.679	11	5	1	5.63696	0.297856	-1.74731	0.167344	1	down	no	--	lincRNA	chr26:5716750-5726462:-	--
ENSOARG00000026788	2	0	0	0.664437	0	0	0	0	Inf	Inf	0.444275	1	up	no	--	lincRNA	chr26:15848658-15853693:+	--
ENSOARG00000026791	0	2	1	1.01457	0	0	1	0.318614	3.18431	1.67098	0.681902	1	up	no	--	lincRNA	chr26:18565990-18567284:+	--
ENSOARG00000026792	0	0	0	0	0	0	1	0.318614	#NAME?	#NAME?	1	1	down	no	--	lincRNA	chr26:19518146-19570996:+	--
ENSOARG00000026793	0	0	1	0.32441	0	3	0	1.00131	0.323985	-1.626	0.616062	1	down	no	--	lincRNA	chr26:27326491-27328598:+	--
ENSOARG00000026797	0	0	0	0	0	0	1	0.318614	#NAME?	#NAME?	1	1	down	no	--	lincRNA	chr26:30596877-30598892:+	--
ENSOARG00000026799	0	2	1	1.01457	0	0	0	0	Inf	Inf	0.300893	1	up	no	--	lincRNA	chr26:30955224-30967186:+	--
ENSOARG00000026800	1	3	2	2.01627	2	1	3	1.95316	1.03232	0.0458834	1	1	up	no	--	lincRNA	chr26:31693202-31714456:-	--
ENSOARG00000026801	1	0	0	0.332218	0	1	1	0.652384	0.509237	-0.97359	1	1	down	no	--	lincRNA	chr26:32439983-32440961:+	--
ENSOARG00000026803	2	0	0	0.664437	0	0	0	0	Inf	Inf	0.444275	1	up	no	--	lincRNA	chr26:33884523-33889458:-	--
ENSOARG00000026804	0	0	0	0	0	1	0	0.33377	#NAME?	#NAME?	1	1	down	no	--	lincRNA	chr26:34818451-34825068:+	--
ENSOARG00000026811	1	0	0	0.332218	1	0	1	0.650386	0.510802	-0.969165	1	1	down	no	--	lincRNA	chr15:13261652-13294623:-	--
ENSOARG00000026812	0	0	1	0.32441	0	3	1	1.31992	0.245779	-2.02457	0.48922	1	down	no	--	lincRNA	chr15:15443815-15446923:-	--
ENSOARG00000026813	12	16	35	20.8622	16	26	10	17.1725	1.21486	0.28079	0.651532	1	up	no	--	lincRNA	chr15:19931320-19950311:+	--
ENSOARG00000026815	0	1	1	0.669488	3	1	1	1.6477	0.406317	-1.29932	0.593031	1	down	no	--	lincRNA	chr15:21187582-21201521:+	--
ENSOARG00000026817	2	0	1	0.988847	0	3	3	1.95715	0.505247	-0.984938	0.6589	1	down	no	--	lincRNA	chr15:28859997-29026216:+	--
ENSOARG00000026818	34	37	59	43.2035	54	35	34	40.4305	1.06859	0.0957029	0.843027	1	up	no	--	lincRNA	chr15:29002398-29009705:-	--
ENSOARG00000026820	1	0	3	1.30545	0	1	1	0.652384	2.00104	1.00075	0.756393	1	up	no	--	lincRNA	chr15:32313810-32688064:+	--
ENSOARG00000026821	0	0	3	0.973229	8	0	2	3.29141	0.295688	-1.75785	0.500998	1	down	no	--	lincRNA	chr15:32664041-32681917:-	--
ENSOARG00000026822	0	2	0	0.690157	0	0	1	0.318614	2.16612	1.11511	0.891519	1	up	no	--	lincRNA	chr15:43200726-43213145:-	--
ENSOARG00000026823	0	0	1	0.32441	0	0	0	0	Inf	Inf	0.991273	1	up	no	--	lincRNA	chr15:44220314-44222002:+	--
ENSOARG00000026826	0	1	0	0.345079	0	0	0	0	Inf	Inf	0.982965	1	up	no	--	lincRNA	chr15:46101739-46118606:-	--
ENSOARG00000026829	0	0	0	0	0	0	1	0.318614	#NAME?	#NAME?	1	1	down	no	--	lincRNA	chr15:48026087-48081719:-	--
ENSOARG00000026830	1	1	0	0.677297	0	0	0	0	Inf	Inf	0.501762	1	up	no	--	lincRNA	chr15:48748513-48763302:-	--
ENSOARG00000026831	0	0	1	0.32441	0	2	0	0.66754	0.485977	-1.04104	0.907854	1	down	no	--	lincRNA	chr15:49855712-49857599:+	--
ENSOARG00000026832	31	48	33	37.5681	46	51	36	43.7539	0.858622	-0.219905	0.673764	1	down	no	--	lincRNA	chr15:50862827-50924655:+	--
ENSOARG00000026835	0	0	1	0.32441	0	1	0	0.33377	0.971955	-0.0410386	1	1	down	no	--	lincRNA	chr15:56176711-56177458:-	--
ENSOARG00000026836	0	2	0	0.690157	0	0	0	0	Inf	Inf	0.441892	1	up	no	--	lincRNA	chr15:58244774-58248299:-	--
ENSOARG00000026837	2	1	2	1.65833	1	1	3	1.62139	1.02279	0.0325085	1	1	up	no	--	lincRNA	chr15:65385763-65477061:+	--
ENSOARG00000026838	0	0	0	0	0	1	0	0.33377	#NAME?	#NAME?	1	1	down	no	--	lincRNA	chr15:66755769-66756770:+	--
ENSOARG00000026841	0	0	0	0	2	0	0	0.663544	#NAME?	#NAME?	0.450567	1	down	no	--	lincRNA	chr15:69001205-69002961:+	--
ENSOARG00000026842	5	2	0	2.35125	3	0	1	1.31393	1.78948	0.839539	0.678902	1	up	no	--	lincRNA	chr15:71242577-71402474:-	--
ENSOARG00000026843	2	1	0	1.00952	0	0	2	0.637229	1.58423	0.663781	1	1	up	no	--	lincRNA	chr15:74143284-74144441:-	--
ENSOARG00000026845	0	0	0	0	0	2	1	0.986155	#NAME?	#NAME?	0.301496	1	down	no	--	lincRNA	chr15:77844508-77896370:+	--
ENSOARG00000026846	3	5	2	3.37087	2	5	2	2.96962	1.13512	0.18284	0.983101	1	up	no	--	lincRNA	chr15:77938575-78097877:+	--
ENSOARG00000026847	1	0	0	0.332218	0	0	2	0.637229	0.521349	-0.939679	0.916576	1	down	no	--	lincRNA	chr15:78000681-78005646:-	--
ENSOARG00000026850	2	1	1	1.33393	2	0	1	0.982159	1.35816	0.44165	0.991944	1	up	no	--	lincRNA	chr15:80604316-80648389:-	--
ENSOARG00000026853	4	8	8	6.68478	7	8	6	6.90425	0.968212	-0.0466051	1	1	down	no	--	lincRNA	chr20:6823680-6926138:-	--
ENSOARG00000026855	42	28	27	32.3744	33	22	43	31.9918	1.01196	0.0171512	1	1	up	no	--	lincRNA	chr20:9839577-9842754:-	--
ENSOARG00000026856	78	56	83	72.1634	89	80	98	87.4535	0.825163	-0.277249	0.51245	1	down	no	--	lincRNA	chr20:9842260-9847228:+	--
ENSOARG00000026858	18	26	18	20.7914	18	23	29	22.8884	0.908378	-0.138635	0.83228	1	down	no	--	lincRNA	chr20:17816337-17827019:-	--
ENSOARG00000026859	0	0	0	0	1	0	1	0.650386	#NAME?	#NAME?	0.50723	1	down	no	--	lincRNA	chr20:18753984-18754927:-	--
ENSOARG00000026861	0	0	1	0.32441	0	0	0	0	Inf	Inf	0.991273	1	up	no	--	lincRNA	chr20:20360750-20369079:+	--
ENSOARG00000026867	5	4	3	4.01464	7	1	7	4.88648	0.821581	-0.283525	0.850235	1	down	no	--	lincRNA	chr20:26955054-26960989:+	--
ENSOARG00000026869	1	1	8	3.27257	3	4	4	3.60485	0.907824	-0.139515	1	1	down	no	--	lincRNA	chr20:27152580-27156546:-	--
ENSOARG00000026872	5	1	10	5.25027	2	7	2	3.63716	1.44351	0.529577	0.647931	1	up	no	--	lincRNA	chr20:28404915-28525467:-	--
ENSOARG00000026874	0	0	1	0.32441	1	0	0	0.331772	0.977808	-0.0323766	1	1	down	no	--	lincRNA	chr20:30663147-30666822:+	--
ENSOARG00000026878	66	77	103	81.9117	67	107	81	83.7499	0.978051	-0.0320185	0.963411	1	down	no	--	lincRNA	chr20:35382426-35386180:-	--
ENSOARG00000026879	3	6	4	4.36477	3	3	9	4.86416	0.897333	-0.156285	0.937488	1	down	no	--	lincRNA	chr20:36964642-36991350:+	--
ENSOARG00000026882	1	0	0	0.332218	0	0	0	0	Inf	Inf	0.991273	1	up	no	--	lincRNA	chr20:41498916-41527985:+	--
ENSOARG00000026885	0	0	0	0	1	1	1	0.984157	#NAME?	#NAME?	0.301345	1	down	no	--	lincRNA	chr20:44598188-44602546:-	--
ENSOARG00000026886	0	0	0	0	0	0	1	0.318614	#NAME?	#NAME?	1	1	down	no	--	lincRNA	chr20:45408193-45453226:+	--
ENSOARG00000026890	0	0	0	0	1	0	0	0.331772	#NAME?	#NAME?	1	1	down	no	--	lincRNA	chr20:50789331-50794993:-	--
ENSOARG00000026891	5	0	13	5.87842	3	0	7	3.22562	1.82242	0.865853	0.532533	1	up	no	--	lincRNA	chr14:880738-882835:-	--
ENSOARG00000026892	240	229	180	217.149	221	221	280	236.297	0.918968	-0.121914	0.66924	1	down	no	--	lincRNA	chr14:894047-895437:+	--
ENSOARG00000026893	1	2	1	1.34679	0	0	2	0.637229	2.1135	1.07964	0.847675	1	up	no	--	lincRNA	chr14:4145900-4148131:-	--
ENSOARG00000026894	4	5	7	5.32513	8	6	14	9.1174	0.584063	-0.775804	0.404894	1	down	no	--	lincRNA	chr14:6045605-6068346:-	--
ENSOARG00000026895	0	0	0	0	1	0	1	0.650386	#NAME?	#NAME?	0.50723	1	down	no	--	lincRNA	chr14:6107006-6108596:+	--
ENSOARG00000026896	11	10	11	10.6737	9	8	5	7.24918	1.4724	0.55817	0.514855	1	up	no	--	lincRNA	chr14:7563372-7727558:+	--
ENSOARG00000026897	14	23	15	17.454	16	14	13	14.1231	1.23585	0.3055	0.676776	1	up	no	--	lincRNA	chr14:9763082-9919673:+	--
ENSOARG00000026898	27	42	45	38.0616	36	37	41	37.3565	1.01888	0.026979	0.975288	1	up	no	--	lincRNA	chr14:11004860-11042730:+	--
ENSOARG00000026900	1	0	1	0.656628	4	1	2	2.29809	0.285728	-1.80729	0.358594	1	down	no	--	lincRNA	chr14:11828068-11908807:-	--
ENSOARG00000026902	65	35	67	55.4074	89	21	114	72.8589	0.760475	-0.395027	0.439003	1	down	no	--	lincRNA	chr14:15790941-15852200:+	--
ENSOARG00000026904	1	1	0	0.677297	0	0	1	0.318614	2.12576	1.08798	0.99671	1	up	no	--	lincRNA	chr14:17465058-17466180:+	--
ENSOARG00000026905	2	2	1	1.679	1	3	0	1.33308	1.25949	0.332839	0.99011	1	up	no	--	lincRNA	chr14:17827119-17829928:+	--
ENSOARG00000026907	0	2	1	1.01457	0	4	0	1.33508	0.759929	-0.396063	0.867557	1	down	no	--	lincRNA	chr14:20847844-20856117:-	--
ENSOARG00000026910	0	0	1	0.32441	4	1	1	1.97947	0.163887	-2.60923	0.262312	1	down	no	--	lincRNA	chr14:26026136-26031191:+	--
ENSOARG00000026912	1	0	0	0.332218	0	0	0	0	Inf	Inf	0.991273	1	up	no	--	lincRNA	chr14:30435191-30437251:+	--
ENSOARG00000026914	27	50	33	36.9294	36	37	24	31.94	1.15621	0.209402	0.703488	1	up	no	--	lincRNA	chr14:39504568-39509671:-	--
ENSOARG00000026915	0	0	0	0	0	0	1	0.318614	#NAME?	#NAME?	1	1	down	no	--	lincRNA	chr14:39636523-39642618:-	--
ENSOARG00000026916	0	1	0	0.345079	2	2	1	1.6497	0.209177	-2.25721	0.355341	1	down	no	--	lincRNA	chr14:42981115-43008206:-	--
ENSOARG00000026917	0	2	2	1.33898	2	1	4	2.27177	0.589398	-0.762687	0.704353	1	down	no	--	lincRNA	chr14:45044675-45048493:-	--
ENSOARG00000026918	46	72	76	64.7828	49	32	57	45.0985	1.43647	0.522532	0.257824	1	up	no	--	lincRNA	chr14:45452016-45457298:-	--
ENSOARG00000026919	0	0	1	0.32441	0	0	1	0.318614	1.01819	0.0260055	1	1	up	no	--	lincRNA	chr14:45624024-45625091:-	--
ENSOARG00000026920	1	12	1	4.79757	5	2	7	4.5567	1.05286	0.0743149	0.914449	1	up	no	--	lincRNA	chr14:46786832-46811687:+	--
ENSOARG00000026921	2	1	2	1.65833	3	1	4	2.60354	0.636953	-0.650741	0.738222	1	down	no	--	lincRNA	chr14:46834703-46995143:-	--
ENSOARG00000026922	0	0	1	0.32441	0	0	0	0	Inf	Inf	0.991273	1	up	no	--	lincRNA	chr14:46931416-46950207:+	--
ENSOARG00000026923	115	113	117	115.155	138	107	138	125.467	0.917812	-0.123729	0.738376	1	down	no	--	lincRNA	chr14:46956959-47106327:+	--
ENSOARG00000026924	74	67	69	70.0887	81	75	54	69.1115	1.01414	0.0202565	0.959562	1	up	no	--	lincRNA	chr14:47264767-47268694:-	--
ENSOARG00000026925	300	233	238	257.278	281	289	335	296.423	0.867942	-0.204329	0.460156	1	down	no	--	lincRNA	chr14:47555583-47663167:+	--
ENSOARG00000026926	99	117	92	103.11	73	71	111	83.2832	1.23806	0.30808	0.444753	1	up	no	--	lincRNA	chr14:48658663-48739254:-	--
ENSOARG00000026928	1	0	3	1.30545	4	6	0	3.32971	0.39206	-1.35085	0.404644	1	down	no	--	lincRNA	chr14:50471343-50473519:+	--
ENSOARG00000026930	5	3	7	4.9672	9	13	5	8.91803	0.556983	-0.844294	0.388417	1	down	no	--	lincRNA	chr14:52389907-52393264:+	--
ENSOARG00000026931	28	21	18	22.3881	30	27	27	27.5675	0.81212	-0.300236	0.623596	1	down	no	--	lincRNA	chr14:52806574-52810109:-	--
ENSOARG00000026932	2	12	2	5.4542	4	7	10	6.84962	0.796278	-0.328657	0.873171	1	down	no	--	lincRNA	chr14:53982350-53985799:-	--
ENSOARG00000026933	7	6	4	5.69364	7	5	4	5.26571	1.08127	0.112722	0.977326	1	up	no	--	lincRNA	chr14:55605267-55611656:-	--
ENSOARG00000026935	4	1	5	3.296	2	2	2	1.96831	1.67453	0.743757	0.632919	1	up	no	--	lincRNA	chr14:55713269-55777290:-	--
ENSOARG00000026936	2	0	0	0.664437	3	1	1	1.6477	0.403251	-1.31025	0.708715	1	down	no	--	lincRNA	chr14:55896528-55899530:-	--
ENSOARG00000026937	9	17	22	15.9933	14	17	14	14.7795	1.08213	0.113871	0.890928	1	up	no	--	lincRNA	chr14:56533131-56577921:-	--
ENSOARG00000026938	8	7	8	7.66858	9	9	14	10.4505	0.733801	-0.446539	0.61427	1	down	no	--	lincRNA	chr14:57270761-57272125:-	--
ENSOARG00000026939	29	43	33	35.1782	36	30	52	38.5248	0.913131	-0.131106	0.801485	1	down	no	--	lincRNA	chr14:59145330-59315938:+	--
ENSOARG00000026940	65	86	68	73.3308	89	56	65	68.9288	1.06386	0.0893132	0.844435	1	up	no	--	lincRNA	chr14:59165352-59166538:-	--
ENSOARG00000026941	1	0	1	0.656628	4	1	1	1.97947	0.331719	-1.59197	0.459874	1	down	no	--	lincRNA	chr14:59246943-59253659:-	--
ENSOARG00000026942	0	0	1	0.32441	0	0	0	0	Inf	Inf	0.991273	1	up	no	--	lincRNA	chr14:59279019-59284165:+	--
ENSOARG00000026943	13	23	15	17.1218	21	14	14	16.1006	1.06343	0.0887196	0.929009	1	up	no	--	lincRNA	chr14:59293393-59294874:+	--
ENSOARG00000026944	1	1	4	1.97494	2	9	4	4.94193	0.399628	-1.32327	0.308657	1	down	no	--	lincRNA	chr14:59424260-59580894:-	--
ENSOARG00000026946	39	30	21	30.1215	26	19	23	22.2958	1.35099	0.434018	0.458706	1	up	no	--	lincRNA	chr14:60104588-60212864:+	--
ENSOARG00000026947	10	3	12	8.25034	7	8	9	7.8601	1.04965	0.0699061	0.973222	1	up	no	--	lincRNA	chr14:60259415-60261145:+	--
ENSOARG00000026948	0	0	6	1.94646	0	2	0	0.66754	2.91586	1.54392	0.524679	1	up	no	--	lincRNA	chr14:60348012-60352287:+	--
ENSOARG00000026949	0	0	0	0	0	0	1	0.318614	#NAME?	#NAME?	1	1	down	no	--	lincRNA	chr14:60449350-60450555:-	--
ENSOARG00000026950	0	0	0	0	1	0	0	0.331772	#NAME?	#NAME?	1	1	down	no	--	lincRNA	chr14:60468183-60472468:-	--
ENSOARG00000026952	0	1	0	0.345079	2	0	2	1.30077	0.265287	-1.91437	0.489229	1	down	no	--	lincRNA	chr14:61547588-61565500:+	--
ENSOARG00000026954	7	19	7	11.1529	11	10	5	8.58027	1.29983	0.378323	0.670682	1	up	no	--	lincRNA	chr14:62523847-62535001:-	--
ENSOARG00000026955	8	23	8	13.1898	11	1	9	6.85079	1.9253	0.945084	0.32611	1	up	no	--	lincRNA	chr16:3528007-3553396:-	--
ENSOARG00000026956	0	1	2	0.993898	3	0	1	1.31393	0.756431	-0.40272	1	1	down	no	--	lincRNA	chr16:4263462-4266705:+	--
ENSOARG00000026957	54	43	53	49.9719	26	38	70	43.6123	1.14582	0.19638	0.747735	1	up	no	--	lincRNA	chr16:15601046-15604670:-	--
ENSOARG00000026959	2	0	5	2.28648	1	5	1	2.31924	0.985878	-0.0205191	1	1	down	no	--	lincRNA	chr16:23642684-23645900:-	--
ENSOARG00000026960	12	1	16	9.52225	14	4	12	9.80326	0.971335	-0.0419589	1	1	down	no	--	lincRNA	chr16:24544681-24583178:+	--
ENSOARG00000026964	0	1	0	0.345079	2	0	2	1.30077	0.265287	-1.91437	0.489229	1	down	no	--	lincRNA	chr16:34794878-34821473:+	--
ENSOARG00000026965	13	10	2	8.41845	0	5	4	2.94331	2.8602	1.51612	0.155262	1	up	no	--	lincRNA	chr16:37727720-37769966:-	--
ENSOARG00000026969	0	2	0	0.690157	1	2	0	0.999313	0.690632	-0.53401	1	1	down	no	--	lincRNA	chr16:41097945-41213255:-	--
ENSOARG00000026971	0	0	3	0.973229	2	2	2	1.96831	0.494448	-1.01611	0.824684	1	down	no	--	lincRNA	chr16:45840211-46041103:+	--
ENSOARG00000026972	1	1	2	1.32612	1	5	2	2.63785	0.502726	-0.992156	0.585979	1	down	no	--	lincRNA	chr16:47192441-47238404:-	--
ENSOARG00000026978	0	0	2	0.648819	0	0	0	0	Inf	Inf	0.445727	1	up	no	--	lincRNA	chr16:54880718-54891640:-	--
ENSOARG00000026980	10	4	4	6.00014	5	10	11	8.50132	0.705789	-0.502691	0.606692	1	down	no	--	lincRNA	chr16:65721776-65726964:+	--
ENSOARG00000026983	0	0	2	0.648819	2	0	0	0.663544	0.977808	-0.0323766	1	1	down	no	--	lincRNA	chr16:68157935-68160270:-	--
ENSOARG00000026986	0	0	0	0	0	1	0	0.33377	#NAME?	#NAME?	1	1	down	no	--	lincRNA	chr16:69648612-69651123:-	--
ENSOARG00000026987	0	0	0	0	0	0	3	0.955843	#NAME?	#NAME?	0.282405	1	down	no	--	lincRNA	chr16:70175613-70181557:+	--
ENSOARG00000026988	34	33	25	30.7933	40	43	51	43.8723	0.701883	-0.510697	0.322883	1	down	no	--	lincRNA	chr16:70401464-70405833:-	--
ENSOARG00000026989	15	9	5	9.71103	9	17	11	12.1648	0.79829	-0.325016	0.704188	1	down	no	--	lincRNA	chr16:70469926-70666241:-	--
ENSOARG00000026990	4	5	10	6.29836	11	4	8	7.53349	0.836049	-0.258341	0.834322	1	down	no	--	lincRNA	chr16:70675260-70791094:-	--
ENSOARG00000026991	199	226	246	223.904	244	108	197	179.767	1.24553	0.316755	0.412588	1	up	no	--	lincRNA	chr16:70842533-70846169:+	--
ENSOARG00000026992	151	168	140	153.556	206	141	148	162.562	0.944599	-0.0822256	0.81097	1	down	no	--	lincRNA	chr16:70842533-70846169:-	--
ENSOARG00000026993	0	2	0	0.690157	1	0	0	0.331772	2.08021	1.05673	0.889932	1	up	no	--	lincRNA	chr16:70982405-71011669:-	--
ENSOARG00000026994	0	1	0	0.345079	0	0	0	0	Inf	Inf	0.982965	1	up	no	--	lincRNA	chr16:71180514-71184442:+	--
ENSOARG00000026995	4	4	6	4.65565	17	10	7	11.2081	0.415381	-1.26749	0.159449	1	down	no	--	lincRNA	chr16:71256097-71289440:+	--
ENSOARG00000026997	2	1	3	1.98274	0	0	0	0	Inf	Inf	0.0924017	1	up	no	--	lincRNA	chr16:71343670-71362737:+	--
ENSOARG00000026998	4	11	7	7.39561	5	11	9	8.19786	0.902139	-0.148579	0.907703	1	down	no	--	lincRNA	chr16:71345052-71346827:-	--
ENSOARG00000026999	603	332	286	407.675	515	385	571	481.293	0.847041	-0.239496	0.442886	1	down	no	--	lincRNA	chr16:71357625-71364699:-	--
ENSOARG00000027000	2	0	3	1.63767	2	1	3	1.95316	0.838471	-0.254167	1	1	down	no	--	lincRNA	chr16:71451697-71457029:-	--
ENSOARG00000027001	0	0	0	0	2	0	0	0.663544	#NAME?	#NAME?	0.450567	1	down	no	--	lincRNA	chr16:71595576-71596515:-	--
ENSOARG00000027002	0	0	1	0.32441	0	0	1	0.318614	1.01819	0.0260055	1	1	up	no	--	lincRNA	chr16:71711496-71714068:-	--
ENSOARG00000027005	1	0	0	0.332218	0	0	2	0.637229	0.521349	-0.939679	0.916576	1	down	no	--	lincRNA	chr8:7230884-7250283:-	--
ENSOARG00000027007	2	0	0	0.664437	2	0	2	1.30077	0.510802	-0.969165	0.86885	1	down	no	--	lincRNA	chr8:9505814-9526842:-	--
ENSOARG00000027008	0	0	0	0	0	2	0	0.66754	#NAME?	#NAME?	0.449414	1	down	no	--	lincRNA	chr8:20432808-20473151:-	--
ENSOARG00000027009	10	2	4	5.30998	2	4	10	5.18477	1.02415	0.0344272	1	1	up	no	--	lincRNA	chr8:23042588-23172457:-	--
ENSOARG00000027010	8	18	8	11.4644	6	8	10	7.84694	1.46101	0.546964	0.532671	1	up	no	--	lincRNA	chr8:27791050-27846901:-	--
ENSOARG00000027014	2	2	0	1.35459	3	5	2	3.3014	0.41031	-1.28522	0.40436	1	down	no	--	lincRNA	chr8:35684887-35685857:+	--
ENSOARG00000027016	3	1	0	1.34173	3	2	0	1.66286	0.806885	-0.309565	1	1	down	no	--	lincRNA	chr8:37685774-37774821:+	--
ENSOARG00000027022	2	0	1	0.988847	0	0	0	0	Inf	Inf	0.298495	1	up	no	--	lincRNA	chr8:44908092-44910404:+	--
ENSOARG00000027023	3	3	10	5.27599	11	9	7	8.88373	0.593894	-0.751724	0.443879	1	down	no	--	lincRNA	chr8:45307555-45506270:+	--
ENSOARG00000027027	4	0	1	1.65328	1	3	1	1.6517	1.00096	0.00138511	1	1	up	no	--	lincRNA	chr8:49138519-49147320:-	--
ENSOARG00000027028	3	0	0	0.996655	0	0	0	0	Inf	Inf	0.277037	1	up	no	--	lincRNA	chr8:49194269-49246961:-	--
ENSOARG00000027033	1	1	0	0.677297	1	0	0	0.331772	2.04145	1.0296	0.996962	1	up	no	--	lincRNA	chr8:55303220-55340228:-	--
ENSOARG00000027034	0	1	0	0.345079	3	0	1	1.31393	0.262631	-1.92889	0.489311	1	down	no	--	lincRNA	chr8:55394413-55396285:-	--
ENSOARG00000027037	0	1	0	0.345079	0	0	0	0	Inf	Inf	0.982965	1	up	no	--	lincRNA	chr8:65189126-65260421:+	--
ENSOARG00000027038	0	2	0	0.690157	0	0	0	0	Inf	Inf	0.441892	1	up	no	--	lincRNA	chr8:67072887-67078364:+	--
ENSOARG00000027040	30	47	53	43.379	30	40	38	35.4113	1.225	0.292785	0.567571	1	up	no	--	lincRNA	chr8:67232575-67348942:-	--
ENSOARG00000027041	1	0	0	0.332218	0	0	0	0	Inf	Inf	0.991273	1	up	no	--	lincRNA	chr8:69452063-69505813:+	--
ENSOARG00000027042	1	0	0	0.332218	0	0	0	0	Inf	Inf	0.991273	1	up	no	--	lincRNA	chr8:72778000-72795072:+	--
ENSOARG00000027044	0	0	3	0.973229	1	0	0	0.331772	2.93342	1.55259	0.612045	1	up	no	--	lincRNA	chr8:77841009-77843498:-	--
ENSOARG00000027045	0	0	0	0	1	0	0	0.331772	#NAME?	#NAME?	1	1	down	no	--	lincRNA	chr8:79151783-79209776:-	--
ENSOARG00000027046	0	1	0	0.345079	0	0	0	0	Inf	Inf	0.982965	1	up	no	--	lincRNA	chr8:81027452-81048803:-	--
ENSOARG00000027049	8	9	12	9.65637	9	13	7	9.55526	1.01058	0.0151857	1	1	up	no	--	lincRNA	chr8:88321288-88363202:-	--
ENSOARG00000027050	1	0	0	0.332218	0	0	0	0	Inf	Inf	0.991273	1	up	no	--	lincRNA	chr8:88890196-89005326:-	--
ENSOARG00000027051	0	0	1	0.32441	0	0	0	0	Inf	Inf	0.991273	1	up	no	--	lincRNA	chr8:89151399-89159792:+	--
ENSOARG00000027056	7	3	3	4.33399	6	9	8	7.54348	0.574535	-0.799533	0.436382	1	down	no	--	lincRNA	chr8:90488039-90493525:+	--
ENSOARG00000027057	61	40	51	50.6134	71	65	97	76.1565	0.664597	-0.589448	0.182926	1	down	no	--	lincRNA	chr8:90495296-90500901:-	--

## Sheet: PF vs. MF novel_lncRNA
Gene	bb_MF_H1_count	bb_MF_H2_count	bb_MF_H3_count	bb_MF_H_normalize	bb_SF_H1_count	bb_SF_H2_count	bb_SF_H3_count	bb_SF_H_normalize	FoldChange	Log2FoldChange	pval	padj	Up/Down	Significant	GeneName	Biotype	Position	Description
MSTRG.100001	44	137	31	71.9501	14	97	154	86.0871	0.835782	-0.258801	0.78223	1	down	no	--	linc	chr19:12510698-12550582:+	--
MSTRG.100002	20	97	3	41.0902	9	71	54	43.8888	0.936235	-0.0950574	1	1	down	no	--	linc	chr19:12512728-12517420:+	--
MSTRG.100003	1	4	1	2.03694	1	4	11	5.17161	0.39387	-1.34421	0.272136	1	down	no	--	linc	chr19:12523082-12524609:+	--
MSTRG.100015	173	184	186	181.308	235	178	150	185.17	0.979148	-0.0304018	0.943255	1	down	no	--	linc	chr19:12622226-12628399:+	--
MSTRG.100039	1	29	14	14.8812	13	14	3	9.94166	1.49686	0.581935	0.458502	1	up	no	--	linc	chr19:12874487-12875237:+	--
MSTRG.100060	1	3	1	1.69186	1	1	11	4.1703	0.405694	-1.30154	0.330502	1	down	no	--	antisense	chr19:13084471-13221152:-	--
MSTRG.10008	1	1	0	0.677297	7	0	0	2.32241	0.291636	-1.77776	0.329584	1	down	no	--	linc	chr1:93326150-93345592:-	--
MSTRG.100089	470	480	272	410.02	442	388	441	416.655	0.984075	-0.0231595	0.944119	1	down	no	--	linc	chr19:12271060-12299034:-	--
MSTRG.100094	59	47	35	47.1739	52	46	34	43.4385	1.08599	0.119016	0.812272	1	up	no	--	antisense	chr19:12346975-12350341:+	--
MSTRG.100099	260	491	337	365.136	295	450	422	382.525	0.954544	-0.0671167	0.841529	1	down	no	--	linc	chr19:12406376-12509366:+	--
MSTRG.100102	288	185	316	262.032	234	190	310	239.821	1.09261	0.127782	0.649769	1	up	no	--	linc	chr19:12410890-12418033:-	--
MSTRG.100104	30	79	62	57.3412	34	79	77	62.1814	0.92216	-0.116912	0.826314	1	down	no	--	linc	chr19:12432852-12437135:+	--
MSTRG.100105	0	4	0	1.38031	1	6	1	2.65301	0.520283	-0.942631	0.813029	1	down	no	--	linc	chr19:12437368-12437822:+	--
MSTRG.100108	2	3	0	1.69967	0	1	0	0.33377	5.09235	2.34833	0.348485	1	up	no	--	linc	chr19:12450920-12451546:-	--
MSTRG.100113	8	5	0	4.38314	6	3	1	3.31056	1.32399	0.404891	0.781495	1	up	no	--	linc	chr19:12457083-12464318:-	--
MSTRG.100114	116	372	132	209.729	65	228	247	176.363	1.18919	0.24998	0.723347	1	up	no	--	linc	chr19:12463631-12481741:+	--
MSTRG.100118	214	123	204	179.719	306	42	139	159.828	1.12445	0.169222	0.761193	1	up	no	--	linc	chr19:12471512-12475196:-	--
MSTRG.100166	25	26	15	22.1437	20	9	9	12.5069	1.77051	0.824169	0.212585	1	up	no	--	linc	chr19:14723570-14731206:-	--
MSTRG.100184	83	98	98	93.184	92	58	78	74.7336	1.24688	0.318325	0.43135	1	up	no	--	linc	chr19:15538504-15541282:+	--
MSTRG.100186	2	5	3	3.36306	5	0	8	4.20778	0.799249	-0.323283	0.820561	1	down	no	--	linc	chr19:15551564-15554042:+	--
MSTRG.100212	35	100	33	56.841	98	44	85	74.2818	0.765208	-0.386075	0.543077	1	down	no	--	linc	chr19:15062655-15068890:+	--
MSTRG.100220	115	137	122	125.059	109	141	118	120.821	1.03507	0.0497333	0.894359	1	up	no	--	antisense	chr19:15217228-15224182:-	--
MSTRG.100244	0	1	0	0.345079	2	2	0	1.33108	0.259246	-1.9476	0.489408	1	down	no	--	linc	chr19:15951091-15953837:+	--
MSTRG.100245	0	0	0	0	0	0	2	0.637229	#NAME?	#NAME?	0.459225	1	down	no	--	linc	chr19:15951172-15953964:+	--
MSTRG.100257	6280	16374	13006	11955.9	13697	11982	7576	10957.3	1.09113	0.125828	0.726936	1	up	no	--	linc	chr19:15760654-15894985:+	--
MSTRG.100262	1745	2552	2693	2334	2120	2061	1822	1971.77	1.18371	0.24331	0.222637	1	up	no	--	linc	chr19:15896648-15910951:+	--
MSTRG.100273	1	2	1	1.34679	1	3	5	2.92615	0.460258	-1.11949	0.487477	1	down	no	--	linc	chr19:16205647-16207141:+	--
MSTRG.100275	1	1	2	1.32612	6	1	0	2.3244	0.570519	-0.809653	0.65901	1	down	no	--	linc	chr19:16207131-16207448:-	--
MSTRG.10030	486	780	726	666.141	697	800	726	729.575	0.913053	-0.131229	0.597317	1	down	no	--	linc	chr1:93000783-93025091:-	--
MSTRG.100300	0	0	0	0	0	1	0	0.33377	#NAME?	#NAME?	1	1	down	no	--	linc	chr19:16479653-16489748:+	--
MSTRG.100324	278	374	363	339.177	243	409	312	316.54	1.07151	0.0996486	0.747709	1	up	no	--	antisense	chr19:16349825-16365192:-	--
MSTRG.100342	21	20	20	20.3664	18	26	13	18.7919	1.08378	0.116076	0.867462	1	up	no	--	linc	chr19:16614253-16616603:-	--
MSTRG.100352	4	14	16	11.3505	11	27	25	20.6266	0.550285	-0.86175	0.207041	1	down	no	--	linc	chr19:14826678-14827725:+	--
MSTRG.100353	1	19	26	15.3234	6	11	4	6.93656	2.20907	1.14344	0.159356	1	up	no	--	linc	chr19:14836719-14837661:+	--
MSTRG.100357	13	88	60	54.1503	59	44	41	47.3236	1.14426	0.19441	0.681643	1	up	no	--	linc	chr19:14893507-14896179:+	--
MSTRG.100358	14	66	50	43.6467	49	29	43	39.6366	1.10117	0.139041	0.78579	1	up	no	--	linc	chr19:14901415-14903823:+	--
MSTRG.100359	1350	1623	1990	1654.13	1619	1514	1667	1573.6	1.05118	0.0720087	0.702446	1	up	no	--	linc	chr19:14970955-15043164:+	--
MSTRG.100363	1	0	0	0.332218	0	6	2	2.63985	0.125848	-2.99025	0.151027	1	down	no	--	linc	chr19:14983555-14983842:-	--
MSTRG.100364	0	1	1	0.669488	1	0	4	1.60623	0.416807	-1.26255	0.587275	1	down	no	--	linc	chr19:14993008-14993270:-	--
MSTRG.100367	11	21	9	13.8207	17	13	19	16.0328	0.862029	-0.214192	0.767073	1	down	no	--	linc	chr19:15003768-15007338:+	--
MSTRG.100391	16	77	76	56.5417	66	41	88	63.6196	0.888746	-0.170156	0.790465	1	down	no	--	linc	chr19:15043263-15046460:+	--
MSTRG.100419	29	14	5	16.0875	12	20	19	16.7103	0.962726	-0.0548023	1	1	down	no	--	linc	chr19:16948228-16951655:-	--
MSTRG.10042	4	8	18	9.92888	6	13	27	14.9322	0.664929	-0.588727	0.500815	1	down	no	--	linc	chr1:93191908-93192902:-	--
MSTRG.10043	11	30	31	24.0635	22	20	28	22.8956	1.05101	0.0717744	0.933015	1	up	no	--	linc	chr1:93197827-93199893:-	--
MSTRG.100433	7	21	24	17.358	33	9	37	25.7411	0.67433	-0.568474	0.376037	1	down	no	--	linc	chr19:16979669-16981713:-	--
MSTRG.100440	0	0	0	0	4	0	0	1.32709	#NAME?	#NAME?	0.188432	1	down	no	--	antisense	chr19:16915773-16920880:+	--
MSTRG.100457	822	674	812	769.087	772	785	794	771.117	0.997367	-0.00380339	1	1	down	no	--	linc	chr19:13275020-13293389:-	--
MSTRG.100464	2	7	1	3.4044	1	4	0	1.66685	2.04241	1.03027	0.585645	1	up	no	--	linc	chr19:13350744-13351006:-	--
MSTRG.100477	0	0	4	1.29764	0	4	0	1.33508	0.971955	-0.0410386	1	1	down	no	--	linc	chr19:13650909-13651313:-	--
MSTRG.100491	10	23	35	22.6133	22	42	27	29.9199	0.755795	-0.403933	0.534979	1	down	no	--	antisense	chr19:13785390-13787802:-	--
MSTRG.100492	163	250	203	206.276	195	163	198	182.186	1.13223	0.179169	0.573037	1	up	no	--	antisense	chr19:13796520-13799675:+	--
MSTRG.10052	53	63	78	64.6515	48	54	41	47.0118	1.37522	0.459659	0.30605	1	up	no	--	linc	chr1:93442581-93446611:+	--
MSTRG.100523	100	139	172	136.986	130	149	101	125.042	1.09552	0.131616	0.69349	1	up	no	--	linc	chr19:14338822-14344717:+	--
MSTRG.100529	2	9	10	7.01424	3	4	4	3.60485	1.94578	0.960346	0.365934	1	up	no	--	linc	chr19:14309398-14313059:+	--
MSTRG.100532	4	2	1	2.34344	0	2	0	0.66754	3.51056	1.8117	0.475622	1	up	no	--	linc	chr19:14327673-14332033:-	--
MSTRG.100534	37	42	54	44.3035	36	25	11	23.7928	1.86205	0.896895	0.131749	1	up	no	--	linc	chr19:14363788-14365856:+	--
MSTRG.100535	20	71	41	44.4458	73	50	45	55.2455	0.804513	-0.313812	0.620473	1	down	no	--	linc	chr19:14374780-14378031:+	--
MSTRG.100555	345	270	294	303.163	340	297	331	317.394	0.955164	-0.0661792	0.813012	1	down	no	--	antisense	chr19:16830838-16847297:-	--
MSTRG.100591	5	4	6	4.98786	3	19	7	9.56725	0.521348	-0.939682	0.335977	1	down	no	--	linc	chr19:17752596-17754533:+	--
MSTRG.100599	760	777	950	828.801	1068	817	616	823.289	1.0067	0.00962676	0.974226	1	up	no	--	linc	chr19:17838481-17855462:-	--
MSTRG.100701	14	12	6	10.7385	13	8	11	10.488	1.02388	0.0340536	1	1	up	no	--	linc	chr19:20151749-20152943:+	--
MSTRG.100702	1	4	1	2.03694	0	4	3	2.29092	0.889136	-0.169524	1	1	down	no	--	linc	chr19:20172068-20207450:-	--
MSTRG.100703	6	1	9	5.25808	0	5	4	2.94331	1.78645	0.837096	0.47911	1	up	no	--	linc	chr19:20172101-20207480:+	--
MSTRG.10071	2	30	0	11.0168	0	2	0	0.66754	16.5036	4.04471	0.0535919	1	up	no	--	linc	chr1:93674653-93695673:+	--
MSTRG.100743	0	3	1	1.35965	0	0	0	0	Inf	Inf	0.196298	1	up	no	--	linc	chr19:20838810-20872829:-	--
MSTRG.100784	1941	2330	2310	2198.26	2176	2167	1782	2012.99	1.09204	0.127021	0.478593	1	up	no	--	linc	chr19:17097533-17108296:-	--
MSTRG.100791	99	101	83	94.6686	119	82	156	116.554	0.81223	-0.300039	0.416502	1	down	no	--	linc	chr19:17109695-17117067:-	--
MSTRG.100799	0	2	0	0.690157	1	1	1	0.984157	0.701268	-0.511962	1	1	down	no	--	linc	chr19:17158662-17183168:+	--
MSTRG.100806	5	15	9	9.75696	29	14	16	19.392	0.503143	-0.990958	0.158213	1	down	no	--	linc	chr19:17188398-17209062:-	--
MSTRG.100807	3	1	6	3.28819	5	2	1	2.64502	1.24317	0.314018	0.871959	1	up	no	--	linc	chr19:17188852-17189464:-	--
MSTRG.100812	49	32	19	33.485	18	25	39	26.7421	1.25215	0.324402	0.577658	1	up	no	--	linc	chr19:17484978-17487604:+	--
MSTRG.100925	215	214	272	233.513	228	219	141	193.664	1.20576	0.269946	0.373763	1	up	no	--	linc	chr19:19153497-19159189:-	--
MSTRG.100926	700	821	784	770.2	808	791	539	703.817	1.09432	0.130032	0.60085	1	up	no	--	linc	chr19:19193376-19204309:-	--
MSTRG.100927	10374	10872	11491	10925.9	10576	10160	7865	9405.83	1.16161	0.216128	0.256055	1	up	no	--	linc	chr19:19207047-19320233:-	--
MSTRG.100928	244	304	344	297.562	318	315	198	273.727	1.08708	0.120454	0.681055	1	up	no	--	linc	chr19:19209702-19214777:-	--
MSTRG.100930	553	461	602	538.093	488	456	381	435.496	1.23559	0.305195	0.181014	1	up	no	--	linc	chr19:19295582-19299227:-	--
MSTRG.100933	2733	3638	3403	3267.32	3335	3331	2601	3046.96	1.07232	0.100733	0.588618	1	up	no	--	linc	chr19:19338979-19363545:-	--
MSTRG.100936	731	855	990	859.059	867	798	547	728.277	1.17958	0.238271	0.341426	1	up	no	--	linc	chr19:19400802-19406216:-	--
MSTRG.100938	287	217	204	236.408	226	180	233	209.296	1.12954	0.175734	0.555987	1	up	no	--	linc	chr19:19440425-19442497:+	--
MSTRG.100942	1	0	9	3.2519	0	1	4	1.60823	2.02204	1.01581	0.543465	1	up	no	--	linc	chr19:22621463-22621753:+	--
MSTRG.100986	8	14	39	20.1408	26	7	5	12.5555	1.60414	0.681799	0.537234	1	up	no	--	linc	chr19:21252403-21255304:-	--
MSTRG.100987	259	231	277	255.619	239	250	272	249.399	1.02494	0.0355396	0.898489	1	up	no	--	antisense	chr19:21255064-21454433:+	--
MSTRG.101040	10	6	2	6.04148	1	4	3	2.6227	2.30354	1.20385	0.299418	1	up	no	--	linc	chr19:22915510-22930934:+	--
MSTRG.101151	0	7	7	4.68642	4	1	0	1.66086	2.82168	1.49656	0.342457	1	up	no	--	linc	chr19:25903262-25903820:-	--
MSTRG.101171	4	4	6	4.65565	4	2	5	3.5877	1.29767	0.375922	0.802142	1	up	no	--	linc	chr19:25221565-25222181:-	--
MSTRG.101193	1	0	1	0.656628	6	1	0	2.3244	0.282493	-1.82371	0.350977	1	down	no	--	linc	chr19:26474401-26512163:+	--
MSTRG.101194	0	7	2	3.06437	2	4	2	2.63585	1.16257	0.21732	0.910869	1	up	no	--	linc	chr19:26486497-26552732:+	--
MSTRG.101236	15	55	19	30.1264	19	20	5	14.5721	2.0674	1.04781	0.159093	1	up	no	--	linc	chr19:25912079-25915601:-	--
MSTRG.101284	20	12	15	15.6515	28	16	9	17.4975	0.894498	-0.160849	0.853187	1	down	no	--	linc	chr19:26760686-26762225:-	--
MSTRG.101285	71	54	231	117.16	49	192	88	108.379	1.08103	0.112403	0.857526	1	up	no	--	antisense	chr19:26762325-26986710:-	--
MSTRG.101289	6	2	7	4.95434	6	8	9	7.52832	0.658093	-0.603637	0.566997	1	down	no	--	linc	chr19:26867035-26957681:-	--
MSTRG.101362	3	5	5	4.3441	16	1	1	5.96074	0.728785	-0.456435	0.636553	1	down	no	--	linc	chr19:23958758-23959811:-	--
MSTRG.101363	0	0	5	1.62205	5	0	4	2.93332	0.552974	-0.854717	0.849242	1	down	no	--	linc	chr19:23984801-23985261:-	--
MSTRG.101367	110	211	183	168.723	172	130	106	134.228	1.25698	0.329967	0.336326	1	up	no	--	linc	chr19:24132156-24138654:-	--
MSTRG.101368	15	24	5	14.8872	14	15	18	15.3864	0.967555	-0.0475838	0.989713	1	down	no	--	linc	chr19:24164918-24166281:+	--
MSTRG.101397	0	5	0	1.72539	0	0	1	0.318614	5.41531	2.43704	0.316844	1	up	no	--	linc	chr19:27638139-27644391:+	--
MSTRG.10141	2	0	3	1.63767	1	0	1	0.650386	2.51799	1.33227	0.579587	1	up	no	--	linc	chr1:95090257-95125113:-	--
MSTRG.101440	3339	3976	5143	4149.75	4207	4846	3087	3996.78	1.03827	0.0541866	0.819691	1	up	no	--	linc	chr19:28166251-28301548:+	--
MSTRG.101444	67	68	86	73.6232	62	67	57	61.0935	1.20509	0.269142	0.525729	1	up	no	--	linc	chr19:28267396-28268819:+	--
MSTRG.101445	336	433	659	474.83	457	448	372	419.673	1.13143	0.178145	0.484324	1	up	no	--	linc	chr19:28282616-28292354:+	--
MSTRG.101448	179	242	326	248.734	259	291	195	245.186	1.01447	0.0207258	0.915862	1	up	no	--	linc	chr19:28293470-28300365:+	--
MSTRG.101449	102	137	154	131.121	126	179	106	135.321	0.968962	-0.0454883	0.92164	1	down	no	--	linc	chr19:28304904-28308603:+	--
MSTRG.101459	38	88	74	66.9975	63	44	36	47.0576	1.42373	0.509679	0.264915	1	up	no	--	linc	chr19:27017393-27022499:+	--
MSTRG.101567	1	0	0	0.332218	6	0	1	2.30925	0.143864	-2.79722	0.19844	1	down	no	--	linc	chr19:29298754-29299673:+	--
MSTRG.101574	1401	1850	1772	1678.69	2052	1582	1495	1685.15	0.996165	-0.00554273	0.974219	1	down	no	--	linc	chr19:29239658-29255040:+	--
MSTRG.101587	0	0	0	0	2	1	5	2.59039	#NAME?	#NAME?	0.0486351	1	down	yes	--	linc	chr19:29349626-29531720:+	--
MSTRG.1016	158	137	239	177.3	140	155	98	129.407	1.3701	0.454282	0.158409	1	up	no	--	linc	chr1:7396576-7404208:-	--
MSTRG.10162	4	22	8	11.5159	3	1	2	1.96632	5.85658	2.55006	0.0152588	1	up	yes	--	linc	chr1:95490651-95515365:-	--
MSTRG.10163	0	2	0	0.690157	0	0	0	0	Inf	Inf	0.441892	1	up	no	--	linc	chr1:95490707-95515377:+	--
MSTRG.101760	4	1	6	3.62041	0	4	3	2.29092	1.58033	0.660224	0.657379	1	up	no	--	linc	chr19:31085307-31088174:-	--
MSTRG.1018	0	4	6	3.32677	0	6	0	2.00262	1.66121	0.732234	0.881161	1	up	no	--	linc	chr1:7407381-7408776:+	--
MSTRG.101867	102	70	64	78.804	143	79	73	97.0701	0.811826	-0.300758	0.494199	1	down	no	--	linc	chr19:31576002-31581329:-	--
MSTRG.10191	28	21	48	32.1204	38	28	36	33.423	0.961027	-0.057351	0.953918	1	down	no	--	linc	chr1:95715917-95717462:-	--
MSTRG.101918	4	1	4	2.97159	1	5	5	3.59369	0.82689	-0.274232	0.913415	1	down	no	--	linc	chr19:31960956-31988414:+	--
MSTRG.101920	12	14	4	10.1154	5	7	15	8.77447	1.15282	0.205165	0.867184	1	up	no	--	linc	chr19:31995609-32110384:+	--
MSTRG.101936	2	4	12	5.93767	4	0	0	1.32709	4.4742	2.16163	0.307568	1	up	no	--	linc	chr19:32141256-32141791:+	--
MSTRG.101945	980	1291	1157	1146.41	1320	911	1111	1095.98	1.04601	0.0648992	0.775578	1	up	no	--	linc	chr19:29964089-30216424:+	--
MSTRG.101956	19	13	21	17.6108	20	27	25	23.6126	0.745821	-0.423098	0.516626	1	down	no	--	linc	chr19:30007396-30010517:-	--
MSTRG.101962	625	890	943	820.675	847	841	681	778.688	1.05392	0.0757652	0.712151	1	up	no	--	linc	chr19:30088889-30110047:+	--
MSTRG.101963	63	54	47	54.8113	56	44	28	42.1863	1.29927	0.377697	0.420954	1	up	no	--	linc	chr19:30144576-30208364:+	--
MSTRG.101978	25	7	8	13.3163	6	22	16	14.4314	0.92273	-0.11602	0.961337	1	down	no	--	antisense	chr19:30638622-30645775:-	--
MSTRG.101981	10	6	1	5.71707	6	28	15	16.1154	0.354758	-1.49509	0.109335	1	down	no	--	antisense	chr19:30648538-30652821:-	--
MSTRG.102010	1	12	8	7.06844	4	0	19	7.38076	0.957685	-0.0623776	0.874266	1	down	no	--	linc	chr19:31433370-31434569:-	--
MSTRG.102018	5	24	17	15.4579	14	1	21	11.6695	1.32465	0.405608	0.73369	1	up	no	--	linc	chr19:31473665-31475721:-	--
MSTRG.102019	30	32	27	29.7681	35	38	72	47.2355	0.630206	-0.666103	0.188167	1	down	no	--	linc	chr19:31475794-31558134:-	--
MSTRG.102020	16	73	26	38.9409	37	29	37	33.7436	1.15402	0.206671	0.698901	1	up	no	--	linc	chr19:31502833-31508037:-	--
MSTRG.102049	122	121	109	117.646	117	107	108	108.941	1.0799	0.110902	0.76693	1	up	no	--	linc	chr19:32513381-32515890:+	--
MSTRG.102072	14	15	22	16.9643	10	6	13	9.46233	1.79282	0.842231	0.247989	1	up	no	--	linc	chr19:21901205-21902324:+	--
MSTRG.102088	89	103	91	94.6318	92	74	49	70.8341	1.33596	0.417881	0.295084	1	up	no	--	linc	chr19:21904527-21910563:+	--
MSTRG.102102	22	18	23	20.9816	8	12	9	9.52695	2.20235	1.13904	0.0969824	1	up	no	--	antisense	chr19:21932069-22289724:+	--
MSTRG.102126	1	1	0	0.677297	0	0	0	0	Inf	Inf	0.501762	1	up	no	--	linc	chr19:22053397-22053762:-	--
MSTRG.102130	5	0	6	3.60755	0	0	0	0	Inf	Inf	0.0184198	1	up	yes	--	linc	chr19:22064511-22065233:+	--
MSTRG.102182	0	1	2	0.993898	1	0	0	0.331772	2.99572	1.5829	0.681584	1	up	no	--	linc	chr19:22174144-22174529:-	--
MSTRG.102183	46	40	35	40.4395	64	55	53	56.4773	0.716031	-0.481906	0.318585	1	down	no	--	linc	chr19:22174609-22178187:-	--
MSTRG.102192	26	27	7	20.2257	26	29	32	28.5011	0.709646	-0.494828	0.446443	1	down	no	--	linc	chr19:22201910-22211465:-	--
MSTRG.102193	4	1	4	2.97159	1	0	4	1.60623	1.85004	0.887558	0.655345	1	up	no	--	linc	chr19:22207280-22207980:+	--
MSTRG.102194	0	0	0	0	1	0	0	0.331772	#NAME?	#NAME?	1	1	down	no	--	linc	chr19:22208049-22208487:+	--
MSTRG.10220	18	53	45	38.8675	43	27	29	32.5178	1.19527	0.257335	0.636805	1	up	no	--	linc	chr1:94495499-94499266:-	--
MSTRG.102210	4136	4137	3364	3892.96	3931	3967	2891	3549.38	1.0968	0.133302	0.516241	1	up	no	--	linc	chr19:22278726-22394125:-	--
MSTRG.102212	3	4	6	4.32343	5	7	3	4.95109	0.873227	-0.195572	0.937405	1	down	no	--	linc	chr19:22296795-22332220:+	--
MSTRG.102214	377	252	267	298.824	235	293	263	259.557	1.15128	0.203244	0.453308	1	up	no	--	linc	chr19:22337822-22342096:-	--
MSTRG.102226	1	0	7	2.60309	2	6	3	3.62201	0.718686	-0.476567	0.941411	1	down	no	--	antisense	chr19:22372075-22475749:+	--
MSTRG.102300	1135	2243	1351	1589.36	1304	1170	734	1057	1.50364	0.588461	0.127872	1	up	no	--	linc	chr19:33377876-33440512:-	--
MSTRG.102310	109	271	120	168.657	104	87	89	91.899	1.83525	0.875974	0.0293088	1	up	yes	--	linc	chr19:32934380-32942324:-	--
MSTRG.102312	13	44	14	24.044	9	12	5	8.58426	2.80094	1.48591	0.0423697	1	up	yes	--	linc	chr19:32953816-32955152:-	--
MSTRG.102319	1	4	1	2.03694	2	1	7	3.22761	0.631099	-0.664063	0.66044	1	down	no	--	linc	chr19:33116548-33117493:-	--
MSTRG.102320	33	82	50	55.4801	57	40	46	46.9181	1.18249	0.241828	0.629608	1	up	no	--	linc	chr19:33125018-33128610:-	--
MSTRG.102321	14	32	33	26.3991	21	23	13	18.7859	1.40526	0.490837	0.414063	1	up	no	--	linc	chr19:33130778-33144262:-	--
MSTRG.102322	114	288	149	185.593	116	131	105	115.664	1.60458	0.6822	0.0739607	1	up	no	--	linc	chr19:33190951-33277355:-	--
MSTRG.102324	24	12	9	15.0339	33	7	8	15.8338	0.949481	-0.0747896	0.88252	1	down	no	--	linc	chr19:33206946-33208540:-	--
MSTRG.102325	7	19	10	12.1261	8	25	3	11.9543	1.01438	0.0205915	1	1	up	no	--	linc	chr19:33209598-33212222:-	--
MSTRG.102326	190	457	255	303.547	299	222	179	230.329	1.31789	0.398225	0.290122	1	up	no	--	linc	chr19:33231380-33240774:-	--
MSTRG.102327	160	339	224	242.804	184	169	127	157.917	1.53754	0.620626	0.0664327	1	up	no	--	linc	chr19:33245030-33252556:-	--
MSTRG.102328	62	130	56	83.6247	46	87	30	53.858	1.55269	0.63477	0.343218	1	up	no	--	linc	chr19:33266408-33270549:-	--
MSTRG.102329	648	1129	724	839.744	688	687	435	596.157	1.4086	0.494258	0.143566	1	up	no	--	linc	chr19:33277443-33292840:-	--
MSTRG.102330	136	320	157	206.539	144	210	109	152.596	1.3535	0.4367	0.343303	1	up	no	--	linc	chr19:33299638-33308598:-	--
MSTRG.102331	13	11	15	12.9808	11	7	2	6.62311	1.95993	0.970803	0.233353	1	up	no	--	linc	chr19:33303292-33332457:-	--
MSTRG.102332	780	1440	836	1027.25	811	751	509	681.903	1.50645	0.591148	0.0801227	1	up	no	--	linc	chr19:33314763-33331813:-	--
MSTRG.102333	234	431	331	333.848	288	316	158	251.363	1.32815	0.409418	0.308974	1	up	no	--	linc	chr19:33364122-33372557:-	--
MSTRG.102335	78	111	92	94.0625	94	78	31	67.0977	1.40187	0.487356	0.345534	1	up	no	--	linc	chr19:33424127-33426714:-	--
MSTRG.102336	838	1003	695	849.978	810	768	791	777.095	1.09379	0.129334	0.564659	1	up	no	--	linc	chr19:33471737-33526029:+	--
MSTRG.102360	7	25	60	30.4171	10	1	109	38.3804	0.792515	-0.33549	0.684923	1	down	no	--	linc	chr19:32786483-32787995:-	--
MSTRG.102362	7	19	61	28.671	11	9	169	60.4992	0.473907	-1.07732	0.363902	1	down	no	--	linc	chr19:32803384-32825870:-	--
MSTRG.102363	50	126	283	151.899	51	45	505	192.84	0.787692	-0.344296	0.662622	1	down	no	--	linc	chr19:32811040-32817975:-	--
MSTRG.102394	8	7	8	7.66858	3	12	0	5.00056	1.53354	0.616869	0.727065	1	up	no	--	linc	chr19:34225059-34246752:+	--
MSTRG.102466	1	2	0	1.02238	2	0	2	1.30077	0.785976	-0.347443	1	1	down	no	--	linc	chr19:34614082-34618980:-	--
MSTRG.102490	1	1	4	1.97494	2	0	2	1.30077	1.51828	0.602436	0.822812	1	up	no	--	linc	chr19:34685060-34722498:+	--
MSTRG.102495	6	2	4	3.98111	1	9	28	12.2569	0.324805	-1.62235	0.0916282	1	down	no	--	linc	chr19:34703448-34720001:-	--
MSTRG.102520	0	0	1	0.32441	6	4	4	4.60017	0.0705212	-3.8258	0.0304696	1	down	yes	--	linc	chr19:34852284-34853509:-	--
MSTRG.102574	4	8	13	8.30683	3	4	2	2.96763	2.79915	1.48499	0.142886	1	up	no	--	linc	chr19:36082921-36083700:+	--
MSTRG.102581	7	13	32	17.1927	15	14	24	17.2961	0.994019	-0.00865474	1	1	down	no	--	linc	chr19:36094602-36097262:+	--
MSTRG.102583	11	25	66	33.6924	34	17	34	27.7872	1.21251	0.278001	0.620385	1	up	no	--	linc	chr19:36107002-36110252:+	--
MSTRG.102629	102	163	132	132.956	63	115	72	82.2254	1.61697	0.693294	0.0865224	1	up	no	--	linc	chr19:33749494-33766511:+	--
MSTRG.102696	14	4	23	13.4928	23	12	14	16.0966	0.838239	-0.254567	0.806333	1	down	no	--	linc	chr19:36148985-36158044:-	--
MSTRG.102702	17	10	24	16.8843	21	21	15	18.7556	0.900229	-0.151637	0.866161	1	down	no	--	linc	chr19:36169693-36173303:+	--
MSTRG.102710	2	5	3	3.36306	8	2	1	3.64033	0.923833	-0.114296	0.977199	1	down	no	--	linc	chr19:36187799-36188334:+	--
MSTRG.102728	411	532	540	495.305	509	522	372	461.625	1.07296	0.101597	0.662416	1	up	no	--	linc	chr19:35492509-35505670:+	--
MSTRG.102729	841	1426	1483	1252.58	1283	1289	942	1156.03	1.08352	0.115723	0.631109	1	up	no	--	linc	chr19:35506038-35570297:+	--
MSTRG.102741	733	1178	1278	1064.61	894	924	745	842.376	1.26382	0.337795	0.133093	1	up	no	--	antisense	chr19:35870721-35913128:+	--
MSTRG.102750	1	2	4	2.32001	5	8	1	4.64764	0.499182	-1.00236	0.453532	1	down	no	--	linc	chr19:36243517-36244048:+	--
MSTRG.102768	72	124	82	93.3111	80	40	45	54.2302	1.72065	0.782951	0.0944013	1	up	no	--	linc	chr19:37031353-37035468:+	--
MSTRG.102772	143	256	181	194.566	232	136	88	150.402	1.29364	0.371433	0.461318	1	up	no	--	linc	chr19:37062347-37071677:+	--
MSTRG.102774	38	84	84	68.8613	31	47	21	32.663	2.10823	1.07603	0.0268584	1	up	yes	--	linc	chr19:37105634-37108462:+	--
MSTRG.102776	128	266	183	193.682	185	133	186	165.032	1.17361	0.230947	0.513052	1	up	no	--	linc	chr19:37138037-37147712:+	--
MSTRG.102777	5	7	13	8.29397	8	12	3	7.61526	1.08912	0.123169	0.914712	1	up	no	--	linc	chr19:37158247-37159094:+	--
MSTRG.102783	9	8	4	7.04823	5	10	11	8.50132	0.829075	-0.270425	0.790734	1	down	no	--	linc	chr19:37184330-37186216:-	--
MSTRG.102785	375	488	481	449.021	529	439	371	440.238	1.01995	0.0284988	0.896995	1	up	no	--	linc	chr19:37219525-37229806:+	--
MSTRG.102787	111	188	155	152.035	131	97	115	112.479	1.35168	0.43475	0.216203	1	up	no	--	linc	chr19:37245933-37248678:+	--
MSTRG.102807	14	12	8	11.3873	13	9	26	15.6009	0.72991	-0.45421	0.528324	1	down	no	--	antisense	chr19:38100578-38266944:+	--
MSTRG.102809	0	8	1	3.08504	6	0	1	2.30925	1.33595	0.417866	0.879683	1	up	no	--	linc	chr19:38140748-38149996:+	--
MSTRG.102826	249	655	607	505.666	240	351	270	282.805	1.78804	0.838378	0.00506658	1	up	yes	--	antisense	chr19:38950078-39061101:+	--
MSTRG.102845	4493	5605	5766	5297.37	5462	4687	4010	4654.16	1.1382	0.186754	0.324822	1	up	no	--	linc	chr19:39542955-39830640:-	--
MSTRG.102849	177	238	178	198.676	149	150	143	145.061	1.3696	0.453756	0.158954	1	up	no	--	linc	chr19:39425980-39429107:-	--
MSTRG.102850	557	731	728	673.468	687	543	496	567.197	1.18736	0.247759	0.271195	1	up	no	--	linc	chr19:39453915-39467760:-	--
MSTRG.102852	1125	1478	1480	1363.9	1354	1078	885	1091	1.25014	0.322088	0.171383	1	up	no	--	linc	chr19:39527282-39557214:-	--
MSTRG.102854	490	525	585	533.733	543	428	422	457.461	1.16673	0.222469	0.331525	1	up	no	--	linc	chr19:39544191-39550117:-	--
MSTRG.102856	310	452	504	422.466	484	393	268	377.138	1.12019	0.163742	0.602636	1	up	no	--	linc	chr19:39700472-39812973:-	--
MSTRG.102858	289	424	478	397.392	462	433	280	387.013	1.02682	0.038181	0.892955	1	up	no	--	linc	chr19:39740563-39751196:-	--
MSTRG.102859	529	681	655	623.23	698	669	426	590.599	1.05525	0.077587	0.782822	1	up	no	--	linc	chr19:39751621-39762796:-	--
MSTRG.102862	598	676	662	646.699	689	559	502	575.113	1.12447	0.169249	0.439009	1	up	no	--	linc	chr19:39787758-39797225:-	--
MSTRG.102874	575	716	815	702.496	683	824	632	702.991	0.999295	-0.00101715	0.987576	1	down	no	--	linc	chr19:37457087-37487134:-	--
MSTRG.102899	724	984	1060	923.958	858	798	784	800.803	1.15379	0.20638	0.319549	1	up	no	--	linc	chr19:37586730-37623521:-	--
MSTRG.102906	7	14	19	13.3204	73	46	19	45.6265	0.291945	-1.77623	0.00453789	1	down	yes	--	antisense	chr19:37703834-37707029:-	--
MSTRG.102923	11	29	78	38.9656	47	21	18	28.3375	1.37505	0.459489	0.506681	1	up	no	--	linc	chr19:37771821-37776114:-	--
MSTRG.103024	1	10	0	3.78301	3	11	7	6.89709	0.548493	-0.866455	0.675271	1	down	no	--	linc	chr19:42643885-42646743:+	--
MSTRG.103031	29	61	58	49.4999	25	63	30	38.8803	1.27314	0.348388	0.568357	1	up	no	--	linc	chr19:42658455-42663717:+	--
MSTRG.103038	1	2	9	3.94206	4	12	2	5.96956	0.660361	-0.598674	0.728822	1	down	no	--	linc	chr19:42673139-42674183:+	--
MSTRG.103062	0	4	6	3.32677	5	12	12	9.48747	0.350649	-1.5119	0.151761	1	down	no	--	linc	chr19:36286449-36287063:+	--
MSTRG.103090	2	1	6	2.95597	2	0	8	3.21246	0.920159	-0.120045	0.949508	1	down	no	--	linc	chr19:36367760-36368126:+	--
MSTRG.103092	2494	2391	3740	2866.93	2554	3059	2265	2590.01	1.10692	0.146548	0.493778	1	up	no	--	antisense	chr19:36387287-36786563:-	--
MSTRG.103094	10	8	16	11.2734	11	13	3	8.94435	1.26039	0.33387	0.678737	1	up	no	--	linc	chr19:36429035-36430756:-	--
MSTRG.103095	4	6	0	3.39935	5	0	2	2.29609	1.48049	0.566078	0.792376	1	up	no	--	linc	chr19:36548667-36569245:+	--
MSTRG.103096	498	556	844	631.11	495	737	405	539.255	1.17034	0.226925	0.511123	1	up	no	--	linc	chr19:36642909-36656772:-	--
MSTRG.103097	6	10	14	9.98583	19	10	1	9.95999	1.00259	0.00373871	1	1	up	no	--	linc	chr19:36671626-36672660:-	--
MSTRG.103098	9	46	58	37.6793	49	35	39	40.3647	0.933471	-0.0993222	0.939019	1	down	no	--	linc	chr19:36693876-36696479:-	--
MSTRG.103099	299	380	565	413.755	339	435	322	360.255	1.14851	0.199759	0.445114	1	up	no	--	linc	chr19:36741303-36783375:-	--
MSTRG.103108	10	2	20	10.5005	1	9	9	6.20323	1.69275	0.759371	0.410615	1	up	no	--	antisense	chr19:36902558-36909792:-	--
MSTRG.103111	3	11	2	5.44134	16	3	9	9.17719	0.59292	-0.754091	0.516928	1	down	no	--	linc	chr19:42179022-42367847:-	--
MSTRG.103140	13	8	5	8.70152	11	9	5	8.2465	1.05518	0.0774857	0.972508	1	up	no	--	antisense	chr19:43119994-43133900:-	--
MSTRG.103141	7	7	10	7.98518	12	1	3	5.27088	1.51496	0.599281	0.692772	1	up	no	--	linc	chr19:43136507-43138158:-	--
MSTRG.103143	20	45	23	29.6343	26	16	26	22.2504	1.33186	0.41344	0.499331	1	up	no	--	linc	chr19:43141903-43145524:-	--
MSTRG.103145	24168	18440	21290	21299	15892	22170	22984	19995.2	1.0652	0.0911283	0.651622	1	up	no	--	linc	chr19:42835551-42837460:+	--
MSTRG.103147	10	10	11	10.3415	5	12	17	11.0805	0.9333	-0.0995866	0.934038	1	down	no	--	linc	chr19:42756454-42764062:-	--
MSTRG.103158	1	0	2	0.981038	4	4	2	3.2994	0.297338	-1.74982	0.283264	1	down	no	--	linc	chr19:42800439-42801722:-	--
MSTRG.10316	8	1	9	5.92251	6	8	11	8.16555	0.725305	-0.463341	0.657685	1	down	no	--	linc	chr1:97035026-97036417:+	--
MSTRG.103174	48	126	81	85.7036	65	92	79	77.4426	1.10667	0.146229	0.734728	1	up	no	--	antisense	chr19:42870679-42873905:-	--
MSTRG.103204	27	33	78	45.6614	48	47	27	40.2148	1.13544	0.183248	0.69302	1	up	no	--	linc	chr19:42900236-42934211:-	--
MSTRG.103216	10	8	11	9.65132	42	24	16	27.0427	0.356891	-1.48644	0.0258002	1	down	yes	--	antisense	chr19:43091775-43105175:+	--
MSTRG.103249	213	121	130	154.69	170	218	132	171.22	0.903458	-0.146471	0.706872	1	down	no	--	linc	chr19:43609267-43617568:+	--
MSTRG.103253	15	11	67	30.5146	40	15	21	24.9683	1.22213	0.289399	0.631385	1	up	no	--	antisense	chr19:43632634-43635436:-	--
MSTRG.103307	0	1	0	0.345079	1	3	0	1.33308	0.258858	-1.94977	0.489418	1	down	no	--	linc	chr19:45787438-45844521:-	--
MSTRG.103309	2	2	10	4.59869	5	6	8	6.2104	0.740483	-0.433462	0.789025	1	down	no	--	linc	chr19:45798000-45803232:-	--
MSTRG.103311	2	10	14	8.65696	11	7	10	9.17203	0.943843	-0.0833806	0.980665	1	down	no	--	linc	chr19:45811907-45813955:-	--
MSTRG.103312	25	55	36	38.9635	31	63	51	47.5618	0.819219	-0.287678	0.560137	1	down	no	--	linc	chr19:45817616-45906272:-	--
MSTRG.103314	0	0	7	2.27087	7	2	1	3.30856	0.686361	-0.54296	0.999335	1	down	no	--	linc	chr19:45902291-45902857:-	--
MSTRG.103336	3937	6068	6296	5444.36	5636	5460	4762	5209.49	1.04509	0.0636203	0.733014	1	up	no	--	linc	chr19:40105838-41234312:+	--
MSTRG.103337	506	753	829	696.882	663	605	518	586.938	1.18732	0.247707	0.281509	1	up	no	--	linc	chr19:40117686-40206420:+	--
MSTRG.103338	0	6	6	4.01693	3	0	0	0.995317	4.03583	2.01287	0.38138	1	up	no	--	linc	chr19:40137448-40140486:-	--
MSTRG.103347	118	206	257	193.661	233	203	142	190.301	1.01765	0.0252485	0.90854	1	up	no	--	linc	chr19:40316651-40361425:+	--
MSTRG.103348	137	171	239	182.056	185	209	183	189.442	0.961012	-0.0573735	0.878336	1	down	no	--	linc	chr19:40322088-40328617:+	--
MSTRG.103349	5	17	6	9.47389	12	11	11	11.1575	0.849105	-0.235985	0.827053	1	down	no	--	linc	chr19:40339694-40362133:-	--
MSTRG.103350	58	46	53	52.336	54	43	49	47.8799	1.09307	0.128383	0.789847	1	up	no	--	linc	chr19:40339816-40363400:+	--
MSTRG.103351	41	62	56	53.1828	50	43	37	42.7295	1.24464	0.315728	0.509859	1	up	no	--	linc	chr19:40346723-40348481:+	--
MSTRG.103352	69	132	134	111.944	95	116	90	98.911	1.13177	0.178579	0.634855	1	up	no	--	linc	chr19:40375664-40409705:+	--
MSTRG.103354	14	10	10	11.3459	17	20	8	14.8644	0.763294	-0.389689	0.624994	1	down	no	--	linc	chr19:40409833-40410856:+	--
MSTRG.103355	80	178	169	142.827	162	140	94	130.425	1.09509	0.131049	0.703726	1	up	no	--	linc	chr19:40413847-40419845:+	--
MSTRG.103356	31	99	72	67.8191	57	35	53	47.4795	1.42839	0.514385	0.296368	1	up	no	--	linc	chr19:40431102-40433964:+	--
MSTRG.103358	52	36	53	46.8919	55	24	36	37.7281	1.24289	0.313701	0.530666	1	up	no	--	linc	chr19:40493480-40495720:+	--
MSTRG.103362	116	149	133	133.101	123	138	133	129.244	1.02984	0.0424196	0.911893	1	up	no	--	linc	chr19:40569665-40574664:+	--
MSTRG.103364	15	68	52	45.3179	85	39	32	51.4133	0.881443	-0.182061	0.819189	1	down	no	--	linc	chr19:40581265-40584476:+	--
MSTRG.103366	15	29	26	23.4252	26	18	15	19.4132	1.20667	0.271027	0.670316	1	up	no	--	linc	chr19:40592556-40688647:+	--
MSTRG.103367	9	45	31	28.5752	74	36	32	46.7625	0.611071	-0.710589	0.334438	1	down	no	--	linc	chr19:40637300-40640501:+	--
MSTRG.103368	90	97	125	103.923	135	101	121	117.052	0.887838	-0.171632	0.657832	1	down	no	--	linc	chr19:40655489-40679329:+	--
MSTRG.103369	19	34	33	28.7503	29	56	30	37.871	0.759166	-0.397512	0.471982	1	down	no	--	linc	chr19:40661494-40663658:+	--
MSTRG.103371	61	65	53	59.8892	77	76	39	63.3389	0.945534	-0.0807982	0.882184	1	down	no	--	linc	chr19:40677640-40687188:+	--
MSTRG.103372	58	48	25	43.9427	42	39	28	35.8727	1.22496	0.292738	0.568423	1	up	no	--	linc	chr19:40697860-40700012:+	--
MSTRG.103373	9	33	17	19.8925	38	15	33	28.1282	0.70721	-0.499789	0.478767	1	down	no	--	linc	chr19:40708645-40710571:+	--
MSTRG.103374	11	27	20	19.4597	16	14	15	14.7604	1.31838	0.398764	0.565054	1	up	no	--	linc	chr19:40717709-40718880:+	--
MSTRG.103375	14	4	13	10.2487	15	10	16	13.4121	0.764137	-0.388096	0.640206	1	down	no	--	linc	chr19:40722689-40723415:+	--
MSTRG.103376	9	42	24	25.2691	62	30	30	40.1414	0.629502	-0.667717	0.360691	1	down	no	--	linc	chr19:40747191-40753587:+	--
MSTRG.103377	4	8	6	6.03596	16	6	7	9.54128	0.632616	-0.660599	0.472269	1	down	no	--	linc	chr19:40772416-40773263:+	--
MSTRG.103378	15	15	12	14.0524	12	16	5	10.9147	1.28748	0.364547	0.63205	1	up	no	--	linc	chr19:40784562-40785959:+	--
MSTRG.103379	2	15	10	9.08471	5	13	5	7.59094	1.19678	0.259162	0.792182	1	up	no	--	linc	chr19:40786160-40786950:+	--
MSTRG.103381	0	8	10	6.00473	11	8	1	6.63827	0.904562	-0.144709	0.98246	1	down	no	--	linc	chr19:40803430-40804038:+	--
MSTRG.103382	0	7	3	3.38878	4	0	4	2.60155	1.3026	0.381397	0.84129	1	up	no	--	linc	chr19:40804261-40804642:+	--
MSTRG.103383	3	9	2	4.75118	19	22	12	17.47	0.271963	-1.87852	0.0419326	1	down	yes	--	linc	chr19:40805065-40806316:+	--
MSTRG.103384	9	9	3	7.0689	28	6	13	15.4342	0.458002	-1.12657	0.164141	1	down	no	--	linc	chr19:40807265-40808891:+	--
MSTRG.103387	93	187	203	161.281	183	212	132	173.531	0.92941	-0.105613	0.81205	1	down	no	--	linc	chr19:40863322-40867838:+	--
MSTRG.103388	387	548	645	526.916	551	513	518	519.073	1.01511	0.0216358	0.915639	1	up	no	--	linc	chr19:40867933-40883507:+	--
MSTRG.103394	199	274	353	275.18	330	306	234	286.174	0.961581	-0.0565201	0.876514	1	down	no	--	linc	chr19:40961874-40970053:+	--
MSTRG.103397	115	193	189	166.119	189	97	70	117.384	1.41518	0.500983	0.296567	1	up	no	--	linc	chr19:41088952-41095480:+	--
MSTRG.103398	64	96	114	91.3722	84	74	45	66.9055	1.36569	0.449631	0.262101	1	up	no	--	linc	chr19:41095955-41098775:+	--
MSTRG.103399	82	177	108	123.357	109	101	96	100.461	1.22791	0.296206	0.45914	1	up	no	--	linc	chr19:41099259-41105764:+	--
MSTRG.103402	120	296	266	228.302	206	225	178	200.157	1.14062	0.189817	0.55637	1	up	no	--	linc	chr19:41136411-41144772:+	--
MSTRG.103403	64	91	96	83.8075	61	93	57	69.4397	1.20691	0.271317	0.505611	1	up	no	--	linc	chr19:41150471-41154209:+	--
MSTRG.103404	57	101	147	101.478	121	109	97	107.431	0.944584	-0.0822485	0.88982	1	down	no	--	linc	chr19:41200714-41248292:+	--
MSTRG.103405	22	67	72	53.7866	47	57	43	48.3186	1.11316	0.154667	0.742349	1	up	no	--	linc	chr19:41206688-41211243:+	--
MSTRG.103414	34	25	22	27.0594	25	34	39	32.0684	0.843802	-0.245024	0.669536	1	down	no	--	linc	chr19:41299276-41302108:+	--
MSTRG.103416	15	16	14	15.0463	23	4	27	17.5684	0.856438	-0.223579	0.745754	1	down	no	--	linc	chr19:41317697-41320162:+	--
MSTRG.103421	27	40	57	41.2644	75	31	41	48.293	0.85446	-0.226916	0.676707	1	down	no	--	linc	chr19:41501711-41504345:+	--
MSTRG.103423	40	40	35	38.4462	30	34	19	27.355	1.40545	0.491036	0.354858	1	up	no	--	linc	chr19:41510761-41513520:+	--
MSTRG.103430	2	2	10	4.59869	10	3	7	6.54933	0.702162	-0.510125	0.733004	1	down	no	--	linc	chr19:41577750-41580566:+	--
MSTRG.103447	160	201	188	183.505	192	150	134	156.46	1.17285	0.230023	0.470942	1	up	no	--	linc	chr19:45559139-45568387:+	--
MSTRG.103450	33	48	42	41.1522	22	19	11	17.1454	2.40019	1.26315	0.0231451	1	up	yes	--	linc	chr19:44583742-44586390:+	--
MSTRG.103500	27	29	22	26.1142	23	37	17	25.3967	1.02825	0.0401931	0.959333	1	up	no	--	linc	chr19:45573230-45574300:+	--
MSTRG.10352	1	5	1	2.38202	2	2	1	1.6497	1.44391	0.529984	0.840792	1	up	no	--	antisense	chr1:96732726-96742389:-	--
MSTRG.103533	4577	2770	4118	3812.35	4396	3261	4275	3908.97	0.975282	-0.0361081	0.881466	1	down	no	--	linc	chr19:43884053-44251134:+	--
MSTRG.103537	86	39	72	65.3863	96	78	141	102.809	0.635999	-0.652903	0.109153	1	down	no	--	linc	chr19:44031309-44034787:+	--
MSTRG.103538	192	70	127	129.141	228	149	236	200.569	0.643876	-0.635145	0.124141	1	down	no	--	linc	chr19:44058388-44064012:+	--
MSTRG.103539	6	1	7	4.60926	0	0	6	1.91169	2.4111	1.26969	0.614284	1	up	no	--	linc	chr19:44074653-44075001:+	--
MSTRG.103540	245	88	201	176.967	256	158	187	197.25	0.897169	-0.156548	0.730053	1	down	no	--	linc	chr19:44086043-44092737:+	--
MSTRG.103548	89	48	73	69.8131	114	52	95	85.4464	0.81704	-0.291522	0.507502	1	down	no	--	linc	chr19:44255236-44257396:+	--
MSTRG.103555	49	39	86	57.636	37	39	68	46.9584	1.22738	0.295588	0.525108	1	up	no	--	linc	chr19:44327386-44331655:+	--
MSTRG.103567	515	635	478	545.285	518	575	430	500.78	1.08887	0.122834	0.593363	1	up	no	--	antisense	chr19:47707535-47719427:-	--
MSTRG.103587	77	107	82	89.1058	57	83	108	81.0243	1.09974	0.137166	0.756025	1	up	no	--	linc	chr19:47842733-47845980:+	--
MSTRG.103588	10	31	20	20.5078	22	12	14	15.7648	1.30086	0.379464	0.579349	1	up	no	--	linc	chr19:47852318-47859875:+	--
MSTRG.103641	1	1	1	1.00171	0	4	4	2.60954	0.383864	-1.38133	0.431162	1	down	no	--	antisense	chr19:48410958-48415135:-	--
MSTRG.103664	97	138	181	138.564	138	203	84	140.304	0.987603	-0.0179966	0.962065	1	down	no	--	linc	chr19:48595903-48597609:-	--
MSTRG.103668	153	153	116	141.258	198	114	159	154.4	0.914881	-0.128344	0.702897	1	down	no	--	antisense	chr19:48602132-48616046:-	--
MSTRG.103671	3	0	4	2.29429	1	1	4	1.94	1.18263	0.241994	0.986227	1	up	no	--	antisense	chr19:48619025-48619587:+	--
MSTRG.103696	5	15	10	10.0814	9	4	6	6.23272	1.61749	0.693759	0.443519	1	up	no	--	linc	chr19:48284358-48285461:+	--
MSTRG.103703	4	29	11	14.9047	22	16	6	14.551	1.02431	0.0346457	0.918726	1	up	no	--	linc	chr19:48300311-48302813:-	--
MSTRG.103706	77	79	41	66.1428	62	47	54	53.4622	1.23719	0.307064	0.50412	1	up	no	--	linc	chr19:48308749-48310483:-	--
MSTRG.103717	179	197	152	176.758	232	177	149	183.522	0.963143	-0.0541785	0.874915	1	down	no	--	linc	chr19:48541657-48551535:-	--
MSTRG.103726	15	26	37	25.9585	27	10	32	22.4912	1.15416	0.206845	0.751578	1	up	no	--	linc	chr19:48776717-48788044:-	--
MSTRG.103744	4	5	0	3.05427	2	0	2	1.30077	2.34804	1.23146	0.46666	1	up	no	--	linc	chr19:48797612-48810618:-	--
MSTRG.103761	3	16	9	9.4376	9	12	9	9.85872	0.957285	-0.0629802	0.997971	1	down	no	--	linc	chr19:49069157-49072000:-	--
MSTRG.10377	21	16	8	15.0931	4	6	20	9.702	1.55567	0.637538	0.541743	1	up	no	--	antisense	chr1:97121491-97260830:+	--
MSTRG.103773	1	0	2	0.981038	1	1	3	1.62139	0.605061	-0.724847	0.815437	1	down	no	--	linc	chr19:49222126-49223025:+	--
MSTRG.103779	30	13	7	16.7234	13	7	15	11.4286	1.46329	0.549218	0.467977	1	up	no	--	linc	chr19:48895036-48897400:-	--
MSTRG.103786	19	31	21	23.8222	9	34	18	20.0692	1.187	0.247324	0.771839	1	up	no	--	linc	chr19:48902769-48911806:-	--
MSTRG.103803	162	128	105	132.052	227	186	266	222.145	0.594443	-0.75039	0.0187802	1	down	yes	--	antisense	chr19:49238167-49246899:-	--
MSTRG.103819	37	35	27	33.1289	27	15	23	21.2925	1.55589	0.637743	0.265406	1	up	no	--	linc	chr19:49825924-49836463:-	--
MSTRG.10382	61	85	122	89.175	85	80	44	68.9213	1.29387	0.37169	0.352274	1	up	no	--	linc	chr1:97179944-97182917:-	--
MSTRG.103821	560	473	405	480.65	579	473	842	618.243	0.777446	-0.363185	0.16298	1	down	no	--	linc	chr19:49936068-49937815:+	--
MSTRG.103828	34	36	41	37.0191	33	53	15	33.4175	1.10777	0.147664	0.837266	1	up	no	--	linc	chr19:49997803-50001654:+	--
MSTRG.10385	2	2	0	1.35459	0	14	11	8.17754	0.165648	-2.59381	0.02954	1	down	yes	--	linc	chr1:97766050-97784191:+	--
MSTRG.103864	19	25	51	31.484	35	18	20	23.9922	1.31226	0.392055	0.486317	1	up	no	--	linc	chr19:50136878-50139125:-	--
MSTRG.103887	335	446	343	376.471	401	318	283	329.347	1.14308	0.192928	0.451732	1	up	no	--	linc	chr19:50534249-50548906:-	--
MSTRG.103890	98	96	114	102.668	85	67	64	70.9546	1.44695	0.533015	0.175943	1	up	no	--	linc	chr19:50540512-50542285:-	--
MSTRG.103897	759	920	984	888.845	974	762	778	825.361	1.07692	0.106907	0.598356	1	up	no	--	linc	chr19:50596135-50607004:-	--
MSTRG.103911	216	212	200	209.798	346	295	138	257.224	0.815622	-0.294027	0.401741	1	down	no	--	linc	chr19:49342878-49349588:+	--
MSTRG.10392	14	19	18	17.0469	11	21	17	16.0751	1.06045	0.084683	0.929276	1	up	no	--	linc	chr1:97788176-97790925:+	--
MSTRG.103932	689	1161	1096	985.088	1005	847	732	849.36	1.1598	0.213876	0.364861	1	up	no	--	antisense	chr19:49462563-49480499:-	--
MSTRG.103937	79	68	80	75.6634	96	63	68	74.5434	1.01502	0.0215142	0.958308	1	up	no	--	antisense	chr19:49531862-49560539:-	--
MSTRG.103938	116	177	174	156.064	127	133	96	117.113	1.33258	0.414227	0.225474	1	up	no	--	antisense	chr19:49532931-49538243:-	--
MSTRG.103946	96	215	192	168.372	186	190	126	165.271	1.01876	0.0268115	0.910626	1	up	no	--	antisense	chr19:49680962-49686179:-	--
MSTRG.103954	34	13	23	23.2429	33	11	27	23.2225	1.00088	0.00126259	1	1	up	no	--	linc	chr19:49742354-49743419:+	--
MSTRG.103958	1282	1571	1720	1526.01	1534	1734	1438	1545.86	0.987155	-0.018651	0.93692	1	down	no	--	linc	chr19:50647462-50677554:+	--
MSTRG.104032	33	24	24	27.0309	16	13	14	14.108	1.916	0.938101	0.130649	1	up	no	--	antisense	chr19:51216438-51218518:-	--
MSTRG.104038	72	37	39	49.3396	35	42	61	45.0658	1.09483	0.130712	0.800975	1	up	no	--	linc	chr19:51156590-51163038:-	--
MSTRG.104074	117	126	123	122.252	107	96	77	92.0749	1.32774	0.408977	0.268182	1	up	no	--	antisense	chr19:46824500-47015790:+	--
MSTRG.104087	1179	1126	1160	1156.56	1050	1063	1174	1077.21	1.07366	0.102538	0.606919	1	up	no	--	linc	chr19:47046606-47074700:+	--
MSTRG.104100	44	107	90	80.7379	76	176	52	100.526	0.803153	-0.316253	0.555913	1	down	no	--	antisense	chr19:47019391-47025848:-	--
MSTRG.104121	1	1	0	0.677297	4	0	0	1.32709	0.510363	-0.970404	0.674528	1	down	no	--	linc	chr19:47119200-47119510:+	--
MSTRG.104138	640	680	769	696.744	771	848	475	690.175	1.00952	0.0136666	0.967928	1	up	no	--	antisense	chr19:47452054-47477277:-	--
MSTRG.10414	18	22	15	18.4378	48	36	21	34.6317	0.532397	-0.909426	0.117581	1	down	no	--	linc	chr1:97831575-97832642:-	--
MSTRG.104152	0	0	0	0	0	1	0	0.33377	#NAME?	#NAME?	1	1	down	no	--	linc	chr19:47565477-47586845:+	--
MSTRG.104154	0	4	9	4.3	9	7	3	6.27818	0.684912	-0.54601	0.736268	1	down	no	--	linc	chr19:47578212-47579325:-	--
MSTRG.104155	8	1	11	6.57133	7	9	19	11.38	0.577445	-0.792244	0.395952	1	down	no	--	linc	chr19:47580764-47582582:-	--
MSTRG.104158	66	121	59	82.8211	83	110	84	91.0154	0.909968	-0.136112	0.783378	1	down	no	--	linc	chr19:47630129-47635229:-	--
MSTRG.104182	225	252	260	246.055	249	246	212	232.265	1.05937	0.0832121	0.767009	1	up	no	--	antisense	chr19:50945243-50951509:+	--
MSTRG.104184	633	620	665	639.975	694	611	515	598.27	1.06971	0.0972203	0.645357	1	up	no	--	linc	chr19:51042361-51059425:+	--
MSTRG.104205	0	1	4	1.64272	0	0	1	0.318614	5.15582	2.3662	0.347084	1	up	no	--	linc	chr19:51440456-51441320:-	--
MSTRG.104208	5	3	5	4.31838	5	4	3	3.94978	1.09332	0.128715	0.980247	1	up	no	--	linc	chr19:51457835-51458125:-	--
MSTRG.104216	204	216	157	193.242	173	192	200	185.203	1.0434	0.0612978	0.858562	1	up	no	--	linc	chr19:51489743-51495335:-	--
MSTRG.10422	16	8	8	10.6714	20	21	26	21.9286	0.486643	-1.03906	0.125985	1	down	no	--	linc	chr1:97842841-97854542:-	--
MSTRG.104231	30	27	20	25.7719	25	30	41	31.3706	0.82153	-0.283616	0.616652	1	down	no	--	linc	chr19:51640835-51643846:+	--
MSTRG.104262	2	10	11	7.68373	5	7	7	6.22555	1.23422	0.303605	0.78504	1	up	no	--	antisense	chr19:51286379-51286749:+	--
MSTRG.104263	31	69	44	48.3832	44	60	33	45.1385	1.07188	0.10015	0.845065	1	up	no	--	antisense	chr19:51292148-51294517:+	--
MSTRG.104266	0	4	2	2.02913	7	3	3	4.27956	0.474146	-1.0766	0.42178	1	down	no	--	antisense	chr19:51327815-51328308:+	--
MSTRG.10428	938	1122	1201	1088.42	1034	1118	892	1000.41	1.08797	0.121636	0.530518	1	up	no	--	linc	chr1:97619821-97648646:+	--
MSTRG.104289	22	31	24	25.7921	20	19	7	15.2074	1.69602	0.762157	0.216919	1	up	no	--	linc	chr19:51729650-51731153:+	--
MSTRG.10430	19	48	18	28.7153	51	28	22	33.2755	0.862957	-0.212639	0.787486	1	down	no	--	linc	chr1:97678168-97679931:+	--
MSTRG.104322	35	65	69	56.442	57	66	108	75.3502	0.749063	-0.416841	0.333277	1	down	no	--	linc	chr19:51877296-51881526:+	--
MSTRG.104325	38	68	74	60.096	48	80	54	59.8318	1.00441	0.00635443	0.992125	1	up	no	--	linc	chr19:51893609-51897248:+	--
MSTRG.104331	132	204	156	164.857	218	177	144	177.284	0.929902	-0.10485	0.751846	1	down	no	--	linc	chr19:52210409-52213471:-	--
MSTRG.104334	2	3	0	1.69967	3	1	3	2.28493	0.743862	-0.426892	0.865494	1	down	no	--	linc	chr19:52213115-52221903:+	--
MSTRG.104337	106	156	134	132.518	135	123	113	121.846	1.08759	0.121128	0.736526	1	up	no	--	antisense	chr19:52170273-52174688:+	--
MSTRG.104372	10	6	4	6.6903	2	1	0	0.997315	6.70831	2.74595	0.0326567	1	up	yes	--	linc	chr19:52629862-52634020:+	--
MSTRG.104373	875	715	774	788.515	709	631	822	707.736	1.11414	0.155927	0.466821	1	up	no	--	linc	chr19:52229070-52237626:-	--
MSTRG.104375	13	25	8	15.5411	35	6	16	18.7125	0.83052	-0.267913	0.704219	1	down	no	--	linc	chr19:52230715-52232173:-	--
MSTRG.104378	360	288	329	325.712	338	351	379	350.047	0.930481	-0.103952	0.696835	1	down	no	--	antisense	chr19:52284198-52286761:+	--
MSTRG.104379	2053	2855	2551	2494.81	2471	2599	2033	2335.02	1.06843	0.0954965	0.606817	1	up	no	--	linc	chr19:52287372-52353427:-	--
MSTRG.104381	101	175	154	143.902	124	162	113	131.214	1.0967	0.133165	0.69919	1	up	no	--	antisense	chr19:52320141-52325062:-	--
MSTRG.104383	58	185	102	116.198	100	106	49	84.169	1.38053	0.465225	0.354304	1	up	no	--	linc	chr19:52328444-52331541:-	--
MSTRG.104411	6	3	0	3.02855	1	3	0	1.33308	2.27184	1.18386	0.466374	1	up	no	--	linc	chr19:52769696-52778375:+	--
MSTRG.104466	156	107	87	116.973	41	74	27	46.9042	2.49387	1.31839	0.013971	1	up	yes	--	linc	chr19:53050419-53093461:+	--
MSTRG.104469	3	5	7	4.99292	7	8	5	6.58564	0.758152	-0.399441	0.73889	1	down	no	--	linc	chr19:53087980-53089089:+	--
MSTRG.104474	5	1	2	2.65499	1	0	0	0.331772	8.00245	3.00044	0.142132	1	up	no	--	linc	chr19:53166961-53167488:+	--
MSTRG.104481	2	5	2	3.03865	1	3	2	1.97031	1.54222	0.625007	0.736042	1	up	no	--	linc	chr19:53181364-53181801:+	--
MSTRG.104490	15	17	19	17.0134	10	7	13	9.7961	1.73675	0.796392	0.27471	1	up	no	--	linc	chr19:53196806-53198444:-	--
MSTRG.104494	12	9	8	9.68761	10	26	6	13.9074	0.696578	-0.521644	0.526073	1	down	no	--	linc	chr19:53124186-53125127:+	--
MSTRG.104497	4	1	2	2.32277	6	0	0	1.99063	1.16685	0.22262	1	1	up	no	--	linc	chr19:53207674-53208076:+	--
MSTRG.104511	602	901	1019	841.485	858	449	754	674.759	1.24709	0.318566	0.34066	1	up	no	--	linc	chr19:53412457-53424670:+	--
MSTRG.104521	0	1	0	0.345079	0	2	2	1.30477	0.264475	-1.9188	0.489255	1	down	no	--	antisense	chr19:53301247-53306005:-	--
MSTRG.10454	1	11	1	4.45249	3	1	1	1.6477	2.70225	1.43416	0.297507	1	up	no	--	linc	chr1:97904572-97952130:-	--
MSTRG.104550	34	60	87	60.2238	51	56	47	50.5864	1.19051	0.251584	0.581364	1	up	no	--	linc	chr19:53959420-53962924:-	--
MSTRG.104554	93	84	148	107.896	105	172	90	120.92	0.89229	-0.164416	0.707189	1	down	no	--	linc	chr19:53967932-53981187:-	--
MSTRG.104556	58	42	52	50.6313	54	70	52	57.8476	0.875254	-0.192227	0.700183	1	down	no	--	linc	chr19:53975369-53977663:-	--
MSTRG.104567	28	47	52	42.3901	45	45	28	38.8706	1.09054	0.125048	0.802813	1	up	no	--	antisense	chr19:53445997-53467300:-	--
MSTRG.104581	10	9	2	7.07671	5	30	11	15.1767	0.466287	-1.10071	0.185865	1	down	no	--	antisense	chr19:53532592-53542200:+	--
MSTRG.104588	22	36	33	30.4372	27	39	32	32.1705	0.946119	-0.0799067	0.905115	1	down	no	--	antisense	chr19:53606732-53631078:+	--
MSTRG.104606	2	0	4	1.96208	0	2	0	0.66754	2.93926	1.55545	0.566623	1	up	no	--	linc	chr19:54051123-54051596:+	--
MSTRG.104611	1	0	2	0.981038	0	7	2	2.97362	0.329914	-1.59984	0.349395	1	down	no	--	antisense	chr19:54063626-54064217:+	--
MSTRG.104634	1	0	1	0.656628	4	2	0	1.99463	0.329198	-1.60297	0.459703	1	down	no	--	linc	chr19:53837441-53837831:-	--
MSTRG.104635	18	3	18	12.8545	14	13	11	12.4886	1.0293	0.0416687	0.956058	1	up	no	--	linc	chr19:53849694-53850833:-	--
MSTRG.104637	33	60	27	40.427	18	35	23	24.982	1.61825	0.694431	0.207521	1	up	no	--	linc	chr19:53876614-53878800:-	--
MSTRG.104695	92	131	106	110.157	118	118	95	108.802	1.01245	0.0178491	0.967701	1	up	no	--	linc	chr19:55068233-55073869:+	--
MSTRG.104707	2	8	4	4.7227	14	5	16	11.4115	0.413855	-1.2728	0.143146	1	down	no	--	linc	chr19:54943692-54944651:-	--
MSTRG.104718	5	7	5	5.69869	13	10	1	7.96935	0.715076	-0.483832	0.641432	1	down	no	--	linc	chr19:55089052-55089654:+	--
MSTRG.104745	0	0	0	0	1	2	0	0.999313	#NAME?	#NAME?	0.302466	1	down	no	--	linc	chr19:55160661-55160954:+	--
MSTRG.104778	537	802	797	713.709	805	644	541	654.395	1.09064	0.125174	0.623207	1	up	no	--	linc	chr19:55339850-55397301:+	--
MSTRG.10478	1	1	2	1.32612	0	0	1	0.318614	4.16214	2.05732	0.481086	1	up	no	--	linc	chr1:98347898-98350554:+	--
MSTRG.104782	25	8	11	14.6346	15	8	8	10.1957	1.43538	0.521428	0.487906	1	up	no	--	antisense	chr19:55196058-55272401:-	--
MSTRG.104790	370	723	535	545.972	568	438	425	470.049	1.16152	0.216015	0.408345	1	up	no	--	linc	chr19:55353785-55365278:+	--
MSTRG.104793	138	251	235	208.697	217	208	145	187.618	1.11235	0.153614	0.618075	1	up	no	--	linc	chr19:55365649-55373629:+	--
MSTRG.104795	259	441	378	360.851	412	306	261	321.982	1.12072	0.164423	0.594528	1	up	no	--	linc	chr19:55374824-55389106:+	--
MSTRG.104796	262	469	329	355.614	474	276	256	330.946	1.07454	0.103717	0.822231	1	up	no	--	linc	chr19:55407818-55421521:+	--
MSTRG.104800	104	215	161	160.973	134	114	96	113.094	1.42335	0.50929	0.164542	1	up	no	--	linc	chr19:55702194-55707192:-	--
MSTRG.104805	16	27	21	21.4452	10	10	11	10.1602	2.11071	1.07773	0.115612	1	up	no	--	linc	chr19:55707252-55708845:-	--
MSTRG.104812	0	0	0	0	4	0	0	1.32709	#NAME?	#NAME?	0.188432	1	down	no	--	linc	chr19:55793251-55794812:-	--
MSTRG.104813	1	6	1	2.7271	0	0	2	0.637229	4.27963	2.09748	0.395241	1	up	no	--	linc	chr19:55802433-55803088:+	--
MSTRG.104840	3	7	9	6.33189	13	6	4	7.59012	0.834229	-0.261485	0.834179	1	down	no	--	linc	chr19:55540547-55579686:+	--
MSTRG.104841	4	0	1	1.65328	1	0	1	0.650386	2.542	1.34596	0.569745	1	up	no	--	linc	chr19:55540559-55541324:-	--
MSTRG.104843	4	4	6	4.65565	7	5	1	4.30987	1.08023	0.111337	0.979474	1	up	no	--	linc	chr19:55563484-55564604:-	--
MSTRG.104844	9	5	5	6.33741	7	9	1	5.64495	1.12267	0.166932	0.905646	1	up	no	--	linc	chr19:55579389-55640351:-	--
MSTRG.104845	1	7	1	3.07218	0	1	4	1.60823	1.91029	0.933791	0.640812	1	up	no	--	linc	chr19:55579941-55580392:-	--
MSTRG.104851	71	75	81	75.7456	93	65	80	78.039	0.970612	-0.0430337	0.933301	1	down	no	--	linc	chr19:55806422-55836486:+	--
MSTRG.104853	55	83	107	81.6254	96	90	42	75.2712	1.08442	0.116919	0.796764	1	up	no	--	linc	chr19:55825377-55828062:+	--
MSTRG.104854	34	68	93	64.9309	45	55	34	44.12	1.47169	0.557472	0.232121	1	up	no	--	linc	chr19:55830860-55835026:+	--
MSTRG.104855	1	6	9	5.32238	4	6	9	6.19724	0.85883	-0.219555	0.8795	1	down	no	--	linc	chr19:55842650-55843114:+	--
MSTRG.104856	10	26	31	22.3509	32	11	15	19.0674	1.17221	0.229227	0.763346	1	up	no	--	linc	chr19:55844716-55846342:+	--
MSTRG.104857	130	152	139	140.733	140	123	90	116.177	1.21137	0.276638	0.426207	1	up	no	--	antisense	chr19:55857726-55891305:+	--
MSTRG.104867	0	1	4	1.64272	3	3	3	2.95247	0.556387	-0.845838	0.681356	1	down	no	--	linc	chr19:55965393-55966044:+	--
MSTRG.104877	14	32	18	21.5329	33	15	27	24.5576	0.876834	-0.189625	0.757299	1	down	no	--	linc	chr19:56233193-56233949:+	--
MSTRG.104887	4	1	0	1.67395	1	0	0	0.331772	5.04549	2.33499	0.3461	1	up	no	--	linc	chr19:56246040-56246706:+	--
MSTRG.104893	3	2	3	2.66004	4	0	0	1.32709	2.00442	1.00318	0.784558	1	up	no	--	linc	chr19:56279730-56280561:+	--
MSTRG.104905	2	3	6	3.64613	2	4	3	2.95447	1.23411	0.303468	0.878499	1	up	no	--	linc	chr19:56286637-56298018:-	--
MSTRG.104909	4	6	0	3.39935	13	5	5	7.57496	0.448761	-1.15598	0.301385	1	down	no	--	linc	chr19:56295935-56301417:+	--
MSTRG.104938	2	3	4	2.99731	3	2	2	2.30009	1.30313	0.381982	0.863927	1	up	no	--	linc	chr19:56686608-56705519:-	--
MSTRG.104939	37	23	20	26.7171	27	21	36	27.4371	0.973756	-0.0383673	0.96435	1	down	no	--	linc	chr19:56697641-56726703:-	--
MSTRG.104944	14	33	35	27.393	22	14	11	15.4765	1.76997	0.823725	0.176447	1	up	no	--	linc	chr19:56752744-56756261:-	--
MSTRG.104973	6	3	9	5.94823	7	2	4	4.2644	1.39486	0.480118	0.674492	1	up	no	--	linc	chr19:54217075-54220420:+	--
MSTRG.104976	0	5	1	2.0498	5	6	6	5.57317	0.367799	-1.44301	0.384842	1	down	no	--	antisense	chr19:54223678-54224779:+	--
MSTRG.104984	2759	2902	2421	2703.4	2246	2361	2382	2292.13	1.17943	0.238088	0.191163	1	up	no	--	linc	chr19:54377137-54711887:-	--
MSTRG.104995	231	353	237	275.44	202	235	236	220.647	1.24833	0.32	0.28851	1	up	no	--	linc	chr19:54383159-54390411:-	--
MSTRG.104997	207	234	197	213.426	184	160	217	183.589	1.16252	0.217262	0.489536	1	up	no	--	linc	chr19:54416164-54429953:-	--
MSTRG.104998	27	5	7	12.9662	17	16	16	16.0783	0.80644	-0.310362	0.816876	1	down	no	--	linc	chr19:54430822-54436944:+	--
MSTRG.104999	134	141	86	121.073	83	108	106	97.3574	1.24359	0.31451	0.40686	1	up	no	--	linc	chr19:54435927-54439780:-	--
MSTRG.105004	150	161	134	148.861	95	94	95	93.1611	1.59789	0.676169	0.0599068	1	up	no	--	linc	chr19:54471158-54474284:-	--
MSTRG.105005	110	138	87	112.389	129	80	58	87.9799	1.27743	0.35325	0.449521	1	up	no	--	linc	chr19:54478247-54484233:-	--
MSTRG.105011	760	821	681	756.719	635	705	685	664.234	1.13923	0.188065	0.385817	1	up	no	--	linc	chr19:54501864-54517216:-	--
MSTRG.105014	81	127	88	99.2827	118	94	77	95.0568	1.04446	0.0627528	0.879264	1	up	no	--	linc	chr19:54567949-54571510:-	--
MSTRG.105015	35	20	18	24.3686	14	12	20	15.0223	1.62216	0.697914	0.27369	1	up	no	--	linc	chr19:54586088-54588538:+	--
MSTRG.105018	495	699	505	569.485	519	529	430	485.758	1.17236	0.229419	0.340119	1	up	no	--	linc	chr19:54604639-54615068:-	--
MSTRG.105020	10	0	0	3.32218	5	3	0	2.66017	1.24886	0.320613	0.722949	1	up	no	--	linc	chr19:54632235-54632853:+	--
MSTRG.105033	5	17	4	8.82507	6	6	11	7.49801	1.17699	0.2351	0.824841	1	up	no	--	linc	chr19:54657788-54658475:-	--
MSTRG.105065	718	689	871	758.853	358	1132	812	755.317	1.00468	0.00673776	1	1	up	no	--	linc	chr19:57218274-57222533:+	--
MSTRG.105069	345	248	270	287.785	239	273	316	271.095	1.06157	0.0861957	0.757206	1	up	no	--	antisense	chr19:57101049-57115340:+	--
MSTRG.105114	64	22	30	38.586	38	40	36	37.4283	1.03093	0.0439494	0.912908	1	up	no	--	linc	chr19:57502403-57511767:-	--
MSTRG.105132	13	11	17	13.6297	16	23	7	15.2154	0.895783	-0.158779	0.876041	1	down	no	--	antisense	chr19:57476048-57477323:+	--
MSTRG.105158	2	13	6	7.09692	2	0	0	0.663544	10.6955	3.41893	0.0802232	1	up	no	--	linc	chr19:56544664-56545945:+	--
MSTRG.105170	16	44	11	24.0675	29	15	11	18.1327	1.3273	0.40849	0.55034	1	up	no	--	linc	chr19:57569803-57571980:+	--
MSTRG.105171	8	14	8	10.0841	3	9	8	6.54816	1.53999	0.622924	0.494433	1	up	no	--	linc	chr19:57572078-57573764:+	--
MSTRG.105186	85	26	90	66.4075	65	44	72	59.1913	1.12191	0.16596	0.7079	1	up	no	--	linc	chr19:57741293-57750705:+	--
MSTRG.105194	868	510	736	703.121	632	775	938	767.212	0.916463	-0.125852	0.606401	1	down	no	--	linc	chr19:57831630-57841630:+	--
MSTRG.105195	6	17	11	11.4282	6	7	39	16.753	0.682156	-0.551825	0.448705	1	down	no	--	linc	chr19:57839546-57856370:-	--
MSTRG.105224	529	547	504	528.004	445	729	1052	726.139	0.727139	-0.459697	0.0944475	1	down	no	--	linc	chr19:57963200-57973587:-	--
MSTRG.105228	243	125	100	156.305	87	271	176	175.392	0.891175	-0.16622	0.778199	1	down	no	--	linc	chr19:57974492-57981353:+	--
MSTRG.105235	3	5	5	4.3441	9	13	9	10.1925	0.426206	-1.23038	0.183541	1	down	no	--	linc	chr19:57867353-57869445:+	--
MSTRG.105242	3	7	1	3.73662	0	1	2	0.970999	3.84822	1.94419	0.21696	1	up	no	--	antisense	chr19:57878813-57885159:-	--
MSTRG.105246	29	31	22	27.4688	18	18	29	21.2196	1.2945	0.372397	0.547387	1	up	no	--	antisense	chr19:57902933-57911271:+	--
MSTRG.105254	6	3	8	5.62382	4	4	8	5.21108	1.0792	0.109968	0.977381	1	up	no	--	linc	chr19:58187163-58188097:-	--
MSTRG.105256	0	0	0	0	0	1	0	0.33377	#NAME?	#NAME?	1	1	down	no	--	linc	chr19:58194035-58194570:-	--
MSTRG.105269	0	0	1	0.32441	4	2	3	2.95047	0.109952	-3.18506	0.112163	1	down	no	--	linc	chr19:58253607-58254193:-	--
MSTRG.105271	1	1	0	0.677297	3	2	3	2.6187	0.258639	-1.95099	0.280661	1	down	no	--	linc	chr19:58255972-58257011:-	--
MSTRG.105283	11	9	5	8.38216	11	9	16	11.7513	0.713299	-0.487421	0.552894	1	down	no	--	linc	chr19:58258111-58258523:-	--
MSTRG.10529	25	25	26	25.3671	23	19	24	21.6191	1.17336	0.230649	0.714072	1	up	no	--	linc	chr1:98413214-98418076:+	--
MSTRG.105328	0	11	1	4.12028	2	5	0	2.3324	1.76654	0.820929	0.549189	1	up	no	--	linc	chr19:58503677-58504878:+	--
MSTRG.105345	5	36	3	15.0572	13	4	17	11.0646	1.36085	0.444503	0.555685	1	up	no	--	linc	chr19:58539415-58541033:+	--
MSTRG.10535	5	2	2	3.00007	5	2	2	2.96363	1.0123	0.0176304	1	1	up	no	--	antisense	chr1:98461181-98485865:+	--
MSTRG.105356	437	344	340	374.186	437	395	341	385.471	0.970723	-0.042868	0.880928	1	down	no	--	linc	chr19:58311457-58321387:-	--
MSTRG.105357	67	80	68	71.9248	115	87	128	107.974	0.666128	-0.586129	0.137452	1	down	no	--	linc	chr19:58322180-58326556:+	--
MSTRG.105358	16	2	3	6.97888	5	0	1	1.97748	3.52919	1.81934	0.285803	1	up	no	--	linc	chr19:58323992-58325583:-	--
MSTRG.105361	13	15	21	16.3076	42	7	18	22.0059	0.741057	-0.432343	0.536312	1	down	no	--	linc	chr19:57986749-57987764:+	--
MSTRG.105366	83	83	83	83.1417	97	64	95	83.8115	0.992007	-0.0115775	0.986796	1	down	no	--	antisense	chr19:58029531-58064632:-	--
MSTRG.105369	15	26	38	26.2829	77	12	40	42.2963	0.6214	-0.686407	0.260885	1	down	no	--	linc	chr19:58038899-58154689:-	--
MSTRG.105371	548	402	474	474.548	462	408	445	431.24	1.10042	0.13806	0.55561	1	up	no	--	linc	chr19:58046992-58048705:+	--
MSTRG.105373	30	20	25	24.9784	23	20	32	24.5018	1.01945	0.0277903	0.987739	1	up	no	--	linc	chr19:58077350-58081087:+	--
MSTRG.105374	16	30	16	20.8584	12	16	15	14.1008	1.47924	0.564852	0.404291	1	up	no	--	linc	chr19:58079364-58081081:-	--
MSTRG.105388	73	70	54	65.9256	79	65	72	70.8453	0.930557	-0.103834	0.817641	1	down	no	--	linc	chr19:58118515-58124154:-	--
MSTRG.105392	19	10	9	12.6826	13	9	11	10.8217	1.17196	0.228923	0.79037	1	up	no	--	linc	chr19:58130488-58132267:-	--
MSTRG.105395	12	25	14	17.1553	10	28	9	15.5308	1.1046	0.143523	0.916373	1	up	no	--	linc	chr19:58144497-58146182:-	--
MSTRG.105399	24	21	11	18.7884	26	19	21	21.6586	0.86748	-0.205098	0.759573	1	down	no	--	linc	chr19:58569115-58570715:-	--
MSTRG.105403	70	113	82	88.8508	121	75	50	81.1079	1.09546	0.131542	0.812971	1	up	no	--	linc	chr19:58585451-58587933:+	--
MSTRG.105405	16	17	22	18.3188	20	13	9	13.842	1.32343	0.404278	0.550837	1	up	no	--	linc	chr19:58595635-58596406:+	--
MSTRG.105410	45	111	106	87.641	107	54	73	76.7821	1.14143	0.190837	0.669179	1	up	no	--	linc	chr19:58624738-58628464:+	--
MSTRG.105417	199	331	241	258.515	255	216	298	251.643	1.02731	0.038869	0.912445	1	up	no	--	linc	chr19:58643673-58645264:-	--
MSTRG.105419	24	14	18	18.6437	19	11	17	15.3916	1.21129	0.276548	0.691495	1	up	no	--	linc	chr19:58644500-58645281:+	--
MSTRG.105428	8	14	12	11.3818	11	30	20	20.0349	0.568097	-0.81579	0.23616	1	down	no	--	linc	chr19:58835257-58837587:+	--
MSTRG.105429	15	14	24	17.6002	10	14	12	11.8139	1.48979	0.57511	0.408682	1	up	no	--	linc	chr19:58835293-58836851:-	--
MSTRG.105432	11	8	8	9.01031	7	4	6	5.56917	1.61789	0.694114	0.459951	1	up	no	--	linc	chr19:58842266-58845447:+	--
MSTRG.105436	9	49	29	29.3067	18	19	40	25.0581	1.16955	0.225953	0.721985	1	up	no	--	linc	chr19:58826403-58827390:-	--
MSTRG.105438	29	52	30	37.3107	36	27	40	33.7002	1.10714	0.146834	0.809852	1	up	no	--	linc	chr19:58827574-58829861:-	--
MSTRG.105445	26	48	19	31.3652	25	12	11	15.8043	1.9846	0.988849	0.106924	1	up	no	--	linc	chr19:58957577-58959160:+	--
MSTRG.105449	4	3	17	7.87907	14	12	6	10.5617	0.746002	-0.42275	0.776054	1	down	no	--	linc	chr19:59046766-59049216:+	--
MSTRG.105453	13	6	18	12.2287	20	7	14	13.4324	0.910385	-0.135452	0.9047	1	down	no	--	linc	chr19:58846272-58847867:-	--
MSTRG.105455	101	77	83	87.0511	120	166	137	138.869	0.626859	-0.673786	0.0711142	1	down	no	--	linc	chr19:58863488-58867633:+	--
MSTRG.105458	0	0	2	0.648819	0	0	0	0	Inf	Inf	0.445727	1	up	no	--	antisense	chr19:58871703-58872045:+	--
MSTRG.105476	89	30	41	53.2206	59	86	62	68.0329	0.782278	-0.354247	0.555442	1	down	no	--	linc	chr19:59061560-59062783:+	--
MSTRG.105477	11	4	14	9.57645	12	30	25	21.9597	0.436092	-1.1973	0.0860227	1	down	no	--	linc	chr19:59066532-59067366:+	--
MSTRG.105480	136	132	166	144.584	179	137	123	144.303	1.00195	0.00280464	0.982398	1	up	no	--	antisense	chr19:59072894-59075614:-	--
MSTRG.105499	42	21	28	30.2833	58	50	33	46.4456	0.652017	-0.617019	0.241378	1	down	no	--	linc	chr19:58659342-58660488:+	--
MSTRG.105530	303	339	569	402.233	674	202	168	344.563	1.16737	0.223262	0.722724	1	up	no	--	linc	chr19:58809332-58819491:+	--
MSTRG.105533	13	38	49	33.3279	21	9	6	11.8828	2.80471	1.48785	0.0512573	1	up	no	--	linc	chr19:58814756-58817172:+	--
MSTRG.105539	7	11	0	6.1214	9	2	5	5.24656	1.16674	0.222488	0.865004	1	up	no	--	linc	chr19:58964374-58965535:-	--
MSTRG.10554	52	76	73	67.1832	41	44	52	44.8565	1.49774	0.582785	0.202245	1	up	no	--	antisense	chr1:98819302-98836630:-	--
MSTRG.105548	90	180	127	133.214	112	125	109	113.609	1.17257	0.229671	0.543817	1	up	no	--	linc	chr19:59017954-59026745:-	--
MSTRG.105566	0	1	0	0.345079	1	4	0	1.66685	0.207024	-2.27213	0.352192	1	down	no	--	linc	chr19:59020806-59025404:+	--
MSTRG.105591	29	114	62	69.0867	65	74	32	56.4598	1.22364	0.291183	0.569148	1	up	no	--	antisense	chr19:59254361-59257609:-	--
MSTRG.105600	7	2	18	8.85506	18	22	19	19.3685	0.457188	-1.12914	0.240657	1	down	no	--	antisense	chr19:59321376-59322908:-	--
MSTRG.105602	150	79	84	104.344	144	84	115	112.453	0.927897	-0.107963	0.809788	1	down	no	--	antisense	chr19:59326766-59330664:-	--
MSTRG.105655	106	107	75	96.4693	144	53	35	76.6165	1.25912	0.332415	0.616982	1	up	no	--	linc	chr19:59959377-59963782:+	--
MSTRG.105676	3	15	22	13.3098	23	11	4	12.5767	1.05829	0.0817418	0.957833	1	up	no	--	linc	chr19:60124446-60125570:-	--
MSTRG.105683	0	2	0	0.690157	6	0	0	1.99063	0.346702	-1.52823	0.538658	1	down	no	--	antisense	chr19:59779141-59779822:+	--
MSTRG.105702	58	78	88	74.7329	96	119	74	95.1462	0.785453	-0.348404	0.402574	1	down	no	--	antisense	chr19:60205768-60207940:+	--
MSTRG.105722	2	2	2	2.00341	2	1	0	0.997315	2.00881	1.00634	0.64071	1	up	no	--	linc	chr19:60419345-60419923:+	--
MSTRG.105729	1	1	4	1.97494	7	0	0	2.32241	0.850384	-0.233814	0.847866	1	down	no	--	linc	chr19:60424478-60424932:+	--
MSTRG.105747	0	0	0	0	6	0	2	2.62786	#NAME?	#NAME?	0.050666	1	down	no	--	antisense	chr19:60273485-60279459:+	--
MSTRG.105757	6	2	11	6.25197	11	3	0	4.6508	1.34428	0.426831	0.835422	1	up	no	--	linc	chr19:60369743-60370215:+	--
MSTRG.105759	58	42	78	59.0659	80	59	30	55.7926	1.05867	0.0822512	0.869979	1	up	no	--	linc	chr2:43108-45903:-	--
MSTRG.105784	37	55	39	43.9234	8	9	44	19.6771	2.2322	1.15847	0.18762	1	up	no	--	linc	chr2:85322-89071:-	--
MSTRG.105815	1004	905	1069	992.637	1062	975	1023	1003.71	0.988968	-0.0160043	0.949555	1	down	no	--	linc	chr2:186708-191004:-	--
MSTRG.105827	816	1045	893	921.395	765	746	780	751.317	1.22637	0.294398	0.159657	1	up	no	--	antisense	chr19:59348711-59381476:+	--
MSTRG.105888	246	197	231	224.645	270	216	182	219.661	1.02269	0.0323697	0.897752	1	up	no	--	antisense	chr19:59680816-59683949:+	--
MSTRG.105896	34	56	49	46.5159	35	55	82	56.0958	0.829223	-0.270168	0.562364	1	down	no	--	linc	chr2:942246-945400:-	--
MSTRG.105907	28	2	30	19.7246	17	19	45	26.3194	0.74943	-0.416133	0.650726	1	down	no	--	linc	chr2:1381987-1384892:-	--
MSTRG.105908	68	12	40	39.7082	23	42	26	29.9331	1.32657	0.407696	0.456407	1	up	no	--	linc	chr2:1386842-1390801:-	--
MSTRG.105910	4	0	2	1.97769	4	4	2	3.2994	0.59941	-0.738384	0.660305	1	down	no	--	linc	chr2:1391289-1395244:-	--
MSTRG.105921	0	1	4	1.64272	17	0	1	5.95874	0.275682	-1.85892	0.233098	1	down	no	--	linc	chr2:1451420-1451796:+	--
MSTRG.105931	39	46	43	42.7798	36	33	32	33.1539	1.29034	0.367751	0.475965	1	up	no	--	antisense	chr2:1234579-1235578:-	--
MSTRG.10594	27	36	35	32.7471	23	20	47	29.281	1.11837	0.161399	0.80941	1	up	no	--	antisense	chr1:98221191-98236707:+	--
MSTRG.105956	74	101	118	97.7174	121	97	82	98.6465	0.990582	-0.0136519	0.997077	1	down	no	--	antisense	chr2:1128416-1131443:-	--
MSTRG.10596	2	9	4	5.06778	10	0	10	6.50386	0.779196	-0.359942	0.727896	1	down	no	--	antisense	chr1:98232948-98233873:+	--
MSTRG.105960	82	120	93	98.8215	113	84	87	93.2464	1.05979	0.0837763	0.838648	1	up	no	--	antisense	chr2:1177480-1180029:-	--
MSTRG.105961	65	54	64	60.9907	74	57	44	57.5951	1.05896	0.0826431	0.847799	1	up	no	--	antisense	chr2:1188614-1191436:-	--
MSTRG.105963	69	189	154	138.102	126	87	133	113.217	1.2198	0.286644	0.470119	1	up	no	--	antisense	chr2:1197347-1203188:-	--
MSTRG.105964	51	107	100	86.3075	63	53	70	60.8945	1.41733	0.503175	0.235768	1	up	no	--	antisense	chr2:1204171-1208304:-	--
MSTRG.105965	46	55	62	54.3748	69	66	45	59.2588	0.917582	-0.124091	0.811906	1	down	no	--	antisense	chr2:1215469-1218617:-	--
MSTRG.105966	15	21	21	19.0425	39	16	24	25.9262	0.73449	-0.445184	0.473265	1	down	no	--	antisense	chr2:1220065-1221412:-	--
MSTRG.105968	2	0	6	2.61089	0	0	0	0	Inf	Inf	0.0494712	1	up	yes	--	antisense	chr2:1226401-1226811:+	--
MSTRG.105988	11	18	3	10.839	9	2	10	6.83963	1.58474	0.664247	0.470144	1	up	no	--	antisense	chr2:841561-842373:-	--
MSTRG.105989	46	89	69	68.3783	84	48	49	59.5019	1.14918	0.200602	0.653569	1	up	no	--	antisense	chr2:837017-839630:-	--
MSTRG.106001	10	6	11	8.96116	8	19	10	12.182	0.73561	-0.442988	0.609189	1	down	no	--	linc	chr2:1566908-1571947:-	--
MSTRG.106002	27	25	32	27.978	42	16	21	25.9657	1.0775	0.107687	0.885598	1	up	no	--	linc	chr2:1569172-1571019:-	--
MSTRG.106010	0	0	0	0	0	0	1	0.318614	#NAME?	#NAME?	1	1	down	no	--	linc	chr2:1593726-1594457:-	--
MSTRG.106022	102	53	131	94.6731	65	129	96	95.2085	0.994377	-0.00813587	0.991113	1	down	no	--	antisense	chr2:421913-464978:+	--
MSTRG.106023	6	8	9	7.67363	3	15	10	9.18801	0.835178	-0.259844	0.803726	1	down	no	--	antisense	chr2:432104-432737:+	--
MSTRG.106031	3	0	0	0.996655	0	1	0	0.33377	2.98605	1.57824	0.60728	1	up	no	--	antisense	chr2:460586-462627:-	--
MSTRG.106035	27	4	9	13.2699	22	9	25	18.2683	0.72639	-0.461183	0.656026	1	down	no	--	antisense	chr2:466819-468133:+	--
MSTRG.106047	32	13	52	31.9863	18	39	6	20.9006	1.5304	0.613909	0.4799	1	up	no	--	antisense	chr2:496322-506004:+	--
MSTRG.106131	3	2	0	1.68681	2	0	1	0.982159	1.71745	0.780272	0.7975	1	up	no	--	antisense	chr2:1903038-1905113:-	--
MSTRG.106151	12	8	7	9.01812	9	10	10	9.50979	0.948298	-0.0765876	0.975414	1	down	no	--	linc	chr2:1864381-1866846:-	--
MSTRG.106153	51	47	48	48.7335	42	32	47	39.5899	1.23096	0.29978	0.548169	1	up	no	--	linc	chr2:1844097-1846463:+	--
MSTRG.106159	161	112	121	131.39	139	125	156	137.541	0.955273	-0.0660157	0.858421	1	down	no	--	linc	chr2:1880920-1890293:+	--
MSTRG.106175	11	6	4	7.02251	11	5	32	15.514	0.452657	-1.14351	0.166189	1	down	no	--	linc	chr2:1710924-1711865:-	--
MSTRG.106191	122	162	159	148.015	216	115	145	156.245	0.947321	-0.0780752	0.827233	1	down	no	--	antisense	chr2:1819987-1827295:-	--
MSTRG.106192	1476	1329	1516	1440.77	1696	1156	1556	1444.29	0.997564	-0.00351916	0.984848	1	down	no	--	linc	chr2:1827536-1831977:+	--
MSTRG.106195	6	52	33	30.6429	9	21	39	22.4211	1.3667	0.450698	0.592644	1	up	no	--	linc	chr2:2116002-2120709:+	--
MSTRG.106197	7	11	3	7.09462	20	26	32	25.5091	0.278121	-1.84622	0.00749894	1	down	yes	--	linc	chr2:2153292-2155479:+	--
MSTRG.106199	334	146	258	245.04	174	183	279	207.702	1.17977	0.238505	0.47424	1	up	no	--	antisense	chr2:2077207-2114785:-	--
MSTRG.106269	0	0	0	0	0	0	6	1.91169	#NAME?	#NAME?	0.0995231	1	down	no	--	antisense	chr2:2681656-2681968:-	--
MSTRG.106288	41	50	24	38.6607	8	31	12	16.8244	2.29789	1.20031	0.117951	1	up	no	--	linc	chr2:3157679-3164241:+	--
MSTRG.10630	195	71	56	107.45	93	83	64	78.9491	1.36101	0.444673	0.305917	1	up	no	--	linc	chr1:99066642-99070137:-	--
MSTRG.106358	2	0	1	0.988847	6	0	0	1.99063	0.49675	-1.00941	0.577322	1	down	no	--	linc	chr2:4887307-4887599:-	--
MSTRG.106382	184	271	245	234.125	197	167	172	175.9	1.33101	0.41252	0.173068	1	up	no	--	linc	chr2:4103057-4115765:+	--
MSTRG.106438	0	1	2	0.993898	0	0	1	0.318614	3.11944	1.64129	0.681014	1	up	no	--	linc	chr2:5401705-5445206:-	--
MSTRG.10653	1	3	0	1.36745	7	9	1	5.64495	0.242244	-2.04547	0.126177	1	down	no	--	antisense	chr1:99267542-99274087:-	--
MSTRG.106550	135	175	123	145.141	181	119	135	142.782	1.01652	0.023634	0.958067	1	up	no	--	linc	chr2:2858721-2862355:+	--
MSTRG.106554	384	462	485	444.337	584	402	543	500.938	0.88701	-0.172978	0.463739	1	down	no	--	linc	chr2:3046312-3054226:+	--
MSTRG.106615	2	0	4	1.96208	1	0	6	2.24346	0.874576	-0.193344	0.940009	1	down	no	--	linc	chr2:8529090-8529746:-	--
MSTRG.106691	0	0	3	0.973229	2	1	1	1.31593	0.739575	-0.435231	1	1	down	no	--	linc	chr2:8885035-8928020:-	--
MSTRG.106718	0	1	1	0.669488	0	0	0	0	Inf	Inf	0.500445	1	up	no	--	linc	chr2:8960745-8961196:-	--
MSTRG.106731	15	8	10	10.988	11	8	4	7.59411	1.44691	0.532976	0.524197	1	up	no	--	linc	chr2:8595576-8610220:-	--
MSTRG.106735	179	264	223	222.911	279	182	148	200.466	1.11197	0.153115	0.68925	1	up	no	--	linc	chr2:8612875-8620529:+	--
MSTRG.106744	2	0	4	1.96208	16	1	2	6.27935	0.312465	-1.67824	0.182464	1	down	no	--	linc	chr2:8711218-8712438:-	--
MSTRG.106757	13	28	19	20.1448	25	11	12	15.7891	1.27587	0.351476	0.605727	1	up	no	--	linc	chr2:9003002-9008262:-	--
MSTRG.106761	363	394	395	384.698	426	323	326	353.011	1.08976	0.124014	0.618474	1	up	no	--	linc	chr2:9035392-9074671:-	--
MSTRG.106762	74	153	127	118.581	163	66	112	111.792	1.06073	0.0850523	0.888897	1	up	no	--	linc	chr2:9043389-9059126:-	--
MSTRG.106766	2	0	0	0.664437	2	1	0	0.997315	0.666226	-0.585916	1	1	down	no	--	linc	chr2:9081430-9084159:+	--
MSTRG.106779	12	9	2	7.74115	36	11	18	21.3503	0.362578	-1.46364	0.0620402	1	down	no	--	linc	chr2:9173759-9199492:-	--
MSTRG.106855	16	16	15	15.7029	12	15	6	10.8995	1.4407	0.526768	0.468008	1	up	no	--	linc	chr2:7257708-7259665:+	--
MSTRG.106856	123	195	240	186.012	160	172	138	154.461	1.20426	0.268151	0.407784	1	up	no	--	linc	chr2:7261251-7267824:+	--
MSTRG.106896	691	912	815	808.669	637	762	657	675.001	1.19803	0.260658	0.220309	1	up	no	--	linc	chr2:9811107-9822880:-	--
MSTRG.106901	13	22	19	18.0744	24	16	29	22.5427	0.801784	-0.318714	0.617326	1	down	no	--	linc	chr2:9717304-9741811:-	--
MSTRG.106903	78	96	80	84.9934	76	65	65	67.6197	1.25693	0.329907	0.428908	1	up	no	--	linc	chr2:9730945-9734861:-	--
MSTRG.106920	22	7	4	11.022	2	3	14	6.12545	1.79938	0.847497	0.535128	1	up	no	--	linc	chr2:10581327-10588620:-	--
MSTRG.106923	55	18	16	29.674	20	33	37	29.4386	1.008	0.0114903	0.951627	1	up	no	--	linc	chr2:10553423-10561535:+	--
MSTRG.106934	78	132	142	117.53	88	75	65	74.9386	1.56834	0.649242	0.0899986	1	up	no	--	linc	chr2:10430916-10436177:-	--
MSTRG.106935	72	72	69	71.1497	90	63	57	69.048	1.03044	0.0432566	0.920651	1	up	no	--	linc	chr2:10436398-10439480:-	--
MSTRG.106936	107	146	89	114.801	105	102	59	87.6789	1.30934	0.388838	0.304917	1	up	no	--	linc	chr2:10441037-10444113:-	--
MSTRG.106954	10	25	3	12.9224	12	9	17	12.4016	1.04199	0.059341	0.931637	1	up	no	--	linc	chr2:10622830-10624632:+	--
MSTRG.106994	72	20	74	54.8276	53	49	80	59.4278	0.922592	-0.116235	0.870215	1	down	no	--	linc	chr2:11161551-11165857:-	--
MSTRG.107062	21	47	19	29.3591	39	43	21	33.9821	0.863956	-0.21097	0.765195	1	down	no	--	linc	chr2:11599017-11651323:+	--
MSTRG.107064	2	6	29	12.1428	22	3	13	12.4423	0.975929	-0.0351518	1	1	down	no	--	linc	chr2:11602250-11603658:+	--
MSTRG.107068	6	31	17	18.2057	5	14	7	8.56194	2.12635	1.08838	0.154062	1	up	no	--	linc	chr2:11612264-11613585:+	--
MSTRG.107076	3	1	9	4.26142	0	4	2	1.97231	2.16062	1.11145	0.400128	1	up	no	--	antisense	chr2:11625353-11639857:+	--
MSTRG.107108	20	31	41	30.6426	36	29	19	27.6768	1.10716	0.146861	0.791282	1	up	no	--	linc	chr2:11063989-11066418:-	--
MSTRG.107109	56	42	84	60.3479	54	39	101	63.1128	0.956192	-0.0646275	0.891932	1	down	no	--	linc	chr2:10753693-10755626:-	--
MSTRG.107110	11	11	11	11.0188	12	17	20	16.0276	0.687486	-0.540599	0.462204	1	down	no	--	antisense	chr2:10755900-10757289:-	--
MSTRG.107123	0	14	8	7.42638	4	11	4	6.27302	1.18386	0.243499	0.798489	1	up	no	--	antisense	chr2:10913857-10928183:-	--
MSTRG.107134	64	127	114	102.07	90	78	74	79.471	1.28436	0.361053	0.359798	1	up	no	--	linc	chr2:11057296-11060790:-	--
MSTRG.107140	0	0	1	0.32441	3	2	1	1.98147	0.163722	-2.61068	0.2623	1	down	no	--	linc	chr2:11907751-11908600:+	--
MSTRG.107144	19	12	7	12.724	16	14	9	12.8487	0.990294	-0.0140705	1	1	down	no	--	linc	chr2:12072448-12073525:+	--
MSTRG.107193	18	34	11	21.2811	11	21	10	13.8448	1.53712	0.620228	0.364858	1	up	no	--	linc	chr2:12721380-12722746:+	--
MSTRG.107220	170	210	136	173.063	179	192	136	166.803	1.03753	0.0531584	0.874778	1	up	no	--	antisense	chr2:12311671-12326359:-	--
MSTRG.107221	42	42	24	36.2323	5	24	28	18.5905	1.94896	0.962708	0.174168	1	up	no	--	linc	chr2:12319472-12322319:-	--
MSTRG.107222	91	91	123	101.536	155	51	98	99.6712	1.01871	0.0267492	0.992344	1	up	no	--	linc	chr2:12498972-12504096:+	--
MSTRG.107295	23	32	20	25.1717	8	10	23	13.32	1.88977	0.91821	0.181472	1	up	no	--	antisense	chr2:12510686-12718631:+	--
MSTRG.107319	4	2	0	2.01903	5	4	6	4.90563	0.411575	-1.28077	0.308567	1	down	no	--	antisense	chr2:14142057-14146383:-	--
MSTRG.107432	2	5	7	4.6607	1	2	1	1.31793	3.53639	1.82228	0.179327	1	up	no	--	linc	chr2:15056300-15067063:-	--
MSTRG.107514	13	4	13	9.91648	10	10	9	9.52295	1.04132	0.0584192	0.971198	1	up	no	--	linc	chr2:15839624-15865299:+	--
MSTRG.107557	0	0	0	0	2	1	0	0.997315	#NAME?	#NAME?	0.302321	1	down	no	--	linc	chr2:16534132-16536602:+	--
MSTRG.107616	5	15	4	8.13491	9	2	8	6.2024	1.31157	0.391299	0.718279	1	up	no	--	antisense	chr2:13817818-13887868:-	--
MSTRG.10762	116	108	110	111.491	142	143	152	143.27	0.778186	-0.361812	0.311597	1	down	no	--	antisense	chr1:99863316-99864795:-	--
MSTRG.107622	32	10	13	18.2991	1	1	11	4.1703	4.38796	2.13355	0.129003	1	up	no	--	linc	chr2:16583422-16586930:-	--
MSTRG.10766	8	6	28	13.8117	24	19	6	16.2159	0.85174	-0.231515	0.895089	1	down	no	--	antisense	chr1:99871984-99879522:-	--
MSTRG.107665	117	141	155	137.809	122	194	182	163.215	0.844339	-0.244106	0.472463	1	down	no	--	linc	chr2:16036378-16039010:-	--
MSTRG.107669	2808	4131	4181	3714.75	3652	3462	2913	3295.27	1.1273	0.172868	0.370919	1	up	no	--	linc	chr2:16139192-16177666:-	--
MSTRG.107684	22	4	10	11.9332	9	11	10	9.84356	1.21229	0.27773	0.728835	1	up	no	--	linc	chr2:17737490-17738337:+	--
MSTRG.107695	0	3	11	4.60374	3	0	1	1.31393	3.50379	1.80892	0.201144	1	up	no	--	linc	chr2:17757288-17757852:+	--
MSTRG.10778	1018	913	1395	1105.81	1094	1241	1269	1181.49	0.935943	-0.0955071	0.669395	1	down	no	--	antisense	chr1:99905818-99910946:-	--
MSTRG.107792	14	21	9	14.8174	29	13	9	16.8279	0.880524	-0.183566	0.801198	1	down	no	--	linc	chr2:18001089-18033596:+	--
MSTRG.107797	28	29	11	22.8779	44	43	39	41.3761	0.552926	-0.854841	0.113431	1	down	no	--	linc	chr2:18175342-18181363:+	--
MSTRG.107802	3	3	2	2.68071	9	0	3	3.94179	0.680074	-0.556236	0.678246	1	down	no	--	antisense	chr2:18165398-18181497:-	--
MSTRG.107804	4	1	1	1.99836	4	0	1	1.6457	1.21429	0.280114	1	1	up	no	--	linc	chr2:18177569-18177891:+	--
MSTRG.107943	2	1	2	1.65833	1	0	0	0.331772	4.99841	2.32147	0.347929	1	up	no	--	linc	chr2:19605774-19632179:+	--
MSTRG.107948	2	9	4	5.06778	6	5	5	5.25256	0.964823	-0.0516645	1	1	down	no	--	linc	chr2:19729575-19763894:-	--
MSTRG.107958	5	2	2	3.00007	0	5	0	1.66885	1.79769	0.846141	0.842052	1	up	no	--	linc	chr2:19964506-19997675:+	--
MSTRG.107962	0	1	3	1.31831	0	8	0	2.67016	0.493718	-1.01824	0.513439	1	down	no	--	linc	chr2:19120808-19148329:-	--
MSTRG.107968	3	6	0	3.06713	2	2	0	1.33108	2.30423	1.20429	0.465056	1	up	no	--	linc	chr2:19157581-19178780:-	--
MSTRG.107971	4	7	5	5.36647	3	4	1	2.64901	2.02584	1.01852	0.395768	1	up	no	--	linc	chr2:19192811-19202911:+	--
MSTRG.107972	1	6	0	2.40269	0	1	0	0.33377	7.19864	2.84772	0.189535	1	up	no	--	linc	chr2:19192818-19202839:-	--
MSTRG.107993	0	1	2	0.993898	5	0	2	2.29609	0.432865	-1.20801	0.531006	1	down	no	--	linc	chr2:20165710-20215977:+	--
MSTRG.10802	64	45	32	47.1716	42	50	44	44.642	1.05667	0.0795189	0.882634	1	up	no	--	linc	chr1:100141472-100144344:+	--
MSTRG.108051	0	2	2	1.33898	0	1	2	0.970999	1.37897	0.463589	0.99188	1	up	no	--	linc	chr2:20649655-20655163:-	--
MSTRG.108055	0	0	1	0.32441	1	3	6	3.24477	0.0999793	-3.32223	0.0859043	1	down	no	--	linc	chr2:20579147-20625939:+	--
MSTRG.108071	1	3	1	1.69186	1	10	1	3.98809	0.424229	-1.23708	0.372599	1	down	no	--	antisense	chr2:20679874-20775619:-	--
MSTRG.108101	12	20	35	22.2425	4	2	30	11.5531	1.92525	0.945046	0.416633	1	up	no	--	linc	chr2:21627775-21629884:+	--
MSTRG.108111	104	154	148	135.705	78	131	46	84.2584	1.61059	0.687587	0.166653	1	up	no	--	linc	chr2:21658780-21662598:+	--
MSTRG.108112	20	29	13	20.869	6	9	8	7.54348	2.76649	1.46806	0.0411411	1	up	yes	--	linc	chr2:21663166-21664436:+	--
MSTRG.10817	238	175	243	218.288	196	243	219	215.91	1.01102	0.0158046	0.94602	1	up	no	--	linc	chr1:100311203-100326857:+	--
MSTRG.108175	30	67	63	53.5246	73	38	58	55.3823	0.966458	-0.0492211	0.926048	1	down	no	--	linc	chr2:21923625-21926408:-	--
MSTRG.108177	41	80	52	58.0966	68	36	54	51.7814	1.12196	0.166018	0.738207	1	up	no	--	linc	chr2:21995067-21997620:-	--
MSTRG.108178	22	61	44	42.6326	55	56	20	43.3109	0.98434	-0.0227716	0.987802	1	down	no	--	linc	chr2:22001710-22003266:-	--
MSTRG.108179	68	163	126	119.714	171	75	86	109.167	1.09662	0.133063	0.830471	1	up	no	--	linc	chr2:22005783-22010880:-	--
MSTRG.108189	1	5	3	3.03084	6	0	4	3.26509	0.928256	-0.107405	1	1	down	no	--	linc	chr2:22329409-22356956:+	--
MSTRG.108194	19	2	0	7.00231	6	0	1	2.30925	3.03229	1.60041	0.377448	1	up	no	--	linc	chr2:22395095-22396247:-	--
MSTRG.108198	74	60	81	71.5661	86	67	78	75.7469	0.944805	-0.0819116	0.866966	1	down	no	--	linc	chr2:22419010-22424103:-	--
MSTRG.108205	518	663	464	551.402	532	467	357	446.119	1.236	0.305678	0.236995	1	up	no	--	linc	chr2:22585428-22593231:-	--
MSTRG.108297	49	40	23	37.5433	40	23	34	31.7805	1.18133	0.240413	0.666109	1	up	no	--	linc	chr2:23069567-23071669:-	--
MSTRG.108299	129	273	242	215.57	183	171	173	172.909	1.24672	0.31814	0.342838	1	up	no	--	linc	chr2:23079176-23081890:+	--
MSTRG.108334	161	232	199	198.103	171	133	103	133.942	1.47902	0.564645	0.0810484	1	up	no	--	linc	chr2:23818374-23832125:-	--
MSTRG.108344	146	144	153	147.83	112	116	139	120.163	1.23024	0.298943	0.392262	1	up	no	--	linc	chr2:23846314-23848236:-	--
MSTRG.108346	44	19	55	39.0166	65	17	27	35.8419	1.08858	0.122443	0.890762	1	up	no	--	linc	chr2:23859287-23861966:+	--
MSTRG.108359	1	3	2	2.01627	3	1	9	4.19662	0.480452	-1.05753	0.423222	1	down	no	--	linc	chr2:23884931-23889840:+	--
MSTRG.108368	6	1	2	2.98721	1	0	1	0.650386	4.59297	2.19943	0.210937	1	up	no	--	linc	chr2:24246095-24246522:+	--
MSTRG.108372	7	1	0	2.67061	0	1	0	0.33377	8.00134	3.00024	0.147738	1	up	no	--	linc	chr2:24260587-24264657:-	--
MSTRG.108382	1142	1324	1308	1260.61	1540	839	1438	1249.13	1.00919	0.0131936	0.992432	1	up	no	--	linc	chr2:24184695-24235801:+	--
MSTRG.108388	22	11	7	13.3755	16	9	24	15.959	0.838117	-0.254776	0.730731	1	down	no	--	linc	chr2:24277757-24278724:+	--
MSTRG.108401	3	0	5	2.6187	3	0	1	1.31393	1.99303	0.994963	0.5649	1	up	no	--	linc	chr2:24542373-24544978:+	--
MSTRG.10841	4	6	14	7.94108	10	17	6	10.9035	0.728306	-0.457384	0.623441	1	down	no	--	linc	chr1:100385741-100386361:+	--
MSTRG.108428	1	2	6	2.96883	0	1	0	0.33377	8.89484	3.15297	0.107317	1	up	no	--	linc	chr2:25039603-25073881:+	--
MSTRG.108433	0	0	2	0.648819	0	0	0	0	Inf	Inf	0.445727	1	up	no	--	linc	chr2:25089830-25091928:-	--
MSTRG.108441	0	0	0	0	0	1	0	0.33377	#NAME?	#NAME?	1	1	down	no	--	linc	chr2:25404898-25405177:-	--
MSTRG.108466	2616	2925	2641	2735.2	2981	2732	2496	2696.13	1.01449	0.0207564	0.906737	1	up	no	--	linc	chr2:23912443-24114211:-	--
MSTRG.108471	3947	4491	4038	4170.98	4668	4404	4033	4303.61	0.969182	-0.04516	0.797252	1	down	no	--	linc	chr2:24127219-24158871:-	--
MSTRG.10849	31	9	17	18.9194	12	7	22	13.3272	1.41961	0.505499	0.472573	1	up	no	--	antisense	chr1:100429404-100453555:-	--
MSTRG.108536	7	5	7	6.32179	6	10	3	6.28418	1.00599	0.00860914	1	1	up	no	--	linc	chr2:25492603-25493893:-	--
MSTRG.108537	0	1	0	0.345079	0	0	0	0	Inf	Inf	0.982965	1	up	no	--	linc	chr2:25497942-25498210:-	--
MSTRG.108567	20	18	20	19.344	23	18	24	21.2854	0.908792	-0.137977	0.851555	1	down	no	--	linc	chr2:26015695-26017258:-	--
MSTRG.108570	261	191	157	203.551	172	181	147	164.314	1.2388	0.308942	0.320979	1	up	no	--	linc	chr2:25652933-25656173:+	--
MSTRG.108571	31	36	39	35.3736	23	22	27	23.5763	1.50039	0.585336	0.292289	1	up	no	--	linc	chr2:25662608-25698107:+	--
MSTRG.108576	78	42	34	51.4363	40	43	102	60.1217	0.855536	-0.225099	0.676509	1	down	no	--	linc	chr2:16793722-17150763:-	--
MSTRG.108581	0	0	0	0	1	0	0	0.331772	#NAME?	#NAME?	1	1	down	no	--	linc	chr2:16868915-16869293:-	--
MSTRG.108595	1	2	3	1.9956	7	4	0	3.65749	0.545622	-0.874026	0.566951	1	down	no	--	linc	chr2:17127284-17171614:-	--
MSTRG.108606	1	4	0	1.71253	4	1	3	2.6167	0.654463	-0.611617	0.803451	1	down	no	--	antisense	chr2:17304149-17310834:+	--
MSTRG.108634	4	3	4	3.66175	2	10	14	8.46185	0.432736	-1.20844	0.221421	1	down	no	--	linc	chr2:17510377-17526387:+	--
MSTRG.108644	578	600	644	607.989	569	432	406	462.324	1.31507	0.39514	0.0949548	1	up	no	--	linc	chr2:17682297-17690419:-	--
MSTRG.108664	152	226	171	183.959	152	198	170	170.68	1.0778	0.108088	0.743802	1	up	no	--	linc	chr2:26303936-26310944:-	--
MSTRG.10867	5	3	6	4.64279	1	4	2	2.30408	2.01503	1.0108	0.427561	1	up	no	--	linc	chr1:100577334-100577966:+	--
MSTRG.108675	50	57	63	56.7182	68	52	47	54.8914	1.03328	0.0472312	0.919512	1	up	no	--	linc	chr2:26039554-26043043:-	--
MSTRG.108693	1	2	1	1.34679	5	1	1	2.31125	0.58271	-0.77915	0.7038	1	down	no	--	linc	chr2:26478365-26560485:-	--
MSTRG.108709	1	2	2	1.6712	1	1	3	1.62139	1.03072	0.0436533	1	1	up	no	--	linc	chr2:26926542-26928522:-	--
MSTRG.108731	44	12	32	29.1397	27	47	48	39.9385	0.729613	-0.454797	0.462549	1	down	no	--	linc	chr2:27452944-27454887:+	--
MSTRG.108757	189	231	249	223.28	199	191	170	183.937	1.2139	0.279644	0.350965	1	up	no	--	linc	chr2:27433549-27439432:-	--
MSTRG.108766	6	4	6	5.32008	3	6	5	4.59101	1.1588	0.212638	0.898825	1	up	no	--	linc	chr2:26833880-26834497:-	--
MSTRG.108767	0	6	13	6.2878	8	2	0	3.32172	1.89294	0.920625	0.58359	1	up	no	--	linc	chr2:26844749-26846348:-	--
MSTRG.10878	3	8	5	5.37933	4	4	4	3.93663	1.36648	0.450467	0.732945	1	up	no	--	linc	chr1:101072539-101117675:-	--
MSTRG.10879	3	5	3	3.69528	2	6	3	3.62201	1.02023	0.028893	1	1	up	no	--	linc	chr1:101072546-101076439:+	--
MSTRG.108804	1493	1980	1842	1776.82	1655	1629	1476	1563.07	1.13675	0.184916	0.322496	1	up	no	--	linc	chr2:27825172-27852396:-	--
MSTRG.108805	162	266	269	232.877	255	243	178	222.421	1.04701	0.0662695	0.812176	1	up	no	--	linc	chr2:27807803-27815475:-	--
MSTRG.108806	37	74	41	51.1287	57	45	37	45.7194	1.11832	0.161327	0.750761	1	up	no	--	linc	chr2:27815799-27818562:-	--
MSTRG.10883	6	6	7	6.33465	7	8	2	5.6298	1.1252	0.170183	0.905681	1	up	no	--	antisense	chr1:100928319-100985952:+	--
MSTRG.108863	1297	1219	1366	1294.68	1159	1052	1367	1171.2	1.10544	0.144615	0.462471	1	up	no	--	linc	chr2:28967347-28974312:+	--
MSTRG.108907	114	159	166	146.592	114	86	101	98.7063	1.48514	0.570596	0.109725	1	up	no	--	linc	chr2:28405467-28442598:-	--
MSTRG.108979	27	26	43	31.8916	18	53	51	39.911	0.799066	-0.323614	0.566201	1	down	no	--	linc	chr2:29933582-29951159:+	--
MSTRG.108986	174	151	169	164.738	119	165	112	130.238	1.2649	0.339027	0.305097	1	up	no	--	linc	chr2:29978953-30004562:-	--
MSTRG.109020	12	15	6	11.1093	13	7	14	11.11	0.999931	-9.99262e-05	1	1	down	no	--	linc	chr2:30370246-30384213:-	--
MSTRG.109021	11	13	9	11.0601	17	7	4	9.25098	1.19556	0.257689	0.817511	1	up	no	--	linc	chr2:30377144-30377923:-	--
MSTRG.109037	7	11	7	8.39226	15	13	3	10.2714	0.817048	-0.291506	0.766417	1	down	no	--	linc	chr2:30547400-30549003:-	--
MSTRG.109059	62	64	36	54.3613	52	53	56	52.7844	1.02988	0.0424699	0.949994	1	up	no	--	antisense	chr2:30042886-30093135:+	--
MSTRG.109062	19	22	15	18.77	27	23	36	28.1047	0.667861	-0.58238	0.327119	1	down	no	--	antisense	chr2:30048946-30051289:+	--
MSTRG.109098	269	336	442	348.702	341	314	228	290.582	1.20001	0.263049	0.310815	1	up	no	--	linc	chr2:29426684-29478645:+	--
MSTRG.109134	251	99	115	154.857	245	137	198	190.096	0.814622	-0.295797	0.529465	1	down	no	--	linc	chr2:29322243-29336758:-	--
MSTRG.109137	115	177	213	168.383	212	152	146	167.586	1.00475	0.0068435	0.974264	1	up	no	--	linc	chr2:29354904-29358701:+	--
MSTRG.109138	40	62	30	44.4159	110	40	37	61.6345	0.720634	-0.472661	0.365464	1	down	no	--	linc	chr2:29359346-29362470:+	--
MSTRG.109158	466	724	854	681.697	644	578	433	544.54	1.25188	0.324091	0.237507	1	up	no	--	linc	chr2:29445380-29453940:+	--
MSTRG.109160	285	407	433	375.599	371	285	209	284.802	1.3188	0.399231	0.198727	1	up	no	--	linc	chr2:29458689-29463765:+	--
MSTRG.109224	4	0	0	1.32887	0	0	0	0	Inf	Inf	0.187446	1	up	no	--	linc	chr2:32260916-32273856:-	--
MSTRG.109234	3	1	0	1.34173	0	0	1	0.318614	4.21116	2.07422	0.481533	1	up	no	--	linc	chr2:32492788-32540672:-	--
MSTRG.109259	3	3	0	2.03189	0	0	2	0.637229	3.18864	1.67294	0.561519	1	up	no	--	linc	chr2:30794757-30856476:+	--
MSTRG.109262	59	84	80	74.5403	75	51	38	54.0125	1.38005	0.464726	0.282183	1	up	no	--	linc	chr2:30827128-30837538:+	--
MSTRG.109270	264	298	319	294.026	361	279	253	293.501	1.00179	0.00257705	0.982992	1	up	no	--	linc	chr2:31520854-31529897:-	--
MSTRG.109280	7270	8533	7756	7875.91	8644	7984	7674	7977.71	0.987239	-0.0185281	0.912352	1	down	no	--	linc	chr2:31173285-31213426:-	--
MSTRG.109285	321	694	429	485.298	484	446	311	408.528	1.18792	0.248436	0.441266	1	up	no	--	linc	chr2:31214137-31549225:-	--
MSTRG.109300	42	101	107	83.518	87	68	61	70.996	1.17638	0.234348	0.581683	1	up	no	--	linc	chr2:31505048-31507395:-	--
MSTRG.109302	70	105	118	97.7689	84	68	69	72.5496	1.34761	0.430407	0.279433	1	up	no	--	linc	chr2:31514115-31516594:-	--
MSTRG.109312	5	6	0	3.73156	0	2	4	1.942	1.92151	0.942239	0.542243	1	up	no	--	linc	chr2:32573496-32604426:-	--
MSTRG.109313	103	78	103	94.5488	82	99	112	95.9334	0.985568	-0.0209731	0.973587	1	down	no	--	antisense	chr2:32589313-32642779:-	--
MSTRG.109314	2	9	16	8.9607	6	11	13	9.80409	0.913975	-0.129773	0.952	1	down	no	--	linc	chr2:32607148-32608409:-	--
MSTRG.109316	64	64	95	74.1659	51	84	57	63.1181	1.17503	0.232703	0.575116	1	up	no	--	linc	chr2:32642983-32671241:-	--
MSTRG.109317	47	27	39	37.5834	32	60	46	45.2992	0.82967	-0.269391	0.611768	1	down	no	--	linc	chr2:32670433-32671630:+	--
MSTRG.109319	1538	2373	2542	2154.47	2042	1762	1847	1854.06	1.16203	0.216645	0.295958	1	up	no	--	antisense	chr2:32049459-32071910:-	--
MSTRG.109323	84	141	100	109.003	119	146	89	116.568	0.935106	-0.0967986	0.803571	1	down	no	--	linc	chr2:31963245-31967783:-	--
MSTRG.109326	82	185	165	144.609	179	149	113	145.122	0.996463	-0.0051122	1	1	down	no	--	linc	chr2:31995985-31998750:-	--
MSTRG.109327	623	1004	1142	923.907	802	785	642	732.641	1.26106	0.334641	0.147794	1	up	no	--	linc	chr2:32001984-32055957:-	--
MSTRG.109329	52	103	84	80.0689	74	74	75	73.1462	1.09464	0.130458	0.765753	1	up	no	--	linc	chr2:32018888-32020579:-	--
MSTRG.109344	23	41	39	34.4412	86	26	35	48.3619	0.712156	-0.489735	0.384988	1	down	no	--	linc	chr2:33507797-33510731:-	--
MSTRG.109347	220	270	266	252.552	342	221	156	236.933	1.06592	0.0921021	0.828569	1	up	no	--	antisense	chr2:33560938-33571295:-	--
MSTRG.109363	3	1	3	2.31496	2	8	8	5.88262	0.393526	-1.34547	0.255639	1	down	no	--	linc	chr2:34050864-34060221:-	--
MSTRG.109395	0	0	2	0.648819	0	3	2	1.63854	0.395974	-1.33652	0.701759	1	down	no	--	linc	chr2:33711773-33736630:+	--
MSTRG.109396	7	4	11	7.27435	8	2	5	4.91479	1.48009	0.565689	0.578794	1	up	no	--	linc	chr2:33731257-33790019:+	--
MSTRG.109409	3	9	7	6.37323	3	5	4	3.93862	1.61814	0.694333	0.535557	1	up	no	--	linc	chr2:33974958-34015837:-	--
MSTRG.109410	1	1	0	0.677297	0	0	0	0	Inf	Inf	0.501762	1	up	no	--	linc	chr2:33980880-33981668:+	--
MSTRG.109412	39	29	28	32.0473	14	26	28	22.244	1.44071	0.526783	0.359174	1	up	no	--	linc	chr2:34230299-34256129:+	--
MSTRG.109413	1	5	1	2.38202	0	0	4	1.27446	1.86905	0.902304	0.879278	1	up	no	--	linc	chr2:34245798-34256405:-	--
MSTRG.109470	5	0	4	2.95873	2	3	5	3.25793	0.908164	-0.138976	1	1	down	no	--	linc	chr2:34957075-35028581:-	--
MSTRG.109484	3	1	3	2.31496	5	0	1	1.97748	1.17067	0.227329	1	1	up	no	--	linc	chr2:35158538-35198594:-	--
MSTRG.109489	21	6	7	11.3179	9	4	5	5.9141	1.91372	0.936379	0.283426	1	up	no	--	linc	chr2:35282997-35297100:-	--
MSTRG.109491	2	15	3	6.81385	2	3	1	1.98347	3.43532	1.78044	0.138933	1	up	no	--	linc	chr2:35288675-35297070:+	--
MSTRG.109493	0	2	0	0.690157	7	0	0	2.32241	0.297174	-1.75062	0.460277	1	down	no	--	linc	chr2:35298947-35299502:-	--
MSTRG.109499	14	57	49	40.2166	37	45	31	37.1723	1.0819	0.113565	0.817954	1	up	no	--	linc	chr2:34445052-34449998:+	--
MSTRG.109503	11	15	15	13.6967	6	3	11	6.4967	2.10826	1.07605	0.186791	1	up	no	--	antisense	chr2:34452990-34458700:+	--
MSTRG.109577	5	0	0	1.66109	0	0	1	0.318614	5.21349	2.38225	0.324648	1	up	no	--	linc	chr2:35382202-35396356:+	--
MSTRG.109599	7	4	10	6.94994	3	7	4	4.60616	1.50883	0.593434	0.565708	1	up	no	--	linc	chr2:35424476-35464630:-	--
MSTRG.109603	1	0	1	0.656628	2	0	0	0.663544	0.989577	-0.0151166	1	1	down	no	--	linc	chr2:35569280-35569570:-	--
MSTRG.109611	7	0	0	2.32553	0	2	0	0.66754	3.48373	1.80063	0.444234	1	up	no	--	antisense	chr2:35554747-35555824:-	--
MSTRG.109618	122	116	175	137.331	104	115	152	121.317	1.132	0.178878	0.610379	1	up	no	--	linc	chr2:33043518-33301430:-	--
MSTRG.109627	5	16	20	13.6705	14	15	8	12.2003	1.12051	0.164157	0.841386	1	up	no	--	linc	chr2:33133412-33133885:-	--
MSTRG.109636	12	5	23	13.1734	9	15	14	12.4531	1.05784	0.0811265	0.915813	1	up	no	--	linc	chr2:33281962-33283664:-	--
MSTRG.109638	83	121	156	119.937	126	109	86	105.585	1.13592	0.183866	0.604321	1	up	no	--	linc	chr2:33288030-33292712:-	--
MSTRG.109669	0	1	0	0.345079	4	3	0	2.3284	0.148204	-2.75434	0.195582	1	down	no	--	linc	chr2:36556926-36559408:+	--
MSTRG.109691	3	5	0	2.72205	11	7	3	6.94173	0.392128	-1.3506	0.240018	1	down	no	--	linc	chr2:36566238-36567377:-	--
MSTRG.109708	0	1	0	0.345079	0	0	0	0	Inf	Inf	0.982965	1	up	no	--	antisense	chr2:36710320-36710629:-	--
MSTRG.109710	76	80	96	83.9982	50	63	94	67.5659	1.2432	0.314064	0.457485	1	up	no	--	antisense	chr2:36716773-36735704:-	--
MSTRG.109738	5	11	4	6.7546	6	4	0	3.32571	2.03102	1.02221	0.378752	1	up	no	--	antisense	chr2:37072456-37076835:+	--
MSTRG.109753	491	449	472	471.181	454	469	447	449.583	1.04804	0.0676925	0.77074	1	up	no	--	linc	chr2:36765391-36803180:+	--
MSTRG.10976	0	0	0	0	0	6	0	2.00262	#NAME?	#NAME?	0.095164	1	down	no	--	linc	chr1:102532910-102533937:+	--
MSTRG.109762	10	15	4	9.796	5	4	7	5.22424	1.87511	0.906972	0.333043	1	up	no	--	linc	chr2:36805610-36806959:-	--
MSTRG.109763	53	48	31	44.2281	32	16	7	18.1873	2.43181	1.28203	0.0767266	1	up	no	--	linc	chr2:36805934-36809523:+	--
MSTRG.109776	19	31	23	24.471	16	25	13	17.7946	1.37519	0.459635	0.460477	1	up	no	--	linc	chr2:36926068-36927134:+	--
MSTRG.109791	87	43	74	67.7477	84	108	128	104.699	0.647073	-0.627999	0.122302	1	down	no	--	linc	chr2:35585302-35595960:+	--
MSTRG.109792	12	2	15	9.54292	30	43	9	27.1728	0.351194	-1.50966	0.0734532	1	down	no	--	linc	chr2:35591171-35592122:+	--
MSTRG.109814	12	42	18	24.3193	20	16	7	14.2061	1.7119	0.775595	0.250246	1	up	no	--	antisense	chr2:35821443-35845858:-	--
MSTRG.109831	2	4	7	4.31562	1	1	8	3.21446	1.34257	0.424993	0.886488	1	up	no	--	linc	chr2:35939671-35940195:+	--
MSTRG.109838	4	0	6	3.27533	1	4	0	1.66685	1.96498	0.974514	0.58076	1	up	no	--	linc	chr2:35985401-35985877:+	--
MSTRG.109839	1	2	5	2.64442	6	5	3	4.61533	0.572966	-0.803479	0.550724	1	down	no	--	linc	chr2:35986070-35986982:+	--
MSTRG.109871	1	5	18	7.89698	5	26	11	13.8416	0.570524	-0.809641	0.569077	1	down	no	--	linc	chr2:36348005-36381267:-	--
MSTRG.1099	255	301	247	268.714	249	274	234	248.62	1.08082	0.112127	0.693026	1	up	no	--	linc	chr1:7503611-7516399:+	--
MSTRG.109903	6	3	0	3.02855	1	3	5	2.92615	1.03499	0.0496201	1	1	up	no	--	antisense	chr2:37466885-37467690:+	--
MSTRG.109905	2	3	3	2.6729	1	9	1	3.65432	0.731437	-0.451195	0.741604	1	down	no	--	antisense	chr2:37723133-37738902:-	--
MSTRG.109917	194	181	181	185.628	172	188	209	186.404	0.995836	-0.00602023	0.990084	1	down	no	--	antisense	chr2:37640846-37661507:+	--
MSTRG.109923	11	15	12	12.7235	1	7	12	6.49153	1.96001	0.970864	0.320341	1	up	no	--	linc	chr2:37747545-37752704:-	--
MSTRG.109927	76	105	125	102.033	59	58	80	64.4224	1.58381	0.663403	0.100504	1	up	no	--	linc	chr2:37756090-37778295:-	--
MSTRG.109950	3	0	0	0.996655	9	11	9	9.52495	0.104636	-3.25654	0.0929908	1	down	no	--	linc	chr2:38021669-38022571:-	--
MSTRG.109958	87	99	127	104.266	131	129	86	113.919	0.91526	-0.127746	0.760274	1	down	no	--	linc	chr2:37916359-37922728:-	--
MSTRG.109978	299	478	297	360.631	499	312	352	381.843	0.944448	-0.0824572	0.812875	1	down	no	--	linc	chr2:38318426-38327654:+	--
MSTRG.109991	1	1	0	0.677297	0	0	1	0.318614	2.12576	1.08798	0.99671	1	up	no	--	antisense	chr2:38127412-38131133:-	--
MSTRG.109994	5	10	3	6.08511	17	5	1	7.62759	0.797776	-0.325945	0.713534	1	down	no	--	antisense	chr2:38143959-38147630:+	--
MSTRG.110009	1	10	0	3.78301	5	2	8	4.87532	0.775951	-0.365963	0.967258	1	down	no	--	linc	chr2:38828333-38829410:-	--
MSTRG.110044	1025	1199	860	1033.27	1033	1408	1526	1298.87	0.795508	-0.330051	0.131269	1	down	no	--	linc	chr2:38361883-38417736:+	--
MSTRG.110048	98	109	39	82.823	67	75	54	64.4667	1.28474	0.361477	0.42178	1	up	no	--	linc	chr2:38373263-38376666:+	--
MSTRG.110054	1	2	1	1.34679	3	3	0	1.99663	0.67453	-0.568045	0.844156	1	down	no	--	linc	chr2:38459528-38462890:-	--
MSTRG.110058	0	0	0	0	8	0	1	2.97279	#NAME?	#NAME?	0.0396761	1	down	yes	--	linc	chr2:39013515-39017302:+	--
MSTRG.110086	18	19	16	17.727	7	10	76	29.8748	0.593376	-0.752982	0.260059	1	down	no	--	linc	chr2:39273136-39281322:+	--
MSTRG.1101	28	38	26	30.8498	23	33	15	23.4244	1.31699	0.397248	0.487002	1	up	no	--	linc	chr1:7521617-7526401:+	--
MSTRG.110102	1	0	0	0.332218	0	0	1	0.318614	1.0427	0.0603214	1	1	up	no	--	linc	chr2:39748581-39758333:-	--
MSTRG.110124	746	790	762	767.647	855	655	841	770.239	0.996635	-0.00486316	0.977045	1	down	no	--	linc	chr2:39211926-39269643:-	--
MSTRG.110206	4	2	2	2.66785	2	2	0	1.33108	2.00427	1.00308	0.564631	1	up	no	--	linc	chr2:40510331-40516308:-	--
MSTRG.110210	287	171	229	228.645	244	187	230	216.649	1.05537	0.0777514	0.785001	1	up	no	--	linc	chr2:40518794-40521994:-	--
MSTRG.110227	4	8	4	5.38714	7	4	4	4.93194	1.0923	0.127364	0.978001	1	up	no	--	linc	chr2:40229277-40235014:-	--
MSTRG.110229	0	1	2	0.993898	0	1	4	1.60823	0.618008	-0.694302	0.802425	1	down	no	--	linc	chr2:40237541-40313277:+	--
MSTRG.110230	111	172	128	137.754	125	162	99	127.085	1.08395	0.116302	0.739978	1	up	no	--	linc	chr2:40262227-40267137:-	--
MSTRG.11030	11	8	16	11.6056	11	8	13	10.4616	1.10935	0.14971	0.87638	1	up	no	--	antisense	chr1:102892508-102893072:+	--
MSTRG.110306	0	5	3	2.69862	1	1	1	0.984157	2.74207	1.45526	0.414297	1	up	no	--	linc	chr2:41230246-41280717:-	--
MSTRG.110321	12	19	107	45.2549	16	95	26	45.3005	0.998994	-0.0014514	0.947222	1	down	no	--	linc	chr2:41699856-41702873:-	--
MSTRG.110350	2	2	34	12.3845	4	35	1	13.3277	0.929234	-0.105885	1	1	down	no	--	linc	chr2:41740160-41816883:-	--
MSTRG.110384	16	32	72	39.7155	36	37	50	40.224	0.987358	-0.0183546	1	1	down	no	--	linc	chr2:41974619-41978023:-	--
MSTRG.110409	1	0	8	2.9275	3	1	0	1.32909	2.20264	1.13923	0.44983	1	up	no	--	linc	chr2:41626398-41668812:-	--
MSTRG.110413	1	4	6	3.65899	4	7	2	4.30071	0.850788	-0.233129	0.926842	1	down	no	--	linc	chr2:41646641-41661291:-	--
MSTRG.110424	115	71	66	84.1167	39	61	105	66.7536	1.26011	0.333548	0.526945	1	up	no	--	linc	chr2:42048038-42089499:+	--
MSTRG.110432	19	12	13	14.6704	23	5	5	10.8927	1.34681	0.429551	0.719247	1	up	no	--	linc	chr2:42328803-42340661:-	--
MSTRG.110436	18	27	15	20.1632	28	17	37	26.7524	0.753696	-0.407946	0.488056	1	down	no	--	linc	chr2:42339963-42366954:+	--
MSTRG.110438	3	0	0	0.996655	5	1	4	3.26709	0.305059	-1.71284	0.491691	1	down	no	--	linc	chr2:42344247-42344504:+	--
MSTRG.110439	2	2	2	2.00341	2	1	0	0.997315	2.00881	1.00634	0.64071	1	up	no	--	linc	chr2:42345004-42345343:+	--
MSTRG.110440	6	4	4	4.67126	0	0	1	0.318614	14.6612	3.87393	0.0281976	1	up	yes	--	linc	chr2:42348581-42349649:+	--
MSTRG.110441	4	11	4	6.42238	10	4	0	4.6528	1.38032	0.465008	0.803517	1	up	no	--	linc	chr2:42363038-42363445:+	--
MSTRG.11045	0	2	6	2.63661	0	1	4	1.60823	1.63945	0.713216	0.744207	1	up	no	--	linc	chr1:103178952-103181336:-	--
MSTRG.110460	5	3	4	3.99397	6	2	6	4.56986	0.87398	-0.194327	0.932565	1	down	no	--	antisense	chr2:42293262-42305125:+	--
MSTRG.110462	8	10	14	10.6503	2	12	6	6.58047	1.61847	0.694627	0.465574	1	up	no	--	linc	chr2:42296818-42297540:+	--
MSTRG.110479	363	330	376	356.449	331	381	221	307.397	1.15957	0.213595	0.474442	1	up	no	--	linc	chr2:42995449-43004656:-	--
MSTRG.110489	124	67	101	97.0807	142	127	143	135.062	0.718785	-0.476368	0.200541	1	down	no	--	antisense	chr2:43127481-43132071:-	--
MSTRG.11050	10	11	2	7.76687	14	10	16	13.0803	0.593782	-0.751995	0.338448	1	down	no	--	linc	chr1:103276177-103278689:+	--
MSTRG.110506	167	206	194	189.502	214	172	162	180.023	1.05265	0.0740312	0.812437	1	up	no	--	linc	chr2:42732182-42735620:+	--
MSTRG.110551	2003	3148	3008	2727.57	2472	2715	2009	2366.42	1.15261	0.204906	0.359779	1	up	no	--	linc	chr2:43389312-43426819:-	--
MSTRG.11063	0	2	2	1.33898	5	2	1	2.64502	0.506226	-0.982145	0.58572	1	down	no	--	linc	chr1:103370168-103370598:-	--
MSTRG.11064	74	58	53	61.7924	127	86	126	110.985	0.556765	-0.844859	0.0362183	1	down	yes	--	antisense	chr1:103375363-103382797:-	--
MSTRG.110648	5	1	7	4.27704	2	2	2	1.96831	2.17295	1.11965	0.396949	1	up	no	--	linc	chr2:45178275-45183079:+	--
MSTRG.110649	1	1	2	1.32612	7	1	1	2.97479	0.445785	-1.16558	0.480688	1	down	no	--	linc	chr2:45178287-45183038:-	--
MSTRG.110652	52	56	53	53.7935	68	61	79	68.091	0.790023	-0.340033	0.447458	1	down	no	--	linc	chr2:40559153-40701240:+	--
MSTRG.110653	3	2	0	1.68681	6	0	4	3.26509	0.516621	-0.952823	0.532244	1	down	no	--	linc	chr2:40718661-40739963:-	--
MSTRG.110657	2	11	2	5.10912	1	5	3	2.95647	1.72812	0.789202	0.529221	1	up	no	--	linc	chr2:40785841-40786606:+	--
MSTRG.110661	7	18	18	14.3763	37	17	25	25.915	0.554748	-0.850094	0.178438	1	down	no	--	linc	chr2:40793880-40912681:+	--
MSTRG.110682	0	53	11	21.8577	12	21	12	14.8138	1.47549	0.561197	0.40496	1	up	no	--	linc	chr2:40840671-40843114:+	--
MSTRG.110689	2	14	21	12.3081	4	3	1	2.64701	4.64982	2.21718	0.0209708	1	up	yes	--	linc	chr2:40866637-40873585:+	--
MSTRG.110702	14	19	8	13.8028	9	31	12	17.1562	0.804539	-0.313766	0.661632	1	down	no	--	linc	chr2:45317327-45319938:-	--
MSTRG.110718	6	11	31	15.8459	17	4	14	11.4358	1.38564	0.470549	0.531391	1	up	no	--	linc	chr2:45305154-45307102:-	--
MSTRG.110756	13	5	19	12.208	20	15	8	14.1909	0.86027	-0.217138	0.824901	1	down	no	--	linc	chr2:45641762-45643339:-	--
MSTRG.110769	13	34	43	30.0011	11	28	26	21.279	1.40989	0.495584	0.401913	1	up	no	--	linc	chr2:45724266-45725900:+	--
MSTRG.110787	27	49	29	35.2866	8	27	44	25.685	1.37382	0.458196	0.554399	1	up	no	--	linc	chr2:45808021-45810618:+	--
MSTRG.110788	16	17	25	19.2921	7	3	7	5.55402	3.47354	1.79641	0.017724	1	up	yes	--	linc	chr2:45812657-45814505:+	--
MSTRG.110870	3	2	7	3.95768	2	1	1	1.31593	3.00752	1.58857	0.263521	1	up	no	--	linc	chr2:47050242-47117676:-	--
MSTRG.110889	0	3	1	1.35965	3	3	2	2.63386	0.516219	-0.953945	0.585598	1	down	no	--	antisense	chr2:46934190-47017920:+	--
MSTRG.110910	52	63	63	59.4531	69	98	177	111.996	0.530848	-0.913629	0.0425459	1	down	yes	--	linc	chr2:47044892-47046704:-	--
MSTRG.110929	222	241	148	204.929	197	186	228	200.084	1.02421	0.0345159	0.934353	1	up	no	--	linc	chr2:48326699-48335360:+	--
MSTRG.110935	49	56	28	44.6866	35	50	60	47.4174	0.942409	-0.0855746	0.856516	1	down	no	--	linc	chr2:48338467-48341230:+	--
MSTRG.110937	33	45	53	43.6855	31	30	20	26.6703	1.63798	0.711918	0.169022	1	up	no	--	linc	chr2:48346569-48350210:+	--
MSTRG.110945	7	5	10	7.29502	0	6	19	8.05629	0.905506	-0.143204	0.840513	1	down	no	--	linc	chr2:48375550-48376475:+	--
MSTRG.111009	65	38	70	57.4159	40	47	66	49.9866	1.14862	0.199907	0.665891	1	up	no	--	linc	chr2:47608702-47610774:-	--
MSTRG.111021	223	223	254	233.437	241	221	208	219.992	1.06112	0.0855836	0.762949	1	up	no	--	antisense	chr2:47446393-47467189:+	--
MSTRG.111054	8	4	9	6.95775	4	8	8	6.54616	1.06287	0.0879708	0.975055	1	up	no	--	antisense	chr2:48587952-48593839:+	--
MSTRG.111063	0	2	0	0.690157	0	0	1	0.318614	2.16612	1.11511	0.891519	1	up	no	--	linc	chr2:48655197-48655488:-	--
MSTRG.111078	8	6	9	7.64791	17	4	9	9.84274	0.77701	-0.363995	0.704295	1	down	no	--	linc	chr2:48799432-48800478:+	--
MSTRG.111095	3	2	0	1.68681	0	0	1	0.318614	5.29422	2.40442	0.348134	1	up	no	--	antisense	chr2:48690536-48696458:+	--
MSTRG.111099	2	5	1	2.71424	7	10	2	6.29734	0.431014	-1.21419	0.281644	1	down	no	--	linc	chr2:48710876-48712776:-	--
MSTRG.111130	2	21	21	14.7237	18	23	15	18.4278	0.798992	-0.323747	0.739934	1	down	no	--	linc	chr2:49472669-49473541:+	--
MSTRG.111172	135	203	120	153.83	153	123	149	139.288	1.1044	0.143258	0.696565	1	up	no	--	antisense	chr2:49132149-49198800:-	--
MSTRG.111180	5	8	19	10.5855	10	12	14	11.7836	0.898328	-0.154686	0.904336	1	down	no	--	linc	chr2:49194163-49194926:-	--
MSTRG.111206	0	4	6	3.32677	0	1	2	0.970999	3.42613	1.77658	0.269468	1	up	no	--	linc	chr2:50228798-50232671:-	--
MSTRG.111225	4	2	0	2.01903	0	0	0	0	Inf	Inf	0.0926202	1	up	no	--	linc	chr2:49520266-49587742:+	--
MSTRG.111226	18	15	16	16.3467	15	7	7	9.54327	1.7129	0.77644	0.286742	1	up	no	--	linc	chr2:49536996-49603722:+	--
MSTRG.111227	2	15	1	6.16503	2	2	4	2.60554	2.36612	1.24252	0.298672	1	up	no	--	linc	chr2:49562504-49563389:+	--
MSTRG.111251	73	116	147	111.969	88	95	101	93.0842	1.20288	0.266495	0.479239	1	up	no	--	antisense	chr2:50427240-50432025:+	--
MSTRG.111254	42	95	128	88.2601	70	54	77	65.7809	1.34173	0.424091	0.340649	1	up	no	--	antisense	chr2:50443876-50446888:+	--
MSTRG.111259	74	108	104	95.5913	93	95	106	96.3361	0.992268	-0.0111976	0.98517	1	down	no	--	antisense	chr2:50472677-50477224:+	--
MSTRG.111279	35	47	54	45.3645	47	36	41	40.6722	1.11537	0.157519	0.755838	1	up	no	--	linc	chr2:50580610-50585145:-	--
MSTRG.11128	743	774	758	759.832	821	767	648	734.849	1.034	0.0482326	0.810387	1	up	no	--	antisense	chr1:100634214-100878355:+	--
MSTRG.111300	42	46	57	48.3181	73	76	20	55.9582	0.863469	-0.211784	0.692386	1	down	no	--	linc	chr2:51799680-51822088:-	--
MSTRG.111302	1740	2475	2580	2269.11	2316	2173	1678	2028.3	1.11872	0.161852	0.464551	1	up	no	--	linc	chr2:51822873-51881140:+	--
MSTRG.111313	163	112	105	126.863	144	134	123	131.69	0.963349	-0.053869	0.894331	1	down	no	--	linc	chr2:50874302-50883240:-	--
MSTRG.111320	199	233	133	189.661	295	136	194	205.077	0.924831	-0.112738	0.741225	1	down	no	--	antisense	chr2:50925765-50930394:-	--
MSTRG.111321	56	49	82	62.1147	67	43	70	58.8839	1.05487	0.0770621	0.864731	1	up	no	--	linc	chr2:50869567-50874282:-	--
MSTRG.111332	81	120	106	102.707	104	95	80	91.7016	1.12001	0.163509	0.672586	1	up	no	--	linc	chr2:50985503-50989529:+	--
MSTRG.111334	153	161	170	161.537	222	157	221	196.469	0.822199	-0.28244	0.374511	1	down	no	--	antisense	chr2:50992381-51007482:+	--
MSTRG.111336	171	157	134	154.458	135	132	114	125.169	1.23399	0.303334	0.374494	1	up	no	--	antisense	chr2:51011215-51034757:+	--
MSTRG.111337	117	191	152	154.09	164	106	123	128.98	1.19468	0.256626	0.458379	1	up	no	--	linc	chr2:51015260-51020765:+	--
MSTRG.111338	11	30	17	19.5217	18	12	11	13.4819	1.448	0.534057	0.438881	1	up	no	--	linc	chr2:51019262-51022102:+	--
MSTRG.111343	32	35	30	32.441	53	25	17	31.3446	1.03498	0.0496018	0.986113	1	up	no	--	linc	chr2:51043367-51045128:-	--
MSTRG.111379	0	0	0	0	6	1	5	3.91747	#NAME?	#NAME?	0.0144464	1	down	yes	--	linc	chr2:52288820-52306329:-	--
MSTRG.111412	127	147	122	132.496	334	303	229	284.907	0.465051	-1.10454	0.000341381	0.237957	down	yes	--	linc	chr2:52317997-52320649:-	--
MSTRG.111432	262	405	481	382.839	321	366	305	325.836	1.17494	0.232592	0.385534	1	up	no	--	linc	chr2:47820061-47837180:+	--
MSTRG.111433	42	98	101	80.5363	81	86	62	75.3319	1.06909	0.0963781	0.810778	1	up	no	--	linc	chr2:47821829-47847818:+	--
MSTRG.111435	213	488	500	401.366	389	361	263	333.346	1.20405	0.267897	0.361808	1	up	no	--	linc	chr2:47848800-47863093:+	--
MSTRG.111436	5	34	28	22.4772	42	32	16	29.7129	0.756481	-0.402625	0.613709	1	down	no	--	linc	chr2:47865721-47873210:+	--
MSTRG.111439	42	65	68	58.4431	39	65	51	50.8835	1.14857	0.199836	0.666413	1	up	no	--	linc	chr2:47887623-47929686:+	--
MSTRG.111441	28	51	51	43.446	57	55	38	49.3757	0.879907	-0.184578	0.723674	1	down	no	--	linc	chr2:47931172-47940023:+	--
MSTRG.111444	8	16	19	14.3428	14	21	11	15.1587	0.946173	-0.0798243	0.955963	1	down	no	--	linc	chr2:47962419-47963712:+	--
MSTRG.111445	2	3	0	1.69967	0	8	0	2.67016	0.636543	-0.65167	0.622611	1	down	no	--	linc	chr2:47986374-47987050:+	--
MSTRG.111449	0	6	6	4.01693	0	2	15	5.44675	0.737491	-0.439304	0.656527	1	down	no	--	linc	chr2:48011860-48012816:+	--
MSTRG.111451	0	0	4	1.29764	0	0	2	0.637229	2.03638	1.02601	0.756972	1	up	no	--	linc	chr2:48015653-48015976:-	--
MSTRG.111452	0	6	1	2.39488	6	9	1	5.31318	0.450744	-1.14962	0.545116	1	down	no	--	linc	chr2:48016924-48017343:+	--
MSTRG.111463	606	943	962	838.816	731	697	790	726.869	1.15401	0.206659	0.368215	1	up	no	--	linc	chr2:48054061-48075667:+	--
MSTRG.111469	280	454	429	388.859	349	304	344	326.858	1.18969	0.250582	0.347658	1	up	no	--	linc	chr2:48086400-48100531:+	--
MSTRG.111474	302	627	485	474.033	391	348	357	359.62	1.31815	0.398513	0.153295	1	up	no	--	linc	chr2:48137808-48154816:+	--
MSTRG.111482	28	29	23	26.7708	16	20	24	19.6305	1.36374	0.447564	0.466276	1	up	no	--	linc	chr2:48157992-48159397:+	--
MSTRG.111484	11	17	11	13.0892	23	11	15	16.0814	0.813935	-0.297015	0.688927	1	down	no	--	linc	chr2:48160486-48162308:+	--
MSTRG.111494	56	83	58	66.0615	50	57	60	54.7304	1.20704	0.271469	0.555122	1	up	no	--	linc	chr2:48189281-48191795:+	--
MSTRG.111496	0	2	4	1.9878	7	0	2	2.95963	0.671636	-0.574249	0.72921	1	down	no	--	linc	chr2:48190803-48191473:-	--
MSTRG.111503	24	56	45	41.8961	41	18	36	31.0806	1.34798	0.430799	0.417915	1	up	no	--	linc	chr2:48203950-48240004:-	--
MSTRG.111504	45	62	58	55.1605	45	50	53	48.5048	1.13722	0.185507	0.701181	1	up	no	--	linc	chr2:48219411-48222875:+	--
MSTRG.111505	1	26	26	17.7389	12	2	13	8.79079	2.0179	1.01285	0.240002	1	up	no	--	linc	chr2:48229035-48230230:+	--
MSTRG.111507	2	14	11	9.06404	1	4	6	3.57854	2.53289	1.34078	0.174801	1	up	no	--	linc	chr2:48272465-48273570:+	--
MSTRG.111509	111	183	202	165.556	162	170	133	152.864	1.08303	0.115077	0.719258	1	up	no	--	linc	chr2:48301244-48309893:+	--
MSTRG.111514	18	37	19	24.9116	20	24	20	21.0182	1.18524	0.245179	0.708646	1	up	no	--	linc	chr2:48325354-48326446:+	--
MSTRG.111523	0	2	0	0.690157	1	0	2	0.969001	0.712236	-0.489572	1	1	down	no	--	linc	chr2:52769299-52773676:+	--
MSTRG.111556	27	18	65	36.2679	42	28	97	54.1856	0.669328	-0.579214	0.465506	1	down	no	--	linc	chr2:53038193-53048629:-	--
MSTRG.111563	44	34	60	45.8149	44	64	35	47.1108	0.972492	-0.0402411	0.978166	1	down	no	--	linc	chr2:52609217-52614582:+	--
MSTRG.111565	927	930	952	937.728	1133	863	798	918.196	1.02127	0.0303672	0.89333	1	up	no	--	linc	chr2:52660963-52682027:-	--
MSTRG.11157	0	0	2	0.648819	8	1	1	3.30656	0.196222	-2.34944	0.307575	1	down	no	--	antisense	chr1:100835880-100880154:+	--
MSTRG.111585	4	13	6	7.76135	2	1	2	1.63454	4.74833	2.24742	0.0513029	1	up	no	--	antisense	chr2:52729927-52741696:+	--
MSTRG.111589	106	134	87	109.679	41	104	87	76.0342	1.4425	0.528571	0.263168	1	up	no	--	linc	chr2:53117363-53131177:+	--
MSTRG.111590	4	3	2	3.01293	1	2	2	1.63654	1.84103	0.880517	0.602663	1	up	no	--	linc	chr2:53121641-53129481:-	--
MSTRG.111605	349	257	316	307.143	304	338	384	336.021	0.914059	-0.129641	0.629724	1	down	no	--	linc	chr2:52500523-52504905:+	--
MSTRG.111623	4	1	4	2.97159	5	3	0	2.66017	1.11707	0.159716	0.984072	1	up	no	--	antisense	chr2:53064383-53069600:-	--
MSTRG.111626	117	101	84	100.973	102	106	85	96.3026	1.0485	0.0683215	0.860375	1	up	no	--	antisense	chr2:53077742-53085952:-	--
MSTRG.111663	10	5	4	6.34522	6	1	5	3.91747	1.61972	0.695745	0.535914	1	up	no	--	linc	chr2:54520251-54529164:-	--
MSTRG.11169	0	0	7	2.27087	3	4	8	4.87931	0.465407	-1.10343	0.681034	1	down	no	--	linc	chr1:103422723-103423485:+	--
MSTRG.111719	4	1	5	3.296	0	2	1	0.986155	3.34228	1.74083	0.269596	1	up	no	--	linc	chr2:54535626-54623447:-	--
MSTRG.111727	109	142	124	125.44	176	98	174	146.54	0.856009	-0.224302	0.516736	1	down	no	--	linc	chr2:54584853-54712718:-	--
MSTRG.11173	8	30	10	16.2542	8	18	31	18.5391	0.876753	-0.189757	0.854488	1	down	no	--	antisense	chr1:103463503-103506858:+	--
MSTRG.111731	1	17	10	9.44265	10	3	3	5.27488	1.79012	0.840055	0.399144	1	up	no	--	linc	chr2:54636550-54642644:-	--
MSTRG.111733	45	157	76	93.7823	51	70	71	62.9059	1.49083	0.57612	0.218542	1	up	no	--	linc	chr2:54656430-54660881:-	--
MSTRG.111734	458	907	712	696.122	584	305	428	431.922	1.61169	0.68857	0.0827178	1	up	no	--	linc	chr2:54657603-54712593:+	--
MSTRG.111735	14	37	40	30.3954	25	8	20	17.3368	1.75323	0.810017	0.176036	1	up	no	--	linc	chr2:54671433-54673787:+	--
MSTRG.111736	0	4	0	1.38031	0	9	3	3.95977	0.348584	-1.52042	0.558832	1	down	no	--	linc	chr2:54681739-54682367:-	--
MSTRG.111754	2	0	6	2.61089	3	5	0	2.66417	0.980004	-0.0291406	1	1	down	no	--	linc	chr2:55773917-55859855:+	--
MSTRG.111756	0	6	0	2.07047	2	0	1	0.982159	2.10808	1.07593	0.550714	1	up	no	--	linc	chr2:55833158-55955017:-	--
MSTRG.111758	9	14	3	8.7943	3	3	0	1.99663	4.40458	2.139	0.0461685	1	up	yes	--	linc	chr2:55875046-55949657:+	--
MSTRG.111781	1	2	1	1.34679	0	0	0	0	Inf	Inf	0.195738	1	up	no	--	linc	chr2:56566024-56578141:-	--
MSTRG.111811	0	1	5	1.96713	1	1	0	0.665542	2.95567	1.56349	0.43945	1	up	no	--	linc	chr2:56395636-56397921:+	--
MSTRG.111817	0	2	2	1.33898	5	0	0	1.65886	0.807166	-0.309062	0.858761	1	down	no	--	linc	chr2:56818269-56820036:+	--
MSTRG.111845	3	6	0	3.06713	1	1	2	1.30277	2.35431	1.2353	0.465588	1	up	no	--	linc	chr2:57413153-57419170:-	--
MSTRG.112004	36	19	8	21.1116	19	16	21	18.3349	1.15145	0.203447	0.762973	1	up	no	--	linc	chr2:58179545-58261398:+	--
MSTRG.112006	22	8	20	16.5576	5	6	20	10.0338	1.65019	0.722633	0.427459	1	up	no	--	linc	chr2:58185496-58186514:+	--
MSTRG.112007	35	83	72	63.6267	73	43	80	64.0606	0.993226	-0.00980636	0.99125	1	down	no	--	linc	chr2:58186674-58191174:+	--
MSTRG.112008	0	0	4	1.29764	1	0	0	0.331772	3.91123	1.96762	0.440797	1	up	no	--	linc	chr2:58188434-58190539:-	--
MSTRG.112010	7	0	3	3.29876	8	0	0	2.65418	1.24286	0.313658	1	1	up	no	--	linc	chr2:58198742-58221932:-	--
MSTRG.112011	4	0	0	1.32887	1	14	1	5.32317	0.24964	-2.00208	0.416911	1	down	no	--	linc	chr2:58217327-58224647:-	--
MSTRG.112012	0	0	1	0.32441	1	4	1	1.98547	0.163392	-2.61359	0.262278	1	down	no	--	linc	chr2:58234043-58234564:+	--
MSTRG.112013	4	0	3	2.3021	1	1	2	1.30277	1.76708	0.821369	0.682305	1	up	no	--	linc	chr2:58246832-58262751:+	--
MSTRG.112026	7	2	12	6.9086	3	14	15	10.4473	0.66128	-0.596666	0.513349	1	down	no	--	linc	chr2:59727597-59729111:-	--
MSTRG.112062	94	107	96	99.2953	172	242	136	181.169	0.548082	-0.867537	0.0181244	1	down	yes	--	linc	chr2:59771713-59805462:-	--
MSTRG.112063	3	29	11	14.5724	31	27	23	26.6249	0.547325	-0.869531	0.341519	1	down	no	--	linc	chr2:59766220-59767531:-	--
MSTRG.112064	2	11	4	5.75794	4	10	3	5.62063	1.02443	0.0348204	1	1	up	no	--	linc	chr2:59767723-59768304:-	--
MSTRG.112069	39	42	32	37.8309	44	38	36	38.7514	0.976248	-0.0346805	0.965761	1	down	no	--	linc	chr2:59846995-59861568:-	--
MSTRG.112073	30	39	19	29.5884	16	61	40	38.4129	0.770273	-0.376559	0.503838	1	down	no	--	linc	chr2:59871244-59873605:+	--
MSTRG.112096	2	2	7	3.62546	4	3	1	2.64701	1.36964	0.453799	0.76981	1	up	no	--	linc	chr2:60802972-60827912:+	--
MSTRG.11210	15	15	17	15.6744	22	8	13	14.1111	1.11078	0.151578	0.851542	1	up	no	--	antisense	chr1:103782082-103784953:-	--
MSTRG.112125	41	35	43	39.6483	4	2	0	1.99463	19.8775	4.31307	1.99832e-05	0.0260265	up	yes	--	antisense	chr2:60066524-60075246:+	--
MSTRG.11213	176	148	197	173.451	182	180	184	179.086	0.968532	-0.0461277	0.904138	1	down	no	--	linc	chr1:103795315-103797952:+	--
MSTRG.112144	9	1	1	3.65945	7	3	7	5.55402	0.658884	-0.601903	0.770705	1	down	no	--	linc	chr2:61243980-61249210:+	--
MSTRG.112148	1	0	1	0.656628	0	0	1	0.318614	2.06089	1.04327	0.996295	1	up	no	--	linc	chr2:61259816-61260262:-	--
MSTRG.112154	33	17	2	17.4784	14	21	22	18.6635	0.9365	-0.094649	0.99558	1	down	no	--	linc	chr2:61237719-61239449:+	--
MSTRG.11216	115	71	95	93.5246	106	131	105	112.346	0.832468	-0.264534	0.503922	1	down	no	--	antisense	chr1:103807552-103809030:+	--
MSTRG.112233	29	19	36	27.8696	27	18	23	22.2938	1.2501	0.322046	0.579292	1	up	no	--	antisense	chr2:61761874-61798347:+	--
MSTRG.112279	50	58	50	52.846	66	34	28	42.1663	1.25327	0.325701	0.564887	1	up	no	--	linc	chr2:62640275-62640584:+	--
MSTRG.112287	7	6	2	5.04482	2	6	1	2.98478	1.69018	0.757179	0.542366	1	up	no	--	linc	chr2:62855860-62928914:-	--
MSTRG.112304	13	13	36	20.4836	27	22	17	21.7172	0.943196	-0.0843706	0.973344	1	down	no	--	linc	chr2:58700376-58702226:+	--
MSTRG.112305	8	6	15	9.59436	17	2	5	7.90074	1.21436	0.2802	0.869865	1	up	no	--	linc	chr2:58739725-58740306:+	--
MSTRG.112306	9	12	21	13.9435	21	3	10	11.1547	1.25002	0.321946	0.765912	1	up	no	--	linc	chr2:58748569-58750830:+	--
MSTRG.112308	0	8	5	4.38268	0	2	2	1.30477	3.35897	1.74802	0.22041	1	up	no	--	linc	chr2:58779614-58780026:+	--
MSTRG.112309	0	1	1	0.669488	2	0	5	2.25662	0.296678	-1.75303	0.358946	1	down	no	--	linc	chr2:58782242-58782657:+	--
MSTRG.112315	3	12	11	8.70611	28	12	3	14.2507	0.610924	-0.710934	0.389785	1	down	no	--	linc	chr2:59251506-59256781:-	--
MSTRG.112327	6	8	2	5.40276	9	3	9	6.85479	0.788173	-0.343416	0.74926	1	down	no	--	antisense	chr2:59098751-59152178:+	--
MSTRG.112334	189	94	132	138.049	169	96	93	117.743	1.17246	0.229542	0.58199	1	up	no	--	linc	chr2:59260964-59262552:-	--
MSTRG.112338	7	13	13	11.0289	13	3	10	8.50049	1.29744	0.375668	0.672979	1	up	no	--	linc	chr2:59381079-59382343:+	--
MSTRG.112339	2	1	0	1.00952	1	8	2	3.63916	0.277403	-1.84994	0.23369	1	down	no	--	linc	chr2:59391315-59392062:+	--
MSTRG.112370	10	8	10	9.32691	11	8	4	7.59411	1.22818	0.296518	0.750865	1	up	no	--	antisense	chr2:59639874-59697356:-	--
MSTRG.112378	10	6	9	8.31234	10	6	8	7.86926	1.05631	0.0790278	0.973112	1	up	no	--	antisense	chr2:63093114-63162421:+	--
MSTRG.112396	0	0	0	0	3	5	1	2.98278	#NAME?	#NAME?	0.0353233	1	down	yes	--	linc	chr2:63066937-63067437:+	--
MSTRG.112398	0	8	0	2.76063	0	0	0	0	Inf	Inf	0.0491643	1	up	yes	--	linc	chr2:63186974-63187393:-	--
MSTRG.112484	8	16	20	14.6672	5	4	2	3.63117	4.03925	2.01409	0.0184666	1	up	yes	--	linc	chr2:64152488-64153049:+	--
MSTRG.112486	19	40	35	31.4696	23	20	26	22.5901	1.39307	0.478268	0.410176	1	up	no	--	linc	chr2:64186978-64189428:-	--
MSTRG.112488	3	10	6	6.3939	2	3	6	3.57654	1.78773	0.838131	0.462417	1	up	no	--	linc	chr2:64193808-64194117:-	--
MSTRG.112489	10	14	15	13.0194	20	16	14	16.4364	0.792111	-0.336225	0.655815	1	down	no	--	linc	chr2:64207990-64209097:-	--
MSTRG.112510	575	500	692	588.056	489	649	730	611.442	0.961754	-0.0562608	0.809696	1	down	no	--	linc	chr2:63745144-64023300:+	--
MSTRG.112535	15	16	28	19.588	12	41	7	19.8961	0.984513	-0.0225183	1	1	down	no	--	antisense	chr2:63863429-63866126:+	--
MSTRG.112537	6	4	27	12.1327	11	11	20	13.6933	0.886034	-0.174566	0.962302	1	down	no	--	antisense	chr2:63876592-63877943:+	--
MSTRG.112546	0	3	6	2.98169	2	6	0	2.66617	1.11835	0.161366	1	1	up	no	--	linc	chr2:63995434-64005812:-	--
MSTRG.11258	51	56	59	55.4077	67	50	82	65.0436	0.851855	-0.231321	0.607736	1	down	no	--	antisense	chr1:103914490-103920250:-	--
MSTRG.112617	1392	1177	1656	1405.83	1343	1329	1432	1345.41	1.04491	0.0633783	0.726169	1	up	no	--	linc	chr2:63470203-63729721:-	--
MSTRG.112627	1	0	0	0.332218	2	0	1	0.982159	0.338253	-1.56382	0.689418	1	down	no	--	linc	chr2:63469705-63472567:-	--
MSTRG.112628	30	89	91	70.1998	47	55	34	44.7835	1.56754	0.648499	0.174243	1	up	no	--	linc	chr2:63481008-63485943:-	--
MSTRG.112629	12	27	30	23.036	20	8	16	14.4034	1.59934	0.67748	0.294569	1	up	no	--	linc	chr2:63486000-63487339:-	--
MSTRG.112631	40	26	45	36.8592	15	20	22	18.6615	1.97515	0.98196	0.0799812	1	up	no	--	linc	chr2:63545487-63548863:-	--
MSTRG.112632	64	46	116	74.7671	46	69	54	55.4968	1.34723	0.429998	0.334044	1	up	no	--	linc	chr2:63554047-63574166:-	--
MSTRG.112633	58	57	114	75.9208	67	64	56	61.4324	1.23584	0.305496	0.469898	1	up	no	--	linc	chr2:63568377-63580880:-	--
MSTRG.112634	288	251	311	283.185	257	268	157	224.738	1.26007	0.333499	0.287662	1	up	no	--	linc	chr2:63612993-63638738:-	--
MSTRG.112637	361	263	327	316.769	296	228	230	247.585	1.27943	0.355502	0.186095	1	up	no	--	linc	chr2:63659971-63669133:-	--
MSTRG.112640	148	68	130	114.807	102	134	75	102.462	1.12048	0.16412	0.639538	1	up	no	--	linc	chr2:63678182-63688809:-	--
MSTRG.112644	146	109	143	132.508	115	125	88	107.913	1.22791	0.29621	0.396772	1	up	no	--	linc	chr2:63702184-63710261:-	--
MSTRG.112648	37	30	13	26.8618	49	57	28	44.2029	0.607692	-0.718588	0.1874	1	down	no	--	linc	chr2:63723369-63726233:-	--
MSTRG.112673	1	0	0	0.332218	7	3	0	3.32372	0.0999539	-3.32259	0.0875122	1	down	no	--	linc	chr2:65707817-65709216:+	--
MSTRG.112691	7	3	1	3.68518	0	0	1	0.318614	11.5663	3.53185	0.0619932	1	up	no	--	linc	chr2:66409374-66411962:+	--
MSTRG.112717	8	12	5	8.42074	21	13	8	13.8551	0.60777	-0.718403	0.359875	1	down	no	--	linc	chr2:66772319-66773184:-	--
MSTRG.11273	288	504	385	394.496	439	480	490	461.979	0.853927	-0.227815	0.420294	1	down	no	--	linc	chr1:103988144-103994937:-	--
MSTRG.112739	0	0	0	0	0	4	0	1.33508	#NAME?	#NAME?	0.187838	1	down	no	--	linc	chr2:64640918-64663302:+	--
MSTRG.112740	1274	1941	2850	2017.61	2076	2369	1096	1828.66	1.10333	0.14186	0.72909	1	up	no	--	linc	chr2:64641018-65007328:+	--
MSTRG.112741	9	5	12	8.60827	21	25	0	15.3115	0.562211	-0.830817	0.324029	1	down	no	--	linc	chr2:64665694-64671758:+	--
MSTRG.112746	314	657	952	639.871	590	758	370	566.631	1.12926	0.175373	0.67201	1	up	no	--	linc	chr2:64770632-64783700:+	--
MSTRG.112747	420	652	905	658.114	768	789	432	655.787	1.00355	0.0051095	0.961036	1	up	no	--	linc	chr2:64831258-64842657:+	--
MSTRG.112749	336	505	707	515.248	524	586	228	442.082	1.1655	0.220952	0.631255	1	up	no	--	linc	chr2:64870344-64888069:+	--
MSTRG.112750	131	278	336	248.454	234	322	146	231.626	1.07265	0.10118	0.815177	1	up	no	--	linc	chr2:64891453-64919332:+	--
MSTRG.112753	105	169	280	184.036	215	201	109	173.148	1.06288	0.0879835	0.804913	1	up	no	--	linc	chr2:64938214-64942685:+	--
MSTRG.112754	1	9	4	4.73557	1	0	5	1.92484	2.46023	1.2988	0.479055	1	up	no	--	linc	chr2:64942794-65017304:-	--
MSTRG.112755	6472	8027	7516	7358.33	6961	7218	6438	6769.86	1.08692	0.120252	0.498787	1	up	no	--	linc	chr2:64943345-65244617:+	--
MSTRG.112756	598	928	1469	995.457	1082	1275	665	996.413	0.999041	-0.00138427	0.958197	1	down	no	--	linc	chr2:64943542-64969398:+	--
MSTRG.112758	26	52	79	52.2101	47	71	21	45.9819	1.13545	0.183264	0.772754	1	up	no	--	linc	chr2:64991407-64993840:+	--
MSTRG.112760	5	0	0	1.66109	2	5	4	3.60685	0.460538	-1.11861	0.713306	1	down	no	--	linc	chr2:65007030-65023634:-	--
MSTRG.112764	1132	1469	1329	1314.13	1379	1362	1026	1239.01	1.06063	0.0849261	0.682654	1	up	no	--	linc	chr2:65079684-65084831:+	--
MSTRG.112766	7747	9060	8066	8316.8	8257	7899	6809	7545.34	1.10224	0.140443	0.431456	1	up	no	--	linc	chr2:65141704-65167693:+	--
MSTRG.112770	1014	1336	1180	1180.7	1225	1208	992	1125.68	1.04887	0.0688424	0.72301	1	up	no	--	linc	chr2:65206834-65211931:+	--
MSTRG.112771	188	262	189	214.181	190	223	158	187.809	1.14042	0.189569	0.535744	1	up	no	--	linc	chr2:65212065-65212995:+	--
MSTRG.112774	1872	2262	2061	2071.09	1915	1989	1816	1877.82	1.10292	0.141334	0.443136	1	up	no	--	linc	chr2:65266160-65286823:+	--
MSTRG.112837	12	8	20	13.2354	23	4	18	14.7009	0.900315	-0.151498	0.862478	1	down	no	--	linc	chr2:67517038-67537522:+	--
MSTRG.112853	612	815	734	722.673	697	717	555	647.389	1.11629	0.15871	0.457075	1	up	no	--	linc	chr2:66999353-67025978:-	--
MSTRG.112868	4	1	4	2.97159	0	1	0	0.33377	8.90311	3.15431	0.107305	1	up	no	--	linc	chr2:67115183-67115736:+	--
MSTRG.112869	4	0	1	1.65328	0	2	0	0.66754	2.47668	1.30841	0.682278	1	up	no	--	linc	chr2:67125821-67126288:+	--
MSTRG.112933	116	202	239	185.777	168	208	132	167.219	1.11098	0.151834	0.630688	1	up	no	--	linc	chr2:68347092-68374043:+	--
MSTRG.112935	14	57	50	40.541	31	53	32	38.1704	1.06211	0.0869277	0.852864	1	up	no	--	linc	chr2:68391889-68393340:+	--
MSTRG.11294	22	17	13	17.3925	24	38	28	29.567	0.588239	-0.765525	0.203819	1	down	no	--	linc	chr1:104057034-104058128:-	--
MSTRG.11296	16	47	52	38.4035	56	40	41	44.9932	0.853539	-0.228471	0.706947	1	down	no	--	antisense	chr1:104063671-104066154:-	--
MSTRG.112990	0	1	0	0.345079	0	1	1	0.652384	0.52895	-0.918797	1	1	down	no	--	linc	chr2:70258281-70258742:-	--
MSTRG.113001	127	139	97	121.625	96	81	86	86.2863	1.40956	0.495241	0.191321	1	up	no	--	linc	chr2:69640409-69708963:+	--
MSTRG.113007	58	70	49	59.3203	61	16	87	53.2979	1.11299	0.154447	0.867666	1	up	no	--	linc	chr2:69673478-69765672:-	--
MSTRG.113009	2	3	3	2.6729	0	0	1	0.318614	8.38915	3.06852	0.142115	1	up	no	--	linc	chr2:69693169-69693463:-	--
MSTRG.113010	2	7	2	3.72881	0	2	4	1.942	1.92009	0.941173	0.542262	1	up	no	--	linc	chr2:69693648-69694056:-	--
MSTRG.113025	1	0	1	0.656628	1	5	0	2.00062	0.328212	-1.6073	0.447506	1	down	no	--	antisense	chr2:69803984-69813289:-	--
MSTRG.113033	25	27	17	23.1376	19	33	43	31.0185	0.745927	-0.422893	0.454781	1	down	no	--	antisense	chr2:70274739-70285628:-	--
MSTRG.113034	42	45	21	36.2943	5	5	47	18.3026	1.98302	0.987697	0.338955	1	up	no	--	antisense	chr2:70277391-70278847:-	--
MSTRG.113039	10	21	20	17.057	25	6	31	20.174	0.845497	-0.242128	0.714529	1	down	no	--	linc	chr2:70291093-70292702:-	--
MSTRG.113040	8	4	6	5.98452	3	8	1	3.98409	1.5021	0.586985	0.636397	1	up	no	--	linc	chr2:70328642-70329746:-	--
MSTRG.113046	193	198	150	181.105	169	160	178	166.186	1.08977	0.124028	0.709763	1	up	no	--	linc	chr2:70393360-70398593:+	--
MSTRG.113047	94	136	102	111.249	47	91	76	70.1811	1.58517	0.664639	0.0923392	1	up	no	--	linc	chr2:70414512-70418996:-	--
MSTRG.11305	517	602	671	597.173	669	537	614	596.819	1.00059	0.000855051	0.994705	1	up	no	--	linc	chr1:104285425-104291765:+	--
MSTRG.113056	285	424	313	342.536	112	171	254	175.161	1.95555	0.967572	0.00982208	1	up	yes	--	linc	chr2:53270224-53284673:+	--
MSTRG.113059	36	46	55	45.676	29	48	52	42.2103	1.08211	0.113842	0.828742	1	up	no	--	linc	chr2:53326186-53336146:+	--
MSTRG.113060	28	8	15	16.9289	2	33	24	19.3247	0.876023	-0.190959	0.797678	1	down	no	--	linc	chr2:53339014-53340937:+	--
MSTRG.113066	4	7	2	4.39324	5	2	4	3.60086	1.22005	0.286946	0.88844	1	up	no	--	linc	chr2:53364280-53583030:-	--
MSTRG.11307	19	56	47	40.8838	41	56	33	42.8081	0.955049	-0.0663528	0.938957	1	down	no	--	antisense	chr1:104314868-104316756:-	--
MSTRG.11308	76	91	93	86.8209	104	130	184	136.519	0.63596	-0.652993	0.0769186	1	down	no	--	antisense	chr1:104322725-104327367:-	--
MSTRG.113081	1	0	2	0.981038	1	0	0	0.331772	2.95696	1.56412	0.681027	1	up	no	--	linc	chr2:53399992-53400290:+	--
MSTRG.113097	12	5	17	11.227	8	22	9	12.8646	0.8727	-0.196443	0.850977	1	down	no	--	linc	chr2:53463787-53489524:-	--
MSTRG.1131	7	11	10	9.36549	24	11	9	14.5015	0.645828	-0.630779	0.417803	1	down	no	--	linc	chr1:8110256-8117566:-	--
MSTRG.113103	18	2	15	11.5362	13	21	1	11.6408	0.991015	-0.0130212	1	1	down	no	--	linc	chr2:53480549-53482621:-	--
MSTRG.113110	3	4	0	2.37697	0	1	0	0.33377	7.12158	2.8322	0.189627	1	up	no	--	linc	chr2:53529176-53529650:-	--
MSTRG.113113	7	4	7	5.97671	11	2	1	4.63565	1.28929	0.366581	0.884564	1	up	no	--	linc	chr2:53537469-53538087:-	--
MSTRG.113136	0	0	4	1.29764	0	0	0	0	Inf	Inf	0.189535	1	up	no	--	linc	chr2:53744870-53745361:-	--
MSTRG.113140	22	12	13	15.6671	20	0	6	8.54713	1.83302	0.874224	0.484176	1	up	no	--	linc	chr2:53757265-53758815:-	--
MSTRG.113162	25	2	10	12.2397	6	1	2	2.96163	4.13276	2.04711	0.0554374	1	up	no	--	linc	chr2:54001220-54003004:-	--
MSTRG.113164	106	34	100	79.3888	37	15	17	22.6986	3.49752	1.80633	0.0040289	1	up	yes	--	linc	chr2:54049052-54055299:-	--
MSTRG.113167	34	25	55	37.7649	21	8	12	13.4607	2.80556	1.48829	0.0103336	1	up	yes	--	linc	chr2:54066867-54069913:-	--
MSTRG.113168	57	29	68	51.0036	21	15	14	16.4344	3.10347	1.63388	0.00226288	0.818835	up	yes	--	linc	chr2:54089542-54092912:-	--
MSTRG.113171	21	18	32	23.5691	2	8	15	8.11292	2.90513	1.5386	0.066576	1	up	no	--	linc	chr2:54134088-54135799:-	--
MSTRG.113175	127	80	68	91.8579	69	36	25	42.8734	2.14254	1.09932	0.0475507	1	up	yes	--	linc	chr2:54185349-54190190:-	--
MSTRG.113176	102	55	112	89.1995	33	16	33	26.8031	3.32796	1.73464	0.000153051	0.139045	up	yes	--	linc	chr2:54195897-54200817:-	--
MSTRG.113178	22	6	29	18.7872	16	5	6	8.88889	2.11355	1.07967	0.174759	1	up	no	--	linc	chr2:54207539-54209570:-	--
MSTRG.113179	17	6	14	12.2599	6	0	3	2.94648	4.16088	2.05689	0.0675802	1	up	no	--	linc	chr2:54209636-54210289:-	--
MSTRG.113180	12	8	9	9.66694	5	3	2	3.2974	2.93168	1.55173	0.106345	1	up	no	--	linc	chr2:54216113-54220713:-	--
MSTRG.113181	81	23	101	67.6119	46	12	35	30.4183	2.22274	1.15234	0.0884359	1	up	no	--	linc	chr2:54238580-54243107:-	--
MSTRG.113187	0	0	5	1.62205	0	0	0	0	Inf	Inf	0.134261	1	up	no	--	linc	chr2:54255994-54258071:+	--
MSTRG.113188	30	7	25	20.4923	9	2	3	4.60933	4.44584	2.15246	0.0168826	1	up	yes	--	linc	chr2:54259445-54261023:-	--
MSTRG.113190	72	19	60	49.9408	32	20	10	20.4783	2.43872	1.28613	0.0458902	1	up	yes	--	linc	chr2:54292128-54294042:-	--
MSTRG.113193	291	102	223	204.217	74	67	42	60.2955	3.38693	1.75998	4.66116e-06	0.00829278	up	yes	--	linc	chr2:54325738-54333643:-	--
MSTRG.113229	0	0	0	0	0	4	0	1.33508	#NAME?	#NAME?	0.187838	1	down	no	--	linc	chr2:71376522-71376807:+	--
MSTRG.11326	131	92	146	122.632	144	128	132	132.555	0.925139	-0.112258	0.77578	1	down	no	--	linc	chr1:104674416-104676392:-	--
MSTRG.113264	219	142	274	210.645	186	278	240	230.965	0.912022	-0.13286	0.699204	1	down	no	--	linc	chr2:70660107-70689699:+	--
MSTRG.113268	291	119	236	214.301	139	267	156	184.937	1.15878	0.212604	0.627393	1	up	no	--	linc	chr2:65720580-65732931:-	--
MSTRG.113273	55	29	23	35.7407	23	57	45	40.9933	0.871867	-0.19782	0.735566	1	down	no	--	linc	chr2:65728189-65729262:+	--
MSTRG.113274	4	3	7	4.63498	2	3	2	2.30208	2.01338	1.00962	0.427647	1	up	no	--	linc	chr2:65772173-65780269:+	--
MSTRG.11328	61	69	81	70.3529	76	59	66	65.9357	1.06699	0.0935515	0.829961	1	up	no	--	linc	chr1:104682429-104711125:+	--
MSTRG.113323	41	72	132	81.2887	65	54	54	56.794	1.43129	0.517317	0.260915	1	up	no	--	linc	chr2:66167102-66173755:-	--
MSTRG.113324	5	12	3	6.77527	4	8	1	4.31586	1.56985	0.650628	0.561121	1	up	no	--	linc	chr2:66173843-66219845:-	--
MSTRG.113332	4	0	0	1.32887	3	6	0	2.99794	0.443263	-1.17377	0.727046	1	down	no	--	antisense	chr2:66240636-66283379:+	--
MSTRG.113334	105	160	257	173.469	161	142	99	132.353	1.31065	0.39028	0.271669	1	up	no	--	linc	chr2:66247255-66256487:-	--
MSTRG.113352	6	1	6	4.28485	6	4	0	3.32571	1.2884	0.36558	0.801223	1	up	no	--	linc	chr2:72976939-72978353:-	--
MSTRG.11338	127	149	89	122.481	188	97	105	128.203	0.955364	-0.0658771	0.846248	1	down	no	--	linc	chr1:104737008-104740011:+	--
MSTRG.11339	151	318	155	210.184	290	143	220	214.038	0.981991	-0.0262189	0.973966	1	down	no	--	linc	chr1:104740411-104747194:+	--
MSTRG.113397	4	0	2	1.97769	0	14	8	7.2217	0.273854	-1.86852	0.126426	1	down	no	--	linc	chr2:73737079-73737881:+	--
MSTRG.113401	2	7	7	5.35085	4	1	1	1.97947	2.70317	1.43465	0.244647	1	up	no	--	linc	chr2:73777388-73811626:+	--
MSTRG.113429	1	2	5	2.64442	6	1	7	4.5547	0.580592	-0.784404	0.551337	1	down	no	--	linc	chr2:73221741-73222907:+	--
MSTRG.113476	9	23	23	18.3882	26	9	1	11.9486	1.53894	0.621936	0.586563	1	up	no	--	linc	chr2:72663727-72664560:+	--
MSTRG.113480	106	150	94	117.471	95	106	79	92.0685	1.27591	0.35153	0.353589	1	up	no	--	linc	chr2:72634631-72640401:+	--
MSTRG.113504	28	18	15	20.3797	3	24	10	12.1919	1.67157	0.741203	0.437021	1	up	no	--	linc	chr2:73948107-73950068:-	--
MSTRG.113558	0	2	0	0.690157	0	1	0	0.33377	2.06776	1.04807	0.889695	1	up	no	--	linc	chr2:75175993-75216540:+	--
MSTRG.113589	77	63	97	78.7885	119	65	150	108.968	0.723042	-0.467849	0.262085	1	down	no	--	linc	chr2:74050793-74084259:-	--
MSTRG.113609	218	160	161	179.866	150	182	168	164.039	1.09648	0.132883	0.677085	1	up	no	--	linc	chr2:74135035-74140187:-	--
MSTRG.113632	1	0	0	0.332218	5	0	0	1.65886	0.200269	-2.31999	0.328227	1	down	no	--	linc	chr2:78476303-78545501:-	--
MSTRG.113649	0	1	0	0.345079	2	2	0	1.33108	0.259246	-1.9476	0.489408	1	down	no	--	linc	chr2:78140685-78327685:+	--
MSTRG.113666	2	0	0	0.664437	2	2	0	1.33108	0.49917	-1.0024	0.872354	1	down	no	--	linc	chr2:78212254-78224454:-	--
MSTRG.113693	4	4	5	4.33124	2	3	3	2.6207	1.6527	0.724828	0.594428	1	up	no	--	linc	chr2:79112410-79167889:-	--
MSTRG.113701	0	0	2	0.648819	0	2	3	1.62338	0.399671	-1.32312	0.700207	1	down	no	--	linc	chr2:79297496-79318530:-	--
MSTRG.113723	0	0	0	0	0	6	0	2.00262	#NAME?	#NAME?	0.095164	1	down	no	--	linc	chr2:79896634-79896977:-	--
MSTRG.113732	7	3	1	3.68518	0	3	4	2.27577	1.61931	0.69538	0.657139	1	up	no	--	linc	chr2:79985789-79986204:+	--
MSTRG.113743	1	1	4	1.97494	1	1	1	0.984157	2.00673	1.00485	0.640641	1	up	no	--	linc	chr2:80063161-80100104:-	--
MSTRG.113761	0	0	0	0	2	0	0	0.663544	#NAME?	#NAME?	0.450567	1	down	no	--	linc	chr2:80293311-80340884:-	--
MSTRG.11377	0	0	0	0	2	0	0	0.663544	#NAME?	#NAME?	0.450567	1	down	no	--	linc	chr1:104977217-104977618:+	--
MSTRG.113784	0	0	0	0	0	0	1	0.318614	#NAME?	#NAME?	1	1	down	no	--	linc	chr2:80686763-80687092:-	--
MSTRG.113796	2	4	13	6.26208	17	14	15	15.0921	0.414923	-1.26908	0.208166	1	down	no	--	linc	chr2:80994798-80996123:-	--
MSTRG.11381	2	9	15	8.63629	10	5	2	5.6238	1.53567	0.618866	0.505801	1	up	no	--	linc	chr1:104978819-104988051:+	--
MSTRG.113833	14	1	2	5.64496	14	19	24	18.6332	0.302952	-1.72284	0.162147	1	down	no	--	linc	chr2:81786623-81814163:-	--
MSTRG.113879	7	1	3	3.64384	1	16	9	8.53962	0.426698	-1.22871	0.244401	1	down	no	--	linc	chr2:82100013-82100966:-	--
MSTRG.113881	996	990	985	992.061	1028	959	793	913.809	1.08563	0.118537	0.54792	1	up	no	--	linc	chr2:72069820-72077752:-	--
MSTRG.113923	164	129	167	153.175	177	90	95	119.031	1.28685	0.363843	0.392242	1	up	no	--	antisense	chr2:72204843-72285656:-	--
MSTRG.113925	2	2	2	2.00341	3	3	3	2.95247	0.678555	-0.559462	0.764116	1	down	no	--	linc	chr2:72217388-72231203:-	--
MSTRG.113950	89	200	164	151.786	127	94	126	113.655	1.3355	0.417383	0.270547	1	up	no	--	antisense	chr2:72351646-72361761:-	--
MSTRG.113970	2901	2235	2631	2588.54	2659	2774	2860	2719.3	0.951914	-0.0710963	0.70169	1	down	no	--	linc	chr2:82682671-82687599:-	--
MSTRG.113979	7	13	17	12.3265	13	28	7	15.8889	0.775794	-0.366255	0.643873	1	down	no	--	linc	chr2:82952535-82974732:-	--
MSTRG.113994	7	0	0	2.32553	4	0	0	1.32709	1.75235	0.809294	0.782967	1	up	no	--	linc	chr2:83005727-83006075:-	--
MSTRG.113995	38	38	18	31.5767	41	4	13	19.0797	1.65499	0.726818	0.450397	1	up	no	--	linc	chr2:83006531-83094407:-	--
MSTRG.114006	85	153	81	107.313	121	147	81	115.016	0.933022	-0.100018	0.841076	1	down	no	--	linc	chr2:82114175-82120742:-	--
MSTRG.114007	93	99	97	96.5268	110	132	96	111.14	0.868519	-0.203371	0.605655	1	down	no	--	linc	chr2:82548387-82612193:-	--
MSTRG.114020	2133	1970	1845	1986.96	1964	1754	1991	1871.39	1.06176	0.0864511	0.645372	1	up	no	--	linc	chr2:82387341-82453069:+	--
MSTRG.114022	105	192	89	130.011	157	66	139	118.404	1.09802	0.134905	0.803873	1	up	no	--	linc	chr2:82454262-82460796:+	--
MSTRG.114035	51	88	73	70.992	60	42	39	46.3506	1.53163	0.615067	0.169715	1	up	no	--	linc	chr2:82533894-82536695:-	--
MSTRG.114036	9	21	11	13.8051	16	12	11	12.8184	1.07698	0.106993	0.925649	1	up	no	--	linc	chr2:82556403-82557293:-	--
MSTRG.114039	21	24	39	27.9105	40	36	40	38.0312	0.733883	-0.446377	0.420117	1	down	no	--	linc	chr2:82583561-82594899:-	--
MSTRG.114054	2	0	3	1.63767	3	0	3	1.95116	0.83933	-0.252691	1	1	down	no	--	linc	chr2:83825178-83865750:+	--
MSTRG.114057	1	1	6	2.62375	1	4	2	2.30408	1.13874	0.187441	0.96735	1	up	no	--	linc	chr2:83866964-83893673:+	--
MSTRG.114058	3	4	1	2.70138	16	5	3	7.93305	0.340522	-1.55418	0.15172	1	down	no	--	linc	chr2:83893679-83917703:+	--
MSTRG.114064	1	0	2	0.981038	4	1	2	2.29809	0.426893	-1.22805	0.532757	1	down	no	--	linc	chr2:83936372-83940449:+	--
MSTRG.114165	243	376	391	337.323	399	244	236	289.01	1.16717	0.223011	0.513148	1	up	no	--	linc	chr2:81189344-81195615:-	--
MSTRG.114170	1	0	0	0.332218	6	0	1	2.30925	0.143864	-2.79722	0.19844	1	down	no	--	linc	chr2:81302028-81312122:+	--
MSTRG.114171	2	0	3	1.63767	0	1	0	0.33377	4.90657	2.29471	0.347667	1	up	no	--	antisense	chr2:81356799-81422189:+	--
MSTRG.114180	26	54	96	58.4152	49	74	101	73.1359	0.798722	-0.324234	0.568554	1	down	no	--	linc	chr2:81556379-81572048:+	--
MSTRG.114181	106	261	191	187.243	231	201	184	202.352	0.925332	-0.111957	0.799287	1	down	no	--	antisense	chr2:81558506-81564913:+	--
MSTRG.114195	15	28	31	24.7022	17	16	27	19.583	1.26141	0.335034	0.598894	1	up	no	--	linc	chr2:85663296-85672215:-	--
MSTRG.114208	111	86	107	101.265	59	66	107	75.6951	1.3378	0.419861	0.293674	1	up	no	--	antisense	chr2:84981719-84991860:-	--
MSTRG.114214	529	734	593	621.406	616	504	438	512.145	1.21334	0.278985	0.22642	1	up	no	--	linc	chr2:85423334-85439530:+	--
MSTRG.114221	0	0	1	0.32441	0	0	0	0	Inf	Inf	0.991273	1	up	no	--	linc	chr2:85394728-85407158:+	--
MSTRG.114222	27	32	47	35.2597	62	31	65	51.6267	0.682974	-0.550098	0.26895	1	down	no	--	linc	chr2:85419770-85422767:-	--
MSTRG.114225	0	0	2	0.648819	0	0	3	0.955843	0.678793	-0.558957	0.971567	1	down	no	--	linc	chr2:85462746-85463646:-	--
MSTRG.114282	268	191	236	231.505	161	216	180	182.86	1.26602	0.340303	0.251589	1	up	no	--	linc	chr2:87328998-87379455:+	--
MSTRG.114286	9	6	2	5.70926	1	7	0	2.66816	2.13977	1.09746	0.568784	1	up	no	--	linc	chr2:87365431-87366476:+	--
MSTRG.114299	38	35	68	46.7619	50	88	35	57.1119	0.818777	-0.288457	0.595751	1	down	no	--	linc	chr2:84281112-84285425:-	--
MSTRG.114312	21	12	46	26.0404	16	21	6	14.2292	1.83006	0.871894	0.191881	1	up	no	--	linc	chr2:84697525-84700169:-	--
MSTRG.114332	41	73	32	49.1928	53	46	38	45.0447	1.09209	0.12709	0.806955	1	up	no	--	linc	chr2:88145362-88150267:-	--
MSTRG.114347	13	8	9	9.99916	8	13	9	9.86072	1.01404	0.0201136	1	1	up	no	--	linc	chr2:88433730-88445053:-	--
MSTRG.114362	1277	2023	1851	1722.82	1585	1492	1325	1446.01	1.19143	0.252696	0.226643	1	up	no	--	linc	chr2:88487065-88503401:+	--
MSTRG.114399	13	24	32	22.9818	9	2	15	8.4327	2.72532	1.44643	0.0784904	1	up	no	--	linc	chr2:88856624-88860341:-	--
MSTRG.11440	55	91	100	82.1151	61	81	89	75.6302	1.08575	0.118687	0.781669	1	up	no	--	linc	chr1:105052485-105059307:+	--
MSTRG.114403	3	7	6	5.35866	3	0	1	1.31393	4.07835	2.02798	0.133406	1	up	no	--	antisense	chr2:88881065-88900934:+	--
MSTRG.114418	8	2	6	5.29436	9	6	15	9.76778	0.542023	-0.883574	0.335454	1	down	no	--	linc	chr2:88989625-88991593:+	--
MSTRG.114432	0	1	1	0.669488	2	1	4	2.27177	0.294699	-1.76269	0.35876	1	down	no	--	antisense	chr2:75810312-75818686:+	--
MSTRG.114446	723	1127	856	906.792	1040	755	859	870.729	1.04142	0.058548	0.795579	1	up	no	--	linc	chr2:76233299-76255219:+	--
MSTRG.114447	463	796	562	610.818	561	494	368	468.257	1.30445	0.383443	0.19514	1	up	no	--	linc	chr2:76236457-76254334:-	--
MSTRG.114451	9	18	8	11.7967	5	5	15	8.10693	1.45513	0.541152	0.552559	1	up	no	--	linc	chr2:76271769-76275734:+	--
MSTRG.114454	89	115	85	96.8263	100	98	63	85.9594	1.12642	0.171744	0.661248	1	up	no	--	linc	chr2:76280691-76305496:-	--
MSTRG.114469	420	671	604	567.023	486	514	326	436.667	1.29852	0.376872	0.198011	1	up	no	--	linc	chr2:76317900-76332290:-	--
MSTRG.114484	24	111	47	61.5242	52	66	28	48.2022	1.27638	0.352056	0.505417	1	up	no	--	linc	chr2:76364662-76367160:-	--
MSTRG.114488	118	204	172	165.396	151	114	82	114.274	1.44737	0.533433	0.145341	1	up	no	--	linc	chr2:76379667-76385311:-	--
MSTRG.114499	10	19	4	11.1763	15	17	1	10.9693	1.01887	0.0269749	1	1	up	no	--	linc	chr2:76480953-76482023:-	--
MSTRG.114502	12	36	54	33.9276	41	27	14	27.0751	1.25309	0.325494	0.596348	1	up	no	--	linc	chr2:76507603-76509350:-	--
MSTRG.114504	63	51	54	56.0469	47	52	25	40.9147	1.36985	0.454015	0.328906	1	up	no	--	linc	chr2:76512818-76515610:-	--
MSTRG.114505	54	123	75	84.7152	87	84	36	68.371	1.23905	0.309237	0.556513	1	up	no	--	linc	chr2:76526104-76530049:-	--
MSTRG.114508	33	82	58	58.0754	18	56	37	36.4518	1.59321	0.671939	0.269738	1	up	no	--	linc	chr2:76553926-76556294:-	--
MSTRG.114512	87	120	124	110.539	98	106	36	79.3634	1.39282	0.478012	0.334561	1	up	no	--	linc	chr2:76689126-76693478:-	--
MSTRG.114517	12	43	36	30.5038	41	17	9	22.1443	1.3775	0.462053	0.601421	1	up	no	--	linc	chr2:76856012-76857343:-	--
MSTRG.114521	23	25	21	23.0806	39	18	18	24.682	0.935117	-0.096781	0.89698	1	down	no	--	linc	chr2:76909001-76913178:-	--
MSTRG.114524	286	491	347	377.018	312	292	251	280.946	1.34196	0.424342	0.135925	1	up	no	--	linc	chr2:76987043-76995262:-	--
MSTRG.114525	27	48	35	36.888	27	14	15	18.4098	2.00371	1.00267	0.0766848	1	up	no	--	linc	chr2:76995345-76996272:-	--
MSTRG.114527	11	29	26	22.0963	33	28	8	22.843	0.967315	-0.0479426	0.954563	1	down	no	--	linc	chr2:77033071-77034482:-	--
MSTRG.114530	21	33	42	31.9894	44	49	28	39.8739	0.802264	-0.317852	0.567604	1	down	no	--	linc	chr2:77089644-77091997:-	--
MSTRG.114531	0	6	6	4.01693	8	1	1	3.30656	1.21484	0.280761	0.981585	1	up	no	--	linc	chr2:77104585-77104977:-	--
MSTRG.114532	13	11	18	13.9541	9	22	18	16.064	0.868658	-0.20314	0.806014	1	down	no	--	linc	chr2:77106944-77107698:-	--
MSTRG.114533	23	44	43	36.7741	33	20	23	24.952	1.47379	0.559534	0.306145	1	up	no	--	linc	chr2:77119094-77120262:-	--
MSTRG.114534	3	14	21	12.6404	8	7	5	6.58364	1.91996	0.94108	0.257443	1	up	no	--	linc	chr2:77141409-77142075:-	--
MSTRG.114536	11	21	18	16.7404	33	10	6	16.1979	1.0335	0.0475324	1	1	up	no	--	linc	chr2:77207193-77208240:-	--
MSTRG.114537	18	16	17	17.0162	9	8	5	7.24918	2.34732	1.23101	0.0990552	1	up	no	--	linc	chr2:77227025-77228132:-	--
MSTRG.114542	2	0	1	0.988847	0	1	1	0.652384	1.51574	0.600024	0.99416	1	up	no	--	linc	chr2:77511731-77517156:+	--
MSTRG.114546	54	111	87	84.4672	89	74	36	65.6968	1.28571	0.362567	0.454948	1	up	no	--	linc	chr2:77556338-77560521:-	--
MSTRG.114547	2	0	11	4.23294	2	2	0	1.33108	3.18007	1.66906	0.231539	1	up	no	--	linc	chr2:77557931-77601732:+	--
MSTRG.114548	24	99	50	58.3565	63	26	38	41.687	1.39987	0.485296	0.417482	1	up	no	--	linc	chr2:77561784-77563957:-	--
MSTRG.114549	89	147	127	121.494	77	125	50	83.1984	1.46029	0.546257	0.256347	1	up	no	--	linc	chr2:77564174-77568409:-	--
MSTRG.114551	99	228	177	168.988	146	122	84	115.922	1.45777	0.543763	0.144961	1	up	no	--	linc	chr2:77579535-77584442:-	--
MSTRG.114552	19	32	23	24.8161	23	11	24	18.949	1.30963	0.389156	0.544206	1	up	no	--	linc	chr2:77593387-77594448:-	--
MSTRG.114553	44	114	64	74.7188	48	43	34	41.1101	1.81753	0.86198	0.0764983	1	up	no	--	linc	chr2:77600193-77620908:-	--
MSTRG.114554	13	29	6	16.2726	6	15	15	11.7764	1.3818	0.466545	0.548572	1	up	no	--	linc	chr2:77628914-77629949:-	--
MSTRG.114556	93	161	111	122.463	115	122	67	100.221	1.22194	0.289168	0.446595	1	up	no	--	linc	chr2:77638625-77641348:-	--
MSTRG.114558	22	119	94	78.8677	84	57	42	60.2756	1.30845	0.387861	0.418266	1	up	no	--	linc	chr2:77664663-77668074:-	--
MSTRG.114560	87	177	111	125.991	161	121	83	120.246	1.04778	0.0673304	0.869382	1	up	no	--	linc	chr2:77687774-77691032:-	--
MSTRG.114564	787	1391	1075	1090.2	985	837	657	815.491	1.33686	0.418853	0.142777	1	up	no	--	linc	chr2:77709871-77732116:-	--
MSTRG.114565	469	797	608	628.079	472	455	388	432.084	1.4536	0.539634	0.0326902	1	up	no	--	linc	chr2:77740799-77750575:-	--
MSTRG.114566	43	151	151	115.378	126	87	46	85.4976	1.34949	0.432415	0.456657	1	up	no	--	linc	chr2:77763271-77766941:-	--
MSTRG.114567	33	73	64	56.9162	48	62	44	50.6378	1.12398	0.168623	0.720573	1	up	no	--	linc	chr2:77767104-77771626:-	--
MSTRG.114568	129	296	195	208.259	232	194	158	192.064	1.08432	0.116797	0.712685	1	up	no	--	linc	chr2:77777070-77782103:-	--
MSTRG.114569	46	63	52	53.8913	53	46	40	45.6819	1.17971	0.238429	0.618597	1	up	no	--	linc	chr2:77786815-77788562:-	--
MSTRG.114571	160	252	149	188.452	166	165	117	147.424	1.2783	0.354223	0.297843	1	up	no	--	linc	chr2:77837770-77895759:-	--
MSTRG.114573	25	65	26	39.1702	50	41	27	38.8758	1.00757	0.0108862	0.958381	1	up	no	--	linc	chr2:77845357-77846627:-	--
MSTRG.114575	248	394	398	347.466	374	271	183	272.841	1.27351	0.348813	0.333781	1	up	no	--	linc	chr2:77872505-77891363:-	--
MSTRG.114576	49	94	108	83.7523	98	72	68	78.2109	1.07085	0.0987598	0.806136	1	up	no	--	linc	chr2:77910685-77913480:-	--
MSTRG.114579	32	79	46	52.8151	53	76	72	65.8907	0.801556	-0.319125	0.539112	1	down	no	--	linc	chr2:77926657-77928732:-	--
MSTRG.114580	41	58	63	54.0733	70	52	62	60.3342	0.89623	-0.158059	0.741353	1	down	no	--	linc	chr2:77928881-77930547:-	--
MSTRG.114583	204	326	286	273.049	262	219	220	230.115	1.18658	0.246806	0.386162	1	up	no	--	linc	chr2:77954548-77960838:-	--
MSTRG.114591	116	249	208	191.939	207	214	153	188.852	1.01635	0.0233956	0.92015	1	up	no	--	linc	chr2:78072319-78076303:-	--
MSTRG.114593	221	315	284	274.252	199	261	171	207.62	1.32094	0.401561	0.163493	1	up	no	--	linc	chr2:78134345-78139443:-	--
MSTRG.114630	837	985	889	906.37	1049	801	697	837.453	1.08229	0.114091	0.645307	1	up	no	--	linc	chr2:87689779-88023349:+	--
MSTRG.114635	18	21	42	26.8518	20	26	30	24.8719	1.0796	0.110502	0.856431	1	up	no	--	linc	chr2:87763541-87766381:+	--
MSTRG.114636	44	111	39	65.5733	73	48	61	59.6758	1.09883	0.135963	0.764497	1	up	no	--	linc	chr2:87767117-87771247:+	--
MSTRG.114637	16	36	33	28.4438	40	29	45	37.2879	0.762818	-0.39059	0.468339	1	down	no	--	linc	chr2:87783149-87798048:+	--
MSTRG.114639	0	2	1	1.01457	6	2	12	6.48154	0.156532	-2.67547	0.0369626	1	down	yes	--	linc	chr2:87810359-87878410:+	--
MSTRG.114640	7	2	4	4.31333	10	5	8	7.53549	0.572402	-0.8049	0.436591	1	down	no	--	linc	chr2:87907356-87918502:+	--
MSTRG.114641	19	23	20	20.7372	16	8	19	14.0322	1.47783	0.563478	0.405128	1	up	no	--	linc	chr2:87922595-87924454:+	--
MSTRG.114642	9	18	7	11.4723	12	10	25	15.2843	0.750589	-0.413904	0.55915	1	down	no	--	linc	chr2:87960466-87962018:+	--
MSTRG.114669	86	67	95	82.51	102	104	117	105.831	0.779641	-0.359118	0.367156	1	down	no	--	antisense	chr2:89048634-89083975:-	--
MSTRG.114672	10	17	9	12.1082	12	16	22	16.3311	0.74142	-0.431637	0.542774	1	down	no	--	antisense	chr2:89061222-89070126:-	--
MSTRG.114676	11	29	54	31.1798	58	25	37	39.3758	0.791853	-0.336696	0.652594	1	down	no	--	antisense	chr2:89097637-89106022:-	--
MSTRG.114678	3	13	12	9.37559	4	11	5	6.59163	1.42235	0.508274	0.581585	1	up	no	--	linc	chr2:89100915-89101851:-	--
MSTRG.114684	1	0	0	0.332218	0	0	0	0	Inf	Inf	0.991273	1	up	no	--	antisense	chr2:89167589-89247540:-	--
MSTRG.114724	11	16	25	17.2859	14	14	10	12.5037	1.38246	0.467237	0.500784	1	up	no	--	linc	chr2:89316138-89317521:-	--
MSTRG.11473	110	151	100	121.092	126	108	146	124.368	0.973657	-0.0385151	0.904871	1	down	no	--	linc	chr1:105141352-105156198:+	--
MSTRG.114761	0	7	0	2.41555	0	0	0	0	Inf	Inf	0.0668063	1	up	no	--	linc	chr2:89830112-89835963:+	--
MSTRG.114793	0	0	0	0	1	2	5	2.59238	#NAME?	#NAME?	0.0486295	1	down	yes	--	linc	chr2:90544149-90560697:-	--
MSTRG.114794	6	0	15	6.85945	0	4	8	3.88399	1.76608	0.820553	0.525035	1	up	no	--	linc	chr2:90433338-90492014:-	--
MSTRG.114837	21	29	60	36.4484	55	47	43	47.6351	0.76516	-0.386167	0.52828	1	down	no	--	linc	chr2:89723648-89766601:+	--
MSTRG.114844	24	27	15	22.1565	15	15	20	16.3554	1.35469	0.437962	0.510604	1	up	no	--	linc	chr2:91121208-91135609:-	--
MSTRG.11485	333	95	281	234.57	136	149	367	211.784	1.10759	0.147425	0.831743	1	up	no	--	linc	chr1:105167861-105170555:+	--
MSTRG.11486	6	12	7	8.40512	21	11	18	16.3737	0.513329	-0.962044	0.194421	1	down	no	--	linc	chr1:105164784-105166886:-	--
MSTRG.114861	28	45	92	54.6763	37	49	36	40.1004	1.36349	0.447299	0.373583	1	up	no	--	linc	chr2:91750728-91752310:+	--
MSTRG.114947	1	2	1	1.34679	2	1	2	1.63454	0.823952	-0.279367	1	1	down	no	--	linc	chr2:92722736-92733230:+	--
MSTRG.114952	2	0	0	0.664437	4	1	4	2.93532	0.22636	-2.14331	0.348004	1	down	no	--	linc	chr2:92880693-92889530:+	--
MSTRG.114980	9	7	5	7.02757	12	15	2	9.62505	0.730133	-0.453769	0.637743	1	down	no	--	linc	chr2:93283788-93286018:-	--
MSTRG.115	1	2	2	1.6712	10	1	0	3.65149	0.457675	-1.12761	0.42295	1	down	no	--	linc	chr1:1224652-1225480:-	--
MSTRG.115001	6	2	0	2.68347	0	0	0	0	Inf	Inf	0.0490035	1	up	yes	--	linc	chr2:93488230-93498805:-	--
MSTRG.11502	93	127	60	94.1859	137	122	81	111.981	0.841092	-0.249665	0.557991	1	down	no	--	antisense	chr1:105329780-105335575:+	--
MSTRG.115034	3	1	4	2.63937	6	6	2	4.63048	0.569999	-0.810968	0.550623	1	down	no	--	linc	chr2:94254161-94272190:+	--
MSTRG.115040	1	0	3	1.30545	2	0	0	0.663544	1.96738	0.976279	0.85223	1	up	no	--	linc	chr2:94392852-94400075:+	--
MSTRG.115041	0	0	0	0	0	1	4	1.60823	#NAME?	#NAME?	0.135986	1	down	no	--	linc	chr2:94395180-94455637:-	--
MSTRG.115052	1	4	0	1.71253	7	0	0	2.32241	0.737396	-0.439488	0.773023	1	down	no	--	antisense	chr2:94584836-94606813:+	--
MSTRG.115063	0	2	4	1.9878	3	4	0	2.3304	0.852986	-0.229406	1	1	down	no	--	linc	chr2:91182458-91199739:+	--
MSTRG.115065	4	4	8	5.30447	4	0	0	1.32709	3.99707	1.99894	0.355497	1	up	no	--	linc	chr2:91222753-91223207:-	--
MSTRG.115066	5	4	0	3.04141	5	1	0	1.99263	1.52633	0.610064	0.842422	1	up	no	--	linc	chr2:91233375-91233975:-	--
MSTRG.115067	15	12	18	14.9636	16	6	16	12.4088	1.20589	0.270093	0.728495	1	up	no	--	linc	chr2:91243993-91244966:-	--
MSTRG.115068	402	692	601	567.316	553	315	397	415.097	1.36671	0.450703	0.189874	1	up	no	--	linc	chr2:91257109-91283106:-	--
MSTRG.115070	24	31	48	34.2423	46	19	19	27.6568	1.23812	0.308146	0.636063	1	up	no	--	linc	chr2:91295861-91298606:-	--
MSTRG.115075	22	25	11	19.5043	27	25	23	24.6302	0.791884	-0.336639	0.586863	1	down	no	--	linc	chr2:94713095-94714285:+	--
MSTRG.115082	23	45	43	37.1192	63	27	17	35.3299	1.05065	0.0712757	0.975877	1	up	no	--	antisense	chr2:94840814-94844204:+	--
MSTRG.115084	11	3	3	5.66287	5	2	6	4.23809	1.33618	0.41812	0.741302	1	up	no	--	antisense	chr2:94848038-94859152:+	--
MSTRG.11509	192	156	107	152.33	183	193	181	182.801	0.83331	-0.263074	0.424345	1	down	no	--	antisense	chr1:105266728-105271158:-	--
MSTRG.115092	260	372	191	276.708	443	204	275	302.683	0.914185	-0.129442	0.751499	1	down	no	--	antisense	chr2:94918876-94931850:-	--
MSTRG.115132	0	1	0	0.345079	0	3	1	1.31992	0.261438	-1.93546	0.489346	1	down	no	--	linc	chr2:97443085-97444306:+	--
MSTRG.115139	4	4	5	4.33124	5	10	6	6.90825	0.626966	-0.673541	0.534442	1	down	no	--	linc	chr2:97546395-97590800:+	--
MSTRG.115148	4	11	10	8.36884	19	6	11	11.811	0.70856	-0.497038	0.552766	1	down	no	--	linc	chr2:98141035-98161355:+	--
MSTRG.115152	1	7	17	8.26273	15	14	2	10.2866	0.803253	-0.316075	0.864298	1	down	no	--	linc	chr2:98189985-98272528:+	--
MSTRG.115167	1	1	0	0.677297	1	5	0	2.00062	0.338543	-1.56259	0.445972	1	down	no	--	linc	chr2:98529120-98544435:-	--
MSTRG.11518	253	296	320	290.006	242	301	306	278.25	1.04225	0.059701	0.829574	1	up	no	--	linc	chr1:105293821-105300785:+	--
MSTRG.115207	1	2	3	1.9956	4	4	1	2.98078	0.66949	-0.578866	0.763929	1	down	no	--	linc	chr2:99415989-99451038:-	--
MSTRG.115252	17	1	1	6.3172	12	9	12	10.8086	0.584462	-0.774818	0.654773	1	down	no	--	linc	chr2:99672320-99837559:-	--
MSTRG.115286	9	9	2	6.74449	27	2	2	10.2626	0.65719	-0.605617	0.471189	1	down	no	--	linc	chr2:99921671-99924958:-	--
MSTRG.115341	123	159	180	154.124	171	161	119	148.385	1.03868	0.054746	0.8589	1	up	no	--	linc	chr2:100473328-100477552:-	--
MSTRG.115353	0	0	0	0	0	1	0	0.33377	#NAME?	#NAME?	1	1	down	no	--	linc	chr2:100516509-100537208:-	--
MSTRG.115384	69	86	158	103.857	104	95	161	117.509	0.883815	-0.178184	0.692964	1	down	no	--	linc	chr2:100895557-100898815:+	--
MSTRG.115392	45	42	78	54.7471	31	78	84	63.0826	0.867863	-0.20446	0.682437	1	down	no	--	linc	chr2:100906319-100910219:-	--
MSTRG.115394	1210	1150	1115	1160.54	963	942	1098	983.747	1.17972	0.23844	0.234473	1	up	no	--	linc	chr2:100923505-100946163:-	--
MSTRG.115396	41	102	104	82.5576	116	73	58	81.3304	1.01509	0.0216056	0.952846	1	up	no	--	linc	chr2:100910852-100916515:-	--
MSTRG.115407	3	6	10	6.31122	2	6	1	2.98478	2.11447	1.0803	0.328588	1	up	no	--	linc	chr2:100941432-100943026:+	--
MSTRG.115447	72	48	48	56.0552	47	80	17	47.7113	1.17488	0.232515	0.742607	1	up	no	--	linc	chr2:100237254-100342202:-	--
MSTRG.115449	2	9	2	4.41896	2	3	2	2.30208	1.91955	0.940768	0.491651	1	up	no	--	linc	chr2:100025576-100026249:-	--
MSTRG.115453	69	87	67	74.6804	44	91	50	60.9018	1.22624	0.294245	0.556445	1	up	no	--	linc	chr2:100226515-100231687:-	--
MSTRG.115454	1	8	1	3.41726	10	5	1	5.30519	0.644135	-0.634565	0.751378	1	down	no	--	linc	chr2:100245044-100245754:-	--
MSTRG.115455	132	103	148	127.409	79	160	64	100.005	1.27403	0.349397	0.476337	1	up	no	--	linc	chr2:100246385-100253435:-	--
MSTRG.115456	9	5	8	7.31064	4	5	0	2.99594	2.44018	1.28699	0.222276	1	up	no	--	linc	chr2:100274212-100275478:-	--
MSTRG.115457	15	25	28	22.6937	9	12	19	13.0449	1.73967	0.798811	0.225268	1	up	no	--	linc	chr2:100288599-100290775:-	--
MSTRG.115458	9	28	11	16.2207	15	12	6	10.8935	1.48902	0.574365	0.447179	1	up	no	--	linc	chr2:100294648-100296164:-	--
MSTRG.115459	37	34	38	36.3523	36	44	10	29.8158	1.21923	0.285969	0.674756	1	up	no	--	linc	chr2:100323955-100331200:-	--
MSTRG.115467	0	0	1	0.32441	0	2	0	0.66754	0.485977	-1.04104	0.907854	1	down	no	--	linc	chr2:101447050-101447491:-	--
MSTRG.115477	44	35	43	40.645	59	63	88	68.6401	0.592146	-0.755975	0.102345	1	down	no	--	linc	chr2:101283993-101285773:-	--
MSTRG.11548	0	3	3	2.00846	5	1	0	1.99263	1.00795	0.0114186	1	1	up	no	--	linc	chr1:105756780-105757441:-	--
MSTRG.11549	1	5	0	2.05761	2	2	1	1.6497	1.24727	0.318768	0.914335	1	up	no	--	linc	chr1:105756782-105757433:+	--
MSTRG.115523	8	5	12	8.27606	4	7	8	6.21239	1.33218	0.413794	0.672997	1	up	no	--	antisense	chr2:101377644-101412368:-	--
MSTRG.115531	19	3	23	14.8088	5	5	5	4.92078	3.00944	1.5895	0.0558763	1	up	no	--	linc	chr2:101746409-101748630:-	--
MSTRG.115540	6960	5451	6593	6332.1	5542	6556	8181	6633.46	0.954569	-0.0670787	0.717186	1	down	no	--	linc	chr2:101843992-101854918:+	--
MSTRG.115549	283	459	360	369.196	421	347	240	331.962	1.11217	0.153371	0.647935	1	up	no	--	linc	chr2:101630092-101636043:-	--
MSTRG.115550	640	989	950	862.092	827	763	755	769.596	1.12019	0.16374	0.462814	1	up	no	--	linc	chr2:101638990-101655878:-	--
MSTRG.115555	1	0	0	0.332218	0	13	1	4.65763	0.0713279	-3.80939	0.0365711	1	down	yes	--	linc	chr2:101691051-101691631:+	--
MSTRG.115586	28	34	35	32.3891	24	21	29	24.2115	1.33776	0.419816	0.462369	1	up	no	--	linc	chr2:86147585-86268823:+	--
MSTRG.115589	9	11	8	9.38111	10	1	8	6.20041	1.51298	0.597396	0.550005	1	up	no	--	linc	chr2:86192007-86192720:+	--
MSTRG.115590	5	7	5	5.69869	5	1	18	7.72769	0.737438	-0.439406	0.629608	1	down	no	--	linc	chr2:86204891-86206384:+	--
MSTRG.115592	3	18	28	16.2915	21	18	17	18.3915	0.885818	-0.174918	0.897636	1	down	no	--	linc	chr2:86278902-86280349:+	--
MSTRG.115593	22	24	33	26.2962	20	19	26	21.261	1.23683	0.306642	0.614796	1	up	no	--	linc	chr2:86286878-86288517:+	--
MSTRG.115594	13	9	4	8.72219	10	9	13	10.4636	0.833571	-0.262623	0.772813	1	down	no	--	linc	chr2:86298639-86302060:+	--
MSTRG.115595	7	15	33	18.2072	10	14	6	9.90219	1.83871	0.878692	0.227374	1	up	no	--	linc	chr2:86307336-86308324:+	--
MSTRG.115629	49	10	25	27.8397	42	41	27	36.2216	0.768595	-0.379705	0.629252	1	down	no	--	antisense	chr2:86890263-86906034:-	--
MSTRG.115639	271	289	255	272.483	235	194	225	214.406	1.27088	0.345822	0.229292	1	up	no	--	linc	chr2:102740256-102742508:-	--
MSTRG.115663	163	53	134	115.912	51	80	97	74.5276	1.55529	0.637179	0.131361	1	up	no	--	linc	chr2:102765216-102770505:-	--
MSTRG.115686	9	9	34	17.1256	49	16	53	38.4837	0.445009	-1.16809	0.164944	1	down	no	--	antisense	chr2:103430215-103458144:-	--
MSTRG.115690	3	38	18	19.949	29	26	50	34.2301	0.582791	-0.778949	0.339648	1	down	no	--	linc	chr2:103467384-103468087:-	--
MSTRG.115722	1	0	8	2.9275	3	4	0	2.3304	1.25622	0.329091	0.777336	1	up	no	--	antisense	chr2:102782849-102848689:+	--
MSTRG.115732	37	22	15	24.75	10	25	19	17.7156	1.39707	0.482402	0.440125	1	up	no	--	antisense	chr2:102875529-102876444:-	--
MSTRG.11574	4	7	3	4.71765	2	6	9	5.53369	0.852532	-0.230173	0.86628	1	down	no	--	linc	chr1:106226552-106228952:+	--
MSTRG.115784	51	65	63	59.8111	62	66	63	62.6714	0.95436	-0.067395	0.895081	1	down	no	--	linc	chr2:101972202-101976828:-	--
MSTRG.115785	56	96	94	82.2263	91	77	92	85.2041	0.965051	-0.0513228	0.907617	1	down	no	--	linc	chr2:101977337-101979304:+	--
MSTRG.115786	96	278	124	168.052	186	112	161	150.389	1.11745	0.160208	0.660932	1	up	no	--	antisense	chr2:102042991-102049888:+	--
MSTRG.115805	60	131	116	102.77	106	59	95	85.1286	1.20723	0.271702	0.50799	1	up	no	--	linc	chr2:102217490-102220917:+	--
MSTRG.115839	13	18	9	13.4499	7	16	21	14.3536	0.937041	-0.0938153	0.911885	1	down	no	--	linc	chr2:102389468-102391253:-	--
MSTRG.115840	200	230	229	220.102	218	297	286	262.58	0.838228	-0.254586	0.378466	1	down	no	--	linc	chr2:102539150-102547869:-	--
MSTRG.115844	63	74	69	68.8498	78	103	70	82.5596	0.833942	-0.261982	0.543255	1	down	no	--	linc	chr2:102548163-102550011:-	--
MSTRG.115846	17	22	28	22.3229	20	32	26	25.6001	0.871987	-0.197622	0.765579	1	down	no	--	linc	chr2:102562277-102563243:-	--
MSTRG.115847	479	652	639	591.422	563	634	570	580.008	1.01968	0.0281139	0.899497	1	up	no	--	linc	chr2:102564195-102573386:-	--
MSTRG.115849	217	310	240	256.924	235	308	220	250.863	1.02416	0.0344436	0.906531	1	up	no	--	linc	chr2:102576381-102588673:-	--
MSTRG.115850	24	41	16	27.312	31	26	38	31.0703	0.879039	-0.186	0.750831	1	down	no	--	linc	chr2:102596428-102599037:-	--
MSTRG.115872	2	0	0	0.664437	1	1	0	0.665542	0.998339	-0.00239815	1	1	down	no	--	linc	chr2:104590835-104639280:-	--
MSTRG.115894	16	24	1	13.9218	6	10	3	6.28418	2.21537	1.14755	0.178979	1	up	no	--	linc	chr2:104451030-104452127:+	--
MSTRG.115910	1423	679	1276	1121	1021	1027	1738	1235.27	0.907493	-0.140041	0.713046	1	down	no	--	linc	chr2:105008272-105015978:+	--
MSTRG.115936	398	659	530	531.567	577	511	432	499.63	1.06392	0.0893898	0.709997	1	up	no	--	linc	chr2:103686300-103692102:+	--
MSTRG.115941	538	952	556	687.62	900	588	525	662.124	1.03851	0.0545098	0.886602	1	up	no	--	linc	chr2:103749981-103760920:+	--
MSTRG.115943	105	144	173	140.697	161	70	129	117.88	1.19356	0.255268	0.547476	1	up	no	--	linc	chr2:103768250-103770899:+	--
MSTRG.115944	35	73	59	55.9586	75	63	63	65.9831	0.848074	-0.237739	0.598309	1	down	no	--	linc	chr2:103775991-103777527:+	--
MSTRG.115945	109	178	143	144.026	111	79	58	81.6742	1.76343	0.818381	0.0374763	1	up	yes	--	linc	chr2:103777668-103850467:+	--
MSTRG.115946	891	1320	1097	1107.39	1096	1005	884	980.716	1.12916	0.175253	0.409549	1	up	no	--	linc	chr2:103804389-103829050:+	--
MSTRG.115948	170	247	234	217.623	227	184	170	190.89	1.14004	0.189089	0.530465	1	up	no	--	linc	chr2:103796976-103803182:+	--
MSTRG.115950	63	54	83	66.49	76	96	74	80.8341	0.822549	-0.281826	0.524417	1	down	no	--	linc	chr2:103800231-103802829:-	--
MSTRG.115953	11	204	100	106.491	5	104	128	77.1536	1.38025	0.464932	0.657675	1	up	no	--	linc	chr2:103813394-103821972:-	--
MSTRG.115955	116	194	161	157.713	144	143	112	131.189	1.20218	0.265649	0.433527	1	up	no	--	linc	chr2:103828321-103836515:+	--
MSTRG.115956	219	353	248	275.022	353	248	214	268.074	1.02592	0.0369166	0.921679	1	up	no	--	linc	chr2:103839422-103846816:+	--
MSTRG.115958	9	48	19	25.7175	19	23	9	16.8479	1.52645	0.610182	0.353179	1	up	no	--	linc	chr2:103853399-103855879:+	--
MSTRG.115982	1	0	7	2.60309	0	1	1	0.652384	3.99011	1.99643	0.274446	1	up	no	--	linc	chr2:105228791-105229735:+	--
MSTRG.116011	3	4	5	3.99902	2	0	6	2.57523	1.55288	0.634945	0.745357	1	up	no	--	linc	chr2:105979211-105993243:-	--
MSTRG.116019	8	0	0	2.65775	2	8	4	4.60816	0.576748	-0.793987	0.835143	1	down	no	--	linc	chr2:106076478-106083731:-	--
MSTRG.116035	40	25	32	32.2968	55	32	50	44.8588	0.719966	-0.474	0.361828	1	down	no	--	antisense	chr2:106230261-106257241:-	--
MSTRG.116049	8	14	18	13.3282	2	7	6	4.91162	2.71361	1.44021	0.0863705	1	up	no	--	linc	chr2:106359290-106360042:-	--
MSTRG.11606	6	10	8	8.03937	16	14	4	11.2556	0.714256	-0.485487	0.581806	1	down	no	--	linc	chr1:105418403-105420150:+	--
MSTRG.116077	118	151	158	142.565	169	122	155	146.175	0.975308	-0.0360697	0.923707	1	down	no	--	linc	chr2:106163339-106166038:-	--
MSTRG.116078	51	67	65	61.15	72	55	45	56.5826	1.08072	0.111995	0.803965	1	up	no	--	linc	chr2:106173323-106176765:-	--
MSTRG.11609	14	0	1	4.97547	4	4	0	2.66217	1.86895	0.90223	0.424222	1	up	no	--	antisense	chr1:105440672-105444458:-	--
MSTRG.116090	12	23	20	18.4116	28	16	21	21.3208	0.86355	-0.211648	0.756212	1	down	no	--	linc	chr2:106346572-106347842:-	--
MSTRG.116091	208	361	375	315.328	365	265	174	264.985	1.18999	0.250946	0.530638	1	up	no	--	linc	chr2:106372800-106382500:-	--
MSTRG.116092	794	1187	1120	1036.73	1163	912	811	948.646	1.09285	0.128097	0.600644	1	up	no	--	linc	chr2:106382584-106401172:-	--
MSTRG.116094	2	3	9	4.61936	10	10	11	10.1602	0.454653	-1.13716	0.234309	1	down	no	--	linc	chr2:106403620-106453485:+	--
MSTRG.116095	1	4	3	2.68576	2	1	3	1.95316	1.37509	0.459523	0.853822	1	up	no	--	linc	chr2:106404003-106453495:-	--
MSTRG.116114	60	119	85	88.5723	128	74	71	89.7874	0.986466	-0.0196583	0.96611	1	down	no	--	linc	chr2:107114766-107118799:-	--
MSTRG.116115	23	79	63	55.34	72	40	44	51.2574	1.07965	0.110563	0.80993	1	up	no	--	linc	chr2:107121884-107124424:-	--
MSTRG.116116	69	236	131	146.859	125	121	54	99.0629	1.48249	0.568018	0.290728	1	up	no	--	linc	chr2:107126706-107134898:-	--
MSTRG.11613	1147	1661	1407	1410.67	1376	1123	1138	1193.93	1.18154	0.240672	0.243032	1	up	no	--	linc	chr1:105513206-105530007:-	--
MSTRG.116131	3	1	0	1.34173	2	4	3	2.95447	0.454137	-1.1388	0.487162	1	down	no	--	linc	chr2:108161451-108187773:+	--
MSTRG.116158	0	2	6	2.63661	0	4	1	1.65369	1.59438	0.672994	0.759243	1	up	no	--	linc	chr2:108685897-108742479:-	--
MSTRG.116176	3	4	2	3.02579	4	1	0	1.66086	1.82182	0.865382	0.669231	1	up	no	--	linc	chr2:109105699-109108037:+	--
MSTRG.116177	9	6	10	8.30453	8	8	2	5.96157	1.39301	0.478208	0.611242	1	up	no	--	linc	chr2:109105700-109108027:-	--
MSTRG.116195	1	2	0	1.02238	0	1	3	1.28961	0.792777	-0.335012	1	1	down	no	--	antisense	chr2:109218219-109531962:-	--
MSTRG.116197	0	1	0	0.345079	0	0	0	0	Inf	Inf	0.982965	1	up	no	--	linc	chr2:109225332-109286583:+	--
MSTRG.116372	194	309	272	259.319	302	172	194	219.415	1.18187	0.241067	0.492587	1	up	no	--	linc	chr2:107089519-107100688:-	--
MSTRG.116384	2	15	13	10.0579	16	2	9	8.84342	1.13734	0.185658	0.905207	1	up	no	--	linc	chr2:106837983-106838917:-	--
MSTRG.116386	23	47	30	33.592	52	24	21	31.9535	1.05128	0.0721425	0.949816	1	up	no	--	linc	chr2:106901912-106904918:-	--
MSTRG.116388	94	158	94	116.245	130	97	82	101.632	1.14378	0.193813	0.616265	1	up	no	--	linc	chr2:106921777-106931153:-	--
MSTRG.116389	14	25	6	15.2245	25	11	8	14.5147	1.0489	0.0688795	0.964466	1	up	no	--	linc	chr2:106940298-106941081:-	--
MSTRG.11639	83	34	70	62.0155	30	86	54	55.8626	1.11014	0.150746	0.789724	1	up	no	--	linc	chr1:107021085-107027692:+	--
MSTRG.116390	87	159	124	123.997	113	59	85	84.2649	1.47152	0.557305	0.149813	1	up	no	--	linc	chr2:106951389-106955734:-	--
MSTRG.116391	45	60	62	55.7679	54	36	59	48.7297	1.14444	0.194636	0.688333	1	up	no	--	linc	chr2:106957223-106959873:-	--
MSTRG.116395	8	6	10	7.97232	3	3	17	7.41307	1.07544	0.104928	1	1	up	no	--	linc	chr2:106991353-106992291:-	--
MSTRG.116397	10	28	21	19.797	34	18	20	23.6604	0.836714	-0.257194	0.689182	1	down	no	--	linc	chr2:106999856-107002018:-	--
MSTRG.116400	50	98	92	80.2743	71	77	68	70.9219	1.13187	0.178707	0.672166	1	up	no	--	linc	chr2:107016921-107020810:-	--
MSTRG.116401	49	55	53	52.4517	47	30	38	37.7137	1.39079	0.4759	0.328497	1	up	no	--	linc	chr2:107042337-107046474:-	--
MSTRG.116404	3	2	6	3.63327	0	2	5	2.26061	1.60721	0.684555	0.683096	1	up	no	--	linc	chr2:107051856-107052689:-	--
MSTRG.116407	5	10	24	12.8977	11	1	9	6.85079	1.88266	0.912772	0.330667	1	up	no	--	linc	chr2:107059513-107060092:-	--
MSTRG.116414	27	40	14	27.3148	30	16	24	22.9402	1.19069	0.251802	0.697188	1	up	no	--	linc	chr2:107149728-107151486:-	--
MSTRG.116416	100	136	130	122.326	106	89	97	95.779	1.27717	0.352948	0.342743	1	up	no	--	linc	chr2:107156789-107162220:-	--
MSTRG.116417	38	60	68	55.3889	41	30	24	31.2625	1.77173	0.825163	0.090344	1	up	no	--	linc	chr2:107165695-107168013:-	--
MSTRG.116418	87	154	137	126.489	108	112	93	102.845	1.2299	0.298546	0.4141	1	up	no	--	linc	chr2:107168505-107173273:-	--
MSTRG.116419	70	102	100	90.8943	84	65	44	63.583	1.42954	0.515549	0.205716	1	up	no	--	linc	chr2:107173899-107178720:-	--
MSTRG.116421	37	97	67	67.5002	47	76	60	60.0767	1.12357	0.168086	0.717206	1	up	no	--	linc	chr2:107190497-107195835:-	--
MSTRG.116424	60	111	103	91.651	106	73	63	79.6058	1.15131	0.203278	0.610301	1	up	no	--	linc	chr2:107222679-107227894:-	--
MSTRG.116425	6	24	22	17.4122	12	19	9	13.1904	1.32006	0.400608	0.571274	1	up	no	--	linc	chr2:107230887-107231970:-	--
MSTRG.116427	18	43	34	31.8482	47	24	22	30.6133	1.04034	0.0570556	0.941435	1	up	no	--	linc	chr2:107234500-107257055:-	--
MSTRG.116428	34	42	64	46.5509	32	45	24	33.2831	1.39864	0.48402	0.324786	1	up	no	--	linc	chr2:107245285-107247639:-	--
MSTRG.116432	48	103	65	72.5762	90	48	33	56.3947	1.28693	0.363936	0.551105	1	up	no	--	linc	chr2:107278631-107282661:-	--
MSTRG.116433	58	104	40	68.1332	73	58	31	53.4551	1.27459	0.350032	0.503472	1	up	no	--	linc	chr2:107283588-107287825:-	--
MSTRG.11644	0	4	0	1.38031	0	0	0	0	Inf	Inf	0.184038	1	up	no	--	linc	chr1:107060402-107062900:+	--
MSTRG.116444	0	1	0	0.345079	0	0	0	0	Inf	Inf	0.982965	1	up	no	--	linc	chr2:107515722-107516253:-	--
MSTRG.116445	6	2	7	4.95434	1	4	2	2.30408	2.15024	1.1045	0.369238	1	up	no	--	linc	chr2:107520247-107520677:-	--
MSTRG.116446	4	14	15	11.0261	5	10	11	8.50132	1.29699	0.375166	0.672988	1	up	no	--	linc	chr2:107548088-107549568:-	--
MSTRG.116447	6	18	10	11.4488	18	2	8	9.18835	1.24601	0.317321	0.826564	1	up	no	--	linc	chr2:107556183-107556779:-	--
MSTRG.116448	57	159	128	115.328	117	95	66	91.5541	1.25968	0.333052	0.409352	1	up	no	--	linc	chr2:107557631-107564327:-	--
MSTRG.116449	1	4	1	2.03694	14	2	0	5.31235	0.383435	-1.38294	0.26591	1	down	no	--	linc	chr2:107572566-107573014:-	--
MSTRG.116450	18	7	7	10.6664	8	6	3	5.61264	1.90042	0.926315	0.286005	1	up	no	--	linc	chr2:107576718-107577269:-	--
MSTRG.116452	1	5	0	2.05761	0	0	6	1.91169	1.07633	0.106126	1	1	up	no	--	linc	chr2:107626012-107626310:-	--
MSTRG.116453	9	38	28	25.1864	35	8	5	15.8753	1.58652	0.665866	0.574078	1	up	no	--	linc	chr2:107632043-107634232:-	--
MSTRG.116454	1	1	3	1.65053	5	5	1	3.64633	0.452655	-1.14352	0.450654	1	down	no	--	linc	chr2:107634544-107634987:-	--
MSTRG.116456	54	82	93	76.4063	89	23	50	53.1352	1.43796	0.524026	0.386429	1	up	no	--	linc	chr2:107655131-107658740:-	--
MSTRG.116457	113	220	162	166.012	236	165	126	173.516	0.956757	-0.0637757	0.881829	1	down	no	--	linc	chr2:107670657-107681284:-	--
MSTRG.116458	29	42	24	31.9135	62	23	14	32.7072	0.975733	-0.0354422	0.899784	1	down	no	--	linc	chr2:107682505-107684213:-	--
MSTRG.116459	31	85	32	50.0116	30	34	14	25.762	1.9413	0.95702	0.0871749	1	up	no	--	linc	chr2:107688222-107691983:-	--
MSTRG.116461	14	19	25	19.3178	30	10	17	18.7073	1.03263	0.0463282	0.972324	1	up	no	--	linc	chr2:107707414-107709393:-	--
MSTRG.116463	12	17	22	16.99	5	9	7	6.89309	2.46478	1.30146	0.0841689	1	up	no	--	linc	chr2:107720508-107721529:-	--
MSTRG.116464	1	16	5	7.47553	7	1	0	2.65618	2.81439	1.49282	0.437521	1	up	no	--	linc	chr2:107723466-107724248:-	--
MSTRG.116465	73	200	159	144.849	114	69	67	82.1993	1.76217	0.817349	0.0590485	1	up	no	--	linc	chr2:107726212-107732155:-	--
MSTRG.116467	18	11	17	15.2908	21	13	26	19.5902	0.780531	-0.357472	0.604385	1	down	no	--	linc	chr2:107750384-107752454:-	--
MSTRG.116468	0	8	6	4.70709	5	2	5	3.91947	1.20095	0.264175	0.877545	1	up	no	--	linc	chr2:107755909-107756480:-	--
MSTRG.116469	4	6	10	6.64344	11	5	9	8.18587	0.811574	-0.301205	0.783711	1	down	no	--	linc	chr2:107757891-107760767:-	--
MSTRG.116470	24	21	10	18.464	16	1	8	8.19104	2.25417	1.1726	0.239539	1	up	no	--	linc	chr2:107758314-107762301:-	--
MSTRG.116474	8	31	14	17.8969	13	10	2	8.28797	2.15939	1.11062	0.190668	1	up	no	--	linc	chr2:107820212-107821802:-	--
MSTRG.116475	18	9	2	9.73446	13	2	13	9.12256	1.06707	0.0936616	0.941931	1	up	no	--	linc	chr2:107824566-107825726:-	--
MSTRG.116476	413	674	463	519.991	486	280	301	350.6	1.48315	0.568661	0.134531	1	up	no	--	linc	chr2:107827437-107847251:-	--
MSTRG.116477	91	178	114	128.639	135	117	100	115.702	1.11181	0.152912	0.685816	1	up	no	--	linc	chr2:107847618-107852199:-	--
MSTRG.116479	121	204	160	162.5	137	134	100	122.039	1.33154	0.413093	0.22463	1	up	no	--	linc	chr2:107859381-107863773:-	--
MSTRG.11648	11	9	18	12.5995	1	4	15	6.44607	1.9546	0.966874	0.427094	1	up	no	--	antisense	chr1:107073106-107133888:-	--
MSTRG.116482	59	94	52	68.9076	101	50	45	64.5351	1.06775	0.0945779	0.899443	1	up	no	--	linc	chr2:107877266-107880269:-	--
MSTRG.116483	33	62	40	45.3345	39	26	28	30.5383	1.48451	0.569987	0.270752	1	up	no	--	linc	chr2:107882578-107885840:-	--
MSTRG.116484	212	359	316	296.827	282	212	184	222.944	1.3314	0.412941	0.163746	1	up	no	--	linc	chr2:107888902-107895417:-	--
MSTRG.116487	57	163	102	108.274	117	66	63	80.9189	1.33806	0.420139	0.396813	1	up	no	--	linc	chr2:107922610-107927302:-	--
MSTRG.116488	185	382	343	304.553	304	260	198	250.725	1.21469	0.28059	0.354946	1	up	no	--	linc	chr2:107939646-107947185:-	--
MSTRG.116491	192	347	294	278.905	270	169	194	207.797	1.3422	0.424599	0.190935	1	up	no	--	linc	chr2:107966847-107975244:-	--
MSTRG.116492	60	105	106	90.5538	98	47	67	69.548	1.30203	0.380765	0.384885	1	up	no	--	linc	chr2:107975931-107979244:-	--
MSTRG.116494	106	227	167	167.724	208	121	132	151.452	1.10744	0.147233	0.716246	1	up	no	--	linc	chr2:107981733-107988192:-	--
MSTRG.116507	36	49	49	44.7648	65	74	89	74.6209	0.599897	-0.737214	0.101037	1	down	no	--	linc	chr2:110031062-110034901:-	--
MSTRG.116520	20	5	17	13.8847	11	19	19	16.0448	0.865372	-0.208607	0.805952	1	down	no	--	linc	chr2:110077215-110091326:-	--
MSTRG.116526	153	66	155	123.888	120	158	98	123.773	1.00093	0.00134632	0.953437	1	up	no	--	linc	chr2:110090113-110104290:+	--
MSTRG.116531	7	2	1	3.3401	12	2	11	8.15356	0.409649	-1.28754	0.257451	1	down	no	--	linc	chr2:110137350-110138343:+	--
MSTRG.116565	1	3	4	2.66509	1	1	0	0.665542	4.00439	2.00158	0.269707	1	up	no	--	linc	chr2:110210099-110211433:+	--
MSTRG.116575	7	3	3	4.33399	9	0	6	4.89764	0.884916	-0.176388	0.913772	1	down	no	--	linc	chr2:110246379-110252074:+	--
MSTRG.116605	2	0	0	0.664437	1	2	6	2.911	0.228251	-2.13131	0.346474	1	down	no	--	linc	chr2:110787165-110803268:+	--
MSTRG.116614	22	46	52	40.0517	36	49	52	44.8665	0.892687	-0.163774	0.754859	1	down	no	--	linc	chr2:110611313-110612769:-	--
MSTRG.116617	184	283	306	258.055	239	270	201	233.453	1.10538	0.144546	0.603117	1	up	no	--	linc	chr2:110628591-110635842:+	--
MSTRG.116620	136	196	214	182.241	238	198	156	194.752	0.935758	-0.095793	0.779217	1	down	no	--	linc	chr2:110693590-110697837:+	--
MSTRG.116621	1	4	0	1.71253	2	0	0	0.663544	2.58089	1.36787	0.683356	1	up	no	--	antisense	chr2:110725376-110732244:-	--
MSTRG.116624	5	3	6	4.64279	2	5	1	2.65101	1.75133	0.808449	0.520299	1	up	no	--	linc	chr2:110382153-110384713:+	--
MSTRG.116645	6	5	7	5.98957	2	8	2	3.97093	1.50835	0.592974	0.621949	1	up	no	--	linc	chr2:110858073-110861612:-	--
MSTRG.116696	184	475	159	276.622	264	170	133	186.704	1.4816	0.567158	0.257082	1	up	no	--	linc	chr2:111817031-111820805:-	--
MSTRG.116697	18	17	25	19.9565	12	14	26	16.938	1.17821	0.236594	0.73694	1	up	no	--	linc	chr2:111817038-111820798:+	--
MSTRG.116721	0	4	3	2.35354	3	2	2	2.30009	1.02324	0.0331471	1	1	up	no	--	antisense	chr2:112093490-112159998:+	--
MSTRG.11674	106	183	207	165.517	139	121	87	114.222	1.44909	0.535142	0.120119	1	up	no	--	linc	chr1:106907657-106914257:+	--
MSTRG.11675	71	135	196	133.757	120	126	82	107.994	1.23856	0.308667	0.413534	1	up	no	--	linc	chr1:106944129-106949394:+	--
MSTRG.116755	902	763	866	843.895	803	1051	833	882.611	0.956134	-0.0647149	0.773457	1	down	no	--	linc	chr2:110868876-110871620:-	--
MSTRG.116809	7	10	7	8.04718	7	6	4	5.59948	1.43713	0.52319	0.600787	1	up	no	--	linc	chr2:112750296-112752244:-	--
MSTRG.116812	2	1	8	3.60479	0	2	1	0.986155	3.6554	1.87003	0.222453	1	up	no	--	linc	chr2:112758148-112761861:-	--
MSTRG.116824	2	2	3	2.32782	3	0	5	2.58839	0.899333	-0.153072	1	1	down	no	--	linc	chr2:112971120-112971645:-	--
MSTRG.116830	29	33	46	35.9448	31	32	36	32.4357	1.10819	0.1482	0.786914	1	up	no	--	linc	chr2:112807954-112815559:-	--
MSTRG.11685	4	3	3	3.33734	3	4	5	3.92347	0.850609	-0.233432	0.920599	1	down	no	--	linc	chr1:107555274-107569455:+	--
MSTRG.11686	0	1	2	0.993898	0	1	0	0.33377	2.97779	1.57424	0.681669	1	up	no	--	linc	chr1:107555284-107569425:-	--
MSTRG.116880	2	2	5	2.97664	0	2	0	0.66754	4.45912	2.15676	0.337469	1	up	no	--	linc	chr2:113292316-113298767:-	--
MSTRG.116883	22	4	8	11.2844	5	4	0	2.99394	3.76908	1.91421	0.0637805	1	up	no	--	linc	chr2:113310289-113363177:+	--
MSTRG.116885	6	1	1	2.6628	8	6	13	8.79878	0.302633	-1.72436	0.163046	1	down	no	--	linc	chr2:113312916-113315535:+	--
MSTRG.116890	32	18	43	30.792	22	24	12	19.1328	1.60938	0.686505	0.225781	1	up	no	--	linc	chr2:113353647-113357133:+	--
MSTRG.116945	4	6	1	3.72376	2	5	0	2.3324	1.59654	0.674946	0.698465	1	up	no	--	linc	chr2:114430862-114438153:-	--
MSTRG.116946	2	3	3	2.6729	4	0	1	1.6457	1.62417	0.699703	0.773745	1	up	no	--	linc	chr2:114430867-114438157:+	--
MSTRG.116962	0	1	0	0.345079	6	0	0	1.99063	0.173351	-2.52823	0.247121	1	down	no	--	linc	chr2:115037151-115037685:+	--
MSTRG.116964	1	0	1	0.656628	0	0	6	1.91169	0.343481	-1.5417	0.4288	1	down	no	--	linc	chr2:114960500-115028978:+	--
MSTRG.116976	14	14	13	13.6995	9	8	11	9.16087	1.49544	0.580565	0.461335	1	up	no	--	linc	chr2:115164654-115191308:+	--
MSTRG.116981	4	9	2	5.0834	11	4	2	5.6218	0.90423	-0.145239	0.928618	1	down	no	--	linc	chr2:115200247-115216755:+	--
MSTRG.116993	0	0	4	1.29764	0	0	0	0	Inf	Inf	0.189535	1	up	no	--	linc	chr2:115354170-115354579:+	--
MSTRG.117037	691	840	724	754.302	791	711	568	680.715	1.1081	0.14809	0.50042	1	up	no	--	linc	chr2:113374372-113388559:+	--
MSTRG.117043	1	11	0	4.12808	2	2	0	1.33108	3.10129	1.63287	0.25272	1	up	no	--	linc	chr2:113475395-113511970:+	--
MSTRG.117046	462	522	512	499.714	404	478	355	406.686	1.22875	0.297186	0.206444	1	up	no	--	linc	chr2:113645206-113652427:+	--
MSTRG.117054	17	24	10	17.1737	19	14	2	11.6137	1.47875	0.564375	0.533077	1	up	no	--	linc	chr2:113627587-113672215:-	--
MSTRG.117070	81	119	84	95.2245	140	96	100	110.351	0.86292	-0.212702	0.576822	1	down	no	--	antisense	chr2:113729170-113734333:-	--
MSTRG.117071	156	119	176	149.987	158	164	115	143.799	1.04303	0.0607798	0.835936	1	up	no	--	linc	chr2:113787832-113790556:-	--
MSTRG.117094	198	154	172	174.72	186	232	167	192.353	0.90833	-0.138712	0.679682	1	down	no	--	linc	chr2:95203338-95208717:-	--
MSTRG.117095	0	3	3	2.00846	2	1	5	2.59039	0.775354	-0.367074	0.881878	1	down	no	--	antisense	chr2:95177920-95195729:+	--
MSTRG.117098	31	9	16	18.595	21	17	16	17.7391	1.04825	0.0679816	0.919398	1	up	no	--	linc	chr2:95208875-95643037:+	--
MSTRG.117104	6	1	3	3.31162	17	13	5	11.5722	0.28617	-1.80506	0.0548487	1	down	no	--	linc	chr2:95225013-95237087:-	--
MSTRG.117115	4	11	23	12.5862	16	12	24	16.9603	0.742094	-0.430327	0.631374	1	down	no	--	linc	chr2:95285822-95299287:+	--
MSTRG.117118	0	1	0	0.345079	1	5	1	2.31924	0.14879	-2.74865	0.195654	1	down	no	--	linc	chr2:95308650-95308927:+	--
MSTRG.117149	2	2	5	2.97664	4	4	0	2.66217	1.11813	0.161083	0.984091	1	up	no	--	linc	chr2:95526130-95552291:-	--
MSTRG.117150	7049	11651	9601	9476.98	9620	6570	6577	7480.04	1.26697	0.34138	0.253809	1	up	no	--	linc	chr2:95614092-97059766:-	--
MSTRG.117154	0	5	8	4.32067	0	0	0	0	Inf	Inf	0.0101132	1	up	yes	--	linc	chr2:95570835-95571350:+	--
MSTRG.117156	0	3	1	1.35965	4	4	0	2.66217	0.510728	-0.969372	0.585236	1	down	no	--	linc	chr2:95580168-95580735:+	--
MSTRG.117160	4	0	4	2.62651	0	0	0	0	Inf	Inf	0.047072	1	up	yes	--	linc	chr2:95591425-95618063:+	--
MSTRG.117167	12	82	16	37.4736	49	40	22	36.6172	1.02339	0.0333559	0.861819	1	up	no	--	linc	chr2:95632712-95634546:-	--
MSTRG.117168	29	72	25	42.5902	59	43	25	41.892	1.01667	0.0238471	0.932525	1	up	no	--	linc	chr2:95639622-95642237:-	--
MSTRG.117173	131	301	160	199.295	210	146	156	168.106	1.18553	0.245529	0.486319	1	up	no	--	linc	chr2:95654254-95662261:-	--
MSTRG.117175	33	50	65	49.3038	55	36	56	48.1056	1.02491	0.0354932	0.952351	1	up	no	--	linc	chr2:95676797-95679106:-	--
MSTRG.117177	78	265	175	174.131	219	119	107	146.468	1.18886	0.249579	0.639267	1	up	no	--	linc	chr2:95679671-95685589:-	--
MSTRG.117178	224	456	297	328.122	328	291	231	279.548	1.17376	0.231137	0.436097	1	up	no	--	linc	chr2:95685970-95695812:-	--
MSTRG.117180	1772	2997	2272	2359.95	2105	1880	1911	1934.74	1.21978	0.286617	0.180057	1	up	no	--	linc	chr2:95697930-95848594:-	--
MSTRG.117181	64	164	108	112.891	89	54	54	64.7565	1.74332	0.801836	0.0625453	1	up	no	--	linc	chr2:95702543-95705301:-	--
MSTRG.117183	18	32	18	22.8618	33	24	7	21.1893	1.07893	0.109607	0.92585	1	up	no	--	linc	chr2:95727565-95728973:-	--
MSTRG.117184	162	333	146	216.094	207	162	200	186.47	1.15887	0.212715	0.54268	1	up	no	--	linc	chr2:95739881-95746406:-	--
MSTRG.117185	51	163	75	97.5217	110	116	108	109.623	0.889613	-0.16875	0.776325	1	down	no	--	linc	chr2:95748673-95752374:-	--
MSTRG.117188	59	128	63	84.2088	85	53	51	62.1398	1.35515	0.438453	0.335453	1	up	no	--	linc	chr2:95781406-95783942:-	--
MSTRG.117189	71	112	78	87.5403	121	100	68	95.1872	0.919664	-0.120821	0.771002	1	down	no	--	linc	chr2:95787039-95860164:-	--
MSTRG.117194	580	778	582	649.964	704	457	497	544.452	1.1938	0.255556	0.357313	1	up	no	--	linc	chr2:95849664-95858647:-	--
MSTRG.117196	51	95	55	67.5681	70	43	33	48.0904	1.40502	0.490593	0.316638	1	up	no	--	linc	chr2:95886613-95889236:-	--
MSTRG.117199	190	403	287	295.294	259	232	155	212.749	1.38799	0.472999	0.182559	1	up	no	--	linc	chr2:95944908-95948241:-	--
MSTRG.117201	41	69	64	58.1936	70	25	60	50.6852	1.14814	0.199297	0.726872	1	up	no	--	linc	chr2:95997104-96000628:-	--
MSTRG.117203	8	15	19	13.9977	16	4	12	10.4668	1.33734	0.419369	0.59117	1	up	no	--	linc	chr2:96004329-96005612:-	--
MSTRG.117208	2	2	8	3.94987	2	6	1	2.98478	1.32334	0.404181	0.782343	1	up	no	--	linc	chr2:96040708-96041175:-	--
MSTRG.117211	2	23	32	18.9824	19	22	18	19.3817	0.979397	-0.0300342	1	1	down	no	--	linc	chr2:96051841-96053632:-	--
MSTRG.117215	41	45	25	37.2597	38	23	15	25.0633	1.48663	0.572043	0.314876	1	up	no	--	linc	chr2:96073698-96074627:-	--
MSTRG.117216	31	42	39	37.4441	46	31	32	35.8041	1.0458	0.0646137	0.914237	1	up	no	--	linc	chr2:96074737-96075999:-	--
MSTRG.117217	35	51	38	41.5542	35	19	37	29.7424	1.39714	0.482475	0.36692	1	up	no	--	linc	chr2:96082033-96084949:-	--
MSTRG.117219	13	29	21	21.1387	14	5	10	9.4998	2.22517	1.15392	0.0966159	1	up	no	--	linc	chr2:96107689-96109056:-	--
MSTRG.117220	52	137	82	91.1527	95	37	83	70.3128	1.29639	0.374498	0.497676	1	up	no	--	linc	chr2:96119766-96124366:-	--
MSTRG.117222	40	21	42	34.1606	35	38	37	36.084	0.946696	-0.079027	0.917071	1	down	no	--	linc	chr2:96145077-96146929:-	--
MSTRG.117223	47	40	75	53.7481	77	40	39	51.3232	1.04725	0.066603	0.89156	1	up	no	--	linc	chr2:96147075-96149238:-	--
MSTRG.117225	59	102	107	89.5107	136	61	52	82.0489	1.09094	0.125576	0.850064	1	up	no	--	linc	chr2:96158386-96162838:-	--
MSTRG.117227	14	18	11	14.431	21	13	6	13.2179	1.09177	0.126675	0.888471	1	up	no	--	linc	chr2:96180581-96181390:-	--
MSTRG.117228	131	144	181	151.93	160	91	115	120.097	1.26506	0.339204	0.332455	1	up	no	--	linc	chr2:96185618-96190641:-	--
MSTRG.117229	79	108	141	109.256	178	75	99	115.631	0.944863	-0.0818225	0.839822	1	down	no	--	linc	chr2:96201840-96206927:-	--
MSTRG.117230	36	55	37	42.9423	37	17	31	27.8267	1.54321	0.625931	0.238145	1	up	no	--	linc	chr2:96208380-96210387:-	--
MSTRG.117231	139	257	200	199.746	220	166	105	161.85	1.23414	0.303504	0.467757	1	up	no	--	linc	chr2:96223785-96227512:-	--
MSTRG.117232	2	1	5	2.63156	1	6	4	3.60885	0.729197	-0.455619	0.802786	1	down	no	--	linc	chr2:96243918-96244529:-	--
MSTRG.117233	17	26	20	21.108	32	12	12	18.4453	1.14435	0.194532	0.827935	1	up	no	--	linc	chr2:96252009-96252879:-	--
MSTRG.117234	11	24	6	13.8827	19	8	13	13.1158	1.05847	0.0819855	0.935372	1	up	no	--	linc	chr2:96256519-96257965:-	--
MSTRG.117236	6	15	6	9.11595	14	4	9	8.84742	1.03035	0.0431361	1	1	up	no	--	antisense	chr2:96274199-96322183:-	--
MSTRG.117238	34	58	99	63.4265	111	67	42	72.5711	0.873992	-0.194309	0.769932	1	down	no	--	linc	chr2:96274546-96277478:-	--
MSTRG.117239	177	292	272	247.805	310	229	141	224.207	1.10525	0.144372	0.719442	1	up	no	--	linc	chr2:96280773-96287042:-	--
MSTRG.117240	61	116	74	84.3008	94	59	68	72.5448	1.16205	0.216674	0.615436	1	up	no	--	linc	chr2:96297088-96300458:-	--
MSTRG.117241	63	94	93	83.5373	91	58	46	64.2062	1.30108	0.379707	0.386558	1	up	no	--	linc	chr2:96300666-96304129:-	--
MSTRG.117242	194	439	349	329.159	326	277	218	270.07	1.21879	0.285451	0.339479	1	up	no	--	antisense	chr2:96304716-96317124:-	--
MSTRG.117246	179	350	345	292.166	262	181	177	203.731	1.43407	0.520119	0.104513	1	up	no	--	linc	chr2:96354748-96368249:-	--
MSTRG.117249	167	348	315	277.757	238	217	168	204.917	1.35546	0.438782	0.161706	1	up	no	--	linc	chr2:96361340-96367963:-	--
MSTRG.117251	28	87	73	63.0059	68	48	28	47.5027	1.32636	0.407477	0.447273	1	up	no	--	linc	chr2:96384687-96387521:-	--
MSTRG.117253	175	369	349	298.691	314	211	190	235.139	1.27028	0.345143	0.351257	1	up	no	--	linc	chr2:96410603-96416785:-	--
MSTRG.117254	292	645	509	484.708	429	357	344	371.09	1.30618	0.385349	0.16595	1	up	no	--	linc	chr2:96426799-96434736:-	--
MSTRG.117256	166	304	182	219.095	227	106	172	165.494	1.32389	0.40478	0.36849	1	up	no	--	linc	chr2:96448241-96456109:-	--
MSTRG.117257	107	127	128	120.897	135	87	83	100.272	1.20569	0.269854	0.460181	1	up	no	--	linc	chr2:96461419-96465369:-	--
MSTRG.117258	61	72	79	70.7394	99	11	45	50.8546	1.39101	0.476136	0.509858	1	up	no	--	linc	chr2:96483668-96486204:-	--
MSTRG.117259	123	218	241	194.273	194	103	124	138.25	1.40522	0.490801	0.22058	1	up	no	--	linc	chr2:96486477-96535884:-	--
MSTRG.117260	23	39	48	36.6708	27	11	22	19.6388	1.86726	0.900921	0.108566	1	up	no	--	linc	chr2:96498661-96500003:-	--
MSTRG.117261	822	1324	1060	1073.84	1014	743	749	823.05	1.30471	0.383729	0.135322	1	up	no	--	linc	chr2:96500104-96617655:-	--
MSTRG.117263	110	148	176	144.712	166	107	101	122.968	1.17683	0.234904	0.507068	1	up	no	--	linc	chr2:96502502-96506700:-	--
MSTRG.117266	1	5	2	2.70643	2	3	10	4.851	0.557912	-0.84189	0.484115	1	down	no	--	linc	chr2:96551933-96552196:-	--
MSTRG.117269	131	280	188	201.132	201	97	118	136.658	1.47178	0.557566	0.254717	1	up	no	--	linc	chr2:96633414-96636864:-	--
MSTRG.117271	454	758	648	622.614	634	370	452	477.852	1.30294	0.381774	0.250817	1	up	no	--	linc	chr2:96671826-96678965:-	--
MSTRG.117274	20	22	29	23.644	14	6	18	12.3825	1.90947	0.933172	0.153524	1	up	no	--	linc	chr2:96801162-96802080:-	--
MSTRG.117275	102	223	170	165.988	188	152	143	158.668	1.04614	0.0650711	0.841903	1	up	no	--	linc	chr2:96810600-96816722:-	--
MSTRG.117276	114	180	154	149.946	122	88	112	105.533	1.42085	0.506753	0.153423	1	up	no	--	linc	chr2:96825016-96828683:-	--
MSTRG.117277	19	27	7	17.9001	14	23	11	15.8263	1.13104	0.177649	0.815355	1	up	no	--	linc	chr2:96833234-96870374:-	--
MSTRG.117278	315	595	458	458.55	518	356	332	396.46	1.15661	0.209904	0.533365	1	up	no	--	linc	chr2:96859547-96869417:-	--
MSTRG.117279	229	382	375	329.552	361	268	218	278.678	1.18255	0.241905	0.449868	1	up	no	--	linc	chr2:96870496-96880466:-	--
MSTRG.117281	141	233	193	189.857	205	166	120	161.653	1.17447	0.232016	0.4831	1	up	no	--	linc	chr2:96898132-96903308:-	--
MSTRG.117282	679	1117	903	903.971	851	662	582	688.727	1.31252	0.392343	0.151255	1	up	no	--	linc	chr2:96903548-96920120:-	--
MSTRG.117285	833	1347	1273	1154.53	1132	901	744	913.342	1.26407	0.338081	0.224998	1	up	no	--	linc	chr2:97002310-97040517:-	--
MSTRG.117287	545	353	466	454.047	451	405	660	495.092	0.917096	-0.124855	0.629202	1	down	no	--	linc	chr2:97056463-97065734:+	--
MSTRG.1173	2	11	5	6.08235	17	4	3	7.93105	0.766904	-0.382883	0.707018	1	down	no	--	linc	chr1:9007703-9033432:-	--
MSTRG.117306	684	999	923	871.401	899	819	856	844.355	1.03203	0.0454876	0.833945	1	up	no	--	linc	chr2:116071440-116082914:+	--
MSTRG.117307	2222	2006	2240	2157.09	2205	2099	2867	2345.61	0.919631	-0.120873	0.49837	1	down	no	--	antisense	chr2:116092601-116109540:+	--
MSTRG.117309	3	12	0	5.1376	10	5	2	5.6238	0.913546	-0.130451	1	1	down	no	--	linc	chr2:116115696-116118071:+	--
MSTRG.117337	20	20	17	19.0609	17	24	30	23.209	0.821271	-0.28407	0.655664	1	down	no	--	linc	chr2:116279797-116280363:+	--
MSTRG.117370	122	145	193	153.178	146	135	111	128.864	1.18868	0.249362	0.453132	1	up	no	--	linc	chr2:116406225-116410118:+	--
MSTRG.117371	16	34	25	25.1584	43	32	27	33.5494	0.749891	-0.415248	0.462818	1	down	no	--	linc	chr2:116411040-116412143:+	--
MSTRG.117426	257	372	494	374.008	401	377	249	338.207	1.10585	0.145162	0.631207	1	up	no	--	linc	chr2:117005846-117015721:+	--
MSTRG.117454	9	10	21	13.2534	35	16	13	21.0943	0.62829	-0.670498	0.344441	1	down	no	--	linc	chr2:117227478-117239631:-	--
MSTRG.117458	389	282	344	338.142	500	332	370	394.585	0.856956	-0.222707	0.414059	1	down	no	--	linc	chr2:117256787-117266619:+	--
MSTRG.117492	1153	1501	1670	1442.78	1346	1292	1124	1235.92	1.16737	0.223262	0.24566	1	up	no	--	linc	chr2:116538614-116575828:+	--
MSTRG.117493	300	437	415	385.095	357	335	245	308.316	1.24903	0.320803	0.207908	1	up	no	--	linc	chr2:116546848-116550728:+	--
MSTRG.117494	181	234	236	217.441	213	211	188	200.992	1.08183	0.11348	0.703244	1	up	no	--	linc	chr2:116554137-116557384:+	--
MSTRG.117495	62	113	64	80.3537	91	80	60	76.0097	1.05715	0.0801793	0.854428	1	up	no	--	linc	chr2:116587820-116591000:+	--
MSTRG.117501	381	698	575	553.976	508	456	413	452.327	1.22472	0.292456	0.257224	1	up	no	--	linc	chr2:116673154-116684045:+	--
MSTRG.117502	0	4	3	2.35354	0	0	0	0	Inf	Inf	0.0655728	1	up	no	--	linc	chr2:116674862-116683055:-	--
MSTRG.117503	6	48	34	29.587	13	5	2	6.61912	4.46993	2.16025	0.0358099	1	up	yes	--	linc	chr2:116689371-116690613:+	--
MSTRG.117570	21	16	28	21.5813	35	24	36	31.0926	0.694098	-0.52679	0.371592	1	down	no	--	linc	chr2:117630100-117638431:+	--
MSTRG.117572	507	787	828	708.623	675	543	480	558.118	1.26966	0.344447	0.162826	1	up	no	--	linc	chr2:117811672-117818266:-	--
MSTRG.117595	40	65	54	53.237	47	62	42	49.6688	1.07184	0.100087	0.838314	1	up	no	--	antisense	chr2:117678825-117681488:+	--
MSTRG.117606	48	108	62	73.3284	90	79	89	84.584	0.86693	-0.206013	0.67256	1	down	no	--	linc	chr2:117768923-117796258:+	--
MSTRG.117607	20	44	16	27.0184	53	33	38	40.7057	0.66375	-0.591289	0.349345	1	down	no	--	linc	chr2:117777577-117782688:+	--
MSTRG.117612	202	117	144	154.197	180	185	152	169.896	0.907599	-0.139873	0.69159	1	down	no	--	linc	chr2:117783323-117795999:-	--
MSTRG.117638	17	15	30	20.5562	3	17	15	11.4486	1.79552	0.844398	0.261899	1	up	no	--	linc	chr2:117830465-117847453:-	--
MSTRG.117643	7	3	6	5.30722	2	8	1	3.65232	1.45311	0.539144	0.727524	1	up	no	--	linc	chr2:117836916-117837791:-	--
MSTRG.117660	104	139	104	116.255	84	125	83	96.0351	1.21055	0.275662	0.462603	1	up	no	--	linc	chr2:117988528-117991460:-	--
MSTRG.117719	5	1	0	2.00617	1	5	0	2.00062	1.00277	0.00399533	1	1	up	no	--	linc	chr2:119327384-119372448:-	--
MSTRG.117759	0	2	0	0.690157	1	1	0	0.665542	1.03699	0.052395	1	1	up	no	--	linc	chr2:120048056-120053256:+	--
MSTRG.117772	262	250	459	322.215	304	421	347	351.935	0.915552	-0.127286	0.714449	1	down	no	--	linc	chr2:120014906-120020054:-	--
MSTRG.117780	0	18	20	12.6996	15	22	23	19.6477	0.646368	-0.629573	0.503614	1	down	no	--	linc	chr2:119922513-119930428:-	--
MSTRG.117809	262	307	286	285.762	304	397	274	320.666	0.891151	-0.166259	0.547591	1	down	no	--	linc	chr2:118833223-119025774:+	--
MSTRG.11781	0	0	1	0.32441	0	0	0	0	Inf	Inf	0.991273	1	up	no	--	linc	chr1:109133846-109134108:-	--
MSTRG.117814	0	11	12	7.68878	1	14	3	5.9604	1.28998	0.367346	0.8729	1	up	no	--	linc	chr2:118941933-118981756:+	--
MSTRG.117843	37	35	35	35.7242	23	35	35	30.4642	1.17266	0.229785	0.678647	1	up	no	--	linc	chr2:118201967-118203321:-	--
MSTRG.117844	1	3	5	2.9895	1	1	2	1.30277	2.29473	1.19832	0.467068	1	up	no	--	linc	chr2:118246200-118247234:-	--
MSTRG.117845	14	12	10	12.0361	24	18	2	14.6076	0.82396	-0.279354	0.724394	1	down	no	--	linc	chr2:118263901-118304845:-	--
MSTRG.117869	40	60	67	55.7289	51	57	43	49.6457	1.12253	0.166757	0.718376	1	up	no	--	linc	chr2:120875721-120884236:+	--
MSTRG.117931	2	0	13	4.88176	2	3	1	1.98347	2.46122	1.29938	0.300022	1	up	no	--	antisense	chr2:121488402-121495919:+	--
MSTRG.117959	59	47	79	61.4479	33	74	68	57.3132	1.07214	0.100496	0.827768	1	up	no	--	linc	chr2:121756055-121759541:-	--
MSTRG.11797	2	1	1	1.33393	1	1	0	0.665542	2.00427	1.00308	0.757021	1	up	no	--	linc	chr1:109252107-109252803:-	--
MSTRG.11798	162	301	257	241.061	210	205	263	221.891	1.0864	0.119552	0.709763	1	up	no	--	linc	chr1:108361342-108451620:-	--
MSTRG.11799	1	6	7	4.67356	1	2	10	4.18546	1.11662	0.159137	1	1	up	no	--	linc	chr1:108390623-108391121:-	--
MSTRG.11816	7	6	8	6.99128	14	7	21	13.6721	0.511354	-0.967607	0.225085	1	down	no	--	linc	chr1:109181229-109187441:-	--
MSTRG.118176	1	0	7	2.60309	2	6	5	4.25924	0.611162	-0.710372	0.794935	1	down	no	--	linc	chr2:123530247-123530755:-	--
MSTRG.11821	42	15	35	30.4837	35	65	43	47.0075	0.648486	-0.624853	0.239031	1	down	no	--	antisense	chr1:109195746-109200286:+	--
MSTRG.118210	0	3	0	1.03524	4	0	1	1.6457	0.629054	-0.668744	0.950474	1	down	no	--	linc	chr2:124754193-124783048:+	--
MSTRG.118232	26	13	22	20.2607	35	13	27	24.5536	0.825162	-0.277251	0.671172	1	down	no	--	linc	chr2:123608577-123613883:-	--
MSTRG.118234	37	36	31	34.7716	24	36	17	25.3947	1.36925	0.453383	0.406202	1	up	no	--	linc	chr2:123688512-123689970:-	--
MSTRG.118237	60	67	53	60.2471	62	52	23	45.2541	1.33131	0.412845	0.42964	1	up	no	--	linc	chr2:123716714-123718256:-	--
MSTRG.118239	164	286	246	232.981	223	208	217	212.549	1.09613	0.13242	0.66852	1	up	no	--	linc	chr2:123737300-123743437:-	--
MSTRG.118241	163	212	175	184.08	161	151	135	146.828	1.25372	0.32621	0.315275	1	up	no	--	linc	chr2:123759466-123764499:-	--
MSTRG.118242	150	247	196	198.651	185	170	133	160.494	1.23775	0.307716	0.329625	1	up	no	--	linc	chr2:123793858-123796808:-	--
MSTRG.118243	134	224	121	161.068	200	130	99	141.287	1.14001	0.189042	0.685148	1	up	no	--	linc	chr2:123800988-123822380:-	--
MSTRG.118244	7	13	2	7.46037	1	14	0	5.00455	1.49072	0.576006	0.873193	1	up	no	--	linc	chr2:123804261-123804811:-	--
MSTRG.118245	9	0	2	3.63879	0	0	0	0	Inf	Inf	0.0217366	1	up	yes	--	linc	chr2:123808572-123859038:+	--
MSTRG.118246	69	48	106	73.8743	73	65	77	70.4477	1.04864	0.0685187	0.860199	1	up	no	--	linc	chr2:123814897-123818467:-	--
MSTRG.118247	7	8	15	9.9523	19	7	17	14.0565	0.708021	-0.498136	0.527926	1	down	no	--	linc	chr2:123819409-123838437:-	--
MSTRG.118248	50	122	94	89.205	93	123	79	97.0791	0.91889	-0.122035	0.81106	1	down	no	--	linc	chr2:123828981-123832092:-	--
MSTRG.118249	168	177	257	200.265	280	169	212	216.85	0.92352	-0.114785	0.729271	1	down	no	--	linc	chr2:123854247-123858825:-	--
MSTRG.1183	3	3	1	2.3563	2	1	4	2.27177	1.03721	0.0527061	1	1	up	no	--	linc	chr1:9101083-9140913:+	--
MSTRG.118315	204	45	222	155.32	182	253	121	183.379	0.846991	-0.239582	0.737188	1	down	no	--	linc	chr2:125695289-125699392:+	--
MSTRG.118322	0	0	0	0	4	12	4	6.60679	#NAME?	#NAME?	0.00160406	0.684918	down	yes	--	linc	chr2:125940583-125941175:-	--
MSTRG.11836	3	15	4	7.47047	7	7	12	8.48217	0.880727	-0.183233	0.931257	1	down	no	--	linc	chr1:109373897-109375165:-	--
MSTRG.118366	7	5	9	6.97061	16	11	12	12.8032	0.544443	-0.877148	0.290212	1	down	no	--	linc	chr2:127325273-127379143:+	--
MSTRG.118369	0	1	2	0.993898	1	2	0	0.999313	0.994582	-0.00783834	1	1	down	no	--	linc	chr2:127384285-127392345:+	--
MSTRG.118441	685	752	861	766.385	764	850	750	776.139	0.987433	-0.0182454	0.947195	1	down	no	--	linc	chr2:127714127-127725442:-	--
MSTRG.118472	2	2	2	2.00341	0	2	2	1.30477	1.53545	0.618666	0.822928	1	up	no	--	linc	chr2:128250775-128346662:-	--
MSTRG.118473	1	2	5	2.64442	1	0	2	0.969001	2.72902	1.44838	0.414683	1	up	no	--	linc	chr2:128250813-128346596:+	--
MSTRG.1185	3	15	10	9.41693	0	1	1	0.652384	14.4346	3.85146	0.00273476	0.934172	up	yes	--	linc	chr1:9105458-9178951:-	--
MSTRG.118509	19	18	30	22.2559	28	29	48	34.2624	0.64957	-0.622443	0.273292	1	down	no	--	linc	chr2:127986229-128121639:+	--
MSTRG.118510	20	20	19	19.7097	42	19	31	30.1531	0.653655	-0.613399	0.299242	1	down	no	--	linc	chr2:127993450-127997706:+	--
MSTRG.118515	7	20	8	11.8224	19	2	13	11.1132	1.06381	0.0892466	1	1	up	no	--	linc	chr2:128012150-128069656:+	--
MSTRG.118517	15	66	31	37.8152	33	8	31	23.4957	1.60945	0.686569	0.36213	1	up	no	--	linc	chr2:128060050-128065616:+	--
MSTRG.118521	3	4	5	3.99902	2	10	0	4.00125	0.999443	-0.000803513	1	1	down	no	--	antisense	chr2:128939146-128964515:-	--
MSTRG.118575	14	28	9	17.2329	22	22	13	18.7839	0.917431	-0.124328	0.895692	1	down	no	--	linc	chr2:126546934-126549089:+	--
MSTRG.118589	29	51	153	76.868	44	72	17	44.0459	1.74518	0.803377	0.301621	1	up	no	--	linc	chr2:126773161-126777534:-	--
MSTRG.118590	30	44	81	51.4272	33	41	11	28.1378	1.82769	0.870021	0.169067	1	up	no	--	linc	chr2:126783297-126829976:-	--
MSTRG.118591	16	76	196	95.1258	46	80	19	48.0168	1.98109	0.986297	0.223749	1	up	no	--	linc	chr2:126789539-126792122:-	--
MSTRG.118592	192	466	1011	552.571	431	698	213	443.83	1.245	0.316151	0.617708	1	up	no	--	linc	chr2:126796572-126816524:-	--
MSTRG.118595	6	0	4	3.29095	0	0	5	1.59307	2.06579	1.04669	0.744677	1	up	no	--	linc	chr2:126927967-126928746:+	--
MSTRG.118620	14	7	5	8.68866	5	10	4	6.27102	1.38553	0.470433	0.62056	1	up	no	--	linc	chr2:129615610-129661780:-	--
MSTRG.118626	78	88	54	73.7981	38	47	33	38.8088	1.90158	0.927199	0.0415396	1	up	yes	--	linc	chr2:129880548-129884071:+	--
MSTRG.118634	330	463	541	444.909	444	461	322	403.769	1.10189	0.139982	0.568505	1	up	no	--	linc	chr2:129753818-129771352:+	--
MSTRG.11868	222	224	119	189.655	167	132	243	176.887	1.07218	0.100549	0.809901	1	up	no	--	antisense	chr1:109381852-109408379:+	--
MSTRG.11871	926	800	767	832.519	1075	710	1117	949.524	0.876775	-0.189721	0.402066	1	down	no	--	linc	chr1:109415667-109424554:-	--
MSTRG.118716	14	1	5	6.61819	14	17	15	15.0981	0.438345	-1.18986	0.275018	1	down	no	--	linc	chr2:125576886-125578154:-	--
MSTRG.118727	39	57	120	71.5552	96	54	61	69.3092	1.03241	0.0460091	0.877507	1	up	no	--	linc	chr2:130541678-130542306:-	--
MSTRG.11873	21	26	24	23.7345	29	19	9	18.8306	1.26042	0.333908	0.61291	1	up	no	--	linc	chr1:109426782-109428939:+	--
MSTRG.118760	136	127	110	124.692	115	129	109	115.939	1.07549	0.104999	0.772506	1	up	no	--	linc	chr2:130869560-130870707:-	--
MSTRG.118776	157	119	141	138.964	159	116	131	133.208	1.04322	0.0610393	0.856208	1	up	no	--	linc	chr2:129221800-129226725:+	--
MSTRG.118779	15	29	13	19.2079	12	7	5	7.91073	2.42808	1.27982	0.0777285	1	up	no	--	linc	chr2:129196333-129197690:+	--
MSTRG.11878	2	0	0	0.664437	0	0	0	0	Inf	Inf	0.444275	1	up	no	--	linc	chr1:109440930-109441226:-	--
MSTRG.118781	0	14	4	6.12874	14	0	12	8.46818	0.723737	-0.466462	0.803633	1	down	no	--	linc	chr2:129216186-129216705:+	--
MSTRG.118782	37	47	33	39.2163	42	34	22	32.2921	1.21442	0.280271	0.595395	1	up	no	--	linc	chr2:129233507-129234495:+	--
MSTRG.118783	4	11	1	5.44915	2	3	7	3.89515	1.39896	0.48435	0.710318	1	up	no	--	linc	chr2:129250673-129257789:+	--
MSTRG.118784	12	7	8	8.99745	14	8	7	9.54527	0.942608	-0.0852702	0.975432	1	down	no	--	linc	chr2:129257085-129257670:+	--
MSTRG.118785	92	124	146	120.718	94	78	59	76.0189	1.588	0.667207	0.0778825	1	up	no	--	linc	chr2:129258169-129263911:+	--
MSTRG.118787	9	9	10	9.33977	5	5	1	3.64633	2.56142	1.35694	0.153872	1	up	no	--	linc	chr2:129286174-129286803:+	--
MSTRG.118788	64	86	52	67.8081	71	77	44	63.2752	1.07164	0.0998174	0.824984	1	up	no	--	linc	chr2:129319461-129323017:+	--
MSTRG.118790	3	1	4	2.63937	5	5	4	4.60217	0.573506	-0.802119	0.550907	1	down	no	--	linc	chr2:129451203-129451819:+	--
MSTRG.118798	2940	4228	4005	3734.98	3643	3127	2652	3097.31	1.20588	0.270083	0.212483	1	up	no	--	linc	chr2:130715868-130826435:-	--
MSTRG.118803	412	559	559	511.118	560	452	264	420.771	1.21472	0.280622	0.384596	1	up	no	--	linc	chr2:130693342-130711075:-	--
MSTRG.118805	18	29	15	20.8534	16	26	30	23.5448	0.885688	-0.175129	0.777782	1	down	no	--	linc	chr2:130745979-130835746:+	--
MSTRG.118811	0	7	0	2.41555	0	0	2	0.637229	3.79071	1.92247	0.431378	1	up	no	--	linc	chr2:131816111-131816565:-	--
MSTRG.118818	32	16	26	24.5869	30	51	72	49.9157	0.492569	-1.0216	0.0501861	1	down	no	--	linc	chr2:131828311-132110985:+	--
MSTRG.11882	133	133	121	129.334	106	110	98	103.107	1.25437	0.326963	0.367533	1	up	no	--	antisense	chr1:109110424-109114315:-	--
MSTRG.118842	0	0	1	0.32441	0	1	0	0.33377	0.971955	-0.0410386	1	1	down	no	--	linc	chr2:132006945-132007552:+	--
MSTRG.118867	55	66	47	56.2945	61	20	50	42.8442	1.31393	0.393892	0.489823	1	up	no	--	linc	chr2:131702565-131717390:-	--
MSTRG.11887	0	0	1	0.32441	0	0	0	0	Inf	Inf	0.991273	1	up	no	--	linc	chr1:108832619-108832992:-	--
MSTRG.118880	31	45	41	39.1281	58	41	48	48.2208	0.811435	-0.301452	0.548312	1	down	no	--	linc	chr2:131772024-131809791:+	--
MSTRG.118931	5	3	4	3.99397	9	3	1	4.30587	0.927562	-0.108484	0.986793	1	down	no	--	linc	chr2:131395587-131396569:-	--
MSTRG.118935	4	4	2	3.35801	8	4	2	4.62649	0.725822	-0.462311	0.745187	1	down	no	--	linc	chr2:132370854-132371214:+	--
MSTRG.118942	0	4	2	2.02913	2	5	2	2.96962	0.683297	-0.549416	0.763726	1	down	no	--	linc	chr2:132435048-132454552:+	--
MSTRG.118994	0	2	6	2.63661	5	0	1	1.97748	1.33332	0.415027	0.918658	1	up	no	--	linc	chr2:132164078-132224746:+	--
MSTRG.119013	57	95	109	87.0796	117	117	135	120.881	0.720372	-0.473186	0.213928	1	down	no	--	linc	chr2:132199976-132355788:-	--
MSTRG.11902	0	0	1	0.32441	1	0	4	1.60623	0.20197	-2.30779	0.355031	1	down	no	--	linc	chr1:109000965-109001243:-	--
MSTRG.119021	5	1	1	2.33058	5	2	3	3.28224	0.710057	-0.493993	0.785204	1	down	no	--	linc	chr2:132277008-132278292:-	--
MSTRG.119022	0	1	3	1.31831	1	0	0	0.331772	3.97353	1.99042	0.481241	1	up	no	--	linc	chr2:132320855-132326499:+	--
MSTRG.119023	375	373	304	351.917	569	556	356	487.781	0.721464	-0.471	0.0870483	1	down	no	--	linc	chr2:132334667-132345082:+	--
MSTRG.119024	18	16	14	16.0429	8	4	13	8.13124	1.973	0.980389	0.197852	1	up	no	--	linc	chr2:132345712-132346953:+	--
MSTRG.119026	76	59	59	64.7484	108	74	114	96.8524	0.668527	-0.580943	0.156534	1	down	no	--	linc	chr2:132355757-132367381:+	--
MSTRG.119061	0	0	6	1.94646	0	0	0	0	Inf	Inf	0.0974228	1	up	no	--	antisense	chr2:132980002-133010324:-	--
MSTRG.11907	1	0	0	0.332218	0	0	0	0	Inf	Inf	0.991273	1	up	no	--	linc	chr1:109062747-109063175:-	--
MSTRG.11909	5	5	19	9.55027	11	6	9	8.51964	1.12097	0.164748	0.845392	1	up	no	--	linc	chr1:109069120-109072569:-	--
MSTRG.119101	3	0	0	0.996655	0	0	0	0	Inf	Inf	0.277037	1	up	no	--	linc	chr2:134245980-134246327:-	--
MSTRG.119103	5	0	3	2.63432	4	4	0	2.66217	0.989539	-0.0151712	1	1	down	no	--	antisense	chr2:134182263-134241168:-	--
MSTRG.119108	11	8	10	9.65913	14	3	0	5.64612	1.71075	0.774633	0.624044	1	up	no	--	linc	chr2:134248385-134249629:-	--
MSTRG.119117	10	3	5	5.97947	29	19	26	24.247	0.246607	-2.01972	0.00528276	1	down	yes	--	antisense	chr2:133807833-133831731:-	--
MSTRG.119131	4	2	0	2.01903	1	0	0	0.331772	6.0856	2.6054	0.255551	1	up	no	--	linc	chr2:133912104-133939586:-	--
MSTRG.119139	228	263	296	262.527	196	266	169	207.656	1.26424	0.338269	0.258859	1	up	no	--	linc	chr2:133962085-133971053:+	--
MSTRG.119146	2	2	3	2.32782	3	0	1	1.31393	1.77165	0.825092	0.682282	1	up	no	--	linc	chr2:134027673-134029366:+	--
MSTRG.119159	20	20	20	20.0341	11	21	9	13.5262	1.48114	0.566704	0.392786	1	up	no	--	linc	chr2:134176203-134177726:+	--
MSTRG.119170	159	97	135	130.091	168	37	156	117.791	1.10442	0.143288	0.808756	1	up	no	--	linc	chr2:134579922-134585885:-	--
MSTRG.119191	0	6	2	2.71929	3	1	16	6.42692	0.42311	-1.2409	0.397225	1	down	no	--	linc	chr2:134990319-134991472:+	--
MSTRG.119234	360	411	359	377.889	377	442	341	381.252	0.991179	-0.0127822	0.969435	1	down	no	--	linc	chr2:134872247-134980154:+	--
MSTRG.119250	464	758	667	632.1	662	591	468	566.003	1.11678	0.159344	0.515327	1	up	no	--	linc	chr2:134280269-134290969:+	--
MSTRG.119251	530	791	635	655.033	747	751	568	679.468	0.964038	-0.052838	0.837927	1	down	no	--	linc	chr2:134329747-134344391:+	--
MSTRG.119255	19	12	7	12.724	12	2	19	10.7025	1.18888	0.249603	0.847941	1	up	no	--	antisense	chr2:134365077-134366280:-	--
MSTRG.119296	13	5	5	7.66628	5	8	14	8.78962	0.872197	-0.197274	0.856576	1	down	no	--	linc	chr2:135740849-135741987:-	--
MSTRG.119301	0	1	4	1.64272	1	7	5	4.26123	0.385503	-1.37519	0.396037	1	down	no	--	antisense	chr2:135634525-135697763:+	--
MSTRG.119323	66	176	133	125.807	109	137	68	103.555	1.21487	0.280806	0.525193	1	up	no	--	linc	chr2:136050552-136054474:-	--
MSTRG.119334	74	131	96	100.933	89	88	49	74.5116	1.35459	0.437858	0.267024	1	up	no	--	linc	chr2:136066968-136070788:-	--
MSTRG.119336	168	208	174	184.036	222	116	173	167.491	1.09878	0.135907	0.720272	1	up	no	--	linc	chr2:136073317-136076973:+	--
MSTRG.119345	0	0	0	0	0	1	0	0.33377	#NAME?	#NAME?	1	1	down	no	--	linc	chr2:137027047-137029440:+	--
MSTRG.119353	49	74	67	63.55	80	50	35	54.3818	1.16859	0.224768	0.657841	1	up	no	--	linc	chr2:137067038-137069420:-	--
MSTRG.119366	15	12	5	10.7463	4	12	24	12.9791	0.827969	-0.272351	0.718125	1	down	no	--	linc	chr2:137273300-137273744:-	--
MSTRG.119369	10	17	15	14.0547	8	21	10	12.8495	1.09379	0.129338	0.884844	1	up	no	--	linc	chr2:137313970-137383332:-	--
MSTRG.119371	2	4	0	2.04475	1	0	0	0.331772	6.16312	2.62366	0.255636	1	up	no	--	linc	chr2:137322696-137329118:-	--
MSTRG.119379	49	25	39	37.5576	22	21	47	29.283	1.28257	0.359042	0.53087	1	up	no	--	linc	chr2:136376735-136549737:-	--
MSTRG.119386	55	76	45	59.0964	70	58	62	62.3368	0.948018	-0.0770133	0.865918	1	down	no	--	linc	chr2:136313749-136318432:+	--
MSTRG.119390	4	9	3	5.40781	10	0	0	3.31772	1.62998	0.704852	0.868848	1	up	no	--	linc	chr2:136325589-136326322:+	--
MSTRG.119405	0	4	5	3.00236	2	5	4	3.60685	0.832405	-0.264642	0.913227	1	down	no	--	linc	chr2:136549933-136552690:+	--
MSTRG.119407	2	0	1	0.988847	2	1	4	2.27177	0.435275	-1.2	0.533007	1	down	no	--	linc	chr2:136579423-136580124:-	--
MSTRG.119413	36	67	94	65.5746	61	60	43	53.9647	1.21514	0.281121	0.528427	1	up	no	--	linc	chr2:137409569-137412022:+	--
MSTRG.119418	133	118	139	129.997	147	196	145	160.389	0.810515	-0.30309	0.386123	1	down	no	--	linc	chr2:137153308-137170053:+	--
MSTRG.119427	309	547	533	464.324	339	438	295	352.653	1.31666	0.396881	0.171041	1	up	no	--	linc	chr2:137416385-137432197:+	--
MSTRG.11944	0	1	3	1.31831	2	4	3	2.95447	0.446208	-1.16421	0.48748	1	down	no	--	linc	chr1:109711731-109737923:-	--
MSTRG.119441	380	306	428	370.684	465	290	413	382.655	0.968717	-0.0458532	0.873827	1	down	no	--	antisense	chr2:136594032-136617990:+	--
MSTRG.119444	18	23	37	25.9199	30	17	14	20.0879	1.29033	0.367736	0.533328	1	up	no	--	antisense	chr2:136618297-136620538:+	--
MSTRG.119475	22	29	32	27.6972	9	26	11	15.1687	1.82594	0.86864	0.216665	1	up	no	--	antisense	chr2:136708928-136709857:-	--
MSTRG.119496	30	44	19	31.3138	67	20	31	38.7812	0.807448	-0.308558	0.574906	1	down	no	--	linc	chr2:137451254-137458646:+	--
MSTRG.119497	70	132	107	103.518	96	108	51	84.1466	1.2302	0.298897	0.486823	1	up	no	--	linc	chr2:137580409-137582170:+	--
MSTRG.11950	9	14	5	9.44312	10	18	6	11.2373	0.840339	-0.250957	0.784272	1	down	no	--	linc	chr1:109743242-109745188:-	--
MSTRG.119518	22	19	34	24.8952	39	34	28	33.2085	0.749664	-0.415683	0.479532	1	down	no	--	linc	chr2:137578023-137624022:-	--
MSTRG.119520	1	3	1	1.69186	0	4	1	1.65369	1.02308	0.0329207	1	1	up	no	--	linc	chr2:137594419-137594817:+	--
MSTRG.119525	126	51	74	83.4649	76	59	130	86.327	0.966845	-0.0486428	0.933935	1	down	no	--	linc	chr2:137749620-137753227:-	--
MSTRG.119562	11	18	27	18.6249	15	19	14	15.7788	1.18037	0.239242	0.725668	1	up	no	--	linc	chr2:138656024-138658912:+	--
MSTRG.119576	28	57	41	42.2724	37	42	38	38.4013	1.10081	0.138562	0.801826	1	up	no	--	linc	chr2:137801469-137804744:-	--
MSTRG.119577	13	28	14	18.5228	9	14	20	14.031	1.32013	0.400681	0.584306	1	up	no	--	antisense	chr2:137804828-137916328:+	--
MSTRG.119619	601	429	611	545.916	377	643	504	500.274	1.09123	0.125962	0.641646	1	up	no	--	linc	chr2:138723957-138727258:-	--
MSTRG.11965	6	2	3	3.6567	4	3	9	5.19593	0.703762	-0.50684	0.686011	1	down	no	--	linc	chr1:110085709-110105892:-	--
MSTRG.11966	5	6	6	5.67802	6	2	0	2.65817	2.13606	1.09495	0.454699	1	up	no	--	linc	chr1:110085711-110105963:+	--
MSTRG.119690	14	13	22	16.2741	20	10	14	14.4337	1.1275	0.173131	0.816992	1	up	no	--	linc	chr2:139831142-139836401:+	--
MSTRG.119700	0	0	0	0	4	1	0	1.66086	#NAME?	#NAME?	0.13597	1	down	no	--	linc	chr2:139167547-139168946:+	--
MSTRG.119755	0	3	0	1.03524	2	7	1	3.31855	0.311954	-1.68059	0.50629	1	down	no	--	linc	chr2:141328688-141385326:-	--
MSTRG.119798	0	0	1	0.32441	0	0	1	0.318614	1.01819	0.0260055	1	1	up	no	--	linc	chr2:141737912-141810634:-	--
MSTRG.119800	3	4	0	2.37697	3	1	3	2.28493	1.04028	0.0569742	1	1	up	no	--	linc	chr2:141740699-141762068:+	--
MSTRG.119833	15	24	23	20.7266	21	16	16	17.4054	1.19082	0.25195	0.709041	1	up	no	--	linc	chr2:140026211-140029810:+	--
MSTRG.119837	1	5	12	5.95053	12	8	19	12.7051	0.468357	-1.09432	0.287797	1	down	no	--	antisense	chr2:140039205-140039746:+	--
MSTRG.119851	134	267	155	186.937	305	346	228	289.319	0.646127	-0.630111	0.0869883	1	down	no	--	linc	chr2:140316433-140411671:-	--
MSTRG.119853	4	9	1	4.75899	7	16	7	9.89303	0.481045	-1.05576	0.314512	1	down	no	--	linc	chr2:140320323-140321696:-	--
MSTRG.119854	5	2	1	2.67566	6	6	6	5.90494	0.453122	-1.14203	0.323899	1	down	no	--	linc	chr2:140320533-140321445:+	--
MSTRG.119855	5	2	0	2.35125	2	0	1	0.982159	2.39396	1.2594	0.514027	1	up	no	--	linc	chr2:140323674-140324109:+	--
MSTRG.119857	92	157	99	116.858	298	361	65	240.069	0.486768	-1.03869	0.0245232	1	down	yes	--	linc	chr2:140324869-140336484:-	--
MSTRG.119858	0	0	1	0.32441	10	0	4	4.59218	0.0706439	-3.82329	0.0344786	1	down	yes	--	linc	chr2:140328559-140329228:+	--
MSTRG.119860	4	24	15	14.4769	32	34	3	22.9207	0.631607	-0.6629	0.465249	1	down	no	--	linc	chr2:140353825-140357158:-	--
MSTRG.119861	0	0	0	0	1	1	0	0.665542	#NAME?	#NAME?	0.505835	1	down	no	--	linc	chr2:140364227-140364946:-	--
MSTRG.119862	13	17	15	15.0513	34	33	10	25.4808	0.590692	-0.759521	0.249632	1	down	no	--	linc	chr2:140378348-140380661:-	--
MSTRG.119863	8	18	3	9.84239	17	11	2	9.94883	0.989302	-0.0155173	1	1	down	no	--	linc	chr2:140395826-140397334:-	--
MSTRG.119865	3	6	10	6.31122	0	4	5	2.92815	2.15536	1.10793	0.324186	1	up	no	--	linc	chr2:141957087-141957870:-	--
MSTRG.119921	82	137	134	117.989	121	96	70	94.4894	1.2487	0.320423	0.385278	1	up	no	--	linc	chr2:142655299-142660554:+	--
MSTRG.119926	68	108	101	92.6247	103	156	81	112.048	0.826649	-0.274653	0.505849	1	down	no	--	linc	chr2:142694554-142700195:+	--
MSTRG.119951	12	9	10	10.3364	0	9	3	3.95977	2.61036	1.38425	0.291199	1	up	no	--	linc	chr2:143359718-143377375:-	--
MSTRG.119952	0	1	1	0.669488	1	0	1	0.650386	1.02937	0.0417616	1	1	up	no	--	linc	chr2:143360438-143365201:-	--
MSTRG.119959	0	0	0	0	2	0	0	0.663544	#NAME?	#NAME?	0.450567	1	down	no	--	linc	chr2:143387315-143388376:+	--
MSTRG.119976	1	8	3	4.06608	6	2	2	3.2954	1.23386	0.303183	0.871039	1	up	no	--	linc	chr2:143403551-143406183:-	--
MSTRG.119990	79	99	89	89.2805	65	66	50	59.5247	1.49989	0.584856	0.158687	1	up	no	--	linc	chr2:143220960-143223224:+	--
MSTRG.119996	0	1	0	0.345079	0	0	1	0.318614	1.08306	0.115115	1	1	up	no	--	linc	chr2:143432940-143437525:+	--
MSTRG.119997	15	38	51	34.6412	50	6	73	41.8501	0.827744	-0.272743	0.661175	1	down	no	--	linc	chr2:142062612-142065060:-	--
MSTRG.119998	54	47	40	47.1349	49	42	46	44.9314	1.04904	0.0690697	0.900275	1	up	no	--	linc	chr2:142065637-142068210:+	--
MSTRG.120000	0	0	0	0	8	0	0	2.65418	#NAME?	#NAME?	0.0523648	1	down	no	--	linc	chr2:142066648-142067008:-	--
MSTRG.120006	27	25	4	18.8945	47	30	10	28.7925	0.656229	-0.607728	0.469022	1	down	no	--	antisense	chr2:142168793-142171028:-	--
MSTRG.120009	19	30	11	20.233	44	20	13	25.4154	0.796094	-0.328989	0.601568	1	down	no	--	antisense	chr2:142213262-142216065:-	--
MSTRG.120019	446	633	644	575.524	431	458	292	388.896	1.47989	0.565492	0.0358549	1	up	no	--	linc	chr2:142305820-142314395:+	--
MSTRG.120027	2	9	11	7.33865	3	9	11	7.50401	0.977965	-0.032146	1	1	down	no	--	linc	chr2:140434330-140434802:-	--
MSTRG.120030	59	92	74	75.3544	46	32	49	41.5543	1.8134	0.858696	0.0576667	1	up	no	--	linc	chr2:140505733-140509434:-	--
MSTRG.120031	63	90	26	60.4215	74	47	57	58.3994	1.03463	0.0491096	0.907925	1	up	no	--	linc	chr2:140509484-140513994:-	--
MSTRG.120032	979	1130	904	1008.45	1038	713	665	794.236	1.26971	0.344495	0.188817	1	up	no	--	linc	chr2:140525695-140553792:-	--
MSTRG.120033	28	23	26	25.6736	29	29	23	26.6289	0.964126	-0.0527062	0.962181	1	down	no	--	linc	chr2:140563559-140565128:-	--
MSTRG.120034	8	1	7	5.27369	8	4	5	5.58233	0.944712	-0.0820536	1	1	down	no	--	linc	chr2:140577636-140578026:-	--
MSTRG.120035	84	80	85	83.0875	38	47	30	37.853	2.19501	1.13422	0.0105166	1	up	yes	--	linc	chr2:140578501-140646822:-	--
MSTRG.120036	180	233	267	226.82	198	173	145	169.632	1.33713	0.419138	0.164549	1	up	no	--	linc	chr2:140582722-140590425:-	--
MSTRG.120037	408	635	606	551.262	609	463	387	479.889	1.14873	0.20004	0.484742	1	up	no	--	linc	chr2:140591644-140602580:-	--
MSTRG.120038	740	1046	966	920.174	818	694	671	716.816	1.2837	0.360303	0.0853817	1	up	no	--	linc	chr2:140608667-140626711:-	--
MSTRG.120039	274	402	351	343.617	390	286	215	293.351	1.17135	0.228172	0.485185	1	up	no	--	linc	chr2:140626961-140634827:-	--
MSTRG.120041	417	581	572	524.588	524	438	411	450.99	1.16319	0.218088	0.347008	1	up	no	--	linc	chr2:140647252-140654201:-	--
MSTRG.120048	0	1	0	0.345079	1	1	0	0.665542	0.518493	-0.947605	1	1	down	no	--	linc	chr2:140754787-140806360:+	--
MSTRG.120049	189	275	296	253.711	266	174	126	186.473	1.36058	0.444222	0.241775	1	up	no	--	linc	chr2:140848033-140856348:-	--
MSTRG.120051	62	94	71	76.068	58	46	72	57.5364	1.32208	0.402814	0.362359	1	up	no	--	linc	chr2:140873993-140896341:-	--
MSTRG.120052	73	68	46	62.6401	80	78	42	65.9576	0.949702	-0.0744525	0.887889	1	down	no	--	linc	chr2:140878634-140881722:-	--
MSTRG.120056	49	65	66	60.1199	72	48	22	46.9181	1.28138	0.357698	0.538546	1	up	no	--	linc	chr2:140896492-140899559:-	--
MSTRG.120057	47	58	55	53.4714	42	30	20	30.3198	1.76358	0.818505	0.0963447	1	up	no	--	linc	chr2:140904785-140907417:-	--
MSTRG.120058	81	128	106	105.467	88	80	89	84.2542	1.25177	0.323973	0.409805	1	up	no	--	linc	chr2:140910046-140913121:-	--
MSTRG.120060	481	553	405	482.011	435	290	349	352.311	1.36814	0.45222	0.0727587	1	up	no	--	linc	chr2:140949990-140958831:-	--
MSTRG.120063	128	220	213	187.541	245	157	163	185.62	1.01035	0.0148484	0.967093	1	up	no	--	linc	chr2:140973481-140979823:-	--
MSTRG.120064	84	192	148	142.174	105	146	88	111.605	1.27391	0.349262	0.353311	1	up	no	--	linc	chr2:140980530-140983593:-	--
MSTRG.120070	8	15	6	9.78039	5	15	16	11.7632	0.831436	-0.266322	0.746153	1	down	no	--	linc	chr2:141057377-141061646:+	--
MSTRG.120100	3	2	2	2.33563	2	5	0	2.3324	1.00139	0.00200073	1	1	up	no	--	linc	chr2:144427789-144432016:-	--
MSTRG.120101	3	5	0	2.72205	6	1	2	2.96163	0.919104	-0.121699	1	1	down	no	--	antisense	chr2:144431904-144487317:+	--
MSTRG.120129	7	1	4	3.96825	5	8	0	4.32902	0.916661	-0.12554	0.99483	1	down	no	--	linc	chr2:145311048-145324474:+	--
MSTRG.120130	36	29	25	30.0774	46	28	9	27.4746	1.09473	0.13058	0.898887	1	up	no	--	linc	chr2:145311082-145324901:-	--
MSTRG.120170	14	33	41	29.3394	24	32	27	27.2458	1.07684	0.10681	0.860748	1	up	no	--	linc	chr2:145818320-145819870:+	--
MSTRG.120173	22	70	69	53.8486	38	28	21	28.6438	1.87994	0.910685	0.0824069	1	up	no	--	linc	chr2:145851623-145858956:+	--
MSTRG.120174	34	62	50	48.9108	62	40	28	42.8419	1.14166	0.191131	0.708362	1	up	no	--	linc	chr2:145966332-145971385:+	--
MSTRG.120175	150	294	324	256.395	308	202	157	219.63	1.16739	0.223292	0.597798	1	up	no	--	linc	chr2:145931309-145940280:+	--
MSTRG.120176	76	175	110	121.322	105	85	68	84.8723	1.42947	0.51548	0.207523	1	up	no	--	linc	chr2:145960397-145963829:+	--
MSTRG.120179	8	17	30	18.2564	31	15	24	22.9382	0.795893	-0.329354	0.653905	1	down	no	--	linc	chr2:146046810-146048215:+	--
MSTRG.120180	72	126	103	100.814	94	33	58	60.6806	1.66138	0.732386	0.162327	1	up	no	--	linc	chr2:146063282-146066969:+	--
MSTRG.120182	12	40	50	34.0102	31	38	16	28.066	1.21179	0.277144	0.610463	1	up	no	--	linc	chr2:146071968-146075027:+	--
MSTRG.120186	23	27	26	25.3928	21	9	16	15.069	1.6851	0.752838	0.230553	1	up	no	--	antisense	chr2:146113923-146175848:-	--
MSTRG.12019	63	76	133	90.3022	66	100	94	85.2237	1.05959	0.0835064	0.825803	1	up	no	--	antisense	chr1:109520026-109556887:-	--
MSTRG.120209	23	4	17	14.5363	29	30	13	23.7765	0.611373	-0.709875	0.358247	1	down	no	--	linc	chr2:144617786-144619617:+	--
MSTRG.12021	103	144	167	138.086	127	128	148	132.013	1.04601	0.0648943	0.856086	1	up	no	--	antisense	chr1:109543296-109547262:-	--
MSTRG.120210	124	94	119	112.237	162	180	92	143.138	0.784118	-0.350858	0.372912	1	down	no	--	linc	chr2:144654513-144659351:+	--
MSTRG.120213	124	42	28	64.7719	55	60	44	52.2927	1.23864	0.308758	0.515027	1	up	no	--	linc	chr2:144709414-144714341:+	--
MSTRG.120219	15	7	10	10.6429	7	18	6	10.242	1.03915	0.0554036	0.981442	1	up	no	--	antisense	chr2:146342230-146343572:-	--
MSTRG.120223	67	54	0	40.8929	0	0	2	0.637229	64.173	6.0039	0.00278465	0.936234	up	yes	--	antisense	chr2:146355145-146362240:-	--
MSTRG.120258	1	1	0	0.677297	1	0	0	0.331772	2.04145	1.0296	0.996962	1	up	no	--	linc	chr2:147195650-147196031:-	--
MSTRG.12027	923	1034	980	981.37	958	859	826	867.722	1.13097	0.177565	0.382067	1	up	no	--	linc	chr1:109600124-109607535:-	--
MSTRG.120274	191	218	153	188.316	196	133	144	155.299	1.2126	0.278101	0.390533	1	up	no	--	linc	chr2:143544046-143840627:-	--
MSTRG.120281	0	1	5	1.96713	3	1	1	1.6477	1.19386	0.255635	0.932235	1	up	no	--	antisense	chr2:143542894-143635727:-	--
MSTRG.120284	515	691	851	685.614	765	617	486	614.588	1.11557	0.157777	0.561451	1	up	no	--	linc	chr2:143586865-143657766:+	--
MSTRG.120287	42	85	95	74.1038	84	70	45	65.5704	1.13014	0.176502	0.671355	1	up	no	--	linc	chr2:143646646-143652079:+	--
MSTRG.120288	60	87	124	90.1817	99	91	54	80.4237	1.12133	0.165215	0.661185	1	up	no	--	linc	chr2:143662678-143668226:+	--
MSTRG.120289	8	10	0	6.10854	6	2	2	3.2954	1.85365	0.890372	0.443226	1	up	no	--	linc	chr2:143663723-143665129:-	--
MSTRG.120292	28	39	19	28.924	28	36	19	27.359	1.0572	0.0802491	0.908285	1	up	no	--	antisense	chr2:143695805-143698918:-	--
MSTRG.120296	15	63	33	37.4288	33	36	21	29.6551	1.26214	0.335866	0.54879	1	up	no	--	antisense	chr2:143730023-143733136:-	--
MSTRG.120298	38	130	103	90.8987	91	90	59	79.0288	1.1502	0.201881	0.626328	1	up	no	--	antisense	chr2:143737451-143743311:-	--
MSTRG.120357	0	0	5	1.62205	0	4	1	1.65369	0.980863	-0.0278768	1	1	down	no	--	linc	chr2:147541703-147589974:-	--
MSTRG.120369	0	0	2	0.648819	0	2	0	0.66754	0.971955	-0.0410386	1	1	down	no	--	linc	chr2:147895917-147932983:-	--
MSTRG.120375	2	5	2	3.03865	3	3	2	2.63386	1.15369	0.206254	0.984184	1	up	no	--	linc	chr2:148060092-148094711:-	--
MSTRG.120384	341	478	432	418.379	331	434	321	356.948	1.1721	0.229097	0.353797	1	up	no	--	linc	chr2:147457614-147473896:-	--
MSTRG.120423	11	10	10	10.3493	8	8	13	9.46632	1.09327	0.128655	0.920462	1	up	no	--	linc	chr2:144826405-144827681:-	--
MSTRG.120424	29	14	24	22.2513	25	40	59	40.4434	0.550184	-0.862015	0.116159	1	down	no	--	linc	chr2:144993351-145164512:+	--
MSTRG.120454	1	0	0	0.332218	4	0	0	1.32709	0.250336	-1.99806	0.442497	1	down	no	--	linc	chr2:145211731-145212023:+	--
MSTRG.120458	27	3	8	12.6004	1	6	5	3.92746	3.20828	1.6818	0.0735162	1	up	no	--	linc	chr2:145236061-145236952:+	--
MSTRG.12047	25	9	43	25.3608	20	76	11	35.5067	0.714253	-0.485493	0.566711	1	down	no	--	linc	chr1:110633534-110634680:-	--
MSTRG.120495	54	15	58	41.9317	93	42	62	64.6272	0.648824	-0.6241	0.29526	1	down	no	--	linc	chr2:148644019-148650145:+	--
MSTRG.120531	117	177	140	145.366	120	122	92	109.845	1.32337	0.404217	0.251317	1	up	no	--	linc	chr2:150983972-150998738:+	--
MSTRG.120544	18	29	35	27.3416	31	26	25	26.9283	1.01535	0.0219709	0.984602	1	up	no	--	linc	chr2:151093455-151094868:+	--
MSTRG.120548	5	1	1	2.33058	0	7	6	4.24808	0.54862	-0.86612	0.525131	1	down	no	--	linc	chr2:151146633-151148161:+	--
MSTRG.120553	50	49	30	43.2521	31	41	46	38.6258	1.11977	0.163205	0.767035	1	up	no	--	linc	chr2:151260475-151262166:+	--
MSTRG.120577	2	1	3	1.98274	3	0	2	1.63255	1.21451	0.280376	0.987925	1	up	no	--	antisense	chr2:151295755-151308438:+	--
MSTRG.12061	60	98	34	64.7807	59	96	82	77.7429	0.833269	-0.263145	0.621926	1	down	no	--	antisense	chr1:110616309-110623739:+	--
MSTRG.120641	735	673	680	697.017	803	752	579	701.886	0.993063	-0.0100425	0.981597	1	down	no	--	linc	chr2:152134377-152143471:+	--
MSTRG.120643	15	3	14	10.5602	15	10	12	12.1377	0.87004	-0.200846	0.847083	1	down	no	--	linc	chr2:152142502-152143420:-	--
MSTRG.120650	0	1	1	0.669488	0	0	0	0	Inf	Inf	0.500445	1	up	no	--	linc	chr2:152241831-152256999:+	--
MSTRG.120651	1	1	2	1.32612	12	0	0	3.98127	0.333089	-1.58602	0.268284	1	down	no	--	linc	chr2:152243170-152254301:+	--
MSTRG.120675	37	43	51	43.6754	55	33	55	46.7857	0.93352	-0.0992473	0.853716	1	down	no	--	linc	chr2:152851927-152854582:-	--
MSTRG.120676	2	3	4	2.99731	0	4	7	3.56538	0.840671	-0.250387	0.905492	1	down	no	--	linc	chr2:152864180-152882660:-	--
MSTRG.120702	273	149	224	214.78	212	249	238	229.275	0.936781	-0.0942165	0.780499	1	down	no	--	linc	chr2:151891864-151895189:-	--
MSTRG.120714	5	1	0	2.00617	1	1	0	0.665542	3.01434	1.59184	0.43639	1	up	no	--	linc	chr2:152071410-152071895:-	--
MSTRG.120719	12	32	18	20.8685	20	9	27	18.242	1.14398	0.194067	0.804351	1	up	no	--	linc	chr2:152116859-152118215:-	--
MSTRG.120775	403	684	591	561.644	546	566	312	469.469	1.19634	0.258625	0.463621	1	up	no	--	linc	chr2:153501610-153517350:-	--
MSTRG.120777	257	346	406	336.488	282	314	171	252.847	1.3308	0.412291	0.200307	1	up	no	--	linc	chr2:153535873-153544299:-	--
MSTRG.120778	224	354	379	319.526	285	245	131	218.067	1.46526	0.55116	0.142038	1	up	no	--	linc	chr2:153549255-153557413:-	--
MSTRG.120779	1611	2108	1863	1867	1829	1783	1245	1598.6	1.1679	0.223918	0.323281	1	up	no	--	linc	chr2:153557461-153585391:-	--
MSTRG.120814	2988	3772	3416	3402.49	3432	3252	2457	3006.9	1.13156	0.178314	0.382706	1	up	no	--	linc	chr2:148788079-148804213:-	--
MSTRG.12083	303	269	187	254.153	171	219	237	205.34	1.23772	0.30768	0.300199	1	up	no	--	linc	chr1:110688302-110698940:+	--
MSTRG.120832	18	29	20	22.4754	29	20	17	21.7132	1.0351	0.0497723	0.961306	1	up	no	--	linc	chr2:148981307-148982323:+	--
MSTRG.120833	381	498	475	452.519	524	499	337	447.773	1.0106	0.015211	0.957829	1	up	no	--	linc	chr2:149006064-149014144:+	--
MSTRG.120836	0	4	2	2.02913	2	6	3	3.62201	0.560223	-0.835926	0.56861	1	down	no	--	antisense	chr2:149038341-149126892:-	--
MSTRG.120837	113	118	113	114.918	118	105	69	96.1794	1.19483	0.256809	0.484449	1	up	no	--	linc	chr2:149045894-149049064:+	--
MSTRG.120838	112	129	207	148.876	199	169	81	148.238	1.00431	0.00620389	0.990203	1	up	no	--	linc	chr2:149049533-149069390:+	--
MSTRG.120889	228	399	304	312.053	281	297	311	291.447	1.0707	0.0985575	0.736869	1	up	no	--	linc	chr2:149539497-149547718:-	--
MSTRG.120924	2	1	1	1.33393	0	1	2	0.970999	1.37377	0.458137	0.991826	1	up	no	--	linc	chr2:154924033-154938299:-	--
MSTRG.121003	61	111	139	103.662	83	88	55	74.4327	1.3927	0.47788	0.229479	1	up	no	--	linc	chr2:154290481-154293594:-	--
MSTRG.121004	44	62	56	54.1794	39	32	29	32.8596	1.64882	0.721431	0.14057	1	up	no	--	linc	chr2:154297971-154299812:-	--
MSTRG.121006	9	8	26	14.1852	17	13	11	13.4839	1.05201	0.0731536	0.910349	1	up	no	--	linc	chr2:154342791-154343434:-	--
MSTRG.121007	117	151	259	174.999	130	148	49	108.14	1.61825	0.694436	0.193386	1	up	no	--	linc	chr2:154371605-154375227:-	--
MSTRG.121009	139	160	226	174.708	163	146	41	115.872	1.50776	0.592404	0.215236	1	up	no	--	linc	chr2:154375599-154378830:-	--
MSTRG.121010	43	78	94	71.696	97	51	45	63.5418	1.12833	0.174187	0.737889	1	up	no	--	linc	chr2:154389554-154392379:-	--
MSTRG.121011	158	348	464	323.104	297	279	181	249.327	1.2959	0.373957	0.292403	1	up	no	--	linc	chr2:154396027-154400333:-	--
MSTRG.121012	45	72	118	78.0758	56	83	53	63.1687	1.23599	0.305666	0.478073	1	up	no	--	linc	chr2:154416608-154418437:-	--
MSTRG.121015	50	79	99	75.9887	55	41	21	38.6229	1.96745	0.976326	0.0533487	1	up	no	--	linc	chr2:154454070-154456204:-	--
MSTRG.121017	190	341	434	321.587	274	255	183	234.323	1.37241	0.456709	0.130161	1	up	no	--	linc	chr2:154474299-154479457:-	--
MSTRG.12102	219	226	190	212.381	194	281	251	238.125	0.891889	-0.165064	0.575499	1	down	no	--	antisense	chr1:110871687-110875825:+	--
MSTRG.121021	7	5	21	10.8635	7	4	6	5.56917	1.95065	0.963957	0.275674	1	up	no	--	linc	chr2:154542972-154543419:-	--
MSTRG.121060	20	29	34	27.6816	16	33	11	19.8275	1.39612	0.481421	0.480484	1	up	no	--	linc	chr2:156305309-156307920:+	--
MSTRG.12107	2	4	1	2.36916	7	8	3	5.94841	0.398285	-1.32813	0.254444	1	down	no	--	antisense	chr1:110850194-110860129:-	--
MSTRG.12111	637	649	644	644.499	690	613	595	623.099	1.03434	0.0487158	0.820225	1	up	no	--	linc	chr1:110888116-110896891:-	--
MSTRG.121148	1518	2627	2127	2100.85	2151	1410	1803	1758.72	1.19453	0.256447	0.355373	1	up	no	--	linc	chr2:150103271-150683530:+	--
MSTRG.121149	97	186	161	148.64	127	79	68	90.1687	1.64846	0.721122	0.0796691	1	up	no	--	linc	chr2:150126809-150131574:+	--
MSTRG.121152	27	60	45	44.2731	47	39	51	44.8597	0.986924	-0.0189897	0.975835	1	down	no	--	linc	chr2:150149500-150151600:+	--
MSTRG.121153	31	139	62	78.3781	88	45	38	56.323	1.39158	0.476728	0.447834	1	up	no	--	linc	chr2:150155181-150158933:+	--
MSTRG.121154	33	53	60	48.717	31	22	39	30.0538	1.62099	0.696875	0.170746	1	up	no	--	linc	chr2:150161538-150162938:+	--
MSTRG.121155	39	141	68	83.6725	57	45	48	49.2242	1.69983	0.765387	0.117096	1	up	no	--	linc	chr2:150164649-150167373:+	--
MSTRG.121157	192	288	237	240.054	246	213	166	205.599	1.16758	0.223524	0.445807	1	up	no	--	linc	chr2:150171041-150177726:+	--
MSTRG.121179	39	77	46	54.4504	89	43	31	53.7569	1.0129	0.0184937	1	1	up	no	--	linc	chr2:150430791-150433484:+	--
MSTRG.121182	274	533	412	408.612	518	366	393	419.233	0.974664	-0.0370232	0.92557	1	down	no	--	linc	chr2:150494266-150509510:+	--
MSTRG.121186	141	212	185	180.015	179	153	150	158.246	1.13756	0.185948	0.567291	1	up	no	--	linc	chr2:150525134-150530960:+	--
MSTRG.121190	309	541	371	409.699	510	346	417	417.55	0.981197	-0.027386	0.939976	1	down	no	--	linc	chr2:150543841-150567561:+	--
MSTRG.121196	40	102	73	72.1687	98	82	95	90.1512	0.800529	-0.320974	0.498281	1	down	no	--	linc	chr2:150570390-150574166:+	--
MSTRG.121197	2	10	2	4.76404	6	8	6	6.57248	0.724847	-0.464251	0.76067	1	down	no	--	linc	chr2:150570663-150579002:-	--
MSTRG.121201	42	121	68	77.7676	101	48	52	66.0979	1.17655	0.234564	0.682768	1	up	no	--	linc	chr2:150599194-150602416:+	--
MSTRG.121202	1429	2048	3327	2260.77	1221	2247	1480	1626.62	1.38985	0.474934	0.254184	1	up	no	--	linc	chr2:150596546-150688374:-	--
MSTRG.121205	12	7	7	8.67304	17	5	6	9.22066	0.940609	-0.0883329	0.95653	1	down	no	--	linc	chr2:150621007-150622025:+	--
MSTRG.121208	40	132	84	86.0895	104	76	65	80.5808	1.06836	0.0954023	0.803311	1	up	no	--	linc	chr2:150642072-150645988:+	--
MSTRG.121209	9	11	13	11.0032	18	9	13	13.1178	0.838795	-0.25361	0.768042	1	down	no	--	linc	chr2:150684026-150684549:+	--
MSTRG.121260	1	2	2	1.6712	8	3	0	3.65549	0.457174	-1.12918	0.446838	1	down	no	--	antisense	chr2:157316319-157354578:-	--
MSTRG.121267	3	12	2	5.78642	0	2	2	1.30477	4.43482	2.14888	0.107876	1	up	no	--	linc	chr2:157398346-157448804:+	--
MSTRG.121326	0	2	1	1.01457	2	1	0	0.997315	1.0173	0.0247437	1	1	up	no	--	linc	chr2:155594654-155644713:+	--
MSTRG.121349	14431	17360	18417	16759.5	20262	15538	14817	16629.4	1.00782	0.0112401	0.956035	1	up	no	--	linc	chr2:156004507-156105762:-	--
MSTRG.121356	0	0	2	0.648819	0	0	0	0	Inf	Inf	0.445727	1	up	no	--	linc	chr2:156082883-156083158:+	--
MSTRG.121361	6	2	5	4.30552	15	2	0	5.64412	0.762832	-0.390563	0.694171	1	down	no	--	linc	chr2:157820999-157822367:-	--
MSTRG.121365	28	12	1	13.7675	5	6	19	9.71515	1.41711	0.502955	0.618405	1	up	no	--	linc	chr2:157824399-157828429:-	--
MSTRG.121460	386	550	491	477.315	389	380	410	386.524	1.23489	0.304383	0.210739	1	up	no	--	linc	chr2:158727374-158735387:+	--
MSTRG.121469	30	18	34	27.2079	25	51	35	36.4681	0.746074	-0.422609	0.457467	1	down	no	--	linc	chr2:158757000-158765130:+	--
MSTRG.12148	0	9	1	3.43012	10	9	0	6.32165	0.542598	-0.882044	0.704947	1	down	no	--	linc	chr1:110909443-110995212:-	--
MSTRG.12154	36	78	89	67.7485	48	97	63	68.3735	0.990859	-0.0132486	1	1	down	no	--	linc	chr1:110978404-111014500:-	--
MSTRG.121540	20	42	55	38.9802	27	35	15	25.419	1.53351	0.616833	0.242297	1	up	no	--	linc	chr2:158885978-158893657:-	--
MSTRG.121541	32	49	29	36.9477	48	85	98	75.5197	0.489246	-1.03137	0.023879	1	down	yes	--	linc	chr2:158912767-158918826:+	--
MSTRG.12155	9	9	16	11.2862	8	12	4	7.93388	1.42254	0.508466	0.533195	1	up	no	--	linc	chr1:110990622-110991308:-	--
MSTRG.121562	9	17	5	10.4784	5	0	2	2.29609	4.56356	2.19016	0.0781064	1	up	no	--	linc	chr2:158631697-158632524:-	--
MSTRG.121565	4	25	6	11.9023	7	17	14	12.4571	0.955463	-0.0657277	1	1	down	no	--	linc	chr2:158702206-158703375:-	--
MSTRG.121566	420	452	339	405.482	432	424	251	364.816	1.11147	0.152468	0.628131	1	up	no	--	linc	chr2:159366838-159376101:-	--
MSTRG.121650	444	844	969	753.104	888	1258	891	998.382	0.754325	-0.406742	0.235739	1	down	no	--	antisense	chr2:156509451-156553863:-	--
MSTRG.121654	6	9	2	5.74784	9	0	8	5.53486	1.03848	0.0544717	1	1	up	no	--	antisense	chr2:156570244-156578834:-	--
MSTRG.121660	35	5	34	24.383	25	31	17	24.0576	1.01352	0.0193795	0.927987	1	up	no	--	linc	chr2:156643638-156645827:+	--
MSTRG.121717	0	2	1	1.01457	1	2	6	2.911	0.348529	-1.52065	0.34956	1	down	no	--	antisense	chr2:159116073-159119639:+	--
MSTRG.121736	3	3	4	3.32953	0	5	0	1.66885	1.9951	0.996463	0.764142	1	up	no	--	linc	chr2:159224918-159225531:-	--
MSTRG.121741	46	48	41	45.1466	62	35	50	48.1825	0.936991	-0.0938926	0.858413	1	down	no	--	linc	chr2:159318517-159329637:-	--
MSTRG.121789	1	0	0	0.332218	0	3	5	2.59438	0.128053	-2.96519	0.147908	1	down	no	--	linc	chr2:162899227-162962640:+	--
MSTRG.121799	5	0	5	3.28314	8	3	2	4.29272	0.764816	-0.386815	0.829792	1	down	no	--	linc	chr2:163259504-163281653:+	--
MSTRG.12180	8	8	8	8.01365	4	2	2	2.63186	3.04487	1.60638	0.125833	1	up	no	--	antisense	chr1:111303872-111380712:-	--
MSTRG.12181	0	2	0	0.690157	3	2	0	1.66286	0.415043	-1.26867	0.719999	1	down	no	--	antisense	chr1:111331205-111336462:-	--
MSTRG.121932	1	0	5	1.95427	2	1	0	0.997315	1.95953	0.970507	0.61818	1	up	no	--	linc	chr2:164229718-164230032:-	--
MSTRG.121943	10	5	6	6.99404	10	1	8	6.20041	1.128	0.173762	0.915331	1	up	no	--	linc	chr2:164347232-164348126:+	--
MSTRG.121945	1081	1038	1076	1066.38	902	1010	1270	1041.01	1.02438	0.0347487	0.875634	1	up	no	--	antisense	chr2:164351208-164353458:+	--
MSTRG.121946	16	16	12	14.7297	24	13	25	20.2669	0.726785	-0.4604	0.488524	1	down	no	--	linc	chr2:164238700-164333105:-	--
MSTRG.121952	12	5	3	6.68524	8	31	4	14.2755	0.468302	-1.09449	0.228911	1	down	no	--	linc	chr2:164306081-164308686:-	--
MSTRG.121954	10	2	1	4.33675	3	2	0	1.66286	2.60801	1.38295	0.308838	1	up	no	--	linc	chr2:164492998-164493408:+	--
MSTRG.122002	16675	25752	21268	21325.8	22821	18078	18901	19627.4	1.08653	0.119728	0.604657	1	up	no	--	linc	chr2:164368119-164438196:+	--
MSTRG.122027	2	10	6	6.06168	5	2	3	3.28224	1.84681	0.885036	0.442247	1	up	no	--	linc	chr2:166377224-166381541:+	--
MSTRG.122030	2	4	1	2.36916	16	3	5	7.90274	0.29979	-1.73798	0.114532	1	down	no	--	linc	chr2:166406929-166420617:+	--
MSTRG.122085	29	17	2	16.1495	14	17	16	15.4167	1.04753	0.0669919	0.903994	1	up	no	--	linc	chr2:164993771-164995335:-	--
MSTRG.122092	20	3	5	9.30165	7	2	4	4.2644	2.18123	1.12514	0.252616	1	up	no	--	antisense	chr2:165126500-165185751:+	--
MSTRG.122123	0	0	0	0	0	4	0	1.33508	#NAME?	#NAME?	0.187838	1	down	no	--	antisense	chr2:165338311-165413397:+	--
MSTRG.122131	2	0	1	0.988847	0	0	3	0.955843	1.03453	0.0489732	1	1	up	no	--	linc	chr2:165586113-165586515:-	--
MSTRG.122132	4	0	1	1.65328	6	10	1	5.64695	0.292775	-1.77214	0.25429	1	down	no	--	linc	chr2:165598116-165598652:-	--
MSTRG.122134	2	4	10	5.28885	3	9	0	3.99925	1.32246	0.403225	0.84613	1	up	no	--	linc	chr2:165605740-165606783:-	--
MSTRG.122137	2	3	14	6.24141	15	19	1	11.6368	0.536349	-0.898755	0.512077	1	down	no	--	linc	chr2:165672037-165673315:-	--
MSTRG.122138	2	8	6	5.37152	8	5	5	5.9161	0.90795	-0.139315	0.949456	1	down	no	--	linc	chr2:165678517-165679125:-	--
MSTRG.122145	4	1	0	1.67395	4	2	0	1.99463	0.83923	-0.252862	1	1	down	no	--	antisense	chr2:159556184-159616772:+	--
MSTRG.122152	193	317	263	258.828	239	233	171	211.545	1.22351	0.291028	0.317368	1	up	no	--	antisense	chr2:159683717-159697298:-	--
MSTRG.122155	37	59	74	56.658	61	48	36	47.7292	1.18707	0.247409	0.586831	1	up	no	--	linc	chr2:159714416-159746833:-	--
MSTRG.122164	116	213	308	211.957	203	158	146	166.603	1.27223	0.347358	0.307577	1	up	no	--	linc	chr2:159979037-159985216:-	--
MSTRG.122167	27	47	69	47.5729	40	43	33	38.1373	1.24741	0.318937	0.511865	1	up	no	--	linc	chr2:160021886-160024019:-	--
MSTRG.122168	52	73	93	72.6362	62	53	43	51.9601	1.39792	0.483284	0.265135	1	up	no	--	linc	chr2:160039315-160041900:-	--
MSTRG.122169	46	75	51	57.7078	80	54	61	64.0008	0.901673	-0.149323	0.741342	1	down	no	--	linc	chr2:160046508-160065247:-	--
MSTRG.122171	29	51	113	63.8916	65	65	50	59.191	1.07942	0.11025	0.77435	1	up	no	--	linc	chr2:160056206-160059345:-	--
MSTRG.122174	58	165	153	125.841	143	109	82	109.951	1.14452	0.194748	0.604748	1	up	no	--	linc	chr2:160082561-160086514:-	--
MSTRG.122203	2	4	16	7.2353	5	2	3	3.28224	2.20438	1.14037	0.287623	1	up	no	--	linc	chr2:160552218-160552831:+	--
MSTRG.122205	0	1	0	0.345079	1	5	0	2.00062	0.172486	-2.53545	0.260226	1	down	no	--	linc	chr2:160558107-160558414:+	--
MSTRG.122251	1	11	1	4.45249	1	2	2	1.63654	2.72067	1.44396	0.29826	1	up	no	--	linc	chr2:169705560-169796682:+	--
MSTRG.122279	3	4	4	3.67461	4	5	5	4.58901	0.800741	-0.320593	0.840559	1	down	no	--	linc	chr2:170475705-170483901:+	--
MSTRG.12234	5	8	7	6.69259	9	7	9	8.18987	0.817179	-0.291276	0.783608	1	down	no	--	linc	chr1:112194850-112210624:+	--
MSTRG.122407	0	3	3	2.00846	6	0	14	6.45123	0.31133	-1.68348	0.158353	1	down	no	--	linc	chr2:170918718-171039503:+	--
MSTRG.122409	0	6	0	2.07047	1	3	0	1.33308	1.55315	0.635194	0.688416	1	up	no	--	linc	chr2:170920465-170941850:-	--
MSTRG.122459	4	0	2	1.97769	3	1	2	1.96632	1.00579	0.00832387	1	1	up	no	--	linc	chr2:171665864-171666386:-	--
MSTRG.12247	33	80	62	58.6829	54	42	42	45.3158	1.29498	0.372925	0.437593	1	up	no	--	linc	chr1:111616391-111619411:+	--
MSTRG.122472	13	24	12	16.4936	4	14	7	8.23017	2.00405	1.00292	0.188653	1	up	no	--	antisense	chr2:171505662-171533040:+	--
MSTRG.122475	0	1	2	0.993898	0	5	2	2.30608	0.43099	-1.21427	0.530583	1	down	no	--	linc	chr2:171527818-171528085:+	--
MSTRG.12253	9	23	25	19.037	21	24	17	20.3941	0.933455	-0.0993475	0.909996	1	down	no	--	linc	chr1:111739308-111742812:+	--
MSTRG.122543	1	4	0	1.71253	6	1	2	2.96163	0.57824	-0.79026	0.703411	1	down	no	--	linc	chr2:171791905-171803566:-	--
MSTRG.122567	3	0	1	1.32107	0	0	0	0	Inf	Inf	0.194701	1	up	no	--	linc	chr2:173063549-173064577:-	--
MSTRG.12257	91	121	152	121.297	145	95	113	115.819	1.0473	0.0666735	0.850608	1	up	no	--	linc	chr1:111815315-111821439:+	--
MSTRG.122575	12	2	7	6.94765	4	4	1	2.98078	2.33081	1.22083	0.247869	1	up	no	--	linc	chr2:173144127-173167247:-	--
MSTRG.122580	4	15	16	11.6956	14	2	7	7.54265	1.5506	0.632823	0.525507	1	up	no	--	linc	chr2:173264425-173270416:+	--
MSTRG.122594	3	1	7	3.6126	2	4	2	2.63585	1.37056	0.454768	0.769874	1	up	no	--	linc	chr2:173413753-173431868:+	--
MSTRG.122632	0	0	5	1.62205	6	3	1	3.31056	0.489962	-1.02926	0.779314	1	down	no	--	linc	chr2:173583447-173601916:-	--
MSTRG.122667	3	19	20	14.0413	8	5	6	6.23471	2.25212	1.17129	0.154614	1	up	no	--	antisense	chr2:172048342-172049649:-	--
MSTRG.122690	75	91	80	82.2713	61	47	46	50.5816	1.62651	0.701778	0.103472	1	up	no	--	linc	chr2:172744946-172750018:-	--
MSTRG.122692	7	2	9	5.93537	1	3	0	1.33308	4.45237	2.15457	0.0935358	1	up	no	--	linc	chr2:172830889-172831542:-	--
MSTRG.122693	1	11	6	6.07454	3	4	0	2.3304	2.60666	1.3822	0.238259	1	up	no	--	linc	chr2:172843528-172843993:-	--
MSTRG.122706	6	6	3	5.03701	1	1	8	3.21446	1.56699	0.647993	0.753728	1	up	no	--	antisense	chr2:173826665-173841435:-	--
MSTRG.122728	73	96	45	71.9779	18	35	96	48.2408	1.49205	0.5773	0.434242	1	up	no	--	antisense	chr2:173874264-173882997:-	--
MSTRG.122741	193	295	317	268.754	259	262	158	223.718	1.20131	0.264607	0.398294	1	up	no	--	linc	chr2:174113104-174119334:-	--
MSTRG.122799	13	5	9	8.96392	12	6	9	8.85142	1.01271	0.0182215	1	1	up	no	--	linc	chr2:175895129-175918847:-	--
MSTRG.122809	26	12	24	20.5645	17	10	10	12.164	1.6906	0.757538	0.25256	1	up	no	--	linc	chr2:174445116-174446274:+	--
MSTRG.122870	0	1	5	1.96713	0	0	1	0.318614	6.17401	2.62621	0.257955	1	up	no	--	linc	chr2:176006029-176078344:+	--
MSTRG.12291	10	6	3	6.36589	16	15	18	16.05	0.396629	-1.33414	0.086155	1	down	no	--	linc	chr1:112454046-112456579:+	--
MSTRG.122951	67	75	65	69.2262	63	83	91	77.5985	0.892107	-0.164711	0.69849	1	down	no	--	linc	chr2:177603322-177606776:+	--
MSTRG.122963	143	123	139	135.045	160	171	144	156.039	0.865457	-0.208465	0.554141	1	down	no	--	linc	chr2:177784087-177789577:+	--
MSTRG.122969	3	17	18	12.7024	23	11	7	13.5325	0.938654	-0.0913346	0.959743	1	down	no	--	linc	chr2:177833863-177835000:-	--
MSTRG.122970	0	1	1	0.669488	4	1	6	3.57254	0.187398	-2.41582	0.138062	1	down	no	--	linc	chr2:177836541-177836990:-	--
MSTRG.122972	45	67	57	56.5615	58	59	46	53.5915	1.05542	0.0778154	0.87312	1	up	no	--	linc	chr2:177866018-177868524:-	--
MSTRG.122978	81	117	138	112.052	78	107	99	93.1345	1.20313	0.266787	0.478975	1	up	no	--	linc	chr2:177902148-177907617:-	--
MSTRG.122979	4	4	15	7.57533	8	7	2	5.6278	1.34606	0.428739	0.653164	1	up	no	--	linc	chr2:178017290-178017826:+	--
MSTRG.122992	17	9	16	13.944	23	7	7	12.1975	1.14319	0.193062	0.866391	1	up	no	--	antisense	chr2:174810836-174930382:+	--
MSTRG.123006	0	0	32	10.3811	0	0	0	0	Inf	Inf	0.000183844	0.154847	up	yes	--	linc	chr2:174911537-174912570:-	--
MSTRG.123022	138	206	188	177.921	153	153	126	141.973	1.2532	0.325619	0.318863	1	up	no	--	linc	chr2:175027036-175033329:+	--
MSTRG.123023	128	390	258	260.802	263	197	172	207.81	1.255	0.327688	0.32564	1	up	no	--	linc	chr2:175033958-175042390:+	--
MSTRG.123024	39	81	43	54.8575	43	42	26	36.5685	1.50013	0.585087	0.242932	1	up	no	--	linc	chr2:175042534-175045237:+	--
MSTRG.123026	113	202	168	161.747	190	114	105	134.541	1.20222	0.265696	0.508651	1	up	no	--	linc	chr2:175066669-175070903:+	--
MSTRG.123030	284	476	401	388.696	381	399	285	350.385	1.10934	0.149702	0.56595	1	up	no	--	linc	chr2:175611206-175639084:-	--
MSTRG.123053	0	0	0	0	1	0	0	0.331772	#NAME?	#NAME?	1	1	down	no	--	linc	chr2:178020956-178024700:+	--
MSTRG.123080	1	5	0	2.05761	0	0	0	0	Inf	Inf	0.0952044	1	up	no	--	linc	chr2:178390582-178390966:+	--
MSTRG.123113	423	443	447	438.409	348	350	500	391.583	1.11958	0.162959	0.518012	1	up	no	--	linc	chr2:178545647-178562313:+	--
MSTRG.123116	55	76	53	61.6917	53	58	37	48.7313	1.26596	0.340227	0.458037	1	up	no	--	linc	chr2:178585719-178596301:+	--
MSTRG.123127	343	478	424	416.448	378	310	398	355.687	1.17083	0.227528	0.369807	1	up	no	--	linc	chr2:178658103-178684421:+	--
MSTRG.123137	137	239	205	194.492	213	152	178	178.114	1.09195	0.126909	0.696055	1	up	no	--	linc	chr2:178757601-178765498:+	--
MSTRG.123138	67	56	87	69.8067	75	75	84	76.6793	0.910372	-0.135472	0.768734	1	down	no	--	linc	chr2:178769844-178773186:+	--
MSTRG.123139	21	26	45	30.5471	24	24	16	21.0708	1.44973	0.535786	0.343319	1	up	no	--	linc	chr2:178776288-178777718:+	--
MSTRG.123140	246	277	307	276.906	255	157	221	207.418	1.33502	0.41686	0.145298	1	up	no	--	linc	chr2:178777814-178792935:+	--
MSTRG.123143	28	32	60	39.8092	54	28	40	40.0058	0.995085	-0.00710813	1	1	down	no	--	linc	chr2:178807293-178811170:+	--
MSTRG.12315	1	7	5	4.36982	0	5	0	1.66885	2.61846	1.38872	0.587482	1	up	no	--	linc	chr1:112865353-112865883:+	--
MSTRG.123156	118	164	150	144.456	165	115	121	131.678	1.09704	0.133614	0.700386	1	up	no	--	linc	chr2:178892413-178897404:+	--
MSTRG.123165	97	128	112	112.729	97	58	101	83.7206	1.34649	0.429206	0.269788	1	up	no	--	linc	chr2:178957440-178966639:+	--
MSTRG.123168	55	125	86	89.3061	111	53	83	80.9615	1.10307	0.141522	0.763608	1	up	no	--	linc	chr2:179004377-179011559:+	--
MSTRG.123170	28	147	105	94.0917	86	62	77	73.7595	1.27566	0.351239	0.435504	1	up	no	--	linc	chr2:179033347-179037699:+	--
MSTRG.123171	53	64	62	59.806	35	63	42	46.0213	1.29953	0.377987	0.412158	1	up	no	--	linc	chr2:179044732-179056175:+	--
MSTRG.123186	0	1	0	0.345079	0	0	0	0	Inf	Inf	0.982965	1	up	no	--	linc	chr2:166886061-166886325:-	--
MSTRG.123187	0	1	2	0.993898	0	0	1	0.318614	3.11944	1.64129	0.681014	1	up	no	--	linc	chr2:166904234-166913837:-	--
MSTRG.123198	0	4	0	1.38031	2	0	0	0.663544	2.08021	1.05673	0.75369	1	up	no	--	linc	chr2:167064502-167064823:-	--
MSTRG.123211	1584	2398	2086	2030.45	1864	1600	1152	1519.5	1.33626	0.418204	0.138969	1	up	no	--	linc	chr2:167162168-167206897:+	--
MSTRG.123213	382	569	579	511.09	559	452	404	465.045	1.09901	0.136208	0.560448	1	up	no	--	linc	chr2:167210069-167217341:+	--
MSTRG.123215	326	522	418	424.038	517	313	311	375.085	1.13051	0.176973	0.623187	1	up	no	--	linc	chr2:167234277-167243139:+	--
MSTRG.123216	176	289	195	221.458	188	101	105	129.538	1.70959	0.773653	0.066462	1	up	no	--	linc	chr2:167245395-167262220:+	--
MSTRG.123218	165	270	268	234.929	227	111	87	140.08	1.6771	0.745972	0.0978847	1	up	no	--	linc	chr2:167280055-167285730:+	--
MSTRG.123226	103	99	106	102.769	120	77	46	80.1692	1.2819	0.358281	0.464652	1	up	no	--	linc	chr2:167473098-167474539:+	--
MSTRG.123227	534	789	832	719.581	720	576	415	563.353	1.27732	0.353118	0.239845	1	up	no	--	linc	chr2:167474923-167483083:+	--
MSTRG.123228	40	76	77	64.4943	51	65	32	48.8111	1.3213	0.401961	0.367237	1	up	no	--	linc	chr2:167483747-167485612:+	--
MSTRG.123231	1911	3359	3221	2838.91	2939	2206	2143	2394.17	1.18576	0.245815	0.343515	1	up	no	--	linc	chr2:167509890-167562636:+	--
MSTRG.123232	279	559	385	410.486	370	343	287	328.681	1.24889	0.320643	0.260395	1	up	no	--	linc	chr2:167562823-167569780:+	--
MSTRG.123233	206	266	300	257.551	241	227	157	205.745	1.25179	0.323997	0.254483	1	up	no	--	linc	chr2:167569945-167575422:+	--
MSTRG.123235	82	144	186	137.273	154	125	89	121.171	1.13289	0.18001	0.606431	1	up	no	--	linc	chr2:167605307-167610457:+	--
MSTRG.123236	204	305	266	259.315	297	183	147	206.453	1.25605	0.328893	0.38857	1	up	no	--	linc	chr2:167619149-167627109:+	--
MSTRG.123237	99	151	141	130.738	95	112	92	98.2131	1.33117	0.412694	0.257459	1	up	no	--	linc	chr2:167637764-167642485:+	--
MSTRG.123238	109	152	134	132.135	173	107	58	111.59	1.18411	0.243806	0.636126	1	up	no	--	linc	chr2:167642742-167648411:+	--
MSTRG.123239	0	2	0	0.690157	8	1	0	2.98795	0.23098	-2.11416	0.362351	1	down	no	--	linc	chr2:167650881-167651299:+	--
MSTRG.123240	82	79	59	73.6433	63	55	58	57.7386	1.27546	0.351017	0.423107	1	up	no	--	linc	chr2:167654394-167657822:+	--
MSTRG.123243	492	826	613	647.35	725	485	445	544.197	1.18955	0.250417	0.469275	1	up	no	--	linc	chr2:167680232-167691039:+	--
MSTRG.123245	1450	1874	1678	1672.75	1772	1486	1123	1441.69	1.16028	0.214467	0.366865	1	up	no	--	linc	chr2:167710230-167732486:+	--
MSTRG.123246	578	691	705	659.18	698	515	463	550.987	1.19636	0.258655	0.311347	1	up	no	--	linc	chr2:167732622-167749193:+	--
MSTRG.123247	145	267	210	208.434	212	136	129	156.83	1.32904	0.41039	0.26415	1	up	no	--	linc	chr2:167742895-167746878:+	--
MSTRG.123248	291	286	342	306.316	365	271	211	278.776	1.09879	0.135914	0.659479	1	up	no	--	linc	chr2:167747032-167756534:+	--
MSTRG.123250	1120	1386	1151	1223.76	1281	1127	1046	1134.43	1.07874	0.109353	0.579715	1	up	no	--	linc	chr2:167756870-167774915:+	--
MSTRG.123253	251	349	390	330.339	362	291	197	279.996	1.1798	0.238543	0.454852	1	up	no	--	linc	chr2:167801981-167826299:+	--
MSTRG.12327	4	14	0	6.15998	2	1	14	5.45791	1.12863	0.174575	0.996053	1	up	no	--	linc	chr1:112491700-112492937:+	--
MSTRG.123273	0	2	2	1.33898	2	0	1	0.982159	1.3633	0.447103	0.991997	1	up	no	--	antisense	chr2:168090645-168136149:-	--
MSTRG.123318	2	0	1	0.988847	2	2	1	1.6497	0.59941	-0.738384	0.815044	1	down	no	--	antisense	chr2:168678370-168700830:-	--
MSTRG.12332	0	0	0	0	1	0	0	0.331772	#NAME?	#NAME?	1	1	down	no	--	linc	chr1:112549922-112625338:+	--
MSTRG.123333	14	35	48	32.3005	48	22	37	35.0567	0.921377	-0.118136	0.872793	1	down	no	--	linc	chr2:179151103-179152792:+	--
MSTRG.123334	39	40	41	40.0605	32	36	32	32.8281	1.22031	0.287248	0.583425	1	up	no	--	linc	chr2:179160255-179162020:+	--
MSTRG.123335	110	136	144	130.19	138	84	77	98.3546	1.32368	0.404552	0.309185	1	up	no	--	linc	chr2:179164277-179173960:+	--
MSTRG.123346	27	33	27	29.1166	29	21	29	25.8704	1.12548	0.170538	0.785143	1	up	no	--	linc	chr2:179212344-179214514:+	--
MSTRG.123354	6	1	6	4.28485	10	1	3	4.60733	0.930006	-0.104689	0.97141	1	down	no	--	linc	chr2:179227917-179268772:+	--
MSTRG.123399	3	18	5	8.83012	6	3	6	4.90363	1.80073	0.848583	0.397197	1	up	no	--	linc	chr2:179336220-179369605:-	--
MSTRG.123418	3	0	1	1.32107	3	3	0	1.99663	0.661648	-0.595863	0.844405	1	down	no	--	linc	chr2:180272737-180290102:+	--
MSTRG.123421	71	88	78	79.2584	70	80	78	74.7776	1.05992	0.0839578	0.849226	1	up	no	--	linc	chr2:180188680-180253818:+	--
MSTRG.123422	4	3	9	5.2838	10	4	2	5.29003	0.998821	-0.00170138	1	1	down	no	--	linc	chr2:180346038-180361563:+	--
MSTRG.123477	3	3	6	3.97835	10	9	0	6.32165	0.629321	-0.668132	0.570425	1	down	no	--	linc	chr2:181072196-181077528:+	--
MSTRG.123513	1	7	2	3.39659	3	1	1	1.6477	2.06141	1.04363	0.506293	1	up	no	--	linc	chr2:181460968-181516957:-	--
MSTRG.123531	6	13	0	6.47933	0	2	2	1.30477	4.96589	2.31205	0.0765983	1	up	no	--	linc	chr2:181585749-181589631:+	--
MSTRG.123541	7	0	0	2.32553	0	1	1	0.652384	3.56466	1.83376	0.324114	1	up	no	--	antisense	chr2:181654282-181723557:-	--
MSTRG.123572	1	67	36	35.1312	4	3	9	5.19593	6.7613	2.7573	0.000205867	0.169045	up	yes	--	linc	chr2:182017666-182020442:+	--
MSTRG.123599	0	0	1	0.32441	2	0	1	0.982159	0.330303	-1.59814	0.689338	1	down	no	--	linc	chr2:182288977-182355411:-	--
MSTRG.123609	107	149	128	128.489	134	136	136	133.182	0.964761	-0.0517569	0.887749	1	down	no	--	linc	chr2:182230063-182234059:+	--
MSTRG.123613	1	3	2	2.01627	1	0	3	1.28762	1.5659	0.64699	0.822913	1	up	no	--	linc	chr2:182189111-182189576:+	--
MSTRG.123618	688	536	557	594.225	721	774	684	715.478	0.830528	-0.267899	0.227796	1	down	no	--	linc	chr2:182223289-182229949:-	--
MSTRG.123635	23	40	23	28.9056	12	25	23	19.6536	1.47075	0.556552	0.356871	1	up	no	--	linc	chr2:176245379-176246518:+	--
MSTRG.123639	1066	1583	1225	1297.81	1488	966	896	1101.58	1.17813	0.236504	0.467004	1	up	no	--	linc	chr2:176377836-176381495:+	--
MSTRG.123652	146	209	186	180.966	89	95	253	141.845	1.2758	0.351397	0.493456	1	up	no	--	linc	chr2:176525748-176628983:-	--
[truncated: 18,902 more rows]

## Sheet: PL vs. ML_H.known_lncRNA.
Gene	bb_ML_H1_count	bb_ML_H2_count	bb_ML_H3_count	bb_ML_H_normalize	bb_SL_H1_count	bb_SL_H2_count	bb_SL_H3_count	bb_SL_H_normalize	FoldChange	Log2FoldChange	pval	padj	Up/Down	Significant	GeneName	Biotype	Position	Description
ENSOARG00000025200	1	1	0	0.745877	3	1	3	2.19205	0.340265	-1.55527	0.405312	1	down	no	--	lincRNA	chr4:613578-751572:-	--
ENSOARG00000025202	9	0	1	3.16083	4	0	7	3.40912	0.927169	-0.109095	1	1	down	no	--	lincRNA	chr4:1430430-1616868:+	--
ENSOARG00000025203	0	0	2	0.614388	0	0	0	0	Inf	Inf	0.423944	1	up	no	--	lincRNA	chr4:1728138-1833712:-	--
ENSOARG00000025204	0	2	0	0.857612	0	0	0	0	Inf	Inf	0.405717	1	up	no	--	lincRNA	chr4:1772663-1899512:+	--
ENSOARG00000025205	0	0	0	0	0	0	1	0.304277	#NAME?	#NAME?	1	1	down	no	--	lincRNA	chr4:1846720-1914730:+	--
ENSOARG00000025207	0	3	9	4.05116	1	3	6	3.10494	1.30475	0.383769	0.784891	1	up	no	--	lincRNA	chr4:2069419-2094940:+	--
ENSOARG00000025208	0	0	1	0.307194	0	0	0	0	Inf	Inf	0.956296	1	up	no	--	lincRNA	chr4:2195142-2302469:+	--
ENSOARG00000025212	0	3	0	1.28642	1	1	1	0.9439	1.36287	0.446652	0.971867	1	up	no	--	lincRNA	chr4:3900425-3902519:-	--
ENSOARG00000025216	0	1	0	0.428806	0	0	0	0	Inf	Inf	0.901889	1	up	no	--	lincRNA	chr4:5632651-5634796:+	--
ENSOARG00000025217	16	9	16	13.8475	11	21	7	12.3641	1.11998	0.16347	0.811332	1	up	no	--	lincRNA	chr4:6168807-6173179:+	--
ENSOARG00000025218	77	29	75	59.8894	24	61	33	37.2257	1.60882	0.685999	0.132838	1	up	no	--	lincRNA	chr4:7868799-7870786:-	--
ENSOARG00000025219	5	2	19	8.27965	10	24	9	13.6123	0.608247	-0.717271	0.585894	1	down	no	--	lincRNA	chr4:8837314-8955083:-	--
ENSOARG00000025220	27	31	35	32.6057	54	27	33	35.9454	0.907088	-0.140685	0.737132	1	down	no	--	lincRNA	chr4:15848328-15849340:+	--
ENSOARG00000025221	56	26	89	56.2452	53	54	60	52.4765	1.07182	0.100058	0.737387	1	up	no	--	lincRNA	chr4:20439819-20599507:+	--
ENSOARG00000025224	31	22	38	30.9363	44	34	27	33.1606	0.932923	-0.100171	0.889517	1	down	no	--	lincRNA	chr4:28466054-28471449:-	--
ENSOARG00000025225	0	0	0	0	0	1	0	0.319828	#NAME?	#NAME?	1	1	down	no	--	lincRNA	chr4:29529431-29533300:+	--
ENSOARG00000025226	8	3	6	5.66615	10	5	6	6.62275	0.855558	-0.225063	0.909367	1	down	no	--	lincRNA	chr4:31135448-31234970:-	--
ENSOARG00000025227	11	4	8	7.66056	2	6	5	4.07995	1.87761	0.908899	0.332144	1	up	no	--	lincRNA	chr4:33768545-33779593:+	--
ENSOARG00000025230	5	1	4	3.24294	2	1	0	0.959418	3.38011	1.75707	0.235882	1	up	no	--	lincRNA	chr4:38776752-38812821:-	--
ENSOARG00000025235	13	5	6	8.10912	5	4	2	3.48684	2.32563	1.21762	0.201569	1	up	no	--	lincRNA	chr4:59827992-59830440:+	--
ENSOARG00000025236	0	1	0	0.428806	0	0	1	0.304277	1.40926	0.494938	1	1	up	no	--	lincRNA	chr4:61535329-61588704:-	--
ENSOARG00000025237	2	0	0	0.634142	1	1	1	0.9439	0.671831	-0.573829	1	1	down	no	--	lincRNA	chr4:61536630-61569078:+	--
ENSOARG00000025238	5	5	4	4.95816	8	9	5	6.9582	0.712564	-0.488909	0.619669	1	down	no	--	lincRNA	chr4:64045961-64058681:+	--
ENSOARG00000025239	1	2	0	1.17468	3	0	3	1.87222	0.627429	-0.672477	0.718618	1	down	no	--	lincRNA	chr4:67498203-67653554:+	--
ENSOARG00000025241	7	103	119	82.9426	27	132	160	99.5361	0.833291	-0.263108	0.735122	1	down	no	--	lincRNA	chr4:69995852-69997201:-	--
ENSOARG00000025243	3	2	1	2.11602	0	1	3	1.23266	1.71663	0.779577	0.761029	1	up	no	--	lincRNA	chr4:74429211-74430600:-	--
ENSOARG00000025246	19	8	20	15.5987	15	13	26	16.8659	0.924865	-0.112686	0.942783	1	down	no	--	lincRNA	chr4:78080474-78103201:+	--
ENSOARG00000025247	0	0	0	0	0	1	0	0.319828	#NAME?	#NAME?	1	1	down	no	--	lincRNA	chr4:81395656-81396561:+	--
ENSOARG00000025248	5	2	0	2.44297	1	0	0	0.319795	7.63916	2.93341	0.168088	1	up	no	--	lincRNA	chr4:81546935-81554199:+	--
ENSOARG00000025249	0	4	9	4.47997	1	2	5	2.48084	1.80583	0.852661	0.524372	1	up	no	--	lincRNA	chr4:85470576-85474765:-	--
ENSOARG00000025250	39	26	33	33.6521	45	41	54	43.9347	0.765958	-0.384664	0.399497	1	down	no	--	lincRNA	chr4:91714476-91717538:+	--
ENSOARG00000025251	55	41	95	64.2034	89	79	87	80.2003	0.800538	-0.320959	0.444755	1	down	no	--	lincRNA	chr4:92615707-92636868:-	--
ENSOARG00000025252	569	452	292	463.934	595	488	416	472.934	0.980971	-0.0277171	0.92418	1	down	no	--	lincRNA	chr4:94315658-94322177:+	--
ENSOARG00000025253	3692	2761	2532	3132.37	4524	3912	3549	3777.8	0.829153	-0.27029	0.181779	1	down	no	--	lincRNA	chr4:94319240-94326518:+	--
ENSOARG00000025254	0	1	0	0.428806	1	0	0	0.319795	1.34088	0.423177	1	1	up	no	--	lincRNA	chr4:95314176-95324251:+	--
ENSOARG00000025255	2	4	4	3.57814	2	5	1	2.54301	1.40705	0.492674	0.797582	1	up	no	--	lincRNA	chr4:99416840-99542254:-	--
ENSOARG00000025257	6	2	5	4.29601	7	8	2	5.40574	0.794711	-0.331497	0.866919	1	down	no	--	lincRNA	chr4:103756746-103760870:+	--
ENSOARG00000025261	58	28	75	53.4362	42	88	60	59.8329	0.893091	-0.163121	0.803851	1	down	no	--	lincRNA	chr4:111728443-111827559:+	--
ENSOARG00000025262	0	2	1	1.16481	4	0	2	1.88773	0.617039	-0.696567	0.718552	1	down	no	--	lincRNA	chr4:112000112-112124900:+	--
ENSOARG00000025263	1	0	1	0.624265	3	0	1	1.26366	0.494012	-1.01738	0.827095	1	down	no	--	lincRNA	chr4:112389525-112563829:+	--
ENSOARG00000025264	1	0	0	0.317071	0	0	0	0	Inf	Inf	0.956296	1	up	no	--	lincRNA	chr4:113085240-113104158:-	--
ENSOARG00000025267	153	118	212	164.236	168	188	291	202.398	0.811451	-0.301424	0.296395	1	down	no	--	lincRNA	chr4:113208235-113213701:+	--
ENSOARG00000025273	8	5	3	5.60218	17	6	12	11.0068	0.508974	-0.974337	0.236879	1	down	no	--	lincRNA	chr4:118176465-118264152:-	--
ENSOARG00000025274	2	2	1	1.79895	5	4	3	3.79112	0.474516	-1.07547	0.432827	1	down	no	--	lincRNA	chr4:118586126-118589191:+	--
ENSOARG00000025275	1	1	3	1.66746	3	2	2	2.2076	0.755328	-0.404825	0.934598	1	down	no	--	lincRNA	chr4:118995961-119050830:+	--
ENSOARG00000025276	0	0	3	0.921582	0	5	0	1.59914	0.576298	-0.795113	0.882315	1	down	no	--	lincRNA	chr4:119199419-119216609:+	--
ENSOARG00000025278	0	0	0	0	3	3	0	1.91887	#NAME?	#NAME?	0.11059	1	down	no	--	lincRNA	chr5:2250114-2439312:+	--
ENSOARG00000025279	3	5	10	6.16718	4	0	2	1.88773	3.26697	1.70796	0.15797	1	up	no	--	lincRNA	chr5:2273915-2373981:+	--
ENSOARG00000025281	15	13	9	13.0953	13	10	12	11.0069	1.18973	0.250634	0.808435	1	up	no	--	lincRNA	chr5:4093082-4209811:-	--
ENSOARG00000025282	5	2	2	3.05735	3	4	5	3.76008	0.813108	-0.298481	0.893939	1	down	no	--	lincRNA	chr5:4104461-4213753:+	--
ENSOARG00000025284	0	2	0	0.857612	0	1	0	0.319828	2.68148	1.42303	0.813579	1	up	no	--	lincRNA	chr5:4418367-4425268:-	--
ENSOARG00000025285	1	1	0	0.745877	1	0	2	0.92835	0.803444	-0.315731	1	1	down	no	--	lincRNA	chr5:4518875-4520108:+	--
ENSOARG00000025286	0	0	1	0.307194	0	0	0	0	Inf	Inf	0.956296	1	up	no	--	lincRNA	chr5:5017508-5057803:-	--
ENSOARG00000025288	11	2	10	7.41733	2	14	7	7.24712	1.02349	0.0334915	0.955884	1	up	no	--	lincRNA	chr5:9660559-9708688:-	--
ENSOARG00000025289	1	2	1	1.48188	1	1	2	1.24818	1.18723	0.247602	1	1	up	no	--	lincRNA	chr5:9963163-9966407:+	--
ENSOARG00000025291	4	6	3	4.7627	7	11	6	7.58234	0.628131	-0.670863	0.445584	1	down	no	--	lincRNA	chr5:14569424-14634733:-	--
ENSOARG00000025293	120	90	118	112.89	118	134	193	139.318	0.810302	-0.303468	0.294685	1	down	no	--	lincRNA	chr5:15627785-15652591:-	--
ENSOARG00000025295	15	8	4	9.41529	6	8	6	6.30306	1.49376	0.578953	0.533386	1	up	no	--	lincRNA	chr5:16934931-16941361:+	--
ENSOARG00000025296	2	0	0	0.634142	0	0	0	0	Inf	Inf	0.421414	1	up	no	--	lincRNA	chr5:17857816-17992134:-	--
ENSOARG00000025297	0	0	0	0	0	1	0	0.319828	#NAME?	#NAME?	1	1	down	no	--	lincRNA	chr5:18848127-18849701:+	--
ENSOARG00000025298	29	16	34	26.5005	34	40	27	31.8816	0.831216	-0.266704	0.667826	1	down	no	--	lincRNA	chr5:18995135-19000910:-	--
ENSOARG00000025299	0	0	1	0.307194	0	0	0	0	Inf	Inf	0.956296	1	up	no	--	lincRNA	chr5:31364817-31371461:+	--
ENSOARG00000025301	20	14	15	16.9526	7	29	15	16.0777	1.05441	0.0764427	0.996059	1	up	no	--	lincRNA	chr5:31921124-31935371:+	--
ENSOARG00000025302	156	114	219	165.622	90	95	90	86.5502	1.9136	0.936289	0.00160081	0.334285	up	yes	--	lincRNA	chr5:35355007-35368975:+	--
ENSOARG00000025303	11	7	5	8.02539	11	10	16	11.5845	0.692772	-0.529548	0.489379	1	down	no	--	lincRNA	chr5:35731688-35757017:-	--
ENSOARG00000025305	51	53	80	63.4728	57	80	65	63.5926	0.998117	-0.00271925	0.993159	1	down	no	--	lincRNA	chr5:37864537-37870628:-	--
ENSOARG00000025306	0	0	1	0.307194	0	0	0	0	Inf	Inf	0.956296	1	up	no	--	lincRNA	chr5:37990585-37994569:+	--
ENSOARG00000025310	0	1	0	0.428806	0	2	0	0.639656	0.670369	-0.576972	0.948067	1	down	no	--	lincRNA	chr5:45418487-45420290:+	--
ENSOARG00000025311	0	0	1	0.307194	0	5	2	2.2077	0.139147	-2.84532	0.229101	1	down	no	--	lincRNA	chr5:50153403-50154695:-	--
ENSOARG00000025312	0	3	2	1.90081	0	10	2	3.80684	0.499314	-1.00198	0.408736	1	down	no	--	lincRNA	chr5:53906776-53913224:-	--
ENSOARG00000025313	9	4	9	7.33361	12	5	0	5.43668	1.34891	0.431797	0.747678	1	up	no	--	lincRNA	chr5:57737929-57804381:-	--
ENSOARG00000025316	2	0	4	1.86292	9	1	2	3.80654	0.489399	-1.03092	0.554619	1	down	no	--	lincRNA	chr5:68270592-68271937:+	--
ENSOARG00000025318	0	1	0	0.428806	0	0	0	0	Inf	Inf	0.901889	1	up	no	--	lincRNA	chr5:73225899-73407613:-	--
ENSOARG00000025319	4	3	4	3.78348	5	2	3	3.15146	1.20055	0.263691	0.903442	1	up	no	--	lincRNA	chr5:75200349-75244691:+	--
ENSOARG00000025320	5	6	9	6.92294	9	10	7	8.20638	0.843604	-0.245362	0.816249	1	down	no	--	lincRNA	chr5:76229796-76231029:+	--
ENSOARG00000025321	67	37	58	54.9268	48	75	120	75.8505	0.724145	-0.465649	0.272152	1	down	no	--	lincRNA	chr5:78673827-78682818:+	--
ENSOARG00000025322	4	1	2	2.31148	2	0	0	0.63959	3.614	1.8536	0.434715	1	up	no	--	lincRNA	chr5:79052463-79053964:+	--
ENSOARG00000025323	0	0	2	0.614388	2	1	0	0.959418	0.640375	-0.64301	1	1	down	no	--	lincRNA	chr5:81026371-81042061:+	--
ENSOARG00000025325	0	0	0	0	0	0	1	0.304277	#NAME?	#NAME?	1	1	down	no	--	lincRNA	chr5:83720988-83770415:-	--
ENSOARG00000025326	0	3	0	1.28642	1	0	1	0.624072	2.06133	1.04357	0.775096	1	up	no	--	lincRNA	chr5:84432692-84542717:+	--
ENSOARG00000025327	181	125	168	162.599	133	222	217	179.563	0.905528	-0.143168	0.60116	1	down	no	--	lincRNA	chr5:85289994-85331890:+	--
ENSOARG00000025329	296	164	242	238.518	228	294	293	256.096	0.931362	-0.102586	0.712196	1	down	no	--	lincRNA	chr5:90385180-90401227:-	--
ENSOARG00000025330	4	5	8	5.86986	10	11	11	10.0631	0.583305	-0.777677	0.367083	1	down	no	--	lincRNA	chr5:92868264-93016811:+	--
ENSOARG00000025331	0	1	0	0.428806	0	0	0	0	Inf	Inf	0.901889	1	up	no	--	lincRNA	chr5:94178112-94201158:+	--
ENSOARG00000025332	0	0	1	0.307194	0	0	1	0.304277	1.00959	0.0137632	1	1	up	no	--	lincRNA	chr5:94949983-94995649:+	--
ENSOARG00000025333	0	0	0	0	1	0	0	0.319795	#NAME?	#NAME?	1	1	down	no	--	lincRNA	chr5:95112332-95172745:+	--
ENSOARG00000025334	2	1	7	3.21331	2	0	2	1.24814	2.57447	1.36427	0.341667	1	up	no	--	lincRNA	chr5:96266710-96267956:-	--
ENSOARG00000025338	27	5	39	22.6855	39	143	83	83.4624	0.271805	-1.87936	0.0251793	1	down	yes	--	lincRNA	chr5:106375698-106491517:+	--
ENSOARG00000025339	96	69	107	92.8962	102	68	58	72.0155	1.28995	0.367312	0.299256	1	up	no	--	lincRNA	chr5:107515293-107519481:-	--
ENSOARG00000025340	88	35	66	63.1852	49	44	30	38.8707	1.62552	0.700904	0.071863	1	up	no	--	lincRNA	chr5:107849027-107882075:+	--
ENSOARG00000025341	8	14	2	9.15424	3	11	15	9.04165	1.01245	0.017853	1	1	up	no	--	lincRNA	chrX:611570-615597:+	--
ENSOARG00000025343	471	198	305	327.938	371	309	304	309.971	1.05796	0.0812897	0.695448	1	up	no	--	lincRNA	chrX:5239682-5523201:+	--
ENSOARG00000025344	0	0	0	0	0	0	2	0.608555	#NAME?	#NAME?	0.496	1	down	no	--	lincRNA	chrX:6075310-6081207:+	--
ENSOARG00000025346	0	1	1	0.736	1	1	2	1.24818	0.589659	-0.762046	0.826375	1	down	no	--	lincRNA	chrX:10659012-10724421:+	--
ENSOARG00000025347	6	8	7	7.48323	9	8	9	8.17528	0.915349	-0.127606	0.880626	1	down	no	--	lincRNA	chrX:11119320-11120748:+	--
ENSOARG00000025350	18	13	22	18.04	13	20	40	22.725	0.793841	-0.333079	0.592826	1	down	no	--	lincRNA	chrX:16176678-16178621:+	--
ENSOARG00000025356	1	0	5	1.85304	4	3	0	2.23866	0.827744	-0.272744	1	1	down	no	--	lincRNA	chrX:27544593-27552233:+	--
ENSOARG00000025357	1	0	1	0.624265	0	2	2	1.24821	0.500128	-0.999631	0.827218	1	down	no	--	lincRNA	chrX:31238919-31242062:+	--
ENSOARG00000025359	2	4	10	5.4213	5	3	9	5.29696	1.02348	0.0334768	1	1	up	no	--	lincRNA	chrX:40647514-40680573:-	--
ENSOARG00000025363	156	108	179	150.762	156	150	165	148.068	1.01819	0.0260112	0.901426	1	up	no	--	lincRNA	chrX:49702553-49814007:-	--
ENSOARG00000025364	0	0	0	0	0	0	3	0.912832	#NAME?	#NAME?	0.30321	1	down	no	--	lincRNA	chrX:50081284-50086247:-	--
ENSOARG00000025366	156	103	39	105.611	87	128	58	86.4083	1.22223	0.289514	0.598685	1	up	no	--	lincRNA	chrX:56341563-56344597:+	--
ENSOARG00000025367	3684	2826	3608	3488.25	3195	3019	2842	2852.06	1.22306	0.290498	0.0315497	1	up	no	--	lincRNA	chrX:62577683-62580286:-	--
ENSOARG00000025368	843	534	747	725.747	788	791	832	758.141	0.957271	-0.063	0.741539	1	down	no	--	lincRNA	chrX:62854167-62857317:-	--
ENSOARG00000025369	0	0	1	0.307194	0	0	0	0	Inf	Inf	0.956296	1	up	no	--	lincRNA	chrX:62970831-62972168:+	--
ENSOARG00000025370	1	0	0	0.317071	0	2	1	0.943934	0.335904	-1.57388	0.734884	1	down	no	--	lincRNA	chrX:75146542-75148063:-	--
ENSOARG00000025371	46	23	30	33.6636	36	48	52	42.6868	0.788619	-0.3426	0.477067	1	down	no	--	lincRNA	chrX:76828385-76859568:-	--
ENSOARG00000025372	2	2	1	1.79895	2	0	3	1.55242	1.1588	0.212632	1	1	up	no	--	lincRNA	chrX:77185295-77187295:+	--
ENSOARG00000025373	429	306	414	394.416	378	434	617	447.427	0.881521	-0.181933	0.385626	1	down	no	--	lincRNA	chrX:77196546-77198409:+	--
ENSOARG00000025374	35	22	22	27.2895	37	24	36	30.4623	0.895845	-0.158679	0.754629	1	down	no	--	lincRNA	chrX:77639867-77643487:-	--
ENSOARG00000025377	0	0	0	0	0	0	1	0.304277	#NAME?	#NAME?	1	1	down	no	--	lincRNA	chrX:79340096-79346914:-	--
ENSOARG00000025382	2	1	0	1.06295	1	0	0	0.319795	3.32384	1.73285	0.641742	1	up	no	--	lincRNA	chrX:89207138-89209290:-	--
ENSOARG00000025383	19	11	14	15.0419	7	12	9	8.815	1.7064	0.770957	0.282843	1	up	no	--	lincRNA	chrX:89367880-89394753:-	--
ENSOARG00000025385	0	0	3	0.921582	4	1	3	2.51184	0.366895	-1.44656	0.647517	1	down	no	--	lincRNA	chrX:93783165-93784526:+	--
ENSOARG00000025386	29	17	40	28.7725	54	30	20	32.9493	0.873235	-0.195557	0.789261	1	down	no	--	lincRNA	chrX:94519476-94522584:-	--
ENSOARG00000025387	101	64	100	90.1871	93	95	103	91.4652	0.986027	-0.0203009	0.990604	1	down	no	--	lincRNA	chrX:95048211-95092619:-	--
ENSOARG00000025389	0	1	5	1.96478	7	1	0	2.55839	0.767972	-0.380874	0.900357	1	down	no	--	lincRNA	chrX:96959056-97099352:+	--
ENSOARG00000025391	2	1	1	1.37014	5	2	1	2.54291	0.538809	-0.892155	0.648271	1	down	no	--	lincRNA	chrX:102012556-102104798:+	--
ENSOARG00000025392	0	0	1	0.307194	0	1	0	0.319828	0.960497	-0.0581471	1	1	down	no	--	lincRNA	chrX:102512476-102538639:+	--
ENSOARG00000025393	1	0	1	0.624265	8	1	1	3.18247	0.196158	-2.34991	0.215799	1	down	no	--	lincRNA	chrX:103591199-103593096:+	--
ENSOARG00000025394	0	1	0	0.428806	0	0	0	0	Inf	Inf	0.901889	1	up	no	--	lincRNA	chrX:106215337-106217821:-	--
ENSOARG00000025395	1	2	1	1.48188	2	2	5	2.80063	0.529122	-0.918328	0.544664	1	down	no	--	lincRNA	chrX:108081532-108157886:-	--
ENSOARG00000025396	0	0	1	0.307194	0	2	4	1.85677	0.165446	-2.59557	0.299486	1	down	no	--	lincRNA	chrX:108081532-108091390:+	--
ENSOARG00000025397	8	12	16	12.5973	10	12	10	10.0787	1.2499	0.321815	0.716057	1	up	no	--	lincRNA	chrX:108192306-108198222:-	--
ENSOARG00000025399	0	0	1	0.307194	0	0	0	0	Inf	Inf	0.956296	1	up	no	--	lincRNA	chrX:109831559-109832277:+	--
ENSOARG00000025401	0	0	1	0.307194	0	1	0	0.319828	0.960497	-0.0581471	1	1	down	no	--	lincRNA	chrX:118457156-118457912:+	--
ENSOARG00000025402	1	5	6	4.30426	9	5	6	6.30296	0.682896	-0.550263	0.580709	1	down	no	--	lincRNA	chrX:120795612-120797482:-	--
ENSOARG00000025403	4	4	3	3.90509	9	7	22	11.8111	0.33063	-1.59671	0.057854	1	down	no	--	lincRNA	chrX:121614233-121615282:+	--
ENSOARG00000025404	0	0	0	0	1	0	1	0.624072	#NAME?	#NAME?	0.544324	1	down	no	--	lincRNA	chrX:122495282-122619516:+	--
ENSOARG00000025405	0	0	1	0.307194	0	0	0	0	Inf	Inf	0.956296	1	up	no	--	lincRNA	chrX:123220149-123221761:-	--
ENSOARG00000025406	15	9	6	10.4585	15	29	22	20.766	0.503634	-0.989553	0.119435	1	down	no	--	lincRNA	chrX:124901153-124903389:+	--
ENSOARG00000025407	0	0	0	0	1	0	0	0.319795	#NAME?	#NAME?	1	1	down	no	--	lincRNA	chrX:125777845-125780758:-	--
ENSOARG00000025408	77	79	80	82.8656	95	86	101	88.6178	0.935091	-0.0968218	0.703572	1	down	no	--	lincRNA	chrX:125822205-125823413:-	--
ENSOARG00000025410	11	10	4	9.00461	7	12	10	9.11928	0.987426	-0.0182547	0.962885	1	down	no	--	lincRNA	chrX:126923471-126927153:-	--
ENSOARG00000025411	1	0	2	0.931459	3	1	3	2.19205	0.424927	-1.23471	0.592586	1	down	no	--	lincRNA	chrX:129003928-129007334:-	--
ENSOARG00000025412	5	4	7	5.45094	5	6	6	5.34361	1.02009	0.0286898	1	1	up	no	--	lincRNA	chr12:522719-678684:+	--
ENSOARG00000025413	0	0	0	0	0	0	1	0.304277	#NAME?	#NAME?	1	1	down	no	--	lincRNA	chr12:646701-793221:-	--
ENSOARG00000025414	15	5	12	10.5864	15	6	11	10.0629	1.05202	0.0731624	0.907484	1	up	no	--	lincRNA	chr12:681578-853837:+	--
ENSOARG00000025416	1	1	0	0.745877	0	0	0	0	Inf	Inf	0.487076	1	up	no	--	lincRNA	chr12:3233433-3235054:-	--
ENSOARG00000025417	2	4	0	2.34937	1	1	0	0.639623	3.67305	1.87698	0.400968	1	up	no	--	lincRNA	chr12:5568064-5590169:-	--
ENSOARG00000025418	0	1	0	0.428806	0	0	2	0.608555	0.70463	-0.505062	0.960928	1	down	no	--	lincRNA	chr12:5761663-5795600:-	--
ENSOARG00000025419	0	2	0	0.857612	4	0	0	1.27918	0.670439	-0.576823	0.832225	1	down	no	--	lincRNA	chr12:6401248-6425424:+	--
ENSOARG00000025423	1	1	0	0.745877	1	1	1	0.9439	0.790207	-0.339697	1	1	down	no	--	lincRNA	chr12:7298243-7304939:+	--
ENSOARG00000025426	0	0	2	0.614388	1	0	0	0.319795	1.92119	0.942002	0.876524	1	up	no	--	lincRNA	chr12:7976412-8010103:+	--
ENSOARG00000025430	0	0	0	0	1	0	0	0.319795	#NAME?	#NAME?	1	1	down	no	--	lincRNA	chr12:11634642-11641568:+	--
ENSOARG00000025432	2	0	0	0.634142	0	0	0	0	Inf	Inf	0.421414	1	up	no	--	lincRNA	chr12:15688758-15744623:+	--
ENSOARG00000025433	4	19	18	14.9451	9	17	14	12.5751	1.18847	0.249099	0.803051	1	up	no	--	lincRNA	chr12:16594474-16650905:-	--
ENSOARG00000025438	0	1	0	0.428806	0	0	0	0	Inf	Inf	0.901889	1	up	no	--	lincRNA	chr12:23570015-23657488:+	--
ENSOARG00000025442	3	0	5	2.48718	1	4	1	1.90338	1.30672	0.385945	0.785011	1	up	no	--	lincRNA	chr12:26036768-26039181:+	--
ENSOARG00000025443	0	0	1	0.307194	0	0	0	0	Inf	Inf	0.956296	1	up	no	--	lincRNA	chr12:26847033-26855415:+	--
ENSOARG00000025444	7	6	4	6.02111	7	4	7	5.64782	1.06609	0.092335	1	1	up	no	--	lincRNA	chr12:28788196-28812560:-	--
ENSOARG00000025446	0	1	7	2.57916	1	3	0	1.27928	2.01611	1.01157	0.501062	1	up	no	--	lincRNA	chr12:34057424-34144099:+	--
ENSOARG00000025447	0	0	0	0	0	0	2	0.608555	#NAME?	#NAME?	0.496	1	down	no	--	lincRNA	chr12:38429229-38537201:+	--
ENSOARG00000025448	0	0	0	0	1	1	0	0.639623	#NAME?	#NAME?	0.542879	1	down	no	--	lincRNA	chr12:40094869-40098008:+	--
ENSOARG00000025449	13	8	15	12.1603	7	16	11	10.7029	1.13617	0.184179	0.807446	1	up	no	--	lincRNA	chr12:40373137-40387133:+	--
ENSOARG00000025450	1	0	1	0.624265	1	6	2	2.84732	0.219247	-2.18937	0.258095	1	down	no	--	lincRNA	chr12:41312990-41316656:+	--
ENSOARG00000025451	1	0	1	0.624265	3	2	0	1.59904	0.390399	-1.35698	0.649347	1	down	no	--	lincRNA	chr12:43458472-43471060:-	--
ENSOARG00000025452	0	0	1	0.307194	0	0	0	0	Inf	Inf	0.956296	1	up	no	--	lincRNA	chr12:46015654-46054688:-	--
ENSOARG00000025453	4	4	1	3.2907	1	2	4	2.17656	1.51188	0.596345	0.792186	1	up	no	--	lincRNA	chr12:46447871-46463855:+	--
ENSOARG00000025455	0	0	1	0.307194	0	0	1	0.304277	1.00959	0.0137632	1	1	up	no	--	lincRNA	chr12:48573125-48625091:+	--
ENSOARG00000025456	0	1	1	0.736	0	0	0	0	Inf	Inf	0.485535	1	up	no	--	lincRNA	chr12:48797277-48797873:-	--
ENSOARG00000025458	0	0	1	0.307194	0	0	0	0	Inf	Inf	0.956296	1	up	no	--	lincRNA	chr12:52699662-52701910:-	--
ENSOARG00000025459	1	0	0	0.317071	0	0	0	0	Inf	Inf	0.956296	1	up	no	--	lincRNA	chr12:53507564-53604089:-	--
ENSOARG00000025462	2	3	3	2.84214	1	4	3	2.51194	1.13145	0.178177	1	1	up	no	--	lincRNA	chr12:61898844-61901555:-	--
ENSOARG00000025463	17	12	11	13.915	8	10	7	7.88658	1.76439	0.81917	0.286556	1	up	no	--	lincRNA	chr12:62613982-62615810:-	--
ENSOARG00000025464	0	0	1	0.307194	8	6	2	5.08588	0.0604013	-4.04928	0.0237718	1	down	yes	--	lincRNA	chr12:68769977-68771790:+	--
ENSOARG00000025465	6	1	1	2.63843	2	1	4	2.17653	1.21222	0.277649	0.911668	1	up	no	--	lincRNA	chr12:68996915-68997668:-	--
ENSOARG00000025467	0	1	1	0.736	0	1	1	0.624105	1.17929	0.237916	1	1	up	no	--	lincRNA	chr12:73101430-73103824:-	--
[truncated: 967 more rows]

## Sheet: PL vs. ML novel_lncRNA
Gene	bb_ML_H1_count	bb_ML_H2_count	bb_ML_H3_count	bb_ML_H_normalize	bb_SL_H1_count	bb_SL_H2_count	bb_SL_H3_count	bb_SL_H_normalize	FoldChange	Log2FoldChange	pval	padj	Up/Down	Significant	GeneName	Biotype	Position	Description
[truncated: 20,874 more rows]
