# Supplementary material for: Comparative Transcriptomics Reveal Key Sheep (Ovis aries) Hypothalamus LncRNAs that Affect Reproduction
Source: Animals (Basel). 2019 Apr 8;9(4):152. doi: 10.3390/ani9040152 (PMC6523726; doi:10.3390/ani9040152)
Supplement: Supplementary file 1 [file animals-09-00152-s001.zip › S4.xlsx]

## Sheet: BP Enrichment (PF vs MF)
Term_name	Accession	p-value	FDR	Alt_id	Background_Count	DE_Gene	DE_Count	Up_Gene	Up_Count	Down_Gene	Down_Count	Links	Result
lysobisphosphatidic acid metabolic process	GO:2001311	0.0304691	0.504211	--	1	ENSOARG00000020555	1	--	0	ENSOARG00000020555	1	http://amigo.geneontology.org/amigo/term/GO:2001311	no
positive regulation of lysosomal membrane permeability	GO:0097214	0.0304691	0.504211	--	1	ENSOARG00000018362	1	ENSOARG00000018362	1	--	0	http://amigo.geneontology.org/amigo/term/GO:0097214	no
regulation of transcription from RNA polymerase II promoter in response to oxidative stress	GO:0043619	0.0175819	0.504211	--	7	ENSOARG00000016775|ENSOARG00000018362	2	ENSOARG00000018362|ENSOARG00000016775	2	--	0	http://amigo.geneontology.org/amigo/term/GO:0043619	no
negative regulation of blood vessel endothelial cell migration	GO:0043537	0.024885	0.504211	--	21	ENSOARG00000008280|ENSOARG00000000684|ENSOARG00000018353	3	ENSOARG00000018353	1	ENSOARG00000008280|ENSOARG00000000684	2	http://amigo.geneontology.org/amigo/term/GO:0043537	no
regulation of muscle adaptation	GO:0043502	0.0232457	0.504211	--	36	ENSOARG00000006557|ENSOARG00000001072|ENSOARG00000015856|ENSOARG00000004178	4	ENSOARG00000004178|ENSOARG00000006557|ENSOARG00000001072|ENSOARG00000015856	4	--	0	http://amigo.geneontology.org/amigo/term/GO:0043502	no
protein kinase B signaling	GO:0043491	0.0110701	0.504211	--	29	ENSOARG00000013740|ENSOARG00000015856|ENSOARG00000014146|ENSOARG00000018362	4	ENSOARG00000013740|ENSOARG00000018362|ENSOARG00000014146|ENSOARG00000015856	4	--	0	http://amigo.geneontology.org/amigo/term/GO:0043491	no
detoxification	GO:0098754	0.00797218	0.504211	--	14	ENSOARG00000018349|ENSOARG00000018362|ENSOARG00000018343	3	ENSOARG00000018362|ENSOARG00000018343	2	ENSOARG00000018349	1	http://amigo.geneontology.org/amigo/term/GO:0098754	no
positive regulation of muscle hypertrophy	GO:0014742	0.00974245	0.504211	--	15	ENSOARG00000006557|ENSOARG00000015856|ENSOARG00000001072	3	ENSOARG00000006557|ENSOARG00000001072|ENSOARG00000015856	3	--	0	http://amigo.geneontology.org/amigo/term/GO:0014742	no
cellular oxidant detoxification	GO:0098869	0.0175819	0.504211	--	7	ENSOARG00000018349|ENSOARG00000018362	2	ENSOARG00000018362	1	ENSOARG00000018349	1	http://amigo.geneontology.org/amigo/term/GO:0098869	no
negative regulation of cytotoxic T cell degranulation	GO:0043318	0.0304691	0.504211	--	1	ENSOARG00000008445	1	--	0	ENSOARG00000008445	1	http://amigo.geneontology.org/amigo/term/GO:0043318	no
regulation of lysosomal membrane permeability	GO:0097213	0.0304691	0.504211	--	1	ENSOARG00000018362	1	ENSOARG00000018362	1	--	0	http://amigo.geneontology.org/amigo/term/GO:0097213	no
regulation of cytotoxic T cell degranulation	GO:0043317	0.0304691	0.504211	--	1	ENSOARG00000008445	1	--	0	ENSOARG00000008445	1	http://amigo.geneontology.org/amigo/term/GO:0043317	no
regulation of ion transport	GO:0043269	0.0251477	0.504211	--	381	ENSOARG00000004301|ENSOARG00000013591|ENSOARG00000014157|ENSOARG00000005457|ENSOARG00000005799|ENSOARG00000010298|ENSOARG00000008949|ENSOARG00000010067|ENSOARG00000006557|ENSOARG00000004644|ENSOARG00000010552|ENSOARG00000019778|ENSOARG00000001710|ENSOARG00000011552|ENSOARG00000008156|ENSOARG00000018820|ENSOARG00000005293|ENSOARG00000000714|ENSOARG00000001072	19	ENSOARG00000019778|ENSOARG00000010552|ENSOARG00000005799|ENSOARG00000011552|ENSOARG00000008949|ENSOARG00000001072|ENSOARG00000013591|ENSOARG00000006557	8	ENSOARG00000004644|ENSOARG00000004301|ENSOARG00000001710|ENSOARG00000000714|ENSOARG00000014157|ENSOARG00000018820|ENSOARG00000005457|ENSOARG00000005293|ENSOARG00000010298|ENSOARG00000008156|ENSOARG00000010067	11	http://amigo.geneontology.org/amigo/term/GO:0043269	no
positive regulation of potassium ion transport	GO:0043268	0.00648829	0.504211	--	25	ENSOARG00000006557|ENSOARG00000013591|ENSOARG00000004301|ENSOARG00000008156	4	ENSOARG00000006557|ENSOARG00000013591	2	ENSOARG00000008156|ENSOARG00000004301	2	http://amigo.geneontology.org/amigo/term/GO:0043268	no
protein localization	GO:0008104	0.0171088	0.504211	GO:0008105	1610	ENSOARG00000011530|ENSOARG00000015345|ENSOARG00000018362|ENSOARG00000011354|ENSOARG00000019885|ENSOARG00000011164|ENSOARG00000007056|ENSOARG00000018205|ENSOARG00000010227|ENSOARG00000007990|ENSOARG00000011552|ENSOARG00000018831|ENSOARG00000003351|ENSOARG00000001527|ENSOARG00000014663|ENSOARG00000006227|ENSOARG00000000714|ENSOARG00000014640|ENSOARG00000003395|ENSOARG00000013524|ENSOARG00000005625|…	64	ENSOARG00000001243|ENSOARG00000018831|ENSOARG00000016369|ENSOARG00000006841|ENSOARG00000004034|ENSOARG00000002348|ENSOARG00000019577|ENSOARG00000006557|ENSOARG00000011378|ENSOARG00000018362|ENSOARG00000011671|ENSOARG00000011552|ENSOARG00000019885|ENSOARG00000009928|ENSOARG00000006227|ENSOARG00000014663|ENSOARG00000001307|ENSOARG00000007306|ENSOARG00000012195|ENSOARG00000013524|ENSOARG00000012133|…	35	ENSOARG00000007591|ENSOARG00000002952|ENSOARG00000003395|ENSOARG00000002361|ENSOARG00000002248|ENSOARG00000002683|ENSOARG00000011354|ENSOARG00000011530|ENSOARG00000018205|ENSOARG00000007056|ENSOARG00000011164|ENSOARG00000002800|ENSOARG00000001048|ENSOARG00000007225|ENSOARG00000008242|ENSOARG00000007990|ENSOARG00000000434|ENSOARG00000004388|ENSOARG00000014801|ENSOARG00000015722|ENSOARG00000000714|…	29	http://amigo.geneontology.org/amigo/term/GO:0008104	no
regulation of calcineurin-mediated signaling	GO:0106056	0.00797218	0.504211	--	14	ENSOARG00000006557|ENSOARG00000010448|ENSOARG00000015856	3	ENSOARG00000010448|ENSOARG00000006557|ENSOARG00000015856	3	--	0	http://amigo.geneontology.org/amigo/term/GO:0106056	no
positive regulation of calcineurin-mediated signaling	GO:0106058	0.00140577	0.504211	--	8	ENSOARG00000006557|ENSOARG00000010448|ENSOARG00000015856	3	ENSOARG00000010448|ENSOARG00000006557|ENSOARG00000015856	3	--	0	http://amigo.geneontology.org/amigo/term/GO:0106058	no
protein transport	GO:0015031	0.0154068	0.504211	GO:0015831	1115	ENSOARG00000011530|ENSOARG00000015345|ENSOARG00000018362|ENSOARG00000019885|ENSOARG00000007056|ENSOARG00000010227|ENSOARG00000011552|ENSOARG00000003351|ENSOARG00000007990|ENSOARG00000014663|ENSOARG00000006227|ENSOARG00000000714|ENSOARG00000014640|ENSOARG00000003395|ENSOARG00000013524|ENSOARG00000007225|ENSOARG00000009928|ENSOARG00000007591|ENSOARG00000018274|ENSOARG00000001243|ENSOARG00000014801|…	47	ENSOARG00000001243|ENSOARG00000004034|ENSOARG00000002348|ENSOARG00000019577|ENSOARG00000006557|ENSOARG00000011378|ENSOARG00000018362|ENSOARG00000011671|ENSOARG00000011552|ENSOARG00000019885|ENSOARG00000009928|ENSOARG00000006227|ENSOARG00000014663|ENSOARG00000012195|ENSOARG00000013524|ENSOARG00000012133|ENSOARG00000014640|ENSOARG00000019778|ENSOARG00000018274|ENSOARG00000003351|ENSOARG00000010552|…	26	ENSOARG00000010227|ENSOARG00000002800|ENSOARG00000015345|ENSOARG00000008242|ENSOARG00000017402|ENSOARG00000011530|ENSOARG00000007990|ENSOARG00000000434|ENSOARG00000007591|ENSOARG00000003395|ENSOARG00000001882|ENSOARG00000014801|ENSOARG00000002361|ENSOARG00000007225|ENSOARG00000007056|ENSOARG00000015722|ENSOARG00000002952|ENSOARG00000002248|ENSOARG00000008067|ENSOARG00000001825|ENSOARG00000000714	21	http://amigo.geneontology.org/amigo/term/GO:0015031	no
secretion	GO:0046903	0.00536636	0.504211	--	446	ENSOARG00000018349|ENSOARG00000011671|ENSOARG00000016616|ENSOARG00000015856|ENSOARG00000007990|ENSOARG00000010227|ENSOARG00000001158|ENSOARG00000000714|ENSOARG00000016124|ENSOARG00000002425|ENSOARG00000005623|ENSOARG00000007591|ENSOARG00000001243|ENSOARG00000019997|ENSOARG00000018627|ENSOARG00000002348|ENSOARG00000000434|ENSOARG00000008949|ENSOARG00000018867|ENSOARG00000017871|ENSOARG00000002414|…	24	ENSOARG00000001243|ENSOARG00000011671|ENSOARG00000008949|ENSOARG00000004034|ENSOARG00000019997|ENSOARG00000017871|ENSOARG00000002425|ENSOARG00000018627|ENSOARG00000015856|ENSOARG00000002348|ENSOARG00000018867|ENSOARG00000005623|ENSOARG00000002414|ENSOARG00000016616|ENSOARG00000016124	15	ENSOARG00000010227|ENSOARG00000002800|ENSOARG00000001158|ENSOARG00000018349|ENSOARG00000007990|ENSOARG00000013479|ENSOARG00000000434|ENSOARG00000007591|ENSOARG00000000714	9	http://amigo.geneontology.org/amigo/term/GO:0046903	no
negative regulation of RNA interference	GO:1900369	0.0304691	0.504211	--	1	ENSOARG00000002952	1	--	0	ENSOARG00000002952	1	http://amigo.geneontology.org/amigo/term/GO:1900369	no
negative regulation of programmed cell death	GO:0043069	0.025069	0.504211	GO:0043072	701	ENSOARG00000016024|ENSOARG00000015856|ENSOARG00000018362|ENSOARG00000015794|ENSOARG00000018343|ENSOARG00000004046|ENSOARG00000015241|ENSOARG00000011433|ENSOARG00000012548|ENSOARG00000014146|ENSOARG00000002683|ENSOARG00000007374|ENSOARG00000015167|ENSOARG00000009960|ENSOARG00000010448|ENSOARG00000018353|ENSOARG00000002952|ENSOARG00000001471|ENSOARG00000015665|ENSOARG00000019659|ENSOARG00000018627|…	31	ENSOARG00000014146|ENSOARG00000018627|ENSOARG00000015856|ENSOARG00000001381|ENSOARG00000010448|ENSOARG00000018362|ENSOARG00000009960|ENSOARG00000018343|ENSOARG00000010335|ENSOARG00000004750|ENSOARG00000015794|ENSOARG00000015665|ENSOARG00000016024|ENSOARG00000015241|ENSOARG00000012548|ENSOARG00000004046|ENSOARG00000019275|ENSOARG00000019659|ENSOARG00000010552|ENSOARG00000018353|ENSOARG00000018807|…	23	ENSOARG00000002683|ENSOARG00000001471|ENSOARG00000007374|ENSOARG00000009786|ENSOARG00000002952|ENSOARG00000011433|ENSOARG00000017799|ENSOARG00000016334	8	http://amigo.geneontology.org/amigo/term/GO:0043069	no
regulation of amino acid transport	GO:0051955	0.00974245	0.504211	--	15	ENSOARG00000010552|ENSOARG00000018820|ENSOARG00000004301	3	ENSOARG00000010552	1	ENSOARG00000004301|ENSOARG00000018820	2	http://amigo.geneontology.org/amigo/term/GO:0051955	no
cilium organization	GO:0044782	0.02766	0.504211	--	234	ENSOARG00000006841|ENSOARG00000002425|ENSOARG00000019680|ENSOARG00000002414|ENSOARG00000014865|ENSOARG00000015794|ENSOARG00000008261|ENSOARG00000007051|ENSOARG00000009198|ENSOARG00000005473|ENSOARG00000003351|ENSOARG00000007895|ENSOARG00000001882	13	ENSOARG00000014865|ENSOARG00000003351|ENSOARG00000007051|ENSOARG00000009198|ENSOARG00000006841|ENSOARG00000002425|ENSOARG00000015794|ENSOARG00000002414|ENSOARG00000019680|ENSOARG00000008261	10	ENSOARG00000007895|ENSOARG00000001882|ENSOARG00000005473	3	http://amigo.geneontology.org/amigo/term/GO:0044782	no
dicarboxylic acid catabolic process	GO:0043649	0.00640733	0.504211	--	13	ENSOARG00000015147|ENSOARG00000005716|ENSOARG00000000769	3	ENSOARG00000015147	1	ENSOARG00000000769|ENSOARG00000005716	2	http://amigo.geneontology.org/amigo/term/GO:0043649	no
dihydrolipoamide metabolic process	GO:0051068	0.0304691	0.504211	--	1	ENSOARG00000007136	1	ENSOARG00000007136	1	--	0	http://amigo.geneontology.org/amigo/term/GO:0051068	no
positive regulation by host of viral process	GO:0044794	0.0229739	0.504211	--	8	ENSOARG00000005457|ENSOARG00000001307	2	ENSOARG00000001307	1	ENSOARG00000005457	1	http://amigo.geneontology.org/amigo/term/GO:0044794	no
regulation of macrophage derived foam cell differentiation	GO:0010743	0.013918	0.504211	--	17	ENSOARG00000018613|ENSOARG00000017402|ENSOARG00000001653	3	ENSOARG00000018613|ENSOARG00000001653	2	ENSOARG00000017402	1	http://amigo.geneontology.org/amigo/term/GO:0010743	no
positive regulation of macrophage derived foam cell differentiation	GO:0010744	0.00206106	0.504211	--	9	ENSOARG00000018613|ENSOARG00000017402|ENSOARG00000001653	3	ENSOARG00000018613|ENSOARG00000001653	2	ENSOARG00000017402	1	http://amigo.geneontology.org/amigo/term/GO:0010744	no
cellular response to leptomycin B	GO:0072750	0.0304691	0.504211	--	1	ENSOARG00000007318	1	ENSOARG00000007318	1	--	0	http://amigo.geneontology.org/amigo/term/GO:0072750	no
regulation of cell migration involved in sprouting angiogenesis	GO:0090049	0.0189613	0.504211	--	19	ENSOARG00000008280|ENSOARG00000000684|ENSOARG00000018353	3	ENSOARG00000018353	1	ENSOARG00000008280|ENSOARG00000000684	2	http://amigo.geneontology.org/amigo/term/GO:0090049	no
negative regulation of cell migration involved in sprouting angiogenesis	GO:0090051	0.00504179	0.504211	--	12	ENSOARG00000008280|ENSOARG00000000684|ENSOARG00000018353	3	ENSOARG00000018353	1	ENSOARG00000008280|ENSOARG00000000684	2	http://amigo.geneontology.org/amigo/term/GO:0090051	no
NLRP3 inflammasome complex assembly	GO:0044546	0.0304691	0.504211	--	1	ENSOARG00000007591	1	--	0	ENSOARG00000007591	1	http://amigo.geneontology.org/amigo/term/GO:0044546	no
establishment of protein localization to mitochondrial membrane	GO:0090151	0.000898925	0.504211	--	7	ENSOARG00000013524|ENSOARG00000009928|ENSOARG00000012133	3	ENSOARG00000012133|ENSOARG00000013524|ENSOARG00000009928	3	--	0	http://amigo.geneontology.org/amigo/term/GO:0090151	no
regulation of secretion of lysosomal enzymes	GO:0090182	0.0304691	0.504211	--	1	ENSOARG00000005858	1	--	0	ENSOARG00000005858	1	http://amigo.geneontology.org/amigo/term/GO:0090182	no
regulation of membrane permeability	GO:0090559	0.0257237	0.504211	--	55	ENSOARG00000009786|ENSOARG00000010067|ENSOARG00000018362|ENSOARG00000000194|ENSOARG00000004046	5	ENSOARG00000004046|ENSOARG00000018362	2	ENSOARG00000000194|ENSOARG00000009786|ENSOARG00000010067	3	http://amigo.geneontology.org/amigo/term/GO:0090559	no
regulation of pancreatic juice secretion	GO:0090186	0.00871873	0.504211	--	5	ENSOARG00000005858|ENSOARG00000004301	2	--	0	ENSOARG00000005858|ENSOARG00000004301	2	http://amigo.geneontology.org/amigo/term/GO:0090186	no
fibroblast apoptotic process	GO:0044346	0.0304691	0.504211	--	1	ENSOARG00000010067	1	--	0	ENSOARG00000010067	1	http://amigo.geneontology.org/amigo/term/GO:0044346	no
small molecule catabolic process	GO:0044282	0.0127218	0.504211	--	281	ENSOARG00000009321|ENSOARG00000006402|ENSOARG00000007127|ENSOARG00000000769|ENSOARG00000015114|ENSOARG00000004046|ENSOARG00000005716|ENSOARG00000007136|ENSOARG00000013804|ENSOARG00000014146|ENSOARG00000011462|ENSOARG00000015252|ENSOARG00000000722|ENSOARG00000015147|ENSOARG00000018362|ENSOARG00000004442	16	ENSOARG00000000722|ENSOARG00000004046|ENSOARG00000011462|ENSOARG00000014146|ENSOARG00000015147|ENSOARG00000015252|ENSOARG00000018362|ENSOARG00000004442|ENSOARG00000009321|ENSOARG00000007136|ENSOARG00000007127|ENSOARG00000013804	12	ENSOARG00000006402|ENSOARG00000015114|ENSOARG00000000769|ENSOARG00000005716	4	http://amigo.geneontology.org/amigo/term/GO:0044282	no
small molecule metabolic process	GO:0044281	0.00524992	0.504211	--	1520	ENSOARG00000006402|ENSOARG00000015856|ENSOARG00000018362|ENSOARG00000013777|ENSOARG00000015114|ENSOARG00000009494|ENSOARG00000018613|ENSOARG00000018205|ENSOARG00000007511|ENSOARG00000004644|ENSOARG00000007552|ENSOARG00000002319|ENSOARG00000004046|ENSOARG00000007127|ENSOARG00000003540|ENSOARG00000018349|ENSOARG00000016673|ENSOARG00000016126|ENSOARG00000014146|ENSOARG00000002548|ENSOARG00000007146|…	64	ENSOARG00000000722|ENSOARG00000007552|ENSOARG00000001256|ENSOARG00000013777|ENSOARG00000014146|ENSOARG00000015252|ENSOARG00000004500|ENSOARG00000007511|ENSOARG00000015856|ENSOARG00000002319|ENSOARG00000011350|ENSOARG00000018362|ENSOARG00000011462|ENSOARG00000018613|ENSOARG00000001456|ENSOARG00000018018|ENSOARG00000015794|ENSOARG00000007033|ENSOARG00000007136|ENSOARG00000016586|ENSOARG00000013804|…	41	ENSOARG00000000769|ENSOARG00000008727|ENSOARG00000010953|ENSOARG00000015114|ENSOARG00000007374|ENSOARG00000007435|ENSOARG00000013268|ENSOARG00000018349|ENSOARG00000017402|ENSOARG00000018205|ENSOARG00000018117|ENSOARG00000008156|ENSOARG00000005716|ENSOARG00000006402|ENSOARG00000018820|ENSOARG00000020868|ENSOARG00000002548|ENSOARG00000016126|ENSOARG00000004644|ENSOARG00000002168|ENSOARG00000010184|…	23	http://amigo.geneontology.org/amigo/term/GO:0044281	no
cellular lipid metabolic process	GO:0044255	0.00508881	0.504211	--	777	ENSOARG00000011144|ENSOARG00000018362|ENSOARG00000000553|ENSOARG00000018613|ENSOARG00000018205|ENSOARG00000017517|ENSOARG00000004644|ENSOARG00000007552|ENSOARG00000005645|ENSOARG00000004046|ENSOARG00000016126|ENSOARG00000014146|ENSOARG00000009603|ENSOARG00000007146|ENSOARG00000005623|ENSOARG00000007374|ENSOARG00000002462|ENSOARG00000004064|ENSOARG00000006616|ENSOARG00000020555|ENSOARG00000005858|…	37	ENSOARG00000008558|ENSOARG00000000722|ENSOARG00000006616|ENSOARG00000007552|ENSOARG00000018362|ENSOARG00000017403|ENSOARG00000012705|ENSOARG00000007146|ENSOARG00000018613|ENSOARG00000002797|ENSOARG00000014146|ENSOARG00000010928|ENSOARG00000011144|ENSOARG00000000553|ENSOARG00000004442|ENSOARG00000009321|ENSOARG00000007136|ENSOARG00000004046|ENSOARG00000005623|ENSOARG00000009563	20	ENSOARG00000004644|ENSOARG00000017292|ENSOARG00000017402|ENSOARG00000002462|ENSOARG00000004064|ENSOARG00000018205|ENSOARG00000018820|ENSOARG00000008727|ENSOARG00000009603|ENSOARG00000007374|ENSOARG00000018117|ENSOARG00000020555|ENSOARG00000005645|ENSOARG00000017517|ENSOARG00000005858|ENSOARG00000016126|ENSOARG00000008156	17	http://amigo.geneontology.org/amigo/term/GO:0044255	no
telomere maintenance via telomere lengthening	GO:0010833	0.0281775	0.504211	--	22	ENSOARG00000001527|ENSOARG00000004910|ENSOARG00000004883	3	ENSOARG00000004910	1	ENSOARG00000001527|ENSOARG00000004883	2	http://amigo.geneontology.org/amigo/term/GO:0010833	no
negative regulation of secretion of lysosomal enzymes	GO:0090341	0.0304691	0.504211	--	1	ENSOARG00000005858	1	--	0	ENSOARG00000005858	1	http://amigo.geneontology.org/amigo/term/GO:0090341	no
ADP biosynthetic process	GO:0006172	0.00871873	0.504211	--	5	ENSOARG00000020868|ENSOARG00000010184	2	--	0	ENSOARG00000010184|ENSOARG00000020868	2	http://amigo.geneontology.org/amigo/term/GO:0006172	no
negative regulation of molecular function	GO:0044092	0.0157541	0.504211	--	729	ENSOARG00000018349|ENSOARG00000018362|ENSOARG00000011043|ENSOARG00000015796|ENSOARG00000007213|ENSOARG00000001527|ENSOARG00000009516|ENSOARG00000007318|ENSOARG00000007895|ENSOARG00000016903|ENSOARG00000002062|ENSOARG00000014146|ENSOARG00000004388|ENSOARG00000018117|ENSOARG00000016948|ENSOARG00000011479|ENSOARG00000007591|ENSOARG00000004301|ENSOARG00000000476|ENSOARG00000018353|ENSOARG00000018831|…	33	ENSOARG00000015665|ENSOARG00000018274|ENSOARG00000010552|ENSOARG00000018362|ENSOARG00000000476|ENSOARG00000011043|ENSOARG00000007213|ENSOARG00000018831|ENSOARG00000014146|ENSOARG00000007306|ENSOARG00000007318|ENSOARG00000018353|ENSOARG00000018807|ENSOARG00000013327|ENSOARG00000011479|ENSOARG00000007915|ENSOARG00000002062|ENSOARG00000009516|ENSOARG00000005638	19	ENSOARG00000004301|ENSOARG00000018349|ENSOARG00000008445|ENSOARG00000007895|ENSOARG00000016948|ENSOARG00000001527|ENSOARG00000018820|ENSOARG00000018117|ENSOARG00000004388|ENSOARG00000015796|ENSOARG00000002952|ENSOARG00000008156|ENSOARG00000016903|ENSOARG00000007591	14	http://amigo.geneontology.org/amigo/term/GO:0044092	no
histone H3-K9 acetylation	GO:0043970	0.0304691	0.504211	--	1	ENSOARG00000015796	1	--	0	ENSOARG00000015796	1	http://amigo.geneontology.org/amigo/term/GO:0043970	no
negative regulation of pancreatic juice secretion	GO:0090188	0.00871873	0.504211	--	5	ENSOARG00000005858|ENSOARG00000004301	2	--	0	ENSOARG00000005858|ENSOARG00000004301	2	http://amigo.geneontology.org/amigo/term/GO:0090188	no
regulation of potassium ion transmembrane transporter activity	GO:1901016	0.0232457	0.504211	--	36	ENSOARG00000006557|ENSOARG00000008156|ENSOARG00000004301|ENSOARG00000014157	4	ENSOARG00000006557	1	ENSOARG00000008156|ENSOARG00000004301|ENSOARG00000014157	3	http://amigo.geneontology.org/amigo/term/GO:1901016	no
branched-chain amino acid transport	GO:0015803	0.00272442	0.504211	GO:1900755	3	ENSOARG00000017748|ENSOARG00000015322	2	ENSOARG00000017748	1	ENSOARG00000015322	1	http://amigo.geneontology.org/amigo/term/GO:0015803	no
leucine transport	GO:0015820	0.00272442	0.504211	--	3	ENSOARG00000017748|ENSOARG00000015322	2	ENSOARG00000017748	1	ENSOARG00000015322	1	http://amigo.geneontology.org/amigo/term/GO:0015820	no
regulation of natural killer cell mediated immunity	GO:0002715	0.0218128	0.504211	GO:0045845	20	ENSOARG00000008445|ENSOARG00000001539|ENSOARG00000006528	3	--	0	ENSOARG00000006528|ENSOARG00000001539|ENSOARG00000008445	3	http://amigo.geneontology.org/amigo/term/GO:0002715	no
N-terminal peptidyl-methionine acetylation	GO:0017196	0.0128153	0.504211	--	6	ENSOARG00000021104|ENSOARG00000001791	2	ENSOARG00000021104	1	ENSOARG00000001791	1	http://amigo.geneontology.org/amigo/term/GO:0017196	no
positive regulation of peptidyl-serine dephosphorylation	GO:1902310	0.0304691	0.504211	--	1	ENSOARG00000000476	1	ENSOARG00000000476	1	--	0	http://amigo.geneontology.org/amigo/term/GO:1902310	no
insulin receptor internalization	GO:0038016	0.0304691	0.504211	--	1	ENSOARG00000008445	1	--	0	ENSOARG00000008445	1	http://amigo.geneontology.org/amigo/term/GO:0038016	no
protein octanoylation	GO:0018190	0.0304691	0.504211	--	1	ENSOARG00000010345	1	--	0	ENSOARG00000010345	1	http://amigo.geneontology.org/amigo/term/GO:0018190	no
peptidyl-serine octanoylation	GO:0018191	0.0304691	0.504211	--	1	ENSOARG00000010345	1	--	0	ENSOARG00000010345	1	http://amigo.geneontology.org/amigo/term/GO:0018191	no
regulation of choline O-acetyltransferase activity	GO:1902769	0.0304691	0.504211	--	1	ENSOARG00000018274	1	ENSOARG00000018274	1	--	0	http://amigo.geneontology.org/amigo/term/GO:1902769	no
positive regulation of choline O-acetyltransferase activity	GO:1902771	0.0304691	0.504211	--	1	ENSOARG00000018274	1	ENSOARG00000018274	1	--	0	http://amigo.geneontology.org/amigo/term/GO:1902771	no
umbilical cord morphogenesis	GO:0036304	0.0304691	0.504211	--	1	ENSOARG00000007915	1	ENSOARG00000007915	1	--	0	http://amigo.geneontology.org/amigo/term/GO:0036304	no
drug metabolic process	GO:0017144	0.00545774	0.504211	--	422	ENSOARG00000015856|ENSOARG00000011397|ENSOARG00000007511|ENSOARG00000013777|ENSOARG00000002319|ENSOARG00000018349|ENSOARG00000001400|ENSOARG00000002548|ENSOARG00000005625|ENSOARG00000015147|ENSOARG00000018018|ENSOARG00000007860|ENSOARG00000011350|ENSOARG00000010184|ENSOARG00000013700|ENSOARG00000015252|ENSOARG00000020868|ENSOARG00000000722|ENSOARG00000014391|ENSOARG00000007033|ENSOARG00000004442|…	23	ENSOARG00000000722|ENSOARG00000007860|ENSOARG00000011350|ENSOARG00000013777|ENSOARG00000013744|ENSOARG00000015252|ENSOARG00000018018|ENSOARG00000004442|ENSOARG00000007511|ENSOARG00000015856|ENSOARG00000002319|ENSOARG00000005625|ENSOARG00000013700|ENSOARG00000015147|ENSOARG00000007033	15	ENSOARG00000018349|ENSOARG00000020868|ENSOARG00000002548|ENSOARG00000001400|ENSOARG00000005716|ENSOARG00000010184|ENSOARG00000014391|ENSOARG00000011397	8	http://amigo.geneontology.org/amigo/term/GO:0017144	no
regulation of tau-protein kinase activity	GO:1902947	0.0304691	0.504211	--	1	ENSOARG00000018274	1	ENSOARG00000018274	1	--	0	http://amigo.geneontology.org/amigo/term/GO:1902947	no
very long-chain fatty-acyl-CoA metabolic process	GO:0036111	0.0304691	0.504211	--	1	ENSOARG00000000722	1	ENSOARG00000000722	1	--	0	http://amigo.geneontology.org/amigo/term/GO:0036111	no
positive regulation of central tolerance induction	GO:0002648	0.0304691	0.504211	--	1	ENSOARG00000007895	1	--	0	ENSOARG00000007895	1	http://amigo.geneontology.org/amigo/term/GO:0002648	no
regulation of central tolerance induction	GO:0002646	0.0304691	0.504211	--	1	ENSOARG00000007895	1	--	0	ENSOARG00000007895	1	http://amigo.geneontology.org/amigo/term/GO:0002646	no
positive regulation of transcription from RNA polymerase II promoter in response to oxidative stress	GO:0036091	0.00533879	0.504211	--	4	ENSOARG00000016775|ENSOARG00000018362	2	ENSOARG00000018362|ENSOARG00000016775	2	--	0	http://amigo.geneontology.org/amigo/term/GO:0036091	no
positive regulation of early endosome to recycling endosome transport	GO:1902955	0.0304691	0.504211	--	1	ENSOARG00000018274	1	ENSOARG00000018274	1	--	0	http://amigo.geneontology.org/amigo/term/GO:1902955	no
negative regulation of aspartic-type endopeptidase activity involved in amyloid precursor protein catabolic process	GO:1902960	0.0304691	0.504211	--	1	ENSOARG00000018274	1	ENSOARG00000018274	1	--	0	http://amigo.geneontology.org/amigo/term/GO:1902960	no
central tolerance induction	GO:0002508	0.0304691	0.504211	--	1	ENSOARG00000007895	1	--	0	ENSOARG00000007895	1	http://amigo.geneontology.org/amigo/term/GO:0002508	no
reproductive behavior	GO:0019098	0.0189613	0.504211	GO:0033057|GO:0044704	19	ENSOARG00000002800|ENSOARG00000014146|ENSOARG00000011552	3	ENSOARG00000011552|ENSOARG00000014146	2	ENSOARG00000002800	1	http://amigo.geneontology.org/amigo/term/GO:0019098	no
chromosome passenger complex localization to spindle midzone	GO:0035853	0.0304691	0.504211	--	1	ENSOARG00000011354	1	--	0	ENSOARG00000011354	1	http://amigo.geneontology.org/amigo/term/GO:0035853	no
negative regulation of tau-protein kinase activity	GO:1902948	0.0304691	0.504211	--	1	ENSOARG00000018274	1	ENSOARG00000018274	1	--	0	http://amigo.geneontology.org/amigo/term/GO:1902948	no
negative regulation of cytokine biosynthetic process	GO:0042036	0.024885	0.504211	--	21	ENSOARG00000007895|ENSOARG00000018353|ENSOARG00000006528	3	ENSOARG00000018353	1	ENSOARG00000007895|ENSOARG00000006528	2	http://amigo.geneontology.org/amigo/term/GO:0042036	no
lipoprotein catabolic process	GO:0042159	0.0229739	0.504211	--	8	ENSOARG00000007146|ENSOARG00000017402	2	ENSOARG00000007146	1	ENSOARG00000017402	1	http://amigo.geneontology.org/amigo/term/GO:0042159	no
regulation of natural killer cell mediated cytotoxicity	GO:0042269	0.0189613	0.504211	--	19	ENSOARG00000008445|ENSOARG00000001539|ENSOARG00000006528	3	--	0	ENSOARG00000006528|ENSOARG00000001539|ENSOARG00000008445	3	http://amigo.geneontology.org/amigo/term/GO:0042269	no
proline transport	GO:0015824	0.0175819	0.504211	--	7	ENSOARG00000020004|ENSOARG00000015322	2	ENSOARG00000020004	1	ENSOARG00000015322	1	http://amigo.geneontology.org/amigo/term/GO:0015824	no
peptide transport	GO:0015833	0.0125194	0.504211	--	1129	ENSOARG00000011530|ENSOARG00000015345|ENSOARG00000018362|ENSOARG00000019885|ENSOARG00000007056|ENSOARG00000010227|ENSOARG00000011552|ENSOARG00000003351|ENSOARG00000007990|ENSOARG00000014663|ENSOARG00000006227|ENSOARG00000000714|ENSOARG00000014640|ENSOARG00000003395|ENSOARG00000013524|ENSOARG00000007225|ENSOARG00000009928|ENSOARG00000007591|ENSOARG00000018274|ENSOARG00000001243|ENSOARG00000014801|…	48	ENSOARG00000001243|ENSOARG00000004034|ENSOARG00000002348|ENSOARG00000019577|ENSOARG00000006557|ENSOARG00000011378|ENSOARG00000018362|ENSOARG00000011671|ENSOARG00000011552|ENSOARG00000019885|ENSOARG00000009928|ENSOARG00000006227|ENSOARG00000014663|ENSOARG00000012195|ENSOARG00000013524|ENSOARG00000012133|ENSOARG00000014640|ENSOARG00000019778|ENSOARG00000018274|ENSOARG00000003351|ENSOARG00000010552|…	26	ENSOARG00000013479|ENSOARG00000007591|ENSOARG00000002952|ENSOARG00000003395|ENSOARG00000002361|ENSOARG00000002248|ENSOARG00000017402|ENSOARG00000007056|ENSOARG00000002800|ENSOARG00000007225|ENSOARG00000008242|ENSOARG00000007990|ENSOARG00000000434|ENSOARG00000014801|ENSOARG00000015722|ENSOARG00000000714|ENSOARG00000010227|ENSOARG00000001882|ENSOARG00000011530|ENSOARG00000015345|ENSOARG00000008067|…	22	http://amigo.geneontology.org/amigo/term/GO:0015833	no
amide transport	GO:0042886	0.0184619	0.504211	--	1156	ENSOARG00000011530|ENSOARG00000015345|ENSOARG00000018362|ENSOARG00000019885|ENSOARG00000007056|ENSOARG00000010227|ENSOARG00000011552|ENSOARG00000003351|ENSOARG00000007990|ENSOARG00000014663|ENSOARG00000006227|ENSOARG00000000714|ENSOARG00000014640|ENSOARG00000003395|ENSOARG00000013524|ENSOARG00000007225|ENSOARG00000009928|ENSOARG00000007591|ENSOARG00000018274|ENSOARG00000001243|ENSOARG00000014801|…	48	ENSOARG00000001243|ENSOARG00000004034|ENSOARG00000002348|ENSOARG00000019577|ENSOARG00000006557|ENSOARG00000011378|ENSOARG00000018362|ENSOARG00000011671|ENSOARG00000011552|ENSOARG00000019885|ENSOARG00000009928|ENSOARG00000006227|ENSOARG00000014663|ENSOARG00000012195|ENSOARG00000013524|ENSOARG00000012133|ENSOARG00000014640|ENSOARG00000019778|ENSOARG00000018274|ENSOARG00000003351|ENSOARG00000010552|…	26	ENSOARG00000013479|ENSOARG00000007591|ENSOARG00000002952|ENSOARG00000003395|ENSOARG00000002361|ENSOARG00000002248|ENSOARG00000017402|ENSOARG00000007056|ENSOARG00000002800|ENSOARG00000007225|ENSOARG00000008242|ENSOARG00000007990|ENSOARG00000000434|ENSOARG00000014801|ENSOARG00000015722|ENSOARG00000000714|ENSOARG00000010227|ENSOARG00000001882|ENSOARG00000011530|ENSOARG00000015345|ENSOARG00000008067|…	22	http://amigo.geneontology.org/amigo/term/GO:0042886	no
regulation of lung ciliated cell differentiation	GO:1901246	0.0304691	0.504211	--	1	ENSOARG00000007895	1	--	0	ENSOARG00000007895	1	http://amigo.geneontology.org/amigo/term/GO:1901246	no
positive regulation of lung ciliated cell differentiation	GO:1901248	0.0304691	0.504211	--	1	ENSOARG00000007895	1	--	0	ENSOARG00000007895	1	http://amigo.geneontology.org/amigo/term/GO:1901248	no
negative regulation of vasculature development	GO:1901343	0.0197402	0.504211	--	70	ENSOARG00000008280|ENSOARG00000018353|ENSOARG00000000684|ENSOARG00000007915|ENSOARG00000016334|ENSOARG00000004178	6	ENSOARG00000007915|ENSOARG00000004178|ENSOARG00000018353	3	ENSOARG00000008280|ENSOARG00000000684|ENSOARG00000016334	3	http://amigo.geneontology.org/amigo/term/GO:1901343	no
response to leptomycin B	GO:1901344	0.0304691	0.504211	--	1	ENSOARG00000007318	1	ENSOARG00000007318	1	--	0	http://amigo.geneontology.org/amigo/term/GO:1901344	no
maternal behavior	GO:0042711	0.0128153	0.504211	--	6	ENSOARG00000014146|ENSOARG00000011552	2	ENSOARG00000011552|ENSOARG00000014146	2	--	0	http://amigo.geneontology.org/amigo/term/GO:0042711	no
indole-containing compound metabolic process	GO:0042430	0.024885	0.504211	GO:0042434	21	ENSOARG00000005625|ENSOARG00000018349|ENSOARG00000011350	3	ENSOARG00000011350|ENSOARG00000005625	2	ENSOARG00000018349	1	http://amigo.geneontology.org/amigo/term/GO:0042430	no
serotonin metabolic process	GO:0042428	0.0229739	0.504211	--	8	ENSOARG00000005625|ENSOARG00000018349	2	ENSOARG00000005625	1	ENSOARG00000018349	1	http://amigo.geneontology.org/amigo/term/GO:0042428	no
regulation of acid-sensing ion channel activity	GO:1901585	0.0304691	0.504211	--	1	ENSOARG00000005457	1	--	0	ENSOARG00000005457	1	http://amigo.geneontology.org/amigo/term/GO:1901585	no
organic hydroxy compound metabolic process	GO:1901615	0.00142699	0.504211	--	333	ENSOARG00000005625|ENSOARG00000006402|ENSOARG00000018349|ENSOARG00000018362|ENSOARG00000015114|ENSOARG00000007374|ENSOARG00000018274|ENSOARG00000018820|ENSOARG00000012705|ENSOARG00000009321|ENSOARG00000013268|ENSOARG00000014146|ENSOARG00000008558|ENSOARG00000008156|ENSOARG00000000722|ENSOARG00000015856|ENSOARG00000017402|ENSOARG00000014391|ENSOARG00000001400|ENSOARG00000016126|ENSOARG00000006947	21	ENSOARG00000008558|ENSOARG00000000722|ENSOARG00000018362|ENSOARG00000012705|ENSOARG00000014146|ENSOARG00000009321|ENSOARG00000006947|ENSOARG00000018274|ENSOARG00000005625|ENSOARG00000015856	10	ENSOARG00000006402|ENSOARG00000018349|ENSOARG00000017402|ENSOARG00000018820|ENSOARG00000015114|ENSOARG00000007374|ENSOARG00000014391|ENSOARG00000001400|ENSOARG00000008156|ENSOARG00000016126|ENSOARG00000013268	11	http://amigo.geneontology.org/amigo/term/GO:1901615	no
organic hydroxy compound catabolic process	GO:1901616	0.0138082	0.504211	--	47	ENSOARG00000009321|ENSOARG00000006402|ENSOARG00000014146|ENSOARG00000018362|ENSOARG00000015114	5	ENSOARG00000018362|ENSOARG00000014146|ENSOARG00000009321	3	ENSOARG00000006402|ENSOARG00000015114	2	http://amigo.geneontology.org/amigo/term/GO:1901616	no
dopamine metabolic process	GO:0042417	0.00185768	0.504211	--	18	ENSOARG00000001400|ENSOARG00000014391|ENSOARG00000018349|ENSOARG00000005625	4	ENSOARG00000005625	1	ENSOARG00000001400|ENSOARG00000018349|ENSOARG00000014391	3	http://amigo.geneontology.org/amigo/term/GO:0042417	no
dopamine biosynthetic process	GO:0042416	0.028949	0.504211	--	9	ENSOARG00000014391|ENSOARG00000001400	2	--	0	ENSOARG00000001400|ENSOARG00000014391	2	http://amigo.geneontology.org/amigo/term/GO:0042416	no
positive regulation of central B cell tolerance induction	GO:0002897	0.0304691	0.504211	--	1	ENSOARG00000007895	1	--	0	ENSOARG00000007895	1	http://amigo.geneontology.org/amigo/term/GO:0002897	no
regulation of central B cell tolerance induction	GO:0002895	0.0304691	0.504211	--	1	ENSOARG00000007895	1	--	0	ENSOARG00000007895	1	http://amigo.geneontology.org/amigo/term/GO:0002895	no
telomere capping	GO:0016233	0.0128153	0.504211	--	6	ENSOARG00000001527|ENSOARG00000004883	2	--	0	ENSOARG00000001527|ENSOARG00000004883	2	http://amigo.geneontology.org/amigo/term/GO:0016233	no
vitamin K metabolic process	GO:0042373	0.00206106	0.504211	--	9	ENSOARG00000013700|ENSOARG00000013744|ENSOARG00000013777	3	ENSOARG00000013777|ENSOARG00000013700|ENSOARG00000013744	3	--	0	http://amigo.geneontology.org/amigo/term/GO:0042373	no
beta-carotene metabolic process	GO:1901810	0.0304691	0.504211	--	1	ENSOARG00000008558	1	ENSOARG00000008558	1	--	0	http://amigo.geneontology.org/amigo/term/GO:1901810	no
regulation of mitochondrial membrane permeability involved in apoptotic process	GO:1902108	0.0189613	0.504211	--	19	ENSOARG00000009786|ENSOARG00000004046|ENSOARG00000000194	3	ENSOARG00000004046	1	ENSOARG00000000194|ENSOARG00000009786	2	http://amigo.geneontology.org/amigo/term/GO:1902108	no
positive regulation by host of viral genome replication	GO:0044829	0.00871873	0.504211	--	5	ENSOARG00000005457|ENSOARG00000001307	2	ENSOARG00000001307	1	ENSOARG00000005457	1	http://amigo.geneontology.org/amigo/term/GO:0044829	no
positive regulation of oxygen metabolic process	GO:2000376	0.0304691	0.504211	--	1	ENSOARG00000018362	1	ENSOARG00000018362	1	--	0	http://amigo.geneontology.org/amigo/term/GO:2000376	no
cellular response to sodium dodecyl sulfate	GO:0072707	0.0304691	0.504211	--	1	ENSOARG00000012548	1	ENSOARG00000012548	1	--	0	http://amigo.geneontology.org/amigo/term/GO:0072707	no
response to sodium dodecyl sulfate	GO:0072706	0.0304691	0.504211	--	1	ENSOARG00000012548	1	ENSOARG00000012548	1	--	0	http://amigo.geneontology.org/amigo/term/GO:0072706	no
parental behavior	GO:0060746	0.0128153	0.504211	--	6	ENSOARG00000014146|ENSOARG00000011552	2	ENSOARG00000011552|ENSOARG00000014146	2	--	0	http://amigo.geneontology.org/amigo/term/GO:0060746	no
blood vessel endothelial cell differentiation	GO:0060837	0.0229739	0.504211	--	8	ENSOARG00000013740|ENSOARG00000007915	2	ENSOARG00000013740|ENSOARG00000007915	2	--	0	http://amigo.geneontology.org/amigo/term/GO:0060837	no
arterial endothelial cell differentiation	GO:0060842	0.0128153	0.504211	--	6	ENSOARG00000013740|ENSOARG00000007915	2	ENSOARG00000013740|ENSOARG00000007915	2	--	0	http://amigo.geneontology.org/amigo/term/GO:0060842	no
mitochondrial membrane organization	GO:0007006	0.00838769	0.504211	--	76	ENSOARG00000013524|ENSOARG00000010067|ENSOARG00000009786|ENSOARG00000009928|ENSOARG00000004046|ENSOARG00000012133|ENSOARG00000000194	7	ENSOARG00000012133|ENSOARG00000004046|ENSOARG00000013524|ENSOARG00000009928	4	ENSOARG00000000194|ENSOARG00000009786|ENSOARG00000010067	3	http://amigo.geneontology.org/amigo/term/GO:0007006	no
apoptotic mitochondrial changes	GO:0008637	0.0191616	0.504211	--	51	ENSOARG00000000194|ENSOARG00000010067|ENSOARG00000004046|ENSOARG00000009786|ENSOARG00000015167	5	ENSOARG00000015167|ENSOARG00000004046	2	ENSOARG00000009786|ENSOARG00000000194|ENSOARG00000010067	3	http://amigo.geneontology.org/amigo/term/GO:0008637	no
activation of signaling protein activity involved in unfolded protein response	GO:0006987	0.0128153	0.504211	--	6	ENSOARG00000017858|ENSOARG00000010067	2	ENSOARG00000017858	1	ENSOARG00000010067	1	http://amigo.geneontology.org/amigo/term/GO:0006987	no
dendrite morphogenesis	GO:0048813	0.0302373	0.504211	--	39	ENSOARG00000009732|ENSOARG00000019965|ENSOARG00000017470|ENSOARG00000006058	4	ENSOARG00000009732|ENSOARG00000006058|ENSOARG00000017470	3	ENSOARG00000019965	1	http://amigo.geneontology.org/amigo/term/GO:0048813	no
left/right pattern formation	GO:0060972	0.028949	0.504211	--	9	ENSOARG00000007895|ENSOARG00000001882	2	--	0	ENSOARG00000007895|ENSOARG00000001882	2	http://amigo.geneontology.org/amigo/term/GO:0060972	no
membrane organization	GO:0061024	0.0106144	0.504211	GO:0016044|GO:0044802	524	ENSOARG00000018362|ENSOARG00000004046|ENSOARG00000004708|ENSOARG00000005293|ENSOARG00000014146|ENSOARG00000013524|ENSOARG00000007391|ENSOARG00000010246|ENSOARG00000009928|ENSOARG00000010446|ENSOARG00000001307|ENSOARG00000016124|ENSOARG00000009805|ENSOARG00000014865|ENSOARG00000008067|ENSOARG00000009786|ENSOARG00000010552|ENSOARG00000000434|ENSOARG00000007056|ENSOARG00000000194|ENSOARG00000015167|…	26	ENSOARG00000014865|ENSOARG00000001307|ENSOARG00000004046|ENSOARG00000003207|ENSOARG00000010552|ENSOARG00000009805|ENSOARG00000014146|ENSOARG00000013524|ENSOARG00000010446|ENSOARG00000012133|ENSOARG00000010246|ENSOARG00000016124|ENSOARG00000009928|ENSOARG00000015167|ENSOARG00000018362|ENSOARG00000010161|ENSOARG00000018867|ENSOARG00000007391	18	ENSOARG00000000194|ENSOARG00000004708|ENSOARG00000000434|ENSOARG00000005293|ENSOARG00000009786|ENSOARG00000007056|ENSOARG00000008067|ENSOARG00000010067	8	http://amigo.geneontology.org/amigo/term/GO:0061024	no
positive regulation of calcium-mediated signaling	GO:0050850	0.00977387	0.504211	--	28	ENSOARG00000006557|ENSOARG00000016673|ENSOARG00000010448|ENSOARG00000015856	4	ENSOARG00000016673|ENSOARG00000010448|ENSOARG00000006557|ENSOARG00000015856	4	--	0	http://amigo.geneontology.org/amigo/term/GO:0050850	no
visceral serous pericardium development	GO:0061032	0.0304691	0.504211	--	1	ENSOARG00000016334	1	--	0	ENSOARG00000016334	1	http://amigo.geneontology.org/amigo/term/GO:0061032	no
positive regulation of cell growth involved in cardiac muscle cell development	GO:0061051	0.00533879	0.504211	--	4	ENSOARG00000006557|ENSOARG00000015856	2	ENSOARG00000006557|ENSOARG00000015856	2	--	0	http://amigo.geneontology.org/amigo/term/GO:0061051	no
establishment of animal organ orientation	GO:0048561	0.0304691	0.504211	--	1	ENSOARG00000016170	1	ENSOARG00000016170	1	--	0	http://amigo.geneontology.org/amigo/term/GO:0048561	no
hematopoietic stem cell homeostasis	GO:0061484	0.00871873	0.504211	--	5	ENSOARG00000002170|ENSOARG00000002952	2	ENSOARG00000002170	1	ENSOARG00000002952	1	http://amigo.geneontology.org/amigo/term/GO:0061484	no
vitamin catabolic process	GO:0009111	0.00797218	0.504211	--	14	ENSOARG00000015147|ENSOARG00000013804|ENSOARG00000015114	3	ENSOARG00000013804|ENSOARG00000015147	2	ENSOARG00000015114	1	http://amigo.geneontology.org/amigo/term/GO:0009111	no
detoxification of inorganic compound	GO:0061687	0.00272442	0.504211	--	3	ENSOARG00000018349|ENSOARG00000018343	2	ENSOARG00000018343	1	ENSOARG00000018349	1	http://amigo.geneontology.org/amigo/term/GO:0061687	no
nucleoside diphosphate biosynthetic process	GO:0009133	0.0175819	0.504211	--	7	ENSOARG00000020868|ENSOARG00000010184	2	--	0	ENSOARG00000010184|ENSOARG00000020868	2	http://amigo.geneontology.org/amigo/term/GO:0009133	no
intracellular protein transmembrane transport	GO:0065002	0.0277841	0.504211	--	38	ENSOARG00000019885|ENSOARG00000006227|ENSOARG00000009928|ENSOARG00000012133	4	ENSOARG00000012133|ENSOARG00000006227|ENSOARG00000019885|ENSOARG00000009928	4	--	0	http://amigo.geneontology.org/amigo/term/GO:0065002	no
purine nucleoside diphosphate biosynthetic process	GO:0009136	0.00871873	0.504211	--	5	ENSOARG00000020868|ENSOARG00000010184	2	--	0	ENSOARG00000010184|ENSOARG00000020868	2	http://amigo.geneontology.org/amigo/term/GO:0009136	no
exocytosis	GO:0006887	0.00588338	0.504211	GO:0016194|GO:0016195	213	ENSOARG00000002425|ENSOARG00000011671|ENSOARG00000015856|ENSOARG00000002414|ENSOARG00000013479|ENSOARG00000002348|ENSOARG00000016616|ENSOARG00000000434|ENSOARG00000008949|ENSOARG00000007990|ENSOARG00000001158|ENSOARG00000018867|ENSOARG00000001243|ENSOARG00000016124	14	ENSOARG00000001243|ENSOARG00000016124|ENSOARG00000011671|ENSOARG00000008949|ENSOARG00000002425|ENSOARG00000015856|ENSOARG00000002348|ENSOARG00000016616|ENSOARG00000002414|ENSOARG00000018867	10	ENSOARG00000007990|ENSOARG00000013479|ENSOARG00000000434|ENSOARG00000001158	4	http://amigo.geneontology.org/amigo/term/GO:0006887	no
regulation of cell growth involved in cardiac muscle cell development	GO:0061050	0.0128153	0.504211	--	6	ENSOARG00000006557|ENSOARG00000015856	2	ENSOARG00000006557|ENSOARG00000015856	2	--	0	http://amigo.geneontology.org/amigo/term/GO:0061050	no
negative regulation of cell death	GO:0060548	0.00904657	0.504211	--	753	ENSOARG00000016024|ENSOARG00000015856|ENSOARG00000018362|ENSOARG00000015794|ENSOARG00000018343|ENSOARG00000016334|ENSOARG00000004046|ENSOARG00000015241|ENSOARG00000011433|ENSOARG00000001400|ENSOARG00000012548|ENSOARG00000014146|ENSOARG00000002683|ENSOARG00000007374|ENSOARG00000009960|ENSOARG00000010448|ENSOARG00000018353|ENSOARG00000002952|ENSOARG00000001471|ENSOARG00000018274|ENSOARG00000015665|…	35	ENSOARG00000017858|ENSOARG00000014146|ENSOARG00000018627|ENSOARG00000015856|ENSOARG00000001381|ENSOARG00000010448|ENSOARG00000018362|ENSOARG00000009960|ENSOARG00000018343|ENSOARG00000010335|ENSOARG00000004750|ENSOARG00000015794|ENSOARG00000015665|ENSOARG00000016024|ENSOARG00000015241|ENSOARG00000012548|ENSOARG00000019659|ENSOARG00000004799|ENSOARG00000019275|ENSOARG00000018274|ENSOARG00000010552|…	26	ENSOARG00000002683|ENSOARG00000001471|ENSOARG00000007374|ENSOARG00000009786|ENSOARG00000002952|ENSOARG00000001400|ENSOARG00000011433|ENSOARG00000017799|ENSOARG00000016334	9	http://amigo.geneontology.org/amigo/term/GO:0060548	no
positive regulation of heart growth	GO:0060421	0.012472	0.504211	--	30	ENSOARG00000006557|ENSOARG00000016334|ENSOARG00000015856|ENSOARG00000007915	4	ENSOARG00000007915|ENSOARG00000006557|ENSOARG00000015856	3	ENSOARG00000016334	1	http://amigo.geneontology.org/amigo/term/GO:0060421	no
regulation of heart growth	GO:0060420	0.00956576	0.504211	--	43	ENSOARG00000006557|ENSOARG00000016334|ENSOARG00000015856|ENSOARG00000014146|ENSOARG00000007915	5	ENSOARG00000007915|ENSOARG00000014146|ENSOARG00000006557|ENSOARG00000015856	4	ENSOARG00000016334	1	http://amigo.geneontology.org/amigo/term/GO:0060420	no
thorax and anterior abdomen determination	GO:0007356	0.0304691	0.504211	--	1	ENSOARG00000016334	1	--	0	ENSOARG00000016334	1	http://amigo.geneontology.org/amigo/term/GO:0007356	no
regulation of amine transport	GO:0051952	0.0254539	0.504211	--	37	ENSOARG00000010552|ENSOARG00000000714|ENSOARG00000018820|ENSOARG00000004301	4	ENSOARG00000010552	1	ENSOARG00000004301|ENSOARG00000018820|ENSOARG00000000714	3	http://amigo.geneontology.org/amigo/term/GO:0051952	no
regulation of cardiac muscle tissue growth	GO:0055021	0.0302373	0.504211	--	39	ENSOARG00000006557|ENSOARG00000015856|ENSOARG00000014146|ENSOARG00000007915	4	ENSOARG00000007915|ENSOARG00000014146|ENSOARG00000006557|ENSOARG00000015856	4	--	0	http://amigo.geneontology.org/amigo/term/GO:0055021	no
regulation of cardiac muscle tissue development	GO:0055024	0.0035874	0.504211	--	49	ENSOARG00000005448|ENSOARG00000014146|ENSOARG00000006557|ENSOARG00000007915|ENSOARG00000015856|ENSOARG00000010448	6	ENSOARG00000007915|ENSOARG00000010448|ENSOARG00000014146|ENSOARG00000006557|ENSOARG00000015856	5	ENSOARG00000005448	1	http://amigo.geneontology.org/amigo/term/GO:0055024	no
positive regulation of cardiac muscle tissue development	GO:0055025	0.00345862	0.504211	--	34	ENSOARG00000006557|ENSOARG00000005448|ENSOARG00000010448|ENSOARG00000015856|ENSOARG00000007915	5	ENSOARG00000010448|ENSOARG00000007915|ENSOARG00000006557|ENSOARG00000015856	4	ENSOARG00000005448	1	http://amigo.geneontology.org/amigo/term/GO:0055025	no
zinc ion homeostasis	GO:0055069	0.00229688	0.504211	--	19	ENSOARG00000010227|ENSOARG00000018362|ENSOARG00000018343|ENSOARG00000005799	4	ENSOARG00000005799|ENSOARG00000018362|ENSOARG00000018343	3	ENSOARG00000010227	1	http://amigo.geneontology.org/amigo/term/GO:0055069	no
cadmium ion homeostasis	GO:0055073	0.0304691	0.504211	--	1	ENSOARG00000018362	1	ENSOARG00000018362	1	--	0	http://amigo.geneontology.org/amigo/term/GO:0055073	no
transition metal ion homeostasis	GO:0055076	0.0301632	0.504211	--	98	ENSOARG00000018349|ENSOARG00000018362|ENSOARG00000017470|ENSOARG00000005799|ENSOARG00000016653|ENSOARG00000018343|ENSOARG00000010227	7	ENSOARG00000005799|ENSOARG00000018343|ENSOARG00000016653|ENSOARG00000018362|ENSOARG00000017470	5	ENSOARG00000010227|ENSOARG00000018349	2	http://amigo.geneontology.org/amigo/term/GO:0055076	no
cellular localization	GO:0051641	0.0161078	0.504211	GO:1902580	1547	ENSOARG00000011530|ENSOARG00000015345|ENSOARG00000018362|ENSOARG00000006058|ENSOARG00000011354|ENSOARG00000019885|ENSOARG00000006841|ENSOARG00000011164|ENSOARG00000007056|ENSOARG00000018205|ENSOARG00000016616|ENSOARG00000011552|ENSOARG00000007306|ENSOARG00000003351|ENSOARG00000001527|ENSOARG00000014663|ENSOARG00000006227|ENSOARG00000001158|ENSOARG00000002583|ENSOARG00000013524|ENSOARG00000007860|…	62	ENSOARG00000001243|ENSOARG00000016124|ENSOARG00000018831|ENSOARG00000016369|ENSOARG00000010928|ENSOARG00000006841|ENSOARG00000013591|ENSOARG00000006557|ENSOARG00000011378|ENSOARG00000018362|ENSOARG00000011671|ENSOARG00000011552|ENSOARG00000010161|ENSOARG00000019885|ENSOARG00000009928|ENSOARG00000006227|ENSOARG00000014663|ENSOARG00000001307|ENSOARG00000007306|ENSOARG00000008688|ENSOARG00000013524|…	40	ENSOARG00000002952|ENSOARG00000002361|ENSOARG00000011580|ENSOARG00000002248|ENSOARG00000011354|ENSOARG00000011530|ENSOARG00000018205|ENSOARG00000007056|ENSOARG00000011166|ENSOARG00000005591|ENSOARG00000011164|ENSOARG00000001048|ENSOARG00000002683|ENSOARG00000008242|ENSOARG00000014801|ENSOARG00000001158|ENSOARG00000001527|ENSOARG00000001882|ENSOARG00000016777|ENSOARG00000007258|ENSOARG00000015345|…	22	http://amigo.geneontology.org/amigo/term/GO:0051641	no
copper ion export	GO:0060003	0.0304691	0.504211	--	1	ENSOARG00000018349	1	--	0	ENSOARG00000018349	1	http://amigo.geneontology.org/amigo/term/GO:0060003	no
digestion	GO:0007586	0.0222863	0.504211	--	53	ENSOARG00000006398|ENSOARG00000020562|ENSOARG00000008156|ENSOARG00000006449|ENSOARG00000018733	5	ENSOARG00000018733|ENSOARG00000020562	2	ENSOARG00000008156|ENSOARG00000006398|ENSOARG00000006449	3	http://amigo.geneontology.org/amigo/term/GO:0007586	no
elastin biosynthetic process	GO:0051542	0.0304691	0.504211	--	1	ENSOARG00000018349	1	--	0	ENSOARG00000018349	1	http://amigo.geneontology.org/amigo/term/GO:0051542	no
membrane hyperpolarization	GO:0060081	0.0229739	0.504211	--	8	ENSOARG00000011142|ENSOARG00000018133	2	--	0	ENSOARG00000018133|ENSOARG00000011142	2	http://amigo.geneontology.org/amigo/term/GO:0060081	no
mating behavior	GO:0007617	0.00974245	0.504211	--	15	ENSOARG00000002800|ENSOARG00000014146|ENSOARG00000011552	3	ENSOARG00000011552|ENSOARG00000014146	2	ENSOARG00000002800	1	http://amigo.geneontology.org/amigo/term/GO:0007617	no
feeding behavior	GO:0007631	0.00759173	0.504211	--	57	ENSOARG00000004034|ENSOARG00000002800|ENSOARG00000006449|ENSOARG00000011552|ENSOARG00000008156|ENSOARG00000006398	6	ENSOARG00000004034|ENSOARG00000011552	2	ENSOARG00000002800|ENSOARG00000008156|ENSOARG00000006398|ENSOARG00000006449	4	http://amigo.geneontology.org/amigo/term/GO:0007631	no
metaphase plate congression	GO:0051310	0.0105283	0.504211	--	44	ENSOARG00000011079|ENSOARG00000014801|ENSOARG00000010161|ENSOARG00000008688|ENSOARG00000005591	5	ENSOARG00000011079|ENSOARG00000008688|ENSOARG00000010161	3	ENSOARG00000005591|ENSOARG00000014801	2	http://amigo.geneontology.org/amigo/term/GO:0051310	no
synaptic target recognition	GO:0008039	0.0304691	0.504211	--	1	ENSOARG00000008367	1	ENSOARG00000008367	1	--	0	http://amigo.geneontology.org/amigo/term/GO:0008039	no
leucine import	GO:0060356	0.0304691	0.504211	--	1	ENSOARG00000017748	1	ENSOARG00000017748	1	--	0	http://amigo.geneontology.org/amigo/term/GO:0060356	no
regulation of DNA strand elongation	GO:0060382	0.0304691	0.504211	--	1	ENSOARG00000001527	1	--	0	ENSOARG00000001527	1	http://amigo.geneontology.org/amigo/term/GO:0060382	no
positive regulation of DNA strand elongation	GO:0060383	0.0304691	0.504211	--	1	ENSOARG00000001527	1	--	0	ENSOARG00000001527	1	http://amigo.geneontology.org/amigo/term/GO:0060383	no
mitotic metaphase plate congression	GO:0007080	0.0173391	0.504211	--	33	ENSOARG00000011079|ENSOARG00000014801|ENSOARG00000010161|ENSOARG00000005591	4	ENSOARG00000011079|ENSOARG00000010161	2	ENSOARG00000005591|ENSOARG00000014801	2	http://amigo.geneontology.org/amigo/term/GO:0007080	no
elastic fiber assembly	GO:0048251	0.0175819	0.504211	--	7	ENSOARG00000018796|ENSOARG00000018349	2	ENSOARG00000018796	1	ENSOARG00000018349	1	http://amigo.geneontology.org/amigo/term/GO:0048251	no
regulation of neurofibrillary tangle assembly	GO:1902996	0.0304691	0.504211	--	1	ENSOARG00000018274	1	ENSOARG00000018274	1	--	0	http://amigo.geneontology.org/amigo/term/GO:1902996	no
cellular zinc ion homeostasis	GO:0006882	0.000891109	0.504211	--	15	ENSOARG00000005799|ENSOARG00000018362|ENSOARG00000018343|ENSOARG00000010227	4	ENSOARG00000005799|ENSOARG00000018362|ENSOARG00000018343	3	ENSOARG00000010227	1	http://amigo.geneontology.org/amigo/term/GO:0006882	no
zinc II ion transport	GO:0006829	0.024885	0.504211	--	21	ENSOARG00000005799|ENSOARG00000018362|ENSOARG00000010227	3	ENSOARG00000005799|ENSOARG00000018362	2	ENSOARG00000010227	1	http://amigo.geneontology.org/amigo/term/GO:0006829	no
catecholamine metabolic process	GO:0006584	0.0139824	0.504211	--	31	ENSOARG00000001400|ENSOARG00000014391|ENSOARG00000018349|ENSOARG00000005625	4	ENSOARG00000005625	1	ENSOARG00000001400|ENSOARG00000018349|ENSOARG00000014391	3	http://amigo.geneontology.org/amigo/term/GO:0006584	no
response to inorganic substance	GO:0010035	0.0232286	0.504211	--	277	ENSOARG00000001653|ENSOARG00000018298|ENSOARG00000018349|ENSOARG00000018362|ENSOARG00000017470|ENSOARG00000005799|ENSOARG00000020198|ENSOARG00000018343|ENSOARG00000010067|ENSOARG00000011206|ENSOARG00000014146|ENSOARG00000017402|ENSOARG00000010227|ENSOARG00000000194|ENSOARG00000001072	15	ENSOARG00000018362|ENSOARG00000018298|ENSOARG00000020198|ENSOARG00000005799|ENSOARG00000014146|ENSOARG00000011206|ENSOARG00000001072|ENSOARG00000018343|ENSOARG00000001653|ENSOARG00000017470	10	ENSOARG00000017402|ENSOARG00000010227|ENSOARG00000000194|ENSOARG00000018349|ENSOARG00000010067	5	http://amigo.geneontology.org/amigo/term/GO:0010035	no
response to iron(III) ion	GO:0010041	0.0304691	0.504211	--	1	ENSOARG00000018349	1	--	0	ENSOARG00000018349	1	http://amigo.geneontology.org/amigo/term/GO:0010041	no
response to zinc ion	GO:0010043	0.00119562	0.504211	--	27	ENSOARG00000005799|ENSOARG00000018349|ENSOARG00000014146|ENSOARG00000018343|ENSOARG00000010227	5	ENSOARG00000005799|ENSOARG00000014146|ENSOARG00000018343	3	ENSOARG00000010227|ENSOARG00000018349	2	http://amigo.geneontology.org/amigo/term/GO:0010043	no
detoxification of copper ion	GO:0010273	0.00272442	0.504211	--	3	ENSOARG00000018349|ENSOARG00000018343	2	ENSOARG00000018343	1	ENSOARG00000018349	1	http://amigo.geneontology.org/amigo/term/GO:0010273	no
regulation of megakaryocyte differentiation	GO:0045652	0.0218128	0.504211	--	20	ENSOARG00000003176|ENSOARG00000012548|ENSOARG00000015241	3	ENSOARG00000003176|ENSOARG00000015241|ENSOARG00000012548	3	--	0	http://amigo.geneontology.org/amigo/term/GO:0045652	no
glomerular parietal epithelial cell development	GO:0072016	0.0304691	0.504211	--	1	ENSOARG00000007895	1	--	0	ENSOARG00000007895	1	http://amigo.geneontology.org/amigo/term/GO:0072016	no
positive regulation of calcium ion transport into cytosol	GO:0010524	0.00502764	0.504211	--	37	ENSOARG00000006557|ENSOARG00000010067|ENSOARG00000001710|ENSOARG00000011552|ENSOARG00000001072	5	ENSOARG00000011552|ENSOARG00000006557|ENSOARG00000001072	3	ENSOARG00000001710|ENSOARG00000010067	2	http://amigo.geneontology.org/amigo/term/GO:0010524	no
response to ethanol	GO:0045471	0.0173308	0.504211	GO:0017036	68	ENSOARG00000014150|ENSOARG00000005625|ENSOARG00000014146|ENSOARG00000009732|ENSOARG00000018298|ENSOARG00000010067	6	ENSOARG00000014146|ENSOARG00000005625|ENSOARG00000018298|ENSOARG00000009732	4	ENSOARG00000014150|ENSOARG00000010067	2	http://amigo.geneontology.org/amigo/term/GO:0045471	no
lipid metabolic process	GO:0006629	0.0159159	0.504211	--	1005	ENSOARG00000011144|ENSOARG00000018362|ENSOARG00000000553|ENSOARG00000015114|ENSOARG00000018613|ENSOARG00000018205|ENSOARG00000019235|ENSOARG00000017517|ENSOARG00000004644|ENSOARG00000007552|ENSOARG00000005645|ENSOARG00000004046|ENSOARG00000016126|ENSOARG00000014146|ENSOARG00000009603|ENSOARG00000007146|ENSOARG00000018117|ENSOARG00000007374|ENSOARG00000002462|ENSOARG00000004064|ENSOARG00000006616|…	43	ENSOARG00000000722|ENSOARG00000007552|ENSOARG00000002797|ENSOARG00000014146|ENSOARG00000010928|ENSOARG00000004442|ENSOARG00000002227|ENSOARG00000009563|ENSOARG00000018362|ENSOARG00000018613|ENSOARG00000020562|ENSOARG00000011144|ENSOARG00000007136|ENSOARG00000008558|ENSOARG00000000553|ENSOARG00000007146|ENSOARG00000006616|ENSOARG00000004046|ENSOARG00000018274|ENSOARG00000012705|ENSOARG00000009321|…	24	ENSOARG00000004644|ENSOARG00000017292|ENSOARG00000017402|ENSOARG00000002462|ENSOARG00000004064|ENSOARG00000018205|ENSOARG00000018820|ENSOARG00000015114|ENSOARG00000008727|ENSOARG00000009603|ENSOARG00000007374|ENSOARG00000018117|ENSOARG00000020555|ENSOARG00000005645|ENSOARG00000017517|ENSOARG00000005858|ENSOARG00000016126|ENSOARG00000008156|ENSOARG00000013268	19	http://amigo.geneontology.org/amigo/term/GO:0006629	no
N-terminal protein amino acid acetylation	GO:0006474	0.00797218	0.504211	--	14	ENSOARG00000021104|ENSOARG00000001791|ENSOARG00000015796	3	ENSOARG00000021104	1	ENSOARG00000001791|ENSOARG00000015796	2	http://amigo.geneontology.org/amigo/term/GO:0006474	no
establishment of protein localization	GO:0045184	0.0107729	0.504211	--	1175	ENSOARG00000011530|ENSOARG00000015345|ENSOARG00000018362|ENSOARG00000019885|ENSOARG00000007056|ENSOARG00000010227|ENSOARG00000007990|ENSOARG00000011552|ENSOARG00000003351|ENSOARG00000001527|ENSOARG00000014663|ENSOARG00000006227|ENSOARG00000000714|ENSOARG00000014640|ENSOARG00000003395|ENSOARG00000013524|ENSOARG00000007225|ENSOARG00000004388|ENSOARG00000009928|ENSOARG00000007591|ENSOARG00000018274|…	50	ENSOARG00000001243|ENSOARG00000004034|ENSOARG00000002348|ENSOARG00000019577|ENSOARG00000006557|ENSOARG00000011378|ENSOARG00000018362|ENSOARG00000011671|ENSOARG00000011552|ENSOARG00000019885|ENSOARG00000009928|ENSOARG00000006227|ENSOARG00000014663|ENSOARG00000012195|ENSOARG00000013524|ENSOARG00000012133|ENSOARG00000014640|ENSOARG00000019778|ENSOARG00000018274|ENSOARG00000003351|ENSOARG00000010552|…	26	ENSOARG00000007591|ENSOARG00000002952|ENSOARG00000003395|ENSOARG00000002361|ENSOARG00000002248|ENSOARG00000011530|ENSOARG00000007056|ENSOARG00000002800|ENSOARG00000001048|ENSOARG00000007225|ENSOARG00000008242|ENSOARG00000007990|ENSOARG00000000434|ENSOARG00000004388|ENSOARG00000014801|ENSOARG00000015722|ENSOARG00000000714|ENSOARG00000010227|ENSOARG00000001527|ENSOARG00000001882|ENSOARG00000017402|…	24	http://amigo.geneontology.org/amigo/term/GO:0045184	no
positive regulation of cardiac muscle hypertrophy	GO:0010613	0.00974245	0.504211	--	15	ENSOARG00000006557|ENSOARG00000015856|ENSOARG00000001072	3	ENSOARG00000006557|ENSOARG00000001072|ENSOARG00000015856	3	--	0	http://amigo.geneontology.org/amigo/term/GO:0010613	no
negative regulation of metanephric glomerulus development	GO:0072299	0.0304691	0.504211	--	1	ENSOARG00000016334	1	--	0	ENSOARG00000016334	1	http://amigo.geneontology.org/amigo/term/GO:0072299	no
negative regulation of metanephric glomerular mesangial cell proliferation	GO:0072302	0.0304691	0.504211	--	1	ENSOARG00000016334	1	--	0	ENSOARG00000016334	1	http://amigo.geneontology.org/amigo/term/GO:0072302	no
development of primary sexual characteristics	GO:0045137	0.0175819	0.504211	--	7	ENSOARG00000002707|ENSOARG00000002721	2	ENSOARG00000002707|ENSOARG00000002721	2	--	0	http://amigo.geneontology.org/amigo/term/GO:0045137	no
regulation of interleukin-2 biosynthetic process	GO:0045076	0.00974245	0.504211	--	15	ENSOARG00000016209|ENSOARG00000004519|ENSOARG00000006528	3	ENSOARG00000004519|ENSOARG00000016209	2	ENSOARG00000006528	1	http://amigo.geneontology.org/amigo/term/GO:0045076	no
divalent inorganic cation transport	GO:0072511	0.0107459	0.504211	--	206	ENSOARG00000005625|ENSOARG00000010180|ENSOARG00000018362|ENSOARG00000017470|ENSOARG00000017748|ENSOARG00000005799|ENSOARG00000017449|ENSOARG00000010298|ENSOARG00000008949|ENSOARG00000010227|ENSOARG00000001381|ENSOARG00000018438|ENSOARG00000001072	13	ENSOARG00000018362|ENSOARG00000005799|ENSOARG00000008949|ENSOARG00000001381|ENSOARG00000001072|ENSOARG00000017470|ENSOARG00000005625|ENSOARG00000017748|ENSOARG00000017449	9	ENSOARG00000010227|ENSOARG00000010180|ENSOARG00000018438|ENSOARG00000010298	4	http://amigo.geneontology.org/amigo/term/GO:0072511	no
cytotoxic T cell differentiation	GO:0045065	0.0304691	0.504211	--	1	ENSOARG00000020734	1	--	0	ENSOARG00000020734	1	http://amigo.geneontology.org/amigo/term/GO:0045065	no
protein import into mitochondrial outer membrane	GO:0045040	0.00533879	0.504211	--	4	ENSOARG00000013524|ENSOARG00000012133	2	ENSOARG00000012133|ENSOARG00000013524	2	--	0	http://amigo.geneontology.org/amigo/term/GO:0045040	no
posterior mesonephric tubule development	GO:0072166	0.0304691	0.504211	--	1	ENSOARG00000016334	1	--	0	ENSOARG00000016334	1	http://amigo.geneontology.org/amigo/term/GO:0072166	no
alcohol catabolic process	GO:0046164	0.0254539	0.504211	--	37	ENSOARG00000009321|ENSOARG00000006402|ENSOARG00000018362|ENSOARG00000014146	4	ENSOARG00000014146|ENSOARG00000018362|ENSOARG00000009321	3	ENSOARG00000006402	1	http://amigo.geneontology.org/amigo/term/GO:0046164	no
catechol-containing compound metabolic process	GO:0009712	0.0139824	0.504211	--	31	ENSOARG00000001400|ENSOARG00000014391|ENSOARG00000018349|ENSOARG00000005625	4	ENSOARG00000005625	1	ENSOARG00000001400|ENSOARG00000018349|ENSOARG00000014391	3	http://amigo.geneontology.org/amigo/term/GO:0009712	no
phosphatidylserine metabolic process	GO:0006658	0.024885	0.504211	--	21	ENSOARG00000004064|ENSOARG00000017517|ENSOARG00000005623	3	ENSOARG00000005623	1	ENSOARG00000004064|ENSOARG00000017517	2	http://amigo.geneontology.org/amigo/term/GO:0006658	no
regulation of enamel mineralization	GO:0070173	0.0304691	0.504211	--	1	ENSOARG00000011269	1	ENSOARG00000011269	1	--	0	http://amigo.geneontology.org/amigo/term/GO:0070173	no
copper ion transport	GO:0006825	0.0218128	0.504211	--	20	ENSOARG00000018349|ENSOARG00000006865|ENSOARG00000017470	3	ENSOARG00000017470	1	ENSOARG00000018349|ENSOARG00000006865	2	http://amigo.geneontology.org/amigo/term/GO:0006825	no
cobalt ion transport	GO:0006824	0.0175819	0.504211	--	7	ENSOARG00000005799|ENSOARG00000017470	2	ENSOARG00000005799|ENSOARG00000017470	2	--	0	http://amigo.geneontology.org/amigo/term/GO:0006824	no
positive regulation of enamel mineralization	GO:0070175	0.0304691	0.504211	--	1	ENSOARG00000011269	1	ENSOARG00000011269	1	--	0	http://amigo.geneontology.org/amigo/term/GO:0070175	no
purine ribonucleoside diphosphate biosynthetic process	GO:0009180	0.00871873	0.504211	--	5	ENSOARG00000020868|ENSOARG00000010184	2	--	0	ENSOARG00000010184|ENSOARG00000020868	2	http://amigo.geneontology.org/amigo/term/GO:0009180	no
ribonucleoside diphosphate biosynthetic process	GO:0009188	0.00871873	0.504211	--	5	ENSOARG00000020868|ENSOARG00000010184	2	--	0	ENSOARG00000010184|ENSOARG00000020868	2	http://amigo.geneontology.org/amigo/term/GO:0009188	no
intracellular transport	GO:0046907	0.0125349	0.504211	GO:1902582	962	ENSOARG00000011530|ENSOARG00000015345|ENSOARG00000018362|ENSOARG00000006058|ENSOARG00000019885|ENSOARG00000007056|ENSOARG00000016616|ENSOARG00000003351|ENSOARG00000014663|ENSOARG00000001158|ENSOARG00000006227|ENSOARG00000002583|ENSOARG00000013524|ENSOARG00000002683|ENSOARG00000007258|ENSOARG00000007860|ENSOARG00000011166|ENSOARG00000009928|ENSOARG00000018274|ENSOARG00000002248|ENSOARG00000014801|…	42	ENSOARG00000010928|ENSOARG00000013591|ENSOARG00000006557|ENSOARG00000011378|ENSOARG00000018362|ENSOARG00000011671|ENSOARG00000010161|ENSOARG00000019885|ENSOARG00000009928|ENSOARG00000006227|ENSOARG00000014663|ENSOARG00000013524|ENSOARG00000012133|ENSOARG00000006058|ENSOARG00000025194|ENSOARG00000002583|ENSOARG00000019778|ENSOARG00000018274|ENSOARG00000007860|ENSOARG00000003351|ENSOARG00000010552|…	29	ENSOARG00000001158|ENSOARG00000015345|ENSOARG00000008242|ENSOARG00000011530|ENSOARG00000001882|ENSOARG00000014801|ENSOARG00000002248|ENSOARG00000007056|ENSOARG00000002361|ENSOARG00000008067|ENSOARG00000011166|ENSOARG00000007258|ENSOARG00000002683	13	http://amigo.geneontology.org/amigo/term/GO:0046907	no
hormone secretion	GO:0046879	0.0222863	0.504211	--	53	ENSOARG00000019997|ENSOARG00000002800|ENSOARG00000013479|ENSOARG00000004034|ENSOARG00000010227	5	ENSOARG00000019997|ENSOARG00000004034	2	ENSOARG00000002800|ENSOARG00000010227|ENSOARG00000013479	3	http://amigo.geneontology.org/amigo/term/GO:0046879	no
quinolinate metabolic process	GO:0046874	0.00871873	0.504211	--	5	ENSOARG00000011350|ENSOARG00000005716	2	ENSOARG00000011350	1	ENSOARG00000005716	1	http://amigo.geneontology.org/amigo/term/GO:0046874	no
cilium assembly	GO:0060271	0.0195741	0.504211	GO:0042384	223	ENSOARG00000006841|ENSOARG00000002425|ENSOARG00000019680|ENSOARG00000002414|ENSOARG00000014865|ENSOARG00000015794|ENSOARG00000008261|ENSOARG00000007051|ENSOARG00000009198|ENSOARG00000005473|ENSOARG00000003351|ENSOARG00000007895|ENSOARG00000001882	13	ENSOARG00000014865|ENSOARG00000003351|ENSOARG00000007051|ENSOARG00000009198|ENSOARG00000006841|ENSOARG00000002425|ENSOARG00000015794|ENSOARG00000002414|ENSOARG00000019680|ENSOARG00000008261	10	ENSOARG00000007895|ENSOARG00000001882|ENSOARG00000005473	3	http://amigo.geneontology.org/amigo/term/GO:0060271	no
fat-soluble vitamin metabolic process	GO:0006775	0.000827412	0.504211	--	25	ENSOARG00000013700|ENSOARG00000013744|ENSOARG00000013777|ENSOARG00000008558|ENSOARG00000015114	5	ENSOARG00000008558|ENSOARG00000013777|ENSOARG00000013700|ENSOARG00000013744	4	ENSOARG00000015114	1	http://amigo.geneontology.org/amigo/term/GO:0006775	no
vitamin metabolic process	GO:0006766	0.00276911	0.504211	--	79	ENSOARG00000004442|ENSOARG00000015114|ENSOARG00000013744|ENSOARG00000013700|ENSOARG00000013777|ENSOARG00000013804|ENSOARG00000008558|ENSOARG00000015147	8	ENSOARG00000008558|ENSOARG00000013777|ENSOARG00000013744|ENSOARG00000004442|ENSOARG00000015147|ENSOARG00000013700|ENSOARG00000013804	7	ENSOARG00000015114	1	http://amigo.geneontology.org/amigo/term/GO:0006766	no
sphingoid catabolic process	GO:0046521	0.0304691	0.504211	--	1	ENSOARG00000007374	1	--	0	ENSOARG00000007374	1	http://amigo.geneontology.org/amigo/term/GO:0046521	no
response to metal ion	GO:0010038	0.0239982	0.504211	--	182	ENSOARG00000018298|ENSOARG00000018349|ENSOARG00000014146|ENSOARG00000017470|ENSOARG00000005799|ENSOARG00000020198|ENSOARG00000018343|ENSOARG00000001653|ENSOARG00000010227|ENSOARG00000001072|ENSOARG00000018362	11	ENSOARG00000018362|ENSOARG00000018298|ENSOARG00000020198|ENSOARG00000005799|ENSOARG00000014146|ENSOARG00000001072|ENSOARG00000018343|ENSOARG00000001653|ENSOARG00000017470	9	ENSOARG00000010227|ENSOARG00000018349	2	http://amigo.geneontology.org/amigo/term/GO:0010038	no
steroid catabolic process	GO:0006706	0.0117231	0.504211	--	16	ENSOARG00000009563|ENSOARG00000018362|ENSOARG00000015114	3	ENSOARG00000018362|ENSOARG00000009563	2	ENSOARG00000015114	1	http://amigo.geneontology.org/amigo/term/GO:0006706	no
phosphatidylserine exposure on apoptotic cell surface	GO:0070782	0.0304691	0.504211	--	1	ENSOARG00000003207	1	ENSOARG00000003207	1	--	0	http://amigo.geneontology.org/amigo/term/GO:0070782	no
galactosylceramide biosynthetic process	GO:0006682	0.0304691	0.504211	--	1	ENSOARG00000018205	1	--	0	ENSOARG00000018205	1	http://amigo.geneontology.org/amigo/term/GO:0006682	no
divalent metal ion transport	GO:0070838	0.00957916	0.504211	--	203	ENSOARG00000005625|ENSOARG00000010180|ENSOARG00000018362|ENSOARG00000017470|ENSOARG00000017748|ENSOARG00000005799|ENSOARG00000017449|ENSOARG00000010298|ENSOARG00000008949|ENSOARG00000010227|ENSOARG00000001381|ENSOARG00000018438|ENSOARG00000001072	13	ENSOARG00000018362|ENSOARG00000005799|ENSOARG00000008949|ENSOARG00000001381|ENSOARG00000001072|ENSOARG00000017470|ENSOARG00000005625|ENSOARG00000017748|ENSOARG00000017449	9	ENSOARG00000010227|ENSOARG00000010180|ENSOARG00000018438|ENSOARG00000010298	4	http://amigo.geneontology.org/amigo/term/GO:0070838	no
detection of virus	GO:0009597	0.00272442	0.504211	--	3	ENSOARG00000004064|ENSOARG00000017517	2	--	0	ENSOARG00000004064|ENSOARG00000017517	2	http://amigo.geneontology.org/amigo/term/GO:0009597	no
regulation of calcineurin-NFAT signaling cascade	GO:0070884	0.00797218	0.504211	--	14	ENSOARG00000006557|ENSOARG00000010448|ENSOARG00000015856	3	ENSOARG00000010448|ENSOARG00000006557|ENSOARG00000015856	3	--	0	http://amigo.geneontology.org/amigo/term/GO:0070884	no
positive regulation of calcineurin-NFAT signaling cascade	GO:0070886	0.00140577	0.504211	--	8	ENSOARG00000006557|ENSOARG00000010448|ENSOARG00000015856	3	ENSOARG00000010448|ENSOARG00000006557|ENSOARG00000015856	3	--	0	http://amigo.geneontology.org/amigo/term/GO:0070886	no
'de novo' actin filament nucleation	GO:0070060	0.0304691	0.504211	--	1	ENSOARG00000017278	1	--	0	ENSOARG00000017278	1	http://amigo.geneontology.org/amigo/term/GO:0070060	no
negative regulation of neurofibrillary tangle assembly	GO:1902997	0.0304691	0.504211	--	1	ENSOARG00000018274	1	ENSOARG00000018274	1	--	0	http://amigo.geneontology.org/amigo/term/GO:1902997	no
positive regulation of ion transport	GO:0043270	0.02001	0.504211	--	177	ENSOARG00000019778|ENSOARG00000013591|ENSOARG00000011552|ENSOARG00000008949|ENSOARG00000010067|ENSOARG00000006557|ENSOARG00000010552|ENSOARG00000001710|ENSOARG00000004301|ENSOARG00000008156|ENSOARG00000001072	11	ENSOARG00000019778|ENSOARG00000010552|ENSOARG00000011552|ENSOARG00000008949|ENSOARG00000001072|ENSOARG00000013591|ENSOARG00000006557	7	ENSOARG00000008156|ENSOARG00000004301|ENSOARG00000001710|ENSOARG00000010067	4	http://amigo.geneontology.org/amigo/term/GO:0043270	no
positive regulation of nuclease activity	GO:0032075	0.00504179	0.504211	--	12	ENSOARG00000017858|ENSOARG00000015241|ENSOARG00000010067	3	ENSOARG00000015241|ENSOARG00000017858	2	ENSOARG00000010067	1	http://amigo.geneontology.org/amigo/term/GO:0032075	no
regulation of homeostatic process	GO:0032844	0.00251423	0.504211	--	349	ENSOARG00000010180|ENSOARG00000013591|ENSOARG00000018627|ENSOARG00000005799|ENSOARG00000013479|ENSOARG00000004883|ENSOARG00000019659|ENSOARG00000004034|ENSOARG00000012548|ENSOARG00000006557|ENSOARG00000001710|ENSOARG00000011552|ENSOARG00000015241|ENSOARG00000001527|ENSOARG00000010227|ENSOARG00000005858|ENSOARG00000001072|ENSOARG00000016409|ENSOARG00000014111|ENSOARG00000010067|ENSOARG00000004301	21	ENSOARG00000019659|ENSOARG00000005799|ENSOARG00000015241|ENSOARG00000011552|ENSOARG00000001072|ENSOARG00000016409|ENSOARG00000004034|ENSOARG00000018627|ENSOARG00000013591|ENSOARG00000014111|ENSOARG00000012548|ENSOARG00000006557	12	ENSOARG00000010227|ENSOARG00000004301|ENSOARG00000001710|ENSOARG00000013479|ENSOARG00000001527|ENSOARG00000010180|ENSOARG00000005858|ENSOARG00000004883|ENSOARG00000010067	9	http://amigo.geneontology.org/amigo/term/GO:0032844	no
regulation of amino acid transmembrane transport	GO:1903789	0.00272442	0.504211	--	3	ENSOARG00000018820|ENSOARG00000004301	2	--	0	ENSOARG00000004301|ENSOARG00000018820	2	http://amigo.geneontology.org/amigo/term/GO:1903789	no
quinolinate catabolic process	GO:0034213	0.0304691	0.504211	--	1	ENSOARG00000005716	1	--	0	ENSOARG00000005716	1	http://amigo.geneontology.org/amigo/term/GO:0034213	no
regulation of cardiac vascular smooth muscle cell differentiation	GO:2000722	0.0304691	0.504211	--	1	ENSOARG00000007915	1	ENSOARG00000007915	1	--	0	http://amigo.geneontology.org/amigo/term/GO:2000722	no
negative regulation of sprouting angiogenesis	GO:1903671	0.00974245	0.504211	--	15	ENSOARG00000008280|ENSOARG00000000684|ENSOARG00000018353	3	ENSOARG00000018353	1	ENSOARG00000008280|ENSOARG00000000684	2	http://amigo.geneontology.org/amigo/term/GO:1903671	no
negative regulation of creatine transmembrane transporter activity	GO:1905408	0.0304691	0.504211	--	1	ENSOARG00000004301	1	--	0	ENSOARG00000004301	1	http://amigo.geneontology.org/amigo/term/GO:1905408	no
negative regulation of cardiac vascular smooth muscle cell differentiation	GO:2000723	0.0304691	0.504211	--	1	ENSOARG00000007915	1	ENSOARG00000007915	1	--	0	http://amigo.geneontology.org/amigo/term/GO:2000723	no
regulation of creatine transmembrane transporter activity	GO:1905407	0.0304691	0.504211	--	1	ENSOARG00000004301	1	--	0	ENSOARG00000004301	1	http://amigo.geneontology.org/amigo/term/GO:1905407	no
trophectodermal cell fate commitment	GO:0001830	0.0304691	0.504211	--	1	ENSOARG00000010797	1	--	0	ENSOARG00000010797	1	http://amigo.geneontology.org/amigo/term/GO:0001830	no
regulation of sprouting angiogenesis	GO:1903670	0.0139824	0.504211	--	31	ENSOARG00000008280|ENSOARG00000000684|ENSOARG00000008445|ENSOARG00000018353	4	ENSOARG00000018353	1	ENSOARG00000008280|ENSOARG00000000684|ENSOARG00000008445	3	http://amigo.geneontology.org/amigo/term/GO:1903670	no
regulation of cardiac muscle cell differentiation	GO:2000725	0.013918	0.504211	--	17	ENSOARG00000006557|ENSOARG00000005448|ENSOARG00000015856	3	ENSOARG00000006557|ENSOARG00000015856	2	ENSOARG00000005448	1	http://amigo.geneontology.org/amigo/term/GO:2000725	no
positive regulation of cardiac muscle cell differentiation	GO:2000727	0.00640733	0.504211	--	13	ENSOARG00000006557|ENSOARG00000015856|ENSOARG00000005448	3	ENSOARG00000006557|ENSOARG00000015856	2	ENSOARG00000005448	1	http://amigo.geneontology.org/amigo/term/GO:2000727	no
growth hormone secretion	GO:0030252	0.0128153	0.504211	--	6	ENSOARG00000019997|ENSOARG00000013479	2	ENSOARG00000019997	1	ENSOARG00000013479	1	http://amigo.geneontology.org/amigo/term/GO:0030252	no
regulation of vascular smooth muscle cell differentiation	GO:1905063	0.0304691	0.504211	--	1	ENSOARG00000007915	1	ENSOARG00000007915	1	--	0	http://amigo.geneontology.org/amigo/term/GO:1905063	no
removal of superoxide radicals	GO:0019430	0.0128153	0.504211	--	6	ENSOARG00000018349|ENSOARG00000018362	2	ENSOARG00000018362	1	ENSOARG00000018349	1	http://amigo.geneontology.org/amigo/term/GO:0019430	no
L-alanine catabolic process, by transamination	GO:0019481	0.0304691	0.504211	--	1	ENSOARG00000011462	1	ENSOARG00000011462	1	--	0	http://amigo.geneontology.org/amigo/term/GO:0019481	no
dermatan sulfate metabolic process	GO:0030205	0.028949	0.504211	--	9	ENSOARG00000002548|ENSOARG00000018018	2	ENSOARG00000018018	1	ENSOARG00000002548	1	http://amigo.geneontology.org/amigo/term/GO:0030205	no
regulation of DNA-dependent DNA replication initiation	GO:0030174	0.0229739	0.504211	--	8	ENSOARG00000010804|ENSOARG00000010794	2	--	0	ENSOARG00000010794|ENSOARG00000010804	2	http://amigo.geneontology.org/amigo/term/GO:0030174	no
neuronal-glial interaction involved in cerebral cortex radial glia guided migration	GO:0021812	0.0304691	0.504211	--	1	ENSOARG00000007228	1	ENSOARG00000007228	1	--	0	http://amigo.geneontology.org/amigo/term/GO:0021812	no
peptide hormone secretion	GO:0030072	0.00866554	0.504211	--	42	ENSOARG00000019997|ENSOARG00000002800|ENSOARG00000013479|ENSOARG00000004034|ENSOARG00000010227	5	ENSOARG00000019997|ENSOARG00000004034	2	ENSOARG00000002800|ENSOARG00000010227|ENSOARG00000013479	3	http://amigo.geneontology.org/amigo/term/GO:0030072	no
negative regulation of hepatocyte proliferation	GO:2000346	0.00533879	0.504211	--	4	ENSOARG00000016024|ENSOARG00000008445	2	ENSOARG00000016024	1	ENSOARG00000008445	1	http://amigo.geneontology.org/amigo/term/GO:2000346	no
dermatan sulfate biosynthetic process	GO:0030208	0.0229739	0.504211	--	8	ENSOARG00000002548|ENSOARG00000018018	2	ENSOARG00000018018	1	ENSOARG00000002548	1	http://amigo.geneontology.org/amigo/term/GO:0030208	no
dentate gyrus development	GO:0021542	0.00974245	0.504211	--	15	ENSOARG00000011770|ENSOARG00000014146|ENSOARG00000011552	3	ENSOARG00000011552|ENSOARG00000011770|ENSOARG00000014146	3	--	0	http://amigo.geneontology.org/amigo/term/GO:0021542	no
cell projection organization	GO:0030030	0.0226081	0.504211	--	695	ENSOARG00000013479|ENSOARG00000018349|ENSOARG00000014146|ENSOARG00000006058|ENSOARG00000011166|ENSOARG00000018205|ENSOARG00000009198|ENSOARG00000011675|ENSOARG00000005473|ENSOARG00000003351|ENSOARG00000007895|ENSOARG00000011479|ENSOARG00000006841|ENSOARG00000002425|ENSOARG00000017470|ENSOARG00000009732|ENSOARG00000001307|ENSOARG00000014828|ENSOARG00000014865|ENSOARG00000016868|ENSOARG00000015794|…	31	ENSOARG00000014865|ENSOARG00000001307|ENSOARG00000011770|ENSOARG00000007228|ENSOARG00000011479|ENSOARG00000003351|ENSOARG00000009732|ENSOARG00000014146|ENSOARG00000011675|ENSOARG00000009198|ENSOARG00000006841|ENSOARG00000006058|ENSOARG00000015794|ENSOARG00000007051|ENSOARG00000002414|ENSOARG00000008261|ENSOARG00000002425|ENSOARG00000019680|ENSOARG00000017470	19	ENSOARG00000018349|ENSOARG00000007895|ENSOARG00000013479|ENSOARG00000018205|ENSOARG00000001882|ENSOARG00000016868|ENSOARG00000014828|ENSOARG00000008156|ENSOARG00000002299|ENSOARG00000011166|ENSOARG00000019965|ENSOARG00000005473	12	http://amigo.geneontology.org/amigo/term/GO:0030030	no
cell separation after cytokinesis	GO:0000920	0.00974245	0.504211	GO:1902409|GO:2000695	15	ENSOARG00000011079|ENSOARG00000010161|ENSOARG00000014801	3	ENSOARG00000011079|ENSOARG00000010161	2	ENSOARG00000014801	1	http://amigo.geneontology.org/amigo/term/GO:0000920	no
positive regulation of trophectodermal cell proliferation	GO:1904075	0.0304691	0.504211	--	1	ENSOARG00000015856	1	ENSOARG00000015856	1	--	0	http://amigo.geneontology.org/amigo/term/GO:1904075	no
negative regulation of synaptic vesicle clustering	GO:2000808	0.0304691	0.504211	--	1	ENSOARG00000014146	1	ENSOARG00000014146	1	--	0	http://amigo.geneontology.org/amigo/term/GO:2000808	no
regulation of trophectodermal cell proliferation	GO:1904073	0.0304691	0.504211	--	1	ENSOARG00000015856	1	ENSOARG00000015856	1	--	0	http://amigo.geneontology.org/amigo/term/GO:1904073	no
secretion by cell	GO:0032940	0.0102643	0.504211	--	371	ENSOARG00000019997|ENSOARG00000002425|ENSOARG00000013479|ENSOARG00000015856|ENSOARG00000002414|ENSOARG00000011671|ENSOARG00000004034|ENSOARG00000002348|ENSOARG00000016616|ENSOARG00000002800|ENSOARG00000016124|ENSOARG00000007591|ENSOARG00000000434|ENSOARG00000008949|ENSOARG00000007990|ENSOARG00000010227|ENSOARG00000001158|ENSOARG00000000714|ENSOARG00000001243|ENSOARG00000018867	20	ENSOARG00000001243|ENSOARG00000011671|ENSOARG00000008949|ENSOARG00000019997|ENSOARG00000004034|ENSOARG00000015856|ENSOARG00000002348|ENSOARG00000016616|ENSOARG00000002414|ENSOARG00000002425|ENSOARG00000018867|ENSOARG00000016124	12	ENSOARG00000002800|ENSOARG00000010227|ENSOARG00000001158|ENSOARG00000007990|ENSOARG00000013479|ENSOARG00000000434|ENSOARG00000007591|ENSOARG00000000714	8	http://amigo.geneontology.org/amigo/term/GO:0032940	no
endoplasmic reticulum tubular network membrane organization	GO:1990809	0.0304691	0.504211	--	1	ENSOARG00000010552	1	ENSOARG00000010552	1	--	0	http://amigo.geneontology.org/amigo/term/GO:1990809	no
positive regulation of interleukin-1-mediated signaling pathway	GO:2000661	0.0304691	0.504211	--	1	ENSOARG00000013144	1	ENSOARG00000013144	1	--	0	http://amigo.geneontology.org/amigo/term/GO:2000661	no
positive regulation of homeostatic process	GO:0032846	0.00352538	0.504211	--	159	ENSOARG00000013591|ENSOARG00000004883|ENSOARG00000004034|ENSOARG00000014111|ENSOARG00000006557|ENSOARG00000001710|ENSOARG00000011552|ENSOARG00000015241|ENSOARG00000001527|ENSOARG00000010067|ENSOARG00000012548|ENSOARG00000001072	12	ENSOARG00000015241|ENSOARG00000011552|ENSOARG00000001072|ENSOARG00000004034|ENSOARG00000012548|ENSOARG00000013591|ENSOARG00000014111|ENSOARG00000006557	8	ENSOARG00000001527|ENSOARG00000004883|ENSOARG00000010067|ENSOARG00000001710	4	http://amigo.geneontology.org/amigo/term/GO:0032846	no
ribonucleoprotein complex disassembly	GO:0032988	0.028949	0.504211	--	9	ENSOARG00000012545|ENSOARG00000013591	2	ENSOARG00000013591	1	ENSOARG00000012545	1	http://amigo.geneontology.org/amigo/term/GO:0032988	no
gonad morphogenesis	GO:0035262	0.0304691	0.504211	--	1	ENSOARG00000015439	1	--	0	ENSOARG00000015439	1	http://amigo.geneontology.org/amigo/term/GO:0035262	no
macromolecule localization	GO:0033036	0.0208799	0.504211	--	1627	ENSOARG00000011530|ENSOARG00000015345|ENSOARG00000018362|ENSOARG00000011354|ENSOARG00000019885|ENSOARG00000011164|ENSOARG00000007056|ENSOARG00000018205|ENSOARG00000010227|ENSOARG00000007990|ENSOARG00000011552|ENSOARG00000018831|ENSOARG00000003351|ENSOARG00000001527|ENSOARG00000014663|ENSOARG00000006227|ENSOARG00000000714|ENSOARG00000014640|ENSOARG00000003395|ENSOARG00000013524|ENSOARG00000005625|…	64	ENSOARG00000001243|ENSOARG00000018831|ENSOARG00000016369|ENSOARG00000006841|ENSOARG00000004034|ENSOARG00000002348|ENSOARG00000019577|ENSOARG00000006557|ENSOARG00000011378|ENSOARG00000018362|ENSOARG00000011671|ENSOARG00000011552|ENSOARG00000019885|ENSOARG00000009928|ENSOARG00000006227|ENSOARG00000014663|ENSOARG00000001307|ENSOARG00000007306|ENSOARG00000012195|ENSOARG00000013524|ENSOARG00000012133|…	35	ENSOARG00000007591|ENSOARG00000002952|ENSOARG00000003395|ENSOARG00000002361|ENSOARG00000002248|ENSOARG00000002683|ENSOARG00000011354|ENSOARG00000011530|ENSOARG00000018205|ENSOARG00000007056|ENSOARG00000011164|ENSOARG00000002800|ENSOARG00000001048|ENSOARG00000007225|ENSOARG00000008242|ENSOARG00000007990|ENSOARG00000000434|ENSOARG00000004388|ENSOARG00000014801|ENSOARG00000015722|ENSOARG00000000714|…	29	http://amigo.geneontology.org/amigo/term/GO:0033036	no
positive regulation of membrane permeability	GO:1905710	0.013918	0.504211	--	17	ENSOARG00000009786|ENSOARG00000018362|ENSOARG00000000194	3	ENSOARG00000018362	1	ENSOARG00000000194|ENSOARG00000009786	2	http://amigo.geneontology.org/amigo/term/GO:1905710	no
positive regulation of cholesterol homeostasis	GO:2000189	0.0304691	0.504211	--	1	ENSOARG00000014111	1	ENSOARG00000014111	1	--	0	http://amigo.geneontology.org/amigo/term/GO:2000189	no
negative regulation of aspartic-type peptidase activity	GO:1905246	0.0304691	0.504211	--	1	ENSOARG00000018274	1	ENSOARG00000018274	1	--	0	http://amigo.geneontology.org/amigo/term/GO:1905246	no
positive regulation of cardiocyte differentiation	GO:1905209	0.01633	0.504211	--	18	ENSOARG00000006557|ENSOARG00000005448|ENSOARG00000015856	3	ENSOARG00000006557|ENSOARG00000015856	2	ENSOARG00000005448	1	http://amigo.geneontology.org/amigo/term/GO:1905209	no
negative regulation of vascular smooth muscle cell differentiation	GO:1905064	0.0304691	0.504211	--	1	ENSOARG00000007915	1	ENSOARG00000007915	1	--	0	http://amigo.geneontology.org/amigo/term/GO:1905064	no
cerebral cortex GABAergic interneuron migration	GO:0021853	0.00871873	0.504211	--	5	ENSOARG00000011770|ENSOARG00000011552	2	ENSOARG00000011770|ENSOARG00000011552	2	--	0	http://amigo.geneontology.org/amigo/term/GO:0021853	no
vitamin A biosynthetic process	GO:0035238	0.0304691	0.504211	--	1	ENSOARG00000008558	1	ENSOARG00000008558	1	--	0	http://amigo.geneontology.org/amigo/term/GO:0035238	no
regulation of vasculogenesis	GO:2001212	0.00504179	0.504211	--	12	ENSOARG00000013740|ENSOARG00000007915|ENSOARG00000008445	3	ENSOARG00000013740|ENSOARG00000007915	2	ENSOARG00000008445	1	http://amigo.geneontology.org/amigo/term/GO:2001212	no
negative regulation of cyclin-dependent protein serine/threonine kinase activity involved in G1/S transition of mitotic cell cycle	GO:0031658	0.0304691	0.504211	--	1	ENSOARG00000014146	1	ENSOARG00000014146	1	--	0	http://amigo.geneontology.org/amigo/term/GO:0031658	no
transition metal ion transport	GO:0000041	0.0149562	0.504211	--	105	ENSOARG00000018349|ENSOARG00000018362|ENSOARG00000017470|ENSOARG00000005799|ENSOARG00000010227|ENSOARG00000016135|ENSOARG00000006865|ENSOARG00000001072	8	ENSOARG00000005799|ENSOARG00000018362|ENSOARG00000001072|ENSOARG00000017470	4	ENSOARG00000010227|ENSOARG00000016135|ENSOARG00000018349|ENSOARG00000006865	4	http://amigo.geneontology.org/amigo/term/GO:0000041	no
interleukin-18 production	GO:0032621	0.0304691	0.504211	--	1	ENSOARG00000007591	1	--	0	ENSOARG00000007591	1	http://amigo.geneontology.org/amigo/term/GO:0032621	no
regulation of quinolinate biosynthetic process	GO:1904984	0.0304691	0.504211	--	1	ENSOARG00000011350	1	ENSOARG00000011350	1	--	0	http://amigo.geneontology.org/amigo/term/GO:1904984	no
regulation of anion transmembrane transport	GO:1903959	0.028949	0.504211	--	9	ENSOARG00000018820|ENSOARG00000004301	2	--	0	ENSOARG00000004301|ENSOARG00000018820	2	http://amigo.geneontology.org/amigo/term/GO:1903959	no
positive regulation of L-glutamate transport	GO:0002038	0.0304691	0.504211	--	1	ENSOARG00000010552	1	ENSOARG00000010552	1	--	0	http://amigo.geneontology.org/amigo/term/GO:0002038	no
stress granule disassembly	GO:0035617	0.0304691	0.504211	--	1	ENSOARG00000013591	1	ENSOARG00000013591	1	--	0	http://amigo.geneontology.org/amigo/term/GO:0035617	no
positive regulation of metanephric ureteric bud development	GO:2001076	0.0304691	0.504211	--	1	ENSOARG00000016334	1	--	0	ENSOARG00000016334	1	http://amigo.geneontology.org/amigo/term/GO:2001076	no
substrate-independent telencephalic tangential interneuron migration	GO:0021843	0.0229739	0.504211	--	8	ENSOARG00000011770|ENSOARG00000011552	2	ENSOARG00000011770|ENSOARG00000011552	2	--	0	http://amigo.geneontology.org/amigo/term/GO:0021843	no
substrate-independent telencephalic tangential migration	GO:0021826	0.0229739	0.504211	--	8	ENSOARG00000011770|ENSOARG00000011552	2	ENSOARG00000011770|ENSOARG00000011552	2	--	0	http://amigo.geneontology.org/amigo/term/GO:0021826	no
regulation of response to drug	GO:2001023	0.00322967	0.504211	--	48	ENSOARG00000000741|ENSOARG00000010552|ENSOARG00000018820|ENSOARG00000004301|ENSOARG00000000714|ENSOARG00000001400	6	ENSOARG00000010552	1	ENSOARG00000000741|ENSOARG00000001400|ENSOARG00000004301|ENSOARG00000018820|ENSOARG00000000714	5	http://amigo.geneontology.org/amigo/term/GO:2001023	no
galactolipid biosynthetic process	GO:0019375	0.0304691	0.504211	--	1	ENSOARG00000018205	1	--	0	ENSOARG00000018205	1	http://amigo.geneontology.org/amigo/term/GO:0019375	no
regulation of cardiocyte differentiation	GO:1905207	0.00648829	0.504211	--	25	ENSOARG00000006557|ENSOARG00000005448|ENSOARG00000015856|ENSOARG00000007915	4	ENSOARG00000007915|ENSOARG00000006557|ENSOARG00000015856	3	ENSOARG00000005448	1	http://amigo.geneontology.org/amigo/term/GO:1905207	no
regulation of cholesterol homeostasis	GO:2000188	0.028949	0.504211	--	9	ENSOARG00000005858|ENSOARG00000014111	2	ENSOARG00000014111	1	ENSOARG00000005858	1	http://amigo.geneontology.org/amigo/term/GO:2000188	no
response to brefeldin A	GO:0031001	0.0304691	0.504211	--	1	ENSOARG00000011530	1	--	0	ENSOARG00000011530	1	http://amigo.geneontology.org/amigo/term/GO:0031001	no
operant conditioning	GO:0035106	0.0304691	0.504211	--	1	ENSOARG00000011552	1	ENSOARG00000011552	1	--	0	http://amigo.geneontology.org/amigo/term/GO:0035106	no
positive regulation of voltage-gated sodium channel activity	GO:1905152	0.0304691	0.504211	--	1	ENSOARG00000013591	1	ENSOARG00000013591	1	--	0	http://amigo.geneontology.org/amigo/term/GO:1905152	no
interneuron migration	GO:1904936	0.00871873	0.504211	--	5	ENSOARG00000011770|ENSOARG00000011552	2	ENSOARG00000011770|ENSOARG00000011552	2	--	0	http://amigo.geneontology.org/amigo/term/GO:1904936	no
regulation of metanephric ureteric bud development	GO:2001074	0.0304691	0.504211	--	1	ENSOARG00000016334	1	--	0	ENSOARG00000016334	1	http://amigo.geneontology.org/amigo/term/GO:2001074	no
interneuron migration from the subpallium to the cortex	GO:0021830	0.0128153	0.504211	--	6	ENSOARG00000011770|ENSOARG00000011552	2	ENSOARG00000011770|ENSOARG00000011552	2	--	0	http://amigo.geneontology.org/amigo/term/GO:0021830	no
polyol catabolic process	GO:0046174	0.0316893	0.506793	--	23	ENSOARG00000009321|ENSOARG00000006402|ENSOARG00000014146	3	ENSOARG00000014146|ENSOARG00000009321	2	ENSOARG00000006402	1	http://amigo.geneontology.org/amigo/term/GO:0046174	no
cellular divalent inorganic cation homeostasis	GO:0072503	0.0313417	0.506793	--	288	ENSOARG00000010180|ENSOARG00000018362|ENSOARG00000015323|ENSOARG00000005799|ENSOARG00000002132|ENSOARG00000008949|ENSOARG00000010067|ENSOARG00000006557|ENSOARG00000001710|ENSOARG00000018807|ENSOARG00000018343|ENSOARG00000008156|ENSOARG00000010227|ENSOARG00000001072|ENSOARG00000011552	15	ENSOARG00000018362|ENSOARG00000005799|ENSOARG00000011552|ENSOARG00000008949|ENSOARG00000018343|ENSOARG00000018807|ENSOARG00000001072|ENSOARG00000015323|ENSOARG00000006557	9	ENSOARG00000010227|ENSOARG00000001710|ENSOARG00000002132|ENSOARG00000010180|ENSOARG00000008156|ENSOARG00000010067	6	http://amigo.geneontology.org/amigo/term/GO:0072503	no
positive regulation of striated muscle tissue development	GO:0045844	0.0314854	0.506793	--	58	ENSOARG00000006557|ENSOARG00000005448|ENSOARG00000010448|ENSOARG00000015856|ENSOARG00000007915	5	ENSOARG00000010448|ENSOARG00000007915|ENSOARG00000006557|ENSOARG00000015856	4	ENSOARG00000005448	1	http://amigo.geneontology.org/amigo/term/GO:0045844	no
positive regulation of muscle tissue development	GO:1901863	0.0314854	0.506793	--	58	ENSOARG00000006557|ENSOARG00000005448|ENSOARG00000010448|ENSOARG00000015856|ENSOARG00000007915	5	ENSOARG00000010448|ENSOARG00000007915|ENSOARG00000006557|ENSOARG00000015856	4	ENSOARG00000005448	1	http://amigo.geneontology.org/amigo/term/GO:1901863	no
positive regulation of response to endoplasmic reticulum stress	GO:1905898	0.0316893	0.506793	--	23	ENSOARG00000010067|ENSOARG00000018807|ENSOARG00000004064	3	ENSOARG00000018807	1	ENSOARG00000004064|ENSOARG00000010067	2	http://amigo.geneontology.org/amigo/term/GO:1905898	no
dopamine receptor signaling pathway	GO:0007212	0.0316893	0.506793	--	23	ENSOARG00000015372|ENSOARG00000011552|ENSOARG00000004330	3	ENSOARG00000015372|ENSOARG00000011552	2	ENSOARG00000004330	1	http://amigo.geneontology.org/amigo/term/GO:0007212	no
establishment of chromosome localization	GO:0051303	0.0314854	0.506793	--	58	ENSOARG00000011079|ENSOARG00000014801|ENSOARG00000010161|ENSOARG00000008688|ENSOARG00000005591	5	ENSOARG00000011079|ENSOARG00000008688|ENSOARG00000010161	3	ENSOARG00000005591|ENSOARG00000014801	2	http://amigo.geneontology.org/amigo/term/GO:0051303	no
positive regulation of muscle organ development	GO:0048636	0.0314854	0.506793	--	58	ENSOARG00000006557|ENSOARG00000005448|ENSOARG00000010448|ENSOARG00000015856|ENSOARG00000007915	5	ENSOARG00000010448|ENSOARG00000007915|ENSOARG00000006557|ENSOARG00000015856	4	ENSOARG00000005448	1	http://amigo.geneontology.org/amigo/term/GO:0048636	no
memory	GO:0007613	0.0316329	0.506793	--	78	ENSOARG00000005625|ENSOARG00000011142|ENSOARG00000012619|ENSOARG00000014146|ENSOARG00000011552|ENSOARG00000009960	6	ENSOARG00000014146|ENSOARG00000009960|ENSOARG00000011552|ENSOARG00000005625	4	ENSOARG00000012619|ENSOARG00000011142	2	http://amigo.geneontology.org/amigo/term/GO:0007613	no
DNA methylation on cytosine	GO:0032776	0.0600114	0.522782	--	2	ENSOARG00000018298	1	ENSOARG00000018298	1	--	0	http://amigo.geneontology.org/amigo/term/GO:0032776	no
negative regulation of peptidase activity	GO:0010466	0.0544079	0.522782	--	89	ENSOARG00000018353|ENSOARG00000018362|ENSOARG00000018274|ENSOARG00000005638|ENSOARG00000010552|ENSOARG00000018807	6	ENSOARG00000018362|ENSOARG00000010552|ENSOARG00000018353|ENSOARG00000018807|ENSOARG00000018274|ENSOARG00000005638	6	--	0	http://amigo.geneontology.org/amigo/term/GO:0010466	no
positive regulation of megakaryocyte differentiation	GO:0045654	0.0578999	0.522782	--	13	ENSOARG00000012548|ENSOARG00000015241	2	ENSOARG00000015241|ENSOARG00000012548	2	--	0	http://amigo.geneontology.org/amigo/term/GO:0045654	no
metanephric S-shaped body morphogenesis	GO:0072284	0.0600114	0.522782	--	2	ENSOARG00000016334	1	--	0	ENSOARG00000016334	1	http://amigo.geneontology.org/amigo/term/GO:0072284	no
cilium or flagellum-dependent cell motility	GO:0001539	0.049978	0.522782	--	12	ENSOARG00000018813|ENSOARG00000013879	2	ENSOARG00000018813|ENSOARG00000013879	2	--	0	http://amigo.geneontology.org/amigo/term/GO:0001539	no
tryptophan metabolic process	GO:0006568	0.0424886	0.522782	--	11	ENSOARG00000018349|ENSOARG00000011350	2	ENSOARG00000011350	1	ENSOARG00000018349	1	http://amigo.geneontology.org/amigo/term/GO:0006568	no
organic substance transport	GO:0071702	0.0495439	0.522782	--	1769	ENSOARG00000007056|ENSOARG00000013479|ENSOARG00000015345|ENSOARG00000018362|ENSOARG00000011530|ENSOARG00000019885|ENSOARG00000003351|ENSOARG00000004798|ENSOARG00000010227|ENSOARG00000000556|ENSOARG00000011552|ENSOARG00000015322|ENSOARG00000014663|ENSOARG00000007990|ENSOARG00000008604|ENSOARG00000006227|ENSOARG00000000714|ENSOARG00000014640|ENSOARG00000002583|ENSOARG00000013524|ENSOARG00000002425|…	66	ENSOARG00000001243|ENSOARG00000010928|ENSOARG00000002425|ENSOARG00000002348|ENSOARG00000019577|ENSOARG00000006557|ENSOARG00000011378|ENSOARG00000018362|ENSOARG00000010233|ENSOARG00000011671|ENSOARG00000011552|ENSOARG00000004034|ENSOARG00000017871|ENSOARG00000019885|ENSOARG00000009928|ENSOARG00000006227|ENSOARG00000017748|ENSOARG00000007391|ENSOARG00000014663|ENSOARG00000000556|ENSOARG00000012195|…	39	ENSOARG00000008445|ENSOARG00000013479|ENSOARG00000007591|ENSOARG00000002361|ENSOARG00000003395|ENSOARG00000002952|ENSOARG00000002248|ENSOARG00000011530|ENSOARG00000004798|ENSOARG00000007056|ENSOARG00000002800|ENSOARG00000015345|ENSOARG00000008242|ENSOARG00000007990|ENSOARG00000000434|ENSOARG00000014682|ENSOARG00000014801|ENSOARG00000015722|ENSOARG00000000714|ENSOARG00000010227|ENSOARG00000015322|…	27	http://amigo.geneontology.org/amigo/term/GO:0071702	no
protein transmembrane transport	GO:0071806	0.0412937	0.522782	--	43	ENSOARG00000019885|ENSOARG00000006227|ENSOARG00000009928|ENSOARG00000012133	4	ENSOARG00000012133|ENSOARG00000006227|ENSOARG00000019885|ENSOARG00000009928	4	--	0	http://amigo.geneontology.org/amigo/term/GO:0071806	no
DNA methylation on cytosine within a CG sequence	GO:0010424	0.0600114	0.522782	--	2	ENSOARG00000018298	1	ENSOARG00000018298	1	--	0	http://amigo.geneontology.org/amigo/term/GO:0010424	no
regulation of cardiac muscle hypertrophy	GO:0010611	0.039364	0.522782	--	25	ENSOARG00000006557|ENSOARG00000015856|ENSOARG00000001072	3	ENSOARG00000006557|ENSOARG00000001072|ENSOARG00000015856	3	--	0	http://amigo.geneontology.org/amigo/term/GO:0010611	no
cellular detoxification	GO:1990748	0.0354667	0.522782	--	10	ENSOARG00000018349|ENSOARG00000018362	2	ENSOARG00000018362	1	ENSOARG00000018349	1	http://amigo.geneontology.org/amigo/term/GO:1990748	no
establishment or maintenance of transmembrane electrochemical gradient	GO:0010248	0.0600114	0.522782	--	2	ENSOARG00000010067	1	--	0	ENSOARG00000010067	1	http://amigo.geneontology.org/amigo/term/GO:0010248	no
regulation of proton transport	GO:0010155	0.0424886	0.522782	--	11	ENSOARG00000005799|ENSOARG00000004644	2	ENSOARG00000005799	1	ENSOARG00000004644	1	http://amigo.geneontology.org/amigo/term/GO:0010155	no
positive regulation of cardiac muscle adaptation	GO:0010615	0.0600114	0.522782	--	2	ENSOARG00000001072	1	ENSOARG00000001072	1	--	0	http://amigo.geneontology.org/amigo/term/GO:0010615	no
lactate biosynthetic process	GO:0019249	0.0600114	0.522782	--	2	ENSOARG00000018820	1	--	0	ENSOARG00000018820	1	http://amigo.geneontology.org/amigo/term/GO:0019249	no
regulation of metanephric glomerular mesangial cell proliferation	GO:0072301	0.0600114	0.522782	--	2	ENSOARG00000016334	1	--	0	ENSOARG00000016334	1	http://amigo.geneontology.org/amigo/term/GO:0072301	no
dicarboxylic acid metabolic process	GO:0043648	0.0427588	0.522782	--	63	ENSOARG00000007136|ENSOARG00000015147|ENSOARG00000011350|ENSOARG00000005716|ENSOARG00000000769	5	ENSOARG00000007136|ENSOARG00000011350|ENSOARG00000015147	3	ENSOARG00000000769|ENSOARG00000005716	2	http://amigo.geneontology.org/amigo/term/GO:0043648	no
postsynaptic density organization	GO:0097106	0.0600114	0.522782	--	2	ENSOARG00000014146	1	ENSOARG00000014146	1	--	0	http://amigo.geneontology.org/amigo/term/GO:0097106	no
postsynaptic density assembly	GO:0097107	0.0600114	0.522782	--	2	ENSOARG00000014146	1	ENSOARG00000014146	1	--	0	http://amigo.geneontology.org/amigo/term/GO:0097107	no
negative regulation of endopeptidase activity	GO:0010951	0.0474252	0.522782	--	86	ENSOARG00000018353|ENSOARG00000018362|ENSOARG00000018274|ENSOARG00000005638|ENSOARG00000010552|ENSOARG00000018807	6	ENSOARG00000018362|ENSOARG00000010552|ENSOARG00000018353|ENSOARG00000018807|ENSOARG00000018274|ENSOARG00000005638	6	--	0	http://amigo.geneontology.org/amigo/term/GO:0010951	no
inositol phosphate metabolic process	GO:0043647	0.0355159	0.522782	--	41	ENSOARG00000009321|ENSOARG00000008156|ENSOARG00000014146|ENSOARG00000006947	4	ENSOARG00000014146|ENSOARG00000009321|ENSOARG00000006947	3	ENSOARG00000008156	1	http://amigo.geneontology.org/amigo/term/GO:0043647	no
extrinsic apoptotic signaling pathway in absence of ligand	GO:0097192	0.0435219	0.522782	--	26	ENSOARG00000010448|ENSOARG00000015167|ENSOARG00000010067	3	ENSOARG00000015167|ENSOARG00000010448	2	ENSOARG00000010067	1	http://amigo.geneontology.org/amigo/term/GO:0097192	no
regulation of cell death	GO:0010941	0.0397308	0.522782	--	1274	ENSOARG00000016024|ENSOARG00000010067|ENSOARG00000015856|ENSOARG00000018362|ENSOARG00000009732|ENSOARG00000015794|ENSOARG00000018343|ENSOARG00000016334|ENSOARG00000002352|ENSOARG00000004046|ENSOARG00000015241|ENSOARG00000011433|ENSOARG00000001400|ENSOARG00000012548|ENSOARG00000014146|ENSOARG00000005625|ENSOARG00000004519|ENSOARG00000007374|ENSOARG00000017278|ENSOARG00000018298|ENSOARG00000004064|…	50	ENSOARG00000017858|ENSOARG00000007594|ENSOARG00000014146|ENSOARG00000017577|ENSOARG00000018627|ENSOARG00000015856|ENSOARG00000001653|ENSOARG00000001381|ENSOARG00000010448|ENSOARG00000018362|ENSOARG00000004750|ENSOARG00000018343|ENSOARG00000010335|ENSOARG00000009960|ENSOARG00000015794|ENSOARG00000015665|ENSOARG00000016024|ENSOARG00000018298|ENSOARG00000015241|ENSOARG00000012548|ENSOARG00000004519|…	34	ENSOARG00000000194|ENSOARG00000017278|ENSOARG00000002683|ENSOARG00000001471|ENSOARG00000007591|ENSOARG00000004064|ENSOARG00000007374|ENSOARG00000017799|ENSOARG00000009786|ENSOARG00000010067|ENSOARG00000002952|ENSOARG00000001400|ENSOARG00000011433|ENSOARG00000005998|ENSOARG00000002352|ENSOARG00000016334	16	http://amigo.geneontology.org/amigo/term/GO:0010941	no
regulation of amino acid import	GO:0010958	0.0600114	0.522782	--	2	ENSOARG00000018820	1	--	0	ENSOARG00000018820	1	http://amigo.geneontology.org/amigo/term/GO:0010958	no
regulation of voltage-gated sodium channel activity	GO:1905150	0.0600114	0.522782	--	2	ENSOARG00000013591	1	ENSOARG00000013591	1	--	0	http://amigo.geneontology.org/amigo/term/GO:1905150	no
renal tubular secretion	GO:0097254	0.0600114	0.522782	--	2	ENSOARG00000017871	1	ENSOARG00000017871	1	--	0	http://amigo.geneontology.org/amigo/term/GO:0097254	no
response to alcohol	GO:0097305	0.0553579	0.522782	--	112	ENSOARG00000014150|ENSOARG00000005625|ENSOARG00000014146|ENSOARG00000009732|ENSOARG00000018298|ENSOARG00000010067|ENSOARG00000011206	7	ENSOARG00000014146|ENSOARG00000011206|ENSOARG00000005625|ENSOARG00000018298|ENSOARG00000009732	5	ENSOARG00000014150|ENSOARG00000010067	2	http://amigo.geneontology.org/amigo/term/GO:0097305	no
cellular amide catabolic process	GO:0043605	0.0600114	0.522782	--	2	ENSOARG00000004644	1	--	0	ENSOARG00000004644	1	http://amigo.geneontology.org/amigo/term/GO:0043605	no
response to bronchodilator	GO:0097366	0.0478896	0.522782	--	27	ENSOARG00000005625|ENSOARG00000018362|ENSOARG00000011552	3	ENSOARG00000018362|ENSOARG00000011552|ENSOARG00000005625	3	--	0	http://amigo.geneontology.org/amigo/term/GO:0097366	no
alcohol metabolic process	GO:0006066	0.0377198	0.522782	--	220	ENSOARG00000006402|ENSOARG00000015856|ENSOARG00000018362|ENSOARG00000007374|ENSOARG00000018274|ENSOARG00000012705|ENSOARG00000009321|ENSOARG00000014146|ENSOARG00000008558|ENSOARG00000008156|ENSOARG00000017402|ENSOARG00000006947	12	ENSOARG00000008558|ENSOARG00000018274|ENSOARG00000012705|ENSOARG00000014146|ENSOARG00000009321|ENSOARG00000006947|ENSOARG00000018362|ENSOARG00000015856	8	ENSOARG00000017402|ENSOARG00000007374|ENSOARG00000006402|ENSOARG00000008156	4	http://amigo.geneontology.org/amigo/term/GO:0006066	no
lysosomal membrane organization	GO:0097212	0.0600114	0.522782	--	2	ENSOARG00000018362	1	ENSOARG00000018362	1	--	0	http://amigo.geneontology.org/amigo/term/GO:0097212	no
dense core granule exocytosis	GO:1990504	0.0600114	0.522782	--	2	ENSOARG00000011671	1	ENSOARG00000011671	1	--	0	http://amigo.geneontology.org/amigo/term/GO:1990504	no
DNA hypermethylation	GO:0044026	0.0600114	0.522782	--	2	ENSOARG00000018298	1	ENSOARG00000018298	1	--	0	http://amigo.geneontology.org/amigo/term/GO:0044026	no
regulation of cholesterol storage	GO:0010885	0.0424886	0.522782	--	11	ENSOARG00000005858|ENSOARG00000017402	2	--	0	ENSOARG00000017402|ENSOARG00000005858	2	http://amigo.geneontology.org/amigo/term/GO:0010885	no
negative regulation of transcription by transcription factor localization	GO:0010621	0.0600114	0.522782	--	2	ENSOARG00000007915	1	ENSOARG00000007915	1	--	0	http://amigo.geneontology.org/amigo/term/GO:0010621	no
cell projection assembly	GO:0030031	0.0499579	0.522782	--	307	ENSOARG00000006841|ENSOARG00000002425|ENSOARG00000019680|ENSOARG00000002414|ENSOARG00000014865|ENSOARG00000015794|ENSOARG00000008261|ENSOARG00000011675|ENSOARG00000007051|ENSOARG00000009198|ENSOARG00000005473|ENSOARG00000003351|ENSOARG00000007895|ENSOARG00000002299|ENSOARG00000001882	15	ENSOARG00000014865|ENSOARG00000003351|ENSOARG00000007051|ENSOARG00000011675|ENSOARG00000009198|ENSOARG00000006841|ENSOARG00000002425|ENSOARG00000015794|ENSOARG00000002414|ENSOARG00000019680|ENSOARG00000008261	11	ENSOARG00000007895|ENSOARG00000001882|ENSOARG00000002299|ENSOARG00000005473	4	http://amigo.geneontology.org/amigo/term/GO:0030031	no
regulated exocytosis	GO:0045055	0.052776	0.522782	--	134	ENSOARG00000002425|ENSOARG00000015856|ENSOARG00000002414|ENSOARG00000011671|ENSOARG00000016616|ENSOARG00000001158|ENSOARG00000001243|ENSOARG00000018867	8	ENSOARG00000001243|ENSOARG00000011671|ENSOARG00000002425|ENSOARG00000015856|ENSOARG00000016616|ENSOARG00000002414|ENSOARG00000018867	7	ENSOARG00000001158	1	http://amigo.geneontology.org/amigo/term/GO:0045055	no
negative regulation of transforming growth factor beta1 production	GO:0032911	0.0600114	0.522782	--	2	ENSOARG00000011675	1	ENSOARG00000011675	1	--	0	http://amigo.geneontology.org/amigo/term/GO:0032911	no
positive regulation of cardiac muscle hypertrophy in response to stress	GO:1903244	0.0600114	0.522782	--	2	ENSOARG00000001072	1	ENSOARG00000001072	1	--	0	http://amigo.geneontology.org/amigo/term/GO:1903244	no
positive regulation of transforming growth factor beta2 production	GO:0032915	0.0600114	0.522782	--	2	ENSOARG00000000194	1	--	0	ENSOARG00000000194	1	http://amigo.geneontology.org/amigo/term/GO:0032915	no
hypermethylation of CpG island	GO:0044027	0.0600114	0.522782	--	2	ENSOARG00000018298	1	ENSOARG00000018298	1	--	0	http://amigo.geneontology.org/amigo/term/GO:0044027	no
regulation of transcription from RNA polymerase II promoter	GO:0006357	0.0461633	0.522782	GO:0006358|GO:0010551	1464	ENSOARG00000008137|ENSOARG00000008280|ENSOARG00000011142|ENSOARG00000002352|ENSOARG00000005967|ENSOARG00000018362|ENSOARG00000000741|ENSOARG00000007318|ENSOARG00000010808|ENSOARG00000015796|ENSOARG00000003547|ENSOARG00000015241|ENSOARG00000000194|ENSOARG00000007895|ENSOARG00000015856|ENSOARG00000014471|ENSOARG00000017278|ENSOARG00000016948|ENSOARG00000016334|ENSOARG00000012619|ENSOARG00000007258|…	56	ENSOARG00000005257|ENSOARG00000007213|ENSOARG00000007318|ENSOARG00000004500|ENSOARG00000015856|ENSOARG00000012001|ENSOARG00000018362|ENSOARG00000004750|ENSOARG00000013740|ENSOARG00000005967|ENSOARG00000000476|ENSOARG00000018298|ENSOARG00000007582|ENSOARG00000013991|ENSOARG00000015241|ENSOARG00000007528|ENSOARG00000007915|ENSOARG00000003161|ENSOARG00000014471|ENSOARG00000009931|ENSOARG00000002721|…	26	ENSOARG00000000741|ENSOARG00000007591|ENSOARG00000008137|ENSOARG00000010808|ENSOARG00000017799|ENSOARG00000010797|ENSOARG00000012619|ENSOARG00000001724|ENSOARG00000015796|ENSOARG00000005451|ENSOARG00000008156|ENSOARG00000007258|ENSOARG00000000194|ENSOARG00000002683|ENSOARG00000007895|ENSOARG00000011142|ENSOARG00000018820|ENSOARG00000019742|ENSOARG00000004388|ENSOARG00000013310|ENSOARG00000001555|…	30	http://amigo.geneontology.org/amigo/term/GO:0006357	no
regulation of oxygen metabolic process	GO:2000374	0.0600114	0.522782	--	2	ENSOARG00000018362	1	ENSOARG00000018362	1	--	0	http://amigo.geneontology.org/amigo/term/GO:2000374	no
signal transduction by trans-phosphorylation	GO:0023016	0.0600114	0.522782	--	2	ENSOARG00000004301	1	--	0	ENSOARG00000004301	1	http://amigo.geneontology.org/amigo/term/GO:0023016	no
negative regulation of protein kinase activity by regulation of protein phosphorylation	GO:0044387	0.0578999	0.522782	--	13	ENSOARG00000000476|ENSOARG00000002952	2	ENSOARG00000000476	1	ENSOARG00000002952	1	http://amigo.geneontology.org/amigo/term/GO:0044387	no
COPII-coated vesicle budding	GO:0090114	0.0600114	0.522782	--	2	ENSOARG00000001307	1	ENSOARG00000001307	1	--	0	http://amigo.geneontology.org/amigo/term/GO:0090114	no
non-motile cilium assembly	GO:1905515	0.0478896	0.522782	GO:0035058	27	ENSOARG00000006841|ENSOARG00000007051|ENSOARG00000009198	3	ENSOARG00000006841|ENSOARG00000009198|ENSOARG00000007051	3	--	0	http://amigo.geneontology.org/amigo/term/GO:1905515	no
type B pancreatic cell proliferation	GO:0044342	0.0354667	0.522782	--	10	ENSOARG00000003161|ENSOARG00000018117	2	ENSOARG00000003161	1	ENSOARG00000018117	1	http://amigo.geneontology.org/amigo/term/GO:0044342	no
negative regulation of membrane permeability	GO:1905709	0.0600114	0.522782	--	2	ENSOARG00000004046	1	ENSOARG00000004046	1	--	0	http://amigo.geneontology.org/amigo/term/GO:1905709	no
indolalkylamine metabolic process	GO:0006586	0.0578999	0.522782	--	13	ENSOARG00000018349|ENSOARG00000011350	2	ENSOARG00000011350	1	ENSOARG00000018349	1	http://amigo.geneontology.org/amigo/term/GO:0006586	no
glyoxylate metabolic process	GO:0046487	0.0578999	0.522782	--	13	ENSOARG00000007136|ENSOARG00000011462	2	ENSOARG00000011462|ENSOARG00000007136	2	--	0	http://amigo.geneontology.org/amigo/term/GO:0046487	no
hormone transport	GO:0009914	0.0403341	0.522782	--	62	ENSOARG00000019997|ENSOARG00000002800|ENSOARG00000013479|ENSOARG00000004034|ENSOARG00000010227	5	ENSOARG00000019997|ENSOARG00000004034	2	ENSOARG00000002800|ENSOARG00000010227|ENSOARG00000013479	3	http://amigo.geneontology.org/amigo/term/GO:0009914	no
cell adhesion molecule production	GO:0060352	0.0600114	0.522782	--	2	ENSOARG00000008374	1	--	0	ENSOARG00000008374	1	http://amigo.geneontology.org/amigo/term/GO:0060352	no
N-terminal protein amino acid modification	GO:0031365	0.0354189	0.522782	GO:0018409	24	ENSOARG00000021104|ENSOARG00000001791|ENSOARG00000015796	3	ENSOARG00000021104	1	ENSOARG00000001791|ENSOARG00000015796	2	http://amigo.geneontology.org/amigo/term/GO:0031365	no
nuclear envelope reassembly	GO:0031468	0.0424886	0.522782	--	11	ENSOARG00000004708|ENSOARG00000010161	2	ENSOARG00000010161	1	ENSOARG00000004708	1	http://amigo.geneontology.org/amigo/term/GO:0031468	no
negative regulation of transcription from RNA polymerase II promoter involved in smooth muscle cell differentiation	GO:2000820	0.0600114	0.522782	--	2	ENSOARG00000007915	1	ENSOARG00000007915	1	--	0	http://amigo.geneontology.org/amigo/term/GO:2000820	no
negative regulation of digestive system process	GO:0060457	0.0424886	0.522782	--	11	ENSOARG00000005858|ENSOARG00000004301	2	--	0	ENSOARG00000005858|ENSOARG00000004301	2	http://amigo.geneontology.org/amigo/term/GO:0060457	no
regulation of secretion	GO:0051046	0.0497922	0.522782	--	549	ENSOARG00000020198|ENSOARG00000015856|ENSOARG00000011671|ENSOARG00000018613|ENSOARG00000016209|ENSOARG00000010227|ENSOARG00000000714|ENSOARG00000004301|ENSOARG00000010448|ENSOARG00000007591|ENSOARG00000019778|ENSOARG00000013591|ENSOARG00000003161|ENSOARG00000005858|ENSOARG00000019659|ENSOARG00000002348|ENSOARG00000018820|ENSOARG00000001539|ENSOARG00000007225|ENSOARG00000001673|ENSOARG00000014111|…	24	ENSOARG00000019778|ENSOARG00000010448|ENSOARG00000019659|ENSOARG00000020198|ENSOARG00000018613|ENSOARG00000011671|ENSOARG00000017975|ENSOARG00000016209|ENSOARG00000015856|ENSOARG00000002348|ENSOARG00000014111|ENSOARG00000003161|ENSOARG00000013591	13	ENSOARG00000010227|ENSOARG00000004301|ENSOARG00000008445|ENSOARG00000013479|ENSOARG00000007591|ENSOARG00000018820|ENSOARG00000001673|ENSOARG00000007225|ENSOARG00000001539|ENSOARG00000005858|ENSOARG00000000714	11	http://amigo.geneontology.org/amigo/term/GO:0051046	no
negative regulation of transcription initiation from RNA polymerase II promoter	GO:0060633	0.0600114	0.522782	--	2	ENSOARG00000007915	1	ENSOARG00000007915	1	--	0	http://amigo.geneontology.org/amigo/term/GO:0060633	no
regulation of calcium-mediated signaling	GO:0050848	0.0427588	0.522782	--	63	ENSOARG00000006557|ENSOARG00000015856|ENSOARG00000010448|ENSOARG00000013740|ENSOARG00000016673	5	ENSOARG00000013740|ENSOARG00000010448|ENSOARG00000006557|ENSOARG00000016673|ENSOARG00000015856	5	--	0	http://amigo.geneontology.org/amigo/term/GO:0050848	no
microtubule-based movement	GO:0007018	0.0444639	0.522782	--	201	ENSOARG00000019997|ENSOARG00000013591|ENSOARG00000005591|ENSOARG00000011166|ENSOARG00000015794|ENSOARG00000013879|ENSOARG00000003351|ENSOARG00000002145|ENSOARG00000001882|ENSOARG00000016755|ENSOARG00000006919	11	ENSOARG00000003351|ENSOARG00000013879|ENSOARG00000016755|ENSOARG00000006919|ENSOARG00000002145|ENSOARG00000019997|ENSOARG00000015794|ENSOARG00000013591	8	ENSOARG00000011166|ENSOARG00000005591|ENSOARG00000001882	3	http://amigo.geneontology.org/amigo/term/GO:0007018	no
establishment of glial blood-brain barrier	GO:0060857	0.0600114	0.522782	--	2	ENSOARG00000003922	1	ENSOARG00000003922	1	--	0	http://amigo.geneontology.org/amigo/term/GO:0060857	no
mitochondrion organization	GO:0007005	0.0540429	0.522782	--	233	ENSOARG00000013524|ENSOARG00000002683|ENSOARG00000018349|ENSOARG00000012133|ENSOARG00000010067|ENSOARG00000009786|ENSOARG00000016693|ENSOARG00000009928|ENSOARG00000004046|ENSOARG00000000194|ENSOARG00000007033|ENSOARG00000015167	12	ENSOARG00000004046|ENSOARG00000016693|ENSOARG00000013524|ENSOARG00000012133|ENSOARG00000007033|ENSOARG00000009928|ENSOARG00000015167	7	ENSOARG00000000194|ENSOARG00000009786|ENSOARG00000002683|ENSOARG00000010067|ENSOARG00000018349	5	http://amigo.geneontology.org/amigo/term/GO:0007005	no
regulation of protein secretion	GO:0050708	0.0511139	0.522782	--	308	ENSOARG00000005858|ENSOARG00000015856|ENSOARG00000003161|ENSOARG00000001673|ENSOARG00000013479|ENSOARG00000018613|ENSOARG00000019659|ENSOARG00000002348|ENSOARG00000016209|ENSOARG00000018820|ENSOARG00000007591|ENSOARG00000010227|ENSOARG00000013591|ENSOARG00000014111|ENSOARG00000001539	15	ENSOARG00000019659|ENSOARG00000018613|ENSOARG00000016209|ENSOARG00000015856|ENSOARG00000002348|ENSOARG00000014111|ENSOARG00000003161|ENSOARG00000013591	8	ENSOARG00000010227|ENSOARG00000001539|ENSOARG00000013479|ENSOARG00000007591|ENSOARG00000001673|ENSOARG00000018820|ENSOARG00000005858	7	http://amigo.geneontology.org/amigo/term/GO:0050708	no
lipopolysaccharide metabolic process	GO:0008653	0.0600114	0.522782	--	2	ENSOARG00000011144	1	ENSOARG00000011144	1	--	0	http://amigo.geneontology.org/amigo/term/GO:0008653	no
chromosome localization	GO:0050000	0.0335712	0.522782	--	59	ENSOARG00000011079|ENSOARG00000014801|ENSOARG00000010161|ENSOARG00000008688|ENSOARG00000005591	5	ENSOARG00000011079|ENSOARG00000008688|ENSOARG00000010161	3	ENSOARG00000005591|ENSOARG00000014801	2	http://amigo.geneontology.org/amigo/term/GO:0050000	no
regulation of nuclease activity	GO:0032069	0.0354189	0.522782	--	24	ENSOARG00000017858|ENSOARG00000015241|ENSOARG00000010067	3	ENSOARG00000015241|ENSOARG00000017858	2	ENSOARG00000010067	1	http://amigo.geneontology.org/amigo/term/GO:0032069	no
aromatic amino acid family metabolic process	GO:0009072	0.0354189	0.522782	--	24	ENSOARG00000018349|ENSOARG00000011350|ENSOARG00000015252	3	ENSOARG00000011350|ENSOARG00000015252	2	ENSOARG00000018349	1	http://amigo.geneontology.org/amigo/term/GO:0009072	no
regulation of sequestering of zinc ion	GO:0061088	0.0354667	0.522782	--	10	ENSOARG00000005799|ENSOARG00000010227	2	ENSOARG00000005799	1	ENSOARG00000010227	1	http://amigo.geneontology.org/amigo/term/GO:0061088	no
regulation of cellular localization	GO:0060341	0.0519445	0.522782	--	663	ENSOARG00000020198|ENSOARG00000015856|ENSOARG00000014146|ENSOARG00000006058|ENSOARG00000009732|ENSOARG00000011675|ENSOARG00000016693|ENSOARG00000001710|ENSOARG00000011552|ENSOARG00000000714|ENSOARG00000001072|ENSOARG00000012619|ENSOARG00000007374|ENSOARG00000007591|ENSOARG00000016124|ENSOARG00000019778|ENSOARG00000013591|ENSOARG00000018274|ENSOARG00000019659|ENSOARG00000006557|ENSOARG00000009786|…	28	ENSOARG00000019778|ENSOARG00000018274|ENSOARG00000020198|ENSOARG00000016693|ENSOARG00000011552|ENSOARG00000014146|ENSOARG00000011675|ENSOARG00000001072|ENSOARG00000009732|ENSOARG00000012133|ENSOARG00000006058|ENSOARG00000015856|ENSOARG00000019659|ENSOARG00000011206|ENSOARG00000006557|ENSOARG00000016124|ENSOARG00000013591	17	ENSOARG00000012619|ENSOARG00000001710|ENSOARG00000001048|ENSOARG00000005457|ENSOARG00000013479|ENSOARG00000007591|ENSOARG00000018820|ENSOARG00000007374|ENSOARG00000009786|ENSOARG00000010067|ENSOARG00000000714	11	http://amigo.geneontology.org/amigo/term/GO:0060341	no
post-embryonic camera-type eye morphogenesis	GO:0048597	0.0600114	0.522782	--	2	ENSOARG00000010067	1	--	0	ENSOARG00000010067	1	http://amigo.geneontology.org/amigo/term/GO:0048597	no
negative regulation of apoptotic process	GO:0043066	0.0346799	0.522782	GO:0006916	693	ENSOARG00000016024|ENSOARG00000015856|ENSOARG00000018362|ENSOARG00000015794|ENSOARG00000018343|ENSOARG00000016334|ENSOARG00000004046|ENSOARG00000015241|ENSOARG00000011433|ENSOARG00000012548|ENSOARG00000014146|ENSOARG00000002683|ENSOARG00000007374|ENSOARG00000009960|ENSOARG00000010448|ENSOARG00000018353|ENSOARG00000002952|ENSOARG00000001471|ENSOARG00000015665|ENSOARG00000019659|ENSOARG00000018627|…	30	ENSOARG00000014146|ENSOARG00000018627|ENSOARG00000015856|ENSOARG00000001381|ENSOARG00000010448|ENSOARG00000018362|ENSOARG00000004750|ENSOARG00000018343|ENSOARG00000010335|ENSOARG00000009960|ENSOARG00000015794|ENSOARG00000015665|ENSOARG00000016024|ENSOARG00000015241|ENSOARG00000012548|ENSOARG00000004046|ENSOARG00000019275|ENSOARG00000019659|ENSOARG00000010552|ENSOARG00000018353|ENSOARG00000018807|…	23	ENSOARG00000002683|ENSOARG00000001471|ENSOARG00000007374|ENSOARG00000009786|ENSOARG00000002952|ENSOARG00000011433|ENSOARG00000016334	7	http://amigo.geneontology.org/amigo/term/GO:0043066	no
positive regulation of release of sequestered calcium ion into cytosol	GO:0051281	0.0572397	0.522782	--	29	ENSOARG00000006557|ENSOARG00000001710|ENSOARG00000011552	3	ENSOARG00000011552|ENSOARG00000006557	2	ENSOARG00000001710	1	http://amigo.geneontology.org/amigo/term/GO:0051281	no
modulation by symbiont of host molecular function	GO:0052055	0.0600114	0.522782	--	2	ENSOARG00000011043	1	ENSOARG00000011043	1	--	0	http://amigo.geneontology.org/amigo/term/GO:0052055	no
negative regulation by symbiont of host molecular function	GO:0052056	0.0600114	0.522782	--	2	ENSOARG00000011043	1	ENSOARG00000011043	1	--	0	http://amigo.geneontology.org/amigo/term/GO:0052056	no
regulation of glutamate uptake involved in transmission of nerve impulse	GO:0051946	0.0600114	0.522782	--	2	ENSOARG00000018820	1	--	0	ENSOARG00000018820	1	http://amigo.geneontology.org/amigo/term/GO:0051946	no
regulation of amino acid uptake involved in synaptic transmission	GO:0051941	0.0600114	0.522782	--	2	ENSOARG00000018820	1	--	0	ENSOARG00000018820	1	http://amigo.geneontology.org/amigo/term/GO:0051941	no
positive regulation of cardiac muscle tissue growth	GO:0055023	0.0478896	0.522782	--	27	ENSOARG00000006557|ENSOARG00000015856|ENSOARG00000007915	3	ENSOARG00000007915|ENSOARG00000006557|ENSOARG00000015856	3	--	0	http://amigo.geneontology.org/amigo/term/GO:0055023	no
positive regulation of calcium ion transport	GO:0051928	0.0410267	0.522782	--	83	ENSOARG00000010067|ENSOARG00000006557|ENSOARG00000001710|ENSOARG00000011552|ENSOARG00000008949|ENSOARG00000001072	6	ENSOARG00000011552|ENSOARG00000006557|ENSOARG00000008949|ENSOARG00000001072	4	ENSOARG00000001710|ENSOARG00000010067	2	http://amigo.geneontology.org/amigo/term/GO:0051928	no
divalent inorganic cation homeostasis	GO:0072507	0.0511139	0.522782	--	308	ENSOARG00000008949|ENSOARG00000010180|ENSOARG00000018362|ENSOARG00000015323|ENSOARG00000005799|ENSOARG00000002132|ENSOARG00000018343|ENSOARG00000010067|ENSOARG00000006557|ENSOARG00000001710|ENSOARG00000018807|ENSOARG00000008156|ENSOARG00000010227|ENSOARG00000001072|ENSOARG00000011552	15	ENSOARG00000018362|ENSOARG00000005799|ENSOARG00000011552|ENSOARG00000008949|ENSOARG00000018343|ENSOARG00000018807|ENSOARG00000001072|ENSOARG00000015323|ENSOARG00000006557	9	ENSOARG00000010227|ENSOARG00000001710|ENSOARG00000002132|ENSOARG00000010180|ENSOARG00000008156|ENSOARG00000010067	6	http://amigo.geneontology.org/amigo/term/GO:0072507	no
heart development	GO:0007507	0.0376199	0.522782	GO:0007511	148	ENSOARG00000006841|ENSOARG00000018353|ENSOARG00000014146|ENSOARG00000016170|ENSOARG00000007318|ENSOARG00000007895|ENSOARG00000010448|ENSOARG00000016334|ENSOARG00000018813	9	ENSOARG00000010448|ENSOARG00000018353|ENSOARG00000014146|ENSOARG00000007318|ENSOARG00000006841|ENSOARG00000018813|ENSOARG00000016170	7	ENSOARG00000007895|ENSOARG00000016334	2	http://amigo.geneontology.org/amigo/term/GO:0007507	no
positive regulation of vasculogenesis	GO:2001214	0.0354667	0.522782	--	10	ENSOARG00000013740|ENSOARG00000008445	2	ENSOARG00000013740	1	ENSOARG00000008445	1	http://amigo.geneontology.org/amigo/term/GO:2001214	no
muscle organ development	GO:0007517	0.0544079	0.522782	--	89	ENSOARG00000010808|ENSOARG00000015856|ENSOARG00000010343|ENSOARG00000007582|ENSOARG00000007318|ENSOARG00000016334	6	ENSOARG00000007582|ENSOARG00000007318|ENSOARG00000015856|ENSOARG00000010343	4	ENSOARG00000010808|ENSOARG00000016334	2	http://amigo.geneontology.org/amigo/term/GO:0007517	no
small GTPase mediated signal transduction	GO:0007264	0.051988	0.522782	--	335	ENSOARG00000018532|ENSOARG00000019997|ENSOARG00000015856|ENSOARG00000010174|ENSOARG00000013927|ENSOARG00000009485|ENSOARG00000015722|ENSOARG00000011164|ENSOARG00000014640|ENSOARG00000016679|ENSOARG00000015323|ENSOARG00000001158|ENSOARG00000007225|ENSOARG00000025194|ENSOARG00000001243|ENSOARG00000003395	16	ENSOARG00000001243|ENSOARG00000016679|ENSOARG00000018532|ENSOARG00000019997|ENSOARG00000025194|ENSOARG00000015856|ENSOARG00000015323|ENSOARG00000010174|ENSOARG00000014640	9	ENSOARG00000001158|ENSOARG00000003395|ENSOARG00000007225|ENSOARG00000015722|ENSOARG00000013927|ENSOARG00000009485|ENSOARG00000011164	7	http://amigo.geneontology.org/amigo/term/GO:0007264	no
establishment of organelle localization	GO:0051656	0.0457801	0.522782	--	252	ENSOARG00000019997|ENSOARG00000001883|ENSOARG00000013591|ENSOARG00000005591|ENSOARG00000011166|ENSOARG00000011079|ENSOARG00000011671|ENSOARG00000010161|ENSOARG00000016616|ENSOARG00000001158|ENSOARG00000018867|ENSOARG00000008688|ENSOARG00000014801	13	ENSOARG00000011079|ENSOARG00000011671|ENSOARG00000008688|ENSOARG00000001883|ENSOARG00000019997|ENSOARG00000013591|ENSOARG00000016616|ENSOARG00000010161|ENSOARG00000018867	9	ENSOARG00000014801|ENSOARG00000001158|ENSOARG00000011166|ENSOARG00000005591	4	http://amigo.geneontology.org/amigo/term/GO:0051656	no
establishment of localization in cell	GO:0051649	0.0494757	0.522782	--	1147	ENSOARG00000011530|ENSOARG00000015345|ENSOARG00000018362|ENSOARG00000006058|ENSOARG00000019885|ENSOARG00000007056|ENSOARG00000016616|ENSOARG00000019778|ENSOARG00000003351|ENSOARG00000014663|ENSOARG00000006227|ENSOARG00000001158|ENSOARG00000002583|ENSOARG00000013524|ENSOARG00000002683|ENSOARG00000005591|ENSOARG00000007860|ENSOARG00000011166|ENSOARG00000009928|ENSOARG00000018274|ENSOARG00000002248|…	45	ENSOARG00000010928|ENSOARG00000013591|ENSOARG00000006557|ENSOARG00000011378|ENSOARG00000018362|ENSOARG00000011671|ENSOARG00000010161|ENSOARG00000019885|ENSOARG00000009928|ENSOARG00000006227|ENSOARG00000014663|ENSOARG00000008688|ENSOARG00000013524|ENSOARG00000012133|ENSOARG00000006058|ENSOARG00000025194|ENSOARG00000002583|ENSOARG00000019778|ENSOARG00000018274|ENSOARG00000007860|ENSOARG00000003351|…	30	ENSOARG00000001158|ENSOARG00000015345|ENSOARG00000008242|ENSOARG00000011530|ENSOARG00000001882|ENSOARG00000014801|ENSOARG00000010180|ENSOARG00000007258|ENSOARG00000002248|ENSOARG00000007056|ENSOARG00000002361|ENSOARG00000008067|ENSOARG00000011166|ENSOARG00000005591|ENSOARG00000002683	15	http://amigo.geneontology.org/amigo/term/GO:0051649	no
regulation of protein glycosylation	GO:0060049	0.0578999	0.522782	--	13	ENSOARG00000018362|ENSOARG00000015796	2	ENSOARG00000018362	1	ENSOARG00000015796	1	http://amigo.geneontology.org/amigo/term/GO:0060049	no
elastin metabolic process	GO:0051541	0.0600114	0.522782	--	2	ENSOARG00000018349	1	--	0	ENSOARG00000018349	1	http://amigo.geneontology.org/amigo/term/GO:0051541	no
phototransduction	GO:0007602	0.0478896	0.522782	--	27	ENSOARG00000004761|ENSOARG00000012033|ENSOARG00000001072	3	ENSOARG00000004761|ENSOARG00000012033|ENSOARG00000001072	3	--	0	http://amigo.geneontology.org/amigo/term/GO:0007602	no
locomotory behavior	GO:0007626	0.0548171	0.522782	--	159	ENSOARG00000005625|ENSOARG00000012619|ENSOARG00000014146|ENSOARG00000002168|ENSOARG00000011770|ENSOARG00000011552|ENSOARG00000009960|ENSOARG00000018349|ENSOARG00000000714	9	ENSOARG00000014146|ENSOARG00000011770|ENSOARG00000011552|ENSOARG00000005625|ENSOARG00000009960	5	ENSOARG00000012619|ENSOARG00000002168|ENSOARG00000018349|ENSOARG00000000714	4	http://amigo.geneontology.org/amigo/term/GO:0007626	no
cilium-dependent cell motility	GO:0060285	0.0424886	0.522782	GO:0071974	11	ENSOARG00000018813|ENSOARG00000013879	2	ENSOARG00000018813|ENSOARG00000013879	2	--	0	http://amigo.geneontology.org/amigo/term/GO:0060285	no
inositol phosphate catabolic process	GO:0071545	0.0578999	0.522782	--	13	ENSOARG00000009321|ENSOARG00000014146	2	ENSOARG00000014146|ENSOARG00000009321	2	--	0	http://amigo.geneontology.org/amigo/term/GO:0071545	no
lipopolysaccharide biosynthetic process	GO:0009103	0.0600114	0.522782	--	2	ENSOARG00000011144	1	ENSOARG00000011144	1	--	0	http://amigo.geneontology.org/amigo/term/GO:0009103	no
sequestering of zinc ion	GO:0032119	0.0600114	0.522782	--	2	ENSOARG00000010227	1	--	0	ENSOARG00000010227	1	http://amigo.geneontology.org/amigo/term/GO:0032119	no
prolactin secretion	GO:0070459	0.0600114	0.522782	--	2	ENSOARG00000002800	1	--	0	ENSOARG00000002800	1	http://amigo.geneontology.org/amigo/term/GO:0070459	no
folic acid catabolic process	GO:0046657	0.0600114	0.522782	--	2	ENSOARG00000015147	1	ENSOARG00000015147	1	--	0	http://amigo.geneontology.org/amigo/term/GO:0046657	no
positive regulation of organ growth	GO:0046622	0.0328144	0.522782	--	40	ENSOARG00000006557|ENSOARG00000016334|ENSOARG00000015856|ENSOARG00000007915	4	ENSOARG00000007915|ENSOARG00000006557|ENSOARG00000015856	3	ENSOARG00000016334	1	http://amigo.geneontology.org/amigo/term/GO:0046622	no
negative regulation of vitamin D receptor signaling pathway	GO:0070563	0.0600114	0.522782	--	2	ENSOARG00000017799	1	--	0	ENSOARG00000017799	1	http://amigo.geneontology.org/amigo/term/GO:0070563	no
DNA duplex unwinding	GO:0032508	0.0524635	0.522782	--	28	ENSOARG00000001527|ENSOARG00000002379|ENSOARG00000016369	3	ENSOARG00000016369	1	ENSOARG00000001527|ENSOARG00000002379	2	http://amigo.geneontology.org/amigo/term/GO:0032508	no
interleukin-1 beta production	GO:0032611	0.0600114	0.522782	--	2	ENSOARG00000007591	1	--	0	ENSOARG00000007591	1	http://amigo.geneontology.org/amigo/term/GO:0032611	no
glycolate metabolic process	GO:0009441	0.0600114	0.522782	--	2	ENSOARG00000015856	1	ENSOARG00000015856	1	--	0	http://amigo.geneontology.org/amigo/term/GO:0009441	no
interleukin-1 production	GO:0032612	0.0600114	0.522782	--	2	ENSOARG00000007591	1	--	0	ENSOARG00000007591	1	http://amigo.geneontology.org/amigo/term/GO:0032612	no
glycerol ether metabolic process	GO:0006662	0.0424886	0.522782	--	11	ENSOARG00000017403|ENSOARG00000001256	2	ENSOARG00000017403|ENSOARG00000001256	2	--	0	http://amigo.geneontology.org/amigo/term/GO:0006662	no
negative regulation of DNA-templated transcription, initiation	GO:2000143	0.0600114	0.522782	--	2	ENSOARG00000007915	1	ENSOARG00000007915	1	--	0	http://amigo.geneontology.org/amigo/term/GO:2000143	no
negative regulation of cysteine-type endopeptidase activity	GO:2000117	0.0357408	0.522782	--	60	ENSOARG00000018353|ENSOARG00000010552|ENSOARG00000005638|ENSOARG00000018362|ENSOARG00000018807	5	ENSOARG00000018362|ENSOARG00000018353|ENSOARG00000018807|ENSOARG00000005638|ENSOARG00000010552	5	--	0	http://amigo.geneontology.org/amigo/term/GO:2000117	no
glycosylceramide biosynthetic process	GO:0046476	0.0600114	0.522782	--	2	ENSOARG00000018205	1	--	0	ENSOARG00000018205	1	http://amigo.geneontology.org/amigo/term/GO:0046476	no
L-arabinose metabolic process	GO:0046373	0.0600114	0.522782	--	2	ENSOARG00000002168	1	--	0	ENSOARG00000002168	1	http://amigo.geneontology.org/amigo/term/GO:0046373	no
cellular response to chromate	GO:0071247	0.0600114	0.522782	--	2	ENSOARG00000018343	1	ENSOARG00000018343	1	--	0	http://amigo.geneontology.org/amigo/term/GO:0071247	no
regulation of ion homeostasis	GO:2000021	0.0433769	0.522782	--	152	ENSOARG00000010180|ENSOARG00000005799|ENSOARG00000004301|ENSOARG00000010067|ENSOARG00000006557|ENSOARG00000001710|ENSOARG00000011552|ENSOARG00000010227|ENSOARG00000001072	9	ENSOARG00000005799|ENSOARG00000011552|ENSOARG00000006557|ENSOARG00000001072	4	ENSOARG00000010227|ENSOARG00000010180|ENSOARG00000004301|ENSOARG00000001710|ENSOARG00000010067	5	http://amigo.geneontology.org/amigo/term/GO:2000021	no
SRP-dependent cotranslational protein targeting to membrane, translocation	GO:0006616	0.0600114	0.522782	--	2	ENSOARG00000019885	1	ENSOARG00000019885	1	--	0	http://amigo.geneontology.org/amigo/term/GO:0006616	no
positive regulation of natural killer cell mediated cytotoxicity	GO:0045954	0.0578999	0.522782	--	13	ENSOARG00000001539|ENSOARG00000006528	2	--	0	ENSOARG00000001539|ENSOARG00000006528	2	http://amigo.geneontology.org/amigo/term/GO:0045954	no
ERK5 cascade	GO:0070375	0.0600114	0.522782	--	2	ENSOARG00000018353	1	ENSOARG00000018353	1	--	0	http://amigo.geneontology.org/amigo/term/GO:0070375	no
coenzyme catabolic process	GO:0009109	0.0578999	0.522782	--	13	ENSOARG00000015147|ENSOARG00000013804	2	ENSOARG00000013804|ENSOARG00000015147	2	--	0	http://amigo.geneontology.org/amigo/term/GO:0009109	no
ERK1 and ERK2 cascade	GO:0070371	0.0578999	0.522782	--	13	ENSOARG00000015856|ENSOARG00000018362	2	ENSOARG00000018362|ENSOARG00000015856	2	--	0	http://amigo.geneontology.org/amigo/term/GO:0070371	no
inositol phosphate dephosphorylation	GO:0046855	0.0424886	0.522782	--	11	ENSOARG00000009321|ENSOARG00000014146	2	ENSOARG00000014146|ENSOARG00000009321	2	--	0	http://amigo.geneontology.org/amigo/term/GO:0046855	no
establishment of anatomical structure orientation	GO:0048560	0.0600114	0.522782	--	2	ENSOARG00000016170	1	ENSOARG00000016170	1	--	0	http://amigo.geneontology.org/amigo/term/GO:0048560	no
snoRNA guided rRNA pseudouridine synthesis	GO:0000454	0.0600114	0.522782	--	2	ENSOARG00000004910	1	ENSOARG00000004910	1	--	0	http://amigo.geneontology.org/amigo/term/GO:0000454	no
DNA geometric change	GO:0032392	0.0579216	0.522782	--	48	ENSOARG00000001527|ENSOARG00000002379|ENSOARG00000016369|ENSOARG00000015241	4	ENSOARG00000015241|ENSOARG00000016369	2	ENSOARG00000001527|ENSOARG00000002379	2	http://amigo.geneontology.org/amigo/term/GO:0032392	no
intrinsic apoptotic signaling pathway in response to endoplasmic reticulum stress	GO:0070059	0.0478896	0.522782	--	27	ENSOARG00000016775|ENSOARG00000016782|ENSOARG00000010067	3	ENSOARG00000016775	1	ENSOARG00000016782|ENSOARG00000010067	2	http://amigo.geneontology.org/amigo/term/GO:0070059	no
Golgi vesicle fusion to target membrane	GO:0048210	0.0600114	0.522782	--	2	ENSOARG00000016124	1	ENSOARG00000016124	1	--	0	http://amigo.geneontology.org/amigo/term/GO:0048210	no
post-embryonic eye morphogenesis	GO:0048050	0.0600114	0.522782	GO:0048051	2	ENSOARG00000010067	1	--	0	ENSOARG00000010067	1	http://amigo.geneontology.org/amigo/term/GO:0048050	no
lipid transport	GO:0006869	0.055469	0.522782	--	234	ENSOARG00000002425|ENSOARG00000002414|ENSOARG00000007391|ENSOARG00000005660|ENSOARG00000018274|ENSOARG00000014682|ENSOARG00000005623|ENSOARG00000017402|ENSOARG00000008445|ENSOARG00000008604|ENSOARG00000010233|ENSOARG00000010246	12	ENSOARG00000018274|ENSOARG00000010233|ENSOARG00000005660|ENSOARG00000002425|ENSOARG00000005623|ENSOARG00000002414|ENSOARG00000007391|ENSOARG00000010246	8	ENSOARG00000017402|ENSOARG00000008604|ENSOARG00000014682|ENSOARG00000008445	4	http://amigo.geneontology.org/amigo/term/GO:0006869	no
phosphatidylinositol-mediated signaling	GO:0048015	0.052015	0.522782	--	88	ENSOARG00000016868|ENSOARG00000015856|ENSOARG00000014146|ENSOARG00000017950|ENSOARG00000001710|ENSOARG00000010448	6	ENSOARG00000017950|ENSOARG00000010448|ENSOARG00000014146|ENSOARG00000015856	4	ENSOARG00000016868|ENSOARG00000001710	2	http://amigo.geneontology.org/amigo/term/GO:0048015	no
alpha-ketoglutarate transport	GO:0015742	0.0600114	0.522782	--	2	ENSOARG00000017871	1	ENSOARG00000017871	1	--	0	http://amigo.geneontology.org/amigo/term/GO:0015742	no
lysosome localization	GO:0032418	0.0478896	0.522782	--	27	ENSOARG00000011580|ENSOARG00000001158|ENSOARG00000016616	3	ENSOARG00000016616	1	ENSOARG00000001158|ENSOARG00000011580	2	http://amigo.geneontology.org/amigo/term/GO:0032418	no
manganese ion transport	GO:0006828	0.049978	0.522782	--	12	ENSOARG00000017470|ENSOARG00000001072	2	ENSOARG00000001072|ENSOARG00000017470	2	--	0	http://amigo.geneontology.org/amigo/term/GO:0006828	no
endocytic recycling	GO:0032456	0.0435219	0.522782	--	26	ENSOARG00000019778|ENSOARG00000015345|ENSOARG00000025194	3	ENSOARG00000019778|ENSOARG00000025194	2	ENSOARG00000015345	1	http://amigo.geneontology.org/amigo/term/GO:0032456	no
metal ion transport	GO:0030001	0.0580537	0.522782	--	448	ENSOARG00000005625|ENSOARG00000016609|ENSOARG00000010180|ENSOARG00000018349|ENSOARG00000018362|ENSOARG00000017470|ENSOARG00000014157|ENSOARG00000017748|ENSOARG00000005799|ENSOARG00000020198|ENSOARG00000018749|ENSOARG00000017449|ENSOARG00000010298|ENSOARG00000008949|ENSOARG00000010227|ENSOARG00000001381|ENSOARG00000018438|ENSOARG00000016135|ENSOARG00000006865|ENSOARG00000001072	20	ENSOARG00000018362|ENSOARG00000020198|ENSOARG00000005799|ENSOARG00000008949|ENSOARG00000001381|ENSOARG00000018749|ENSOARG00000001072|ENSOARG00000016609|ENSOARG00000017449|ENSOARG00000005625|ENSOARG00000017748|ENSOARG00000017470	12	ENSOARG00000010227|ENSOARG00000018349|ENSOARG00000014157|ENSOARG00000006865|ENSOARG00000010180|ENSOARG00000018438|ENSOARG00000016135|ENSOARG00000010298	8	http://amigo.geneontology.org/amigo/term/GO:0030001	no
sensitization	GO:0046960	0.0600114	0.522782	--	2	ENSOARG00000011552	1	ENSOARG00000011552	1	--	0	http://amigo.geneontology.org/amigo/term/GO:0046960	no
regulation of hepatocyte proliferation	GO:2000345	0.049978	0.522782	--	12	ENSOARG00000016024|ENSOARG00000008445	2	ENSOARG00000016024	1	ENSOARG00000008445	1	http://amigo.geneontology.org/amigo/term/GO:2000345	no
cellular transition metal ion homeostasis	GO:0046916	0.0403341	0.522782	--	62	ENSOARG00000005799|ENSOARG00000018349|ENSOARG00000018362|ENSOARG00000018343|ENSOARG00000010227	5	ENSOARG00000005799|ENSOARG00000018362|ENSOARG00000018343	3	ENSOARG00000010227|ENSOARG00000018349	2	http://amigo.geneontology.org/amigo/term/GO:0046916	no
negative regulation of chemokine (C-X-C motif) ligand 2 production	GO:2000342	0.0600114	0.522782	--	2	ENSOARG00000018353	1	ENSOARG00000018353	1	--	0	http://amigo.geneontology.org/amigo/term/GO:2000342	no
phosphorylated carbohydrate dephosphorylation	GO:0046838	0.0424886	0.522782	--	11	ENSOARG00000009321|ENSOARG00000014146	2	ENSOARG00000014146|ENSOARG00000009321	2	--	0	http://amigo.geneontology.org/amigo/term/GO:0046838	no
regulation of transcription from RNA polymerase II promoter involved in spinal cord motor neuron fate specification	GO:0021912	0.0600114	0.522782	--	2	ENSOARG00000003161	1	ENSOARG00000003161	1	--	0	http://amigo.geneontology.org/amigo/term/GO:0021912	no
modulation by host of viral genome replication	GO:0044827	0.0424886	0.522782	--	11	ENSOARG00000005457|ENSOARG00000001307	2	ENSOARG00000001307	1	ENSOARG00000005457	1	http://amigo.geneontology.org/amigo/term/GO:0044827	no
negative regulation of natural killer cell mediated immune response to tumor cell	GO:0002856	0.0600114	0.522782	--	2	ENSOARG00000008445	1	--	0	ENSOARG00000008445	1	http://amigo.geneontology.org/amigo/term/GO:0002856	no
tetraterpenoid metabolic process	GO:0016108	0.0600114	0.522782	--	2	ENSOARG00000008558	1	ENSOARG00000008558	1	--	0	http://amigo.geneontology.org/amigo/term/GO:0016108	no
carotenoid metabolic process	GO:0016116	0.0600114	0.522782	--	2	ENSOARG00000008558	1	ENSOARG00000008558	1	--	0	http://amigo.geneontology.org/amigo/term/GO:0016116	no
negative regulation of smooth muscle cell apoptotic process	GO:0034392	0.0600114	0.522782	--	2	ENSOARG00000015856	1	ENSOARG00000015856	1	--	0	http://amigo.geneontology.org/amigo/term/GO:0034392	no
regulation of carbohydrate metabolic process by regulation of transcription from RNA polymerase II promoter	GO:1900402	0.049978	0.522782	--	12	ENSOARG00000012001|ENSOARG00000015796	2	ENSOARG00000012001	1	ENSOARG00000015796	1	http://amigo.geneontology.org/amigo/term/GO:1900402	no
carotene metabolic process	GO:0016119	0.0600114	0.522782	--	2	ENSOARG00000008558	1	ENSOARG00000008558	1	--	0	http://amigo.geneontology.org/amigo/term/GO:0016119	no
epinephrine metabolic process	GO:0042414	0.0600114	0.522782	--	2	ENSOARG00000018349	1	--	0	ENSOARG00000018349	1	http://amigo.geneontology.org/amigo/term/GO:0042414	no
regulation of mitotic spindle assembly	GO:1901673	0.049978	0.522782	--	12	ENSOARG00000011079|ENSOARG00000014801	2	ENSOARG00000011079	1	ENSOARG00000014801	1	http://amigo.geneontology.org/amigo/term/GO:1901673	no
negative regulation of catalytic activity	GO:0043086	0.0471005	0.522782	GO:0048553	491	ENSOARG00000018349|ENSOARG00000018362|ENSOARG00000015796|ENSOARG00000009516|ENSOARG00000018831|ENSOARG00000001527|ENSOARG00000016903|ENSOARG00000002062|ENSOARG00000014146|ENSOARG00000004388|ENSOARG00000018117|ENSOARG00000000476|ENSOARG00000018353|ENSOARG00000002952|ENSOARG00000018274|ENSOARG00000015665|ENSOARG00000010552|ENSOARG00000018807|ENSOARG00000005638|ENSOARG00000013327|ENSOARG00000008445|…	22	ENSOARG00000015665|ENSOARG00000018362|ENSOARG00000000476|ENSOARG00000010552|ENSOARG00000018353|ENSOARG00000018831|ENSOARG00000014146|ENSOARG00000018807|ENSOARG00000013327|ENSOARG00000018274|ENSOARG00000002062|ENSOARG00000009516|ENSOARG00000005638	13	ENSOARG00000018349|ENSOARG00000008445|ENSOARG00000001527|ENSOARG00000018117|ENSOARG00000004388|ENSOARG00000015796|ENSOARG00000002952|ENSOARG00000008156|ENSOARG00000016903	9	http://amigo.geneontology.org/amigo/term/GO:0043086	no
regulation of RNA interference	GO:1900368	0.0600114	0.522782	--	2	ENSOARG00000002952	1	--	0	ENSOARG00000002952	1	http://amigo.geneontology.org/amigo/term/GO:1900368	no
regulation of B cell tolerance induction	GO:0002661	0.0600114	0.522782	--	2	ENSOARG00000007895	1	--	0	ENSOARG00000007895	1	http://amigo.geneontology.org/amigo/term/GO:0002661	no
negative regulation of natural killer cell mediated cytotoxicity directed against tumor cell target	GO:0002859	0.0600114	0.522782	--	2	ENSOARG00000008445	1	--	0	ENSOARG00000008445	1	http://amigo.geneontology.org/amigo/term/GO:0002859	no
negative regulation of immune response to tumor cell	GO:0002838	0.0600114	0.522782	--	2	ENSOARG00000008445	1	--	0	ENSOARG00000008445	1	http://amigo.geneontology.org/amigo/term/GO:0002838	no
negative regulation of response to tumor cell	GO:0002835	0.0600114	0.522782	--	2	ENSOARG00000008445	1	--	0	ENSOARG00000008445	1	http://amigo.geneontology.org/amigo/term/GO:0002835	no
positive regulation of B cell tolerance induction	GO:0002663	0.0600114	0.522782	--	2	ENSOARG00000007895	1	--	0	ENSOARG00000007895	1	http://amigo.geneontology.org/amigo/term/GO:0002663	no
gap junction assembly	GO:0016264	0.0600114	0.522782	--	2	ENSOARG00000017089	1	ENSOARG00000017089	1	--	0	http://amigo.geneontology.org/amigo/term/GO:0016264	no
adrenal cortex formation	GO:0035802	0.0600114	0.522782	--	2	ENSOARG00000016334	1	--	0	ENSOARG00000016334	1	http://amigo.geneontology.org/amigo/term/GO:0035802	no
response to chromate	GO:0046687	0.0600114	0.522782	--	2	ENSOARG00000018343	1	ENSOARG00000018343	1	--	0	http://amigo.geneontology.org/amigo/term/GO:0046687	no
response to cadmium ion	GO:0046686	0.0354667	0.522782	--	10	ENSOARG00000018362|ENSOARG00000001653	2	ENSOARG00000018362|ENSOARG00000001653	2	--	0	http://amigo.geneontology.org/amigo/term/GO:0046686	no
positive regulation of ion transmembrane transport	GO:0034767	0.0568664	0.522782	--	90	ENSOARG00000013591|ENSOARG00000006557|ENSOARG00000001710|ENSOARG00000011552|ENSOARG00000008156|ENSOARG00000004301	6	ENSOARG00000011552|ENSOARG00000013591|ENSOARG00000006557	3	ENSOARG00000008156|ENSOARG00000004301|ENSOARG00000001710	3	http://amigo.geneontology.org/amigo/term/GO:0034767	no
trabecular meshwork development	GO:0002930	0.0600114	0.522782	--	2	ENSOARG00000012619	1	--	0	ENSOARG00000012619	1	http://amigo.geneontology.org/amigo/term/GO:0002930	no
response to virus	GO:0009615	0.0388337	0.522782	--	221	ENSOARG00000019201|ENSOARG00000004519|ENSOARG00000002952|ENSOARG00000006058|ENSOARG00000011043|ENSOARG00000017517|ENSOARG00000009786|ENSOARG00000007591|ENSOARG00000010484|ENSOARG00000016369|ENSOARG00000004064|ENSOARG00000017402	12	ENSOARG00000019201|ENSOARG00000011043|ENSOARG00000010484|ENSOARG00000016369|ENSOARG00000006058|ENSOARG00000004519	6	ENSOARG00000017402|ENSOARG00000004064|ENSOARG00000007591|ENSOARG00000009786|ENSOARG00000017517|ENSOARG00000002952	6	http://amigo.geneontology.org/amigo/term/GO:0009615	no
inositol lipid-mediated signaling	GO:0048017	0.0593907	0.522782	--	91	ENSOARG00000016868|ENSOARG00000015856|ENSOARG00000014146|ENSOARG00000017950|ENSOARG00000001710|ENSOARG00000010448	6	ENSOARG00000017950|ENSOARG00000010448|ENSOARG00000014146|ENSOARG00000015856	4	ENSOARG00000016868|ENSOARG00000001710	2	http://amigo.geneontology.org/amigo/term/GO:0048017	no
signal release	GO:0023061	0.0473229	0.522782	--	131	ENSOARG00000019997|ENSOARG00000011671|ENSOARG00000013479|ENSOARG00000004034|ENSOARG00000016616|ENSOARG00000002800|ENSOARG00000010227|ENSOARG00000018867	8	ENSOARG00000019997|ENSOARG00000011671|ENSOARG00000004034|ENSOARG00000016616|ENSOARG00000018867	5	ENSOARG00000002800|ENSOARG00000010227|ENSOARG00000013479	3	http://amigo.geneontology.org/amigo/term/GO:0023061	no
insulin catabolic process	GO:1901143	0.0600114	0.522782	--	2	ENSOARG00000008445	1	--	0	ENSOARG00000008445	1	http://amigo.geneontology.org/amigo/term/GO:1901143	no
primary amino compound metabolic process	GO:1901160	0.0424886	0.522782	--	11	ENSOARG00000005625|ENSOARG00000018349	2	ENSOARG00000005625	1	ENSOARG00000018349	1	http://amigo.geneontology.org/amigo/term/GO:1901160	no
medial motor column neuron differentiation	GO:0021526	0.0600114	0.522782	--	2	ENSOARG00000004750	1	ENSOARG00000004750	1	--	0	http://amigo.geneontology.org/amigo/term/GO:0021526	no
viral life cycle	GO:0019058	0.0578999	0.522782	GO:0019067	13	ENSOARG00000010161|ENSOARG00000014801	2	ENSOARG00000010161	1	ENSOARG00000014801	1	http://amigo.geneontology.org/amigo/term/GO:0019058	no
neutral amino acid transport	GO:0015804	0.0524635	0.522782	--	28	ENSOARG00000017748|ENSOARG00000020004|ENSOARG00000015322	3	ENSOARG00000020004|ENSOARG00000017748	2	ENSOARG00000015322	1	http://amigo.geneontology.org/amigo/term/GO:0015804	no
ascending aorta morphogenesis	GO:0035910	0.0600114	0.522782	--	2	ENSOARG00000007915	1	ENSOARG00000007915	1	--	0	http://amigo.geneontology.org/amigo/term/GO:0035910	no
regulation of vasculature development	GO:1901342	0.059098	0.522782	--	186	ENSOARG00000008280|ENSOARG00000005448|ENSOARG00000018353|ENSOARG00000007374|ENSOARG00000000684|ENSOARG00000013740|ENSOARG00000007915|ENSOARG00000008445|ENSOARG00000016334|ENSOARG00000004178	10	ENSOARG00000013740|ENSOARG00000007915|ENSOARG00000018353|ENSOARG00000004178	4	ENSOARG00000008445|ENSOARG00000000684|ENSOARG00000008280|ENSOARG00000005448|ENSOARG00000007374|ENSOARG00000016334	6	http://amigo.geneontology.org/amigo/term/GO:1901342	no
B cell negative selection	GO:0002352	0.0600114	0.522782	--	2	ENSOARG00000010067	1	--	0	ENSOARG00000010067	1	http://amigo.geneontology.org/amigo/term/GO:0002352	no
tricuspid valve formation	GO:0003195	0.0600114	0.522782	--	2	ENSOARG00000007915	1	ENSOARG00000007915	1	--	0	http://amigo.geneontology.org/amigo/term/GO:0003195	no
mRNA transcription from RNA polymerase II promoter	GO:0042789	0.0424886	0.522782	--	11	ENSOARG00000016775|ENSOARG00000018022	2	ENSOARG00000016775	1	ENSOARG00000018022	1	http://amigo.geneontology.org/amigo/term/GO:0042789	no
regulation of homophilic cell adhesion	GO:1903385	0.0600114	0.522782	--	2	ENSOARG00000008445	1	--	0	ENSOARG00000008445	1	http://amigo.geneontology.org/amigo/term/GO:1903385	no
regulation of cell cycle	GO:0051726	0.0594597	0.522782	GO:0000074	872	ENSOARG00000013919|ENSOARG00000015856|ENSOARG00000014146|ENSOARG00000011354|ENSOARG00000003176|ENSOARG00000021141|ENSOARG00000018613|ENSOARG00000015796|ENSOARG00000003547|ENSOARG00000007334|ENSOARG00000010484|ENSOARG00000017278|ENSOARG00000016948|ENSOARG00000007374|ENSOARG00000005451|ENSOARG00000012548|ENSOARG00000007943|ENSOARG00000011164|ENSOARG00000014801|ENSOARG00000018532|ENSOARG00000016777|…	35	ENSOARG00000007943|ENSOARG00000010335|ENSOARG00000019659|ENSOARG00000003547|ENSOARG00000015665|ENSOARG00000011079|ENSOARG00000013919|ENSOARG00000010484|ENSOARG00000014146|ENSOARG00000019275|ENSOARG00000007334|ENSOARG00000012548|ENSOARG00000015856|ENSOARG00000018613|ENSOARG00000003176|ENSOARG00000015126|ENSOARG00000018532|ENSOARG00000021141	18	ENSOARG00000000194|ENSOARG00000017278|ENSOARG00000017799|ENSOARG00000007056|ENSOARG00000016948|ENSOARG00000018820|ENSOARG00000014801|ENSOARG00000007374|ENSOARG00000006793|ENSOARG00000016777|ENSOARG00000015796|ENSOARG00000005451|ENSOARG00000011354|ENSOARG00000005998|ENSOARG00000002299|ENSOARG00000010067|ENSOARG00000011164	17	http://amigo.geneontology.org/amigo/term/GO:0051726	no
positive regulation of odontogenesis of dentin-containing tooth	GO:0042488	0.0600114	0.522782	--	2	ENSOARG00000011269	1	ENSOARG00000011269	1	--	0	http://amigo.geneontology.org/amigo/term/GO:0042488	no
axoneme assembly	GO:0035082	0.0435219	0.522782	GO:0035083|GO:0035084	26	ENSOARG00000006841|ENSOARG00000001882|ENSOARG00000009198	3	ENSOARG00000006841|ENSOARG00000009198	2	ENSOARG00000001882	1	http://amigo.geneontology.org/amigo/term/GO:0035082	no
positive regulation of potassium ion transmembrane transporter activity	GO:1901018	0.049978	0.522782	--	12	ENSOARG00000006557|ENSOARG00000008156	2	ENSOARG00000006557	1	ENSOARG00000008156	1	http://amigo.geneontology.org/amigo/term/GO:1901018	no
floor plate formation	GO:0021508	0.0600114	0.522782	--	2	ENSOARG00000001882	1	--	0	ENSOARG00000001882	1	http://amigo.geneontology.org/amigo/term/GO:0021508	no
aromatic compound biosynthetic process	GO:0019438	0.0440301	0.522782	--	2634	ENSOARG00000010808|ENSOARG00000003176|ENSOARG00000012544|ENSOARG00000007318|ENSOARG00000008729|ENSOARG00000012548|ENSOARG00000011240|ENSOARG00000012619|ENSOARG00000003373|ENSOARG00000014820|ENSOARG00000013310|ENSOARG00000000741|ENSOARG00000020146|ENSOARG00000001456|ENSOARG00000010184|ENSOARG00000014356|ENSOARG00000002498|ENSOARG00000005340|ENSOARG00000016409|ENSOARG00000017577|ENSOARG00000004940|…	95	ENSOARG00000005257|ENSOARG00000016409|ENSOARG00000007334|ENSOARG00000007213|ENSOARG00000005391|ENSOARG00000016369|ENSOARG00000007318|ENSOARG00000014285|ENSOARG00000017577|ENSOARG00000004500|ENSOARG00000003176|ENSOARG00000014638|ENSOARG00000012001|ENSOARG00000000560|ENSOARG00000017470|ENSOARG00000005562|ENSOARG00000019201|ENSOARG00000019275|ENSOARG00000001456|ENSOARG00000013991|ENSOARG00000002498|…	55	ENSOARG00000008729|ENSOARG00000013310|ENSOARG00000000741|ENSOARG00000007591|ENSOARG00000016889|ENSOARG00000004242|ENSOARG00000010808|ENSOARG00000007435|ENSOARG00000001400|ENSOARG00000012551|ENSOARG00000017799|ENSOARG00000012619|ENSOARG00000001724|ENSOARG00000008393|ENSOARG00000015796|ENSOARG00000005451|ENSOARG00000002352|ENSOARG00000020146|ENSOARG00000005716|ENSOARG00000011142|ENSOARG00000018820|…	40	http://amigo.geneontology.org/amigo/term/GO:0019438	no
regulation of L-glutamate import	GO:1900920	0.0600114	0.522782	--	2	ENSOARG00000018820	1	--	0	ENSOARG00000018820	1	http://amigo.geneontology.org/amigo/term/GO:1900920	no
negative regulation of germinal center formation	GO:0002635	0.0600114	0.522782	--	2	ENSOARG00000007895	1	--	0	ENSOARG00000007895	1	http://amigo.geneontology.org/amigo/term/GO:0002635	no
positive regulation of TRAIL-activated apoptotic signaling pathway	GO:1903984	0.0600114	0.522782	--	2	ENSOARG00000014146	1	ENSOARG00000014146	1	--	0	http://amigo.geneontology.org/amigo/term/GO:1903984	no
regulation of early endosome to recycling endosome transport	GO:1902954	0.0600114	0.522782	--	2	ENSOARG00000018274	1	ENSOARG00000018274	1	--	0	http://amigo.geneontology.org/amigo/term/GO:1902954	no
regulation of extrinsic apoptotic signaling pathway via death domain receptors	GO:1902041	0.0443702	0.522782	--	44	ENSOARG00000001471|ENSOARG00000005998|ENSOARG00000014146|ENSOARG00000015241	4	ENSOARG00000015241|ENSOARG00000014146	2	ENSOARG00000001471|ENSOARG00000005998	2	http://amigo.geneontology.org/amigo/term/GO:1902041	no
polyol metabolic process	GO:0019751	0.0544079	0.522782	--	89	ENSOARG00000006402|ENSOARG00000014146|ENSOARG00000007374|ENSOARG00000009321|ENSOARG00000008156|ENSOARG00000006947	6	ENSOARG00000014146|ENSOARG00000009321|ENSOARG00000006947	3	ENSOARG00000007374|ENSOARG00000006402|ENSOARG00000008156	3	http://amigo.geneontology.org/amigo/term/GO:0019751	no
postsynaptic specialization organization	GO:0099084	0.0600114	0.522782	--	2	ENSOARG00000014146	1	ENSOARG00000014146	1	--	0	http://amigo.geneontology.org/amigo/term/GO:0099084	no
suppression by virus of host molecular function	GO:0039507	0.0600114	0.522782	--	2	ENSOARG00000011043	1	ENSOARG00000011043	1	--	0	http://amigo.geneontology.org/amigo/term/GO:0039507	no
arabinose metabolic process	GO:0019566	0.0600114	0.522782	--	2	ENSOARG00000002168	1	--	0	ENSOARG00000002168	1	http://amigo.geneontology.org/amigo/term/GO:0019566	no
modulation by virus of host molecular function	GO:0039506	0.0600114	0.522782	--	2	ENSOARG00000011043	1	ENSOARG00000011043	1	--	0	http://amigo.geneontology.org/amigo/term/GO:0039506	no
T-helper 2 cell cytokine production	GO:0035745	0.0600114	0.522782	--	2	ENSOARG00000015345	1	--	0	ENSOARG00000015345	1	http://amigo.geneontology.org/amigo/term/GO:0035745	no
regulation of peptidyl-serine dephosphorylation	GO:1902308	0.0600114	0.522782	--	2	ENSOARG00000000476	1	ENSOARG00000000476	1	--	0	http://amigo.geneontology.org/amigo/term/GO:1902308	no
granulocyte colony-stimulating factor signaling pathway	GO:0038158	0.0600114	0.522782	--	2	ENSOARG00000008445	1	--	0	ENSOARG00000008445	1	http://amigo.geneontology.org/amigo/term/GO:0038158	no
regulation of muscle hypertrophy	GO:0014743	0.0435219	0.522782	--	26	ENSOARG00000006557|ENSOARG00000015856|ENSOARG00000001072	3	ENSOARG00000006557|ENSOARG00000001072|ENSOARG00000015856	3	--	0	http://amigo.geneontology.org/amigo/term/GO:0014743	no
signal transduction in absence of ligand	GO:0038034	0.0435219	0.522782	--	26	ENSOARG00000010448|ENSOARG00000015167|ENSOARG00000010067	3	ENSOARG00000015167|ENSOARG00000010448	2	ENSOARG00000010067	1	http://amigo.geneontology.org/amigo/term/GO:0038034	no
negative regulation of amyloid-beta formation	GO:1902430	0.0600114	0.522782	--	2	ENSOARG00000018274	1	ENSOARG00000018274	1	--	0	http://amigo.geneontology.org/amigo/term/GO:1902430	no
regulation of large conductance calcium-activated potassium channel activity	GO:1902606	0.0600114	0.522782	--	2	ENSOARG00000008156	1	--	0	ENSOARG00000008156	1	http://amigo.geneontology.org/amigo/term/GO:1902606	no
response to exogenous dsRNA	GO:0043330	0.0443702	0.522782	--	44	ENSOARG00000017748|ENSOARG00000016369|ENSOARG00000011043|ENSOARG00000004519	4	ENSOARG00000004519|ENSOARG00000011043|ENSOARG00000017748|ENSOARG00000016369	4	--	0	http://amigo.geneontology.org/amigo/term/GO:0043330	no
positive regulation of large conductance calcium-activated potassium channel activity	GO:1902608	0.0600114	0.522782	--	2	ENSOARG00000008156	1	--	0	ENSOARG00000008156	1	http://amigo.geneontology.org/amigo/term/GO:1902608	no
postsynaptic specialization assembly	GO:0098698	0.0600114	0.522782	--	2	ENSOARG00000014146	1	ENSOARG00000014146	1	--	0	http://amigo.geneontology.org/amigo/term/GO:0098698	no
copper ion transmembrane transport	GO:0035434	0.0600114	0.522782	GO:1901473	2	ENSOARG00000018349	1	--	0	ENSOARG00000018349	1	http://amigo.geneontology.org/amigo/term/GO:0035434	no
response to dsRNA	GO:0043331	0.0579216	0.522782	--	48	ENSOARG00000017748|ENSOARG00000016369|ENSOARG00000011043|ENSOARG00000004519	4	ENSOARG00000004519|ENSOARG00000011043|ENSOARG00000017748|ENSOARG00000016369	4	--	0	http://amigo.geneontology.org/amigo/term/GO:0043331	no
mast cell activation involved in immune response	GO:0002279	0.049978	0.522782	--	12	ENSOARG00000001158|ENSOARG00000016616	2	ENSOARG00000016616	1	ENSOARG00000001158	1	http://amigo.geneontology.org/amigo/term/GO:0002279	no
phosphatidylinositol 3-kinase signaling	GO:0014065	0.0354189	0.522782	--	24	ENSOARG00000016868|ENSOARG00000015856|ENSOARG00000010448	3	ENSOARG00000010448|ENSOARG00000015856	2	ENSOARG00000016868	1	http://amigo.geneontology.org/amigo/term/GO:0014065	no
PERK-mediated unfolded protein response	GO:0036499	0.0600114	0.522782	--	2	ENSOARG00000018807	1	ENSOARG00000018807	1	--	0	http://amigo.geneontology.org/amigo/term/GO:0036499	no
susceptibility to natural killer cell mediated cytotoxicity	GO:0042271	0.0600114	0.522782	--	2	ENSOARG00000001539	1	--	0	ENSOARG00000001539	1	http://amigo.geneontology.org/amigo/term/GO:0042271	no
ESCRT III complex disassembly	GO:1904903	0.0600114	0.522782	--	2	ENSOARG00000010161	1	ENSOARG00000010161	1	--	0	http://amigo.geneontology.org/amigo/term/GO:1904903	no
mast cell degranulation	GO:0043303	0.049978	0.522782	--	12	ENSOARG00000001158|ENSOARG00000016616	2	ENSOARG00000016616	1	ENSOARG00000001158	1	http://amigo.geneontology.org/amigo/term/GO:0043303	no
ESCRT complex disassembly	GO:1904896	0.0600114	0.522782	--	2	ENSOARG00000010161	1	ENSOARG00000010161	1	--	0	http://amigo.geneontology.org/amigo/term/GO:1904896	no
peptide secretion	GO:0002790	0.0471451	0.522782	--	108	ENSOARG00000019997|ENSOARG00000013479|ENSOARG00000004034|ENSOARG00000002800|ENSOARG00000007591|ENSOARG00000010227|ENSOARG00000000714	7	ENSOARG00000019997|ENSOARG00000004034	2	ENSOARG00000002800|ENSOARG00000010227|ENSOARG00000013479|ENSOARG00000007591|ENSOARG00000000714	5	http://amigo.geneontology.org/amigo/term/GO:0002790	no
protein-chromophore linkage	GO:0018298	0.0424886	0.522782	--	11	ENSOARG00000004761|ENSOARG00000012033	2	ENSOARG00000004761|ENSOARG00000012033	2	--	0	http://amigo.geneontology.org/amigo/term/GO:0018298	no
terpene metabolic process	GO:0042214	0.0600114	0.522782	--	2	ENSOARG00000008558	1	ENSOARG00000008558	1	--	0	http://amigo.geneontology.org/amigo/term/GO:0042214	no
regulation of protein oxidation	GO:1904806	0.0600114	0.522782	--	2	ENSOARG00000003700	1	--	0	ENSOARG00000003700	1	http://amigo.geneontology.org/amigo/term/GO:1904806	no
plasma membrane copper ion transport	GO:0015679	0.0600114	0.522782	--	2	ENSOARG00000018349	1	--	0	ENSOARG00000018349	1	http://amigo.geneontology.org/amigo/term/GO:0015679	no
negative regulation of mitochondrial membrane permeability involved in apoptotic process	GO:1902109	0.0600114	0.522782	--	2	ENSOARG00000004046	1	ENSOARG00000004046	1	--	0	http://amigo.geneontology.org/amigo/term/GO:1902109	no
positive regulation of viral release from host cell	GO:1902188	0.0578999	0.522782	--	13	ENSOARG00000001307|ENSOARG00000014801	2	ENSOARG00000001307	1	ENSOARG00000014801	1	http://amigo.geneontology.org/amigo/term/GO:1902188	no
hippo signaling	GO:0035329	0.0524635	0.522782	--	28	ENSOARG00000010808|ENSOARG00000008069|ENSOARG00000010797	3	--	0	ENSOARG00000010797|ENSOARG00000010808|ENSOARG00000008069	3	http://amigo.geneontology.org/amigo/term/GO:0035329	no
regulation of potassium ion transport	GO:0043266	0.0403341	0.522782	--	62	ENSOARG00000006557|ENSOARG00000008156|ENSOARG00000013591|ENSOARG00000004301|ENSOARG00000014157	5	ENSOARG00000006557|ENSOARG00000013591	2	ENSOARG00000008156|ENSOARG00000004301|ENSOARG00000014157	3	http://amigo.geneontology.org/amigo/term/GO:0043266	no
regulation of catecholamine metabolic process	GO:0042069	0.0578999	0.522782	--	13	ENSOARG00000001400|ENSOARG00000011552	2	ENSOARG00000011552	1	ENSOARG00000001400	1	http://amigo.geneontology.org/amigo/term/GO:0042069	no
carbohydrate derivative biosynthetic process	GO:1901137	0.045301	0.522782	--	355	ENSOARG00000002548|ENSOARG00000009494|ENSOARG00000018349|ENSOARG00000001456|ENSOARG00000000553|ENSOARG00000010184|ENSOARG00000016586|ENSOARG00000020868|ENSOARG00000018205|ENSOARG00000018018|ENSOARG00000007860|ENSOARG00000008374|ENSOARG00000015794|ENSOARG00000011397|ENSOARG00000003540|ENSOARG00000015856|ENSOARG00000011144	17	ENSOARG00000003540|ENSOARG00000000553|ENSOARG00000007860|ENSOARG00000001456|ENSOARG00000018018|ENSOARG00000011144|ENSOARG00000009494|ENSOARG00000015794|ENSOARG00000015856|ENSOARG00000016586	10	ENSOARG00000018349|ENSOARG00000018205|ENSOARG00000020868|ENSOARG00000002548|ENSOARG00000008374|ENSOARG00000010184|ENSOARG00000011397	7	http://amigo.geneontology.org/amigo/term/GO:1901137	no
plasma membrane bounded cell projection organization	GO:0120036	0.043626	0.522782	--	514	ENSOARG00000014146|ENSOARG00000011166|ENSOARG00000015794|ENSOARG00000009198|ENSOARG00000011675|ENSOARG00000005473|ENSOARG00000003351|ENSOARG00000007895|ENSOARG00000011479|ENSOARG00000006841|ENSOARG00000002425|ENSOARG00000001307|ENSOARG00000014865|ENSOARG00000007051|ENSOARG00000008261|ENSOARG00000007228|ENSOARG00000019680|ENSOARG00000002414|ENSOARG00000013479|ENSOARG00000011770|ENSOARG00000008156|…	23	ENSOARG00000014865|ENSOARG00000001307|ENSOARG00000011770|ENSOARG00000002414|ENSOARG00000011479|ENSOARG00000003351|ENSOARG00000007051|ENSOARG00000014146|ENSOARG00000011675|ENSOARG00000009198|ENSOARG00000006841|ENSOARG00000002425|ENSOARG00000015794|ENSOARG00000007228|ENSOARG00000019680|ENSOARG00000008261	16	ENSOARG00000007895|ENSOARG00000013479|ENSOARG00000001882|ENSOARG00000008156|ENSOARG00000002299|ENSOARG00000011166|ENSOARG00000005473	7	http://amigo.geneontology.org/amigo/term/GO:0120036	no
plasma membrane bounded cell projection assembly	GO:0120031	0.0465997	0.522782	--	304	ENSOARG00000006841|ENSOARG00000002425|ENSOARG00000019680|ENSOARG00000002414|ENSOARG00000014865|ENSOARG00000015794|ENSOARG00000008261|ENSOARG00000011675|ENSOARG00000007051|ENSOARG00000009198|ENSOARG00000005473|ENSOARG00000003351|ENSOARG00000007895|ENSOARG00000002299|ENSOARG00000001882	15	ENSOARG00000014865|ENSOARG00000003351|ENSOARG00000007051|ENSOARG00000011675|ENSOARG00000009198|ENSOARG00000006841|ENSOARG00000002425|ENSOARG00000015794|ENSOARG00000002414|ENSOARG00000019680|ENSOARG00000008261	11	ENSOARG00000007895|ENSOARG00000001882|ENSOARG00000002299|ENSOARG00000005473	4	http://amigo.geneontology.org/amigo/term/GO:0120031	no
negative regulation of mitochondrial membrane permeability	GO:0035795	0.0600114	0.522782	--	2	ENSOARG00000004046	1	ENSOARG00000004046	1	--	0	http://amigo.geneontology.org/amigo/term/GO:0035795	no
regulation of dopamine metabolic process	GO:0042053	0.0578999	0.522782	--	13	ENSOARG00000001400|ENSOARG00000011552	2	ENSOARG00000011552	1	ENSOARG00000001400	1	http://amigo.geneontology.org/amigo/term/GO:0042053	no
medium-chain fatty-acyl-CoA metabolic process	GO:0036112	0.0600114	0.522782	--	2	ENSOARG00000000722	1	ENSOARG00000000722	1	--	0	http://amigo.geneontology.org/amigo/term/GO:0036112	no
peptidyl-methionine modification	GO:0018206	0.0354667	0.522782	--	10	ENSOARG00000021104|ENSOARG00000001791	2	ENSOARG00000021104	1	ENSOARG00000001791	1	http://amigo.geneontology.org/amigo/term/GO:0018206	no
intracellular signal transduction	GO:0035556	0.0539602	0.522782	GO:0007242|GO:0007243|GO:0023013|GO:0023034	1331	ENSOARG00000018532|ENSOARG00000010808|ENSOARG00000015856|ENSOARG00000018362|ENSOARG00000006058|ENSOARG00000013927|ENSOARG00000001710|ENSOARG00000016782|ENSOARG00000018343|ENSOARG00000007334|ENSOARG00000011552|ENSOARG00000018831|ENSOARG00000015323|ENSOARG00000001158|ENSOARG00000016673|ENSOARG00000014146|ENSOARG00000016868|ENSOARG00000004519|ENSOARG00000010174|ENSOARG00000007374|ENSOARG00000014640|…	51	ENSOARG00000007334|ENSOARG00000015372|ENSOARG00000007594|ENSOARG00000018831|ENSOARG00000014146|ENSOARG00000013740|ENSOARG00000015856|ENSOARG00000001653|ENSOARG00000001381|ENSOARG00000006557|ENSOARG00000018532|ENSOARG00000010448|ENSOARG00000018362|ENSOARG00000011552|ENSOARG00000018343|ENSOARG00000017950|ENSOARG00000015274|ENSOARG00000001243|ENSOARG00000016679|ENSOARG00000016673|ENSOARG00000025194|…	31	ENSOARG00000010797|ENSOARG00000017296|ENSOARG00000001158|ENSOARG00000004301|ENSOARG00000001710|ENSOARG00000002683|ENSOARG00000016868|ENSOARG00000009485|ENSOARG00000007225|ENSOARG00000002299|ENSOARG00000007374|ENSOARG00000010808|ENSOARG00000008069|ENSOARG00000003395|ENSOARG00000015722|ENSOARG00000013927|ENSOARG00000016782|ENSOARG00000008156|ENSOARG00000010067|ENSOARG00000011164	20	http://amigo.geneontology.org/amigo/term/GO:0035556	no
positive regulation of protein oxidation	GO:1904808	0.0600114	0.522782	--	2	ENSOARG00000003700	1	--	0	ENSOARG00000003700	1	http://amigo.geneontology.org/amigo/term/GO:1904808	no
ammonium ion metabolic process	GO:0097164	0.0606511	0.527283	--	138	ENSOARG00000005625|ENSOARG00000018349|ENSOARG00000005623|ENSOARG00000007374|ENSOARG00000018298|ENSOARG00000002797|ENSOARG00000014391|ENSOARG00000001400	8	ENSOARG00000005623|ENSOARG00000002797|ENSOARG00000005625|ENSOARG00000018298	4	ENSOARG00000007374|ENSOARG00000018349|ENSOARG00000014391|ENSOARG00000001400	4	http://amigo.geneontology.org/amigo/term/GO:0097164	no
retinoid metabolic process	GO:0001523	0.0616178	0.531386	--	49	ENSOARG00000017402|ENSOARG00000012705|ENSOARG00000000553|ENSOARG00000008558	4	ENSOARG00000008558|ENSOARG00000000553|ENSOARG00000012705	3	ENSOARG00000017402	1	http://amigo.geneontology.org/amigo/term/GO:0001523	no
organic cyclic compound biosynthetic process	GO:1901362	0.0620329	0.531386	--	2740	ENSOARG00000010808|ENSOARG00000003176|ENSOARG00000012544|ENSOARG00000007318|ENSOARG00000008729|ENSOARG00000012548|ENSOARG00000011240|ENSOARG00000012619|ENSOARG00000003373|ENSOARG00000014820|ENSOARG00000013310|ENSOARG00000000741|ENSOARG00000020146|ENSOARG00000001456|ENSOARG00000010184|ENSOARG00000014356|ENSOARG00000002498|ENSOARG00000005340|ENSOARG00000016409|ENSOARG00000017577|ENSOARG00000004940|…	97	ENSOARG00000000722|ENSOARG00000005257|ENSOARG00000016409|ENSOARG00000007334|ENSOARG00000007213|ENSOARG00000005391|ENSOARG00000016369|ENSOARG00000007318|ENSOARG00000014285|ENSOARG00000017577|ENSOARG00000004500|ENSOARG00000003176|ENSOARG00000014638|ENSOARG00000012001|ENSOARG00000000560|ENSOARG00000017470|ENSOARG00000005562|ENSOARG00000019201|ENSOARG00000019275|ENSOARG00000001456|ENSOARG00000013991|…	56	ENSOARG00000008729|ENSOARG00000013310|ENSOARG00000000741|ENSOARG00000007591|ENSOARG00000016889|ENSOARG00000004242|ENSOARG00000010808|ENSOARG00000007435|ENSOARG00000001400|ENSOARG00000012551|ENSOARG00000017799|ENSOARG00000012619|ENSOARG00000001724|ENSOARG00000008393|ENSOARG00000015796|ENSOARG00000005451|ENSOARG00000002352|ENSOARG00000020146|ENSOARG00000005716|ENSOARG00000011142|ENSOARG00000018820|…	41	http://amigo.geneontology.org/amigo/term/GO:1901362	no
regulation of organ growth	GO:0046620	0.0621471	0.531386	--	70	ENSOARG00000006557|ENSOARG00000016334|ENSOARG00000015856|ENSOARG00000014146|ENSOARG00000007915	5	ENSOARG00000007915|ENSOARG00000014146|ENSOARG00000006557|ENSOARG00000015856	4	ENSOARG00000016334	1	http://amigo.geneontology.org/amigo/term/GO:0046620	no
regulation of viral release from host cell	GO:1902186	0.0622138	0.531386	--	30	ENSOARG00000015427|ENSOARG00000001307|ENSOARG00000014801	3	ENSOARG00000001307|ENSOARG00000015427	2	ENSOARG00000014801	1	http://amigo.geneontology.org/amigo/term/GO:1902186	no
purine ribonucleoside metabolic process	GO:0046128	0.0616178	0.531386	--	49	ENSOARG00000010184|ENSOARG00000018298|ENSOARG00000015794|ENSOARG00000003540	4	ENSOARG00000003540|ENSOARG00000015794|ENSOARG00000018298	3	ENSOARG00000010184	1	http://amigo.geneontology.org/amigo/term/GO:0046128	no
regulation of neurotransmitter transport	GO:0051588	0.0621471	0.531386	--	70	ENSOARG00000000714|ENSOARG00000010552|ENSOARG00000019778|ENSOARG00000018820|ENSOARG00000020198	5	ENSOARG00000019778|ENSOARG00000020198|ENSOARG00000010552	3	ENSOARG00000018820|ENSOARG00000000714	2	http://amigo.geneontology.org/amigo/term/GO:0051588	no
cognition	GO:0050890	0.0622631	0.531386	--	213	ENSOARG00000005625|ENSOARG00000011142|ENSOARG00000012619|ENSOARG00000014146|ENSOARG00000017470|ENSOARG00000008156|ENSOARG00000013804|ENSOARG00000020004|ENSOARG00000009960|ENSOARG00000018438|ENSOARG00000011552	11	ENSOARG00000020004|ENSOARG00000011552|ENSOARG00000014146|ENSOARG00000009960|ENSOARG00000005625|ENSOARG00000013804|ENSOARG00000017470	7	ENSOARG00000012619|ENSOARG00000008156|ENSOARG00000018438|ENSOARG00000011142	4	http://amigo.geneontology.org/amigo/term/GO:0050890	no
negative regulation of cysteine-type endopeptidase activity involved in apoptotic process	GO:0043154	0.0616178	0.531386	GO:0001719	49	ENSOARG00000018353|ENSOARG00000010552|ENSOARG00000018362|ENSOARG00000018807	4	ENSOARG00000018362|ENSOARG00000018353|ENSOARG00000018807|ENSOARG00000010552	4	--	0	http://amigo.geneontology.org/amigo/term/GO:0043154	no
nucleobase-containing compound biosynthetic process	GO:0034654	0.0623628	0.531386	--	2556	ENSOARG00000010808|ENSOARG00000003176|ENSOARG00000012544|ENSOARG00000007318|ENSOARG00000008729|ENSOARG00000012548|ENSOARG00000012619|ENSOARG00000003373|ENSOARG00000014820|ENSOARG00000013310|ENSOARG00000000741|ENSOARG00000020146|ENSOARG00000001456|ENSOARG00000010184|ENSOARG00000014356|ENSOARG00000002498|ENSOARG00000005340|ENSOARG00000016409|ENSOARG00000017577|ENSOARG00000004940|ENSOARG00000007528|…	91	ENSOARG00000005257|ENSOARG00000016409|ENSOARG00000007334|ENSOARG00000007213|ENSOARG00000005391|ENSOARG00000016369|ENSOARG00000007318|ENSOARG00000014285|ENSOARG00000017577|ENSOARG00000004500|ENSOARG00000003176|ENSOARG00000014638|ENSOARG00000012001|ENSOARG00000000560|ENSOARG00000005562|ENSOARG00000019201|ENSOARG00000019275|ENSOARG00000001456|ENSOARG00000013991|ENSOARG00000002498|ENSOARG00000010335|…	53	ENSOARG00000008729|ENSOARG00000013310|ENSOARG00000000741|ENSOARG00000007591|ENSOARG00000016889|ENSOARG00000004242|ENSOARG00000010808|ENSOARG00000007435|ENSOARG00000012551|ENSOARG00000017799|ENSOARG00000012619|ENSOARG00000001724|ENSOARG00000008393|ENSOARG00000015796|ENSOARG00000005451|ENSOARG00000002352|ENSOARG00000020146|ENSOARG00000005716|ENSOARG00000011142|ENSOARG00000018820|ENSOARG00000011426|…	38	http://amigo.geneontology.org/amigo/term/GO:0034654	no
protein localization to cytoskeleton	GO:0044380	0.0622138	0.531386	--	30	ENSOARG00000011354|ENSOARG00000001048|ENSOARG00000012759	3	ENSOARG00000012759	1	ENSOARG00000011354|ENSOARG00000001048	2	http://amigo.geneontology.org/amigo/term/GO:0044380	no
regulation of metal ion transport	GO:0010959	0.0631513	0.537037	--	265	ENSOARG00000013591|ENSOARG00000014157|ENSOARG00000005457|ENSOARG00000004301|ENSOARG00000008949|ENSOARG00000010067|ENSOARG00000006557|ENSOARG00000010298|ENSOARG00000001710|ENSOARG00000011552|ENSOARG00000008156|ENSOARG00000005293|ENSOARG00000001072	13	ENSOARG00000001072|ENSOARG00000011552|ENSOARG00000013591|ENSOARG00000008949|ENSOARG00000006557	5	ENSOARG00000004301|ENSOARG00000001710|ENSOARG00000014157|ENSOARG00000005457|ENSOARG00000005293|ENSOARG00000010067|ENSOARG00000008156|ENSOARG00000010298	8	http://amigo.geneontology.org/amigo/term/GO:0010959	no
vesicle-mediated transport	GO:0016192	0.0634056	0.538131	GO:0006899	935	ENSOARG00000015345|ENSOARG00000015856|ENSOARG00000011166|ENSOARG00000011671|ENSOARG00000016616|ENSOARG00000011439|ENSOARG00000007990|ENSOARG00000002145|ENSOARG00000005293|ENSOARG00000001158|ENSOARG00000016124|ENSOARG00000002425|ENSOARG00000007258|ENSOARG00000011580|ENSOARG00000018274|ENSOARG00000001243|ENSOARG00000019997|ENSOARG00000019778|ENSOARG00000011079|ENSOARG00000008067|ENSOARG00000002348|…	37	ENSOARG00000001243|ENSOARG00000019778|ENSOARG00000019577|ENSOARG00000018274|ENSOARG00000011079|ENSOARG00000011671|ENSOARG00000006919|ENSOARG00000008949|ENSOARG00000010161|ENSOARG00000002145|ENSOARG00000019997|ENSOARG00000002425|ENSOARG00000015856|ENSOARG00000002348|ENSOARG00000014111|ENSOARG00000018867|ENSOARG00000016616|ENSOARG00000002414|ENSOARG00000012195|ENSOARG00000025194|ENSOARG00000016124	21	ENSOARG00000001158|ENSOARG00000008445|ENSOARG00000017402|ENSOARG00000007990|ENSOARG00000013479|ENSOARG00000000434|ENSOARG00000011580|ENSOARG00000011439|ENSOARG00000005293|ENSOARG00000001825|ENSOARG00000015345|ENSOARG00000015722|ENSOARG00000002361|ENSOARG00000008067|ENSOARG00000011166|ENSOARG00000007258	16	http://amigo.geneontology.org/amigo/term/GO:0016192	no
regulation of nucleobase-containing compound metabolic process	GO:0019219	0.0644249	0.545702	--	3459	ENSOARG00000008137|ENSOARG00000010808|ENSOARG00000018362|ENSOARG00000003179|ENSOARG00000003176|ENSOARG00000011043|ENSOARG00000004883|ENSOARG00000010804|ENSOARG00000012544|ENSOARG00000015453|ENSOARG00000007318|ENSOARG00000008729|ENSOARG00000012548|ENSOARG00000012619|ENSOARG00000007258|ENSOARG00000003373|ENSOARG00000014820|ENSOARG00000013310|ENSOARG00000002651|ENSOARG00000020146|ENSOARG00000002797|…	120	ENSOARG00000005257|ENSOARG00000014638|ENSOARG00000017858|ENSOARG00000007213|ENSOARG00000014146|ENSOARG00000002797|ENSOARG00000008688|ENSOARG00000016369|ENSOARG00000013740|ENSOARG00000007318|ENSOARG00000014285|ENSOARG00000017577|ENSOARG00000004034|ENSOARG00000015856|ENSOARG00000001653|ENSOARG00000003176|ENSOARG00000012001|ENSOARG00000006557|ENSOARG00000012263|ENSOARG00000000560|ENSOARG00000011770|…	64	ENSOARG00000008729|ENSOARG00000017799|ENSOARG00000000741|ENSOARG00000016948|ENSOARG00000007591|ENSOARG00000008137|ENSOARG00000016889|ENSOARG00000007374|ENSOARG00000004242|ENSOARG00000010808|ENSOARG00000003179|ENSOARG00000004883|ENSOARG00000012551|ENSOARG00000010804|ENSOARG00000010797|ENSOARG00000012619|ENSOARG00000010794|ENSOARG00000018349|ENSOARG00000010067|ENSOARG00000001724|ENSOARG00000006343|…	56	http://amigo.geneontology.org/amigo/term/GO:0019219	no
catechol-containing compound biosynthetic process	GO:0009713	0.0662212	0.545816	--	14	ENSOARG00000014391|ENSOARG00000001400	2	--	0	ENSOARG00000001400|ENSOARG00000014391	2	http://amigo.geneontology.org/amigo/term/GO:0009713	no
positive regulation of natural killer cell mediated immunity	GO:0002717	0.0662212	0.545816	GO:0045846	14	ENSOARG00000001539|ENSOARG00000006528	2	--	0	ENSOARG00000001539|ENSOARG00000006528	2	http://amigo.geneontology.org/amigo/term/GO:0002717	no
muscle structure development	GO:0061061	0.0646366	0.545816	--	93	ENSOARG00000010808|ENSOARG00000015856|ENSOARG00000007318|ENSOARG00000007582|ENSOARG00000010343|ENSOARG00000016334	6	ENSOARG00000007582|ENSOARG00000010343|ENSOARG00000015856|ENSOARG00000007318	4	ENSOARG00000010808|ENSOARG00000016334	2	http://amigo.geneontology.org/amigo/term/GO:0061061	no
catecholamine biosynthetic process	GO:0042423	0.0662212	0.545816	--	14	ENSOARG00000014391|ENSOARG00000001400	2	--	0	ENSOARG00000001400|ENSOARG00000014391	2	http://amigo.geneontology.org/amigo/term/GO:0042423	no
modulation by host of viral process	GO:0044788	0.0662212	0.545816	--	14	ENSOARG00000005457|ENSOARG00000001307	2	ENSOARG00000001307	1	ENSOARG00000005457	1	http://amigo.geneontology.org/amigo/term/GO:0044788	no
execution phase of apoptosis	GO:0097194	0.0662212	0.545816	--	14	ENSOARG00000005998|ENSOARG00000006793	2	--	0	ENSOARG00000005998|ENSOARG00000006793	2	http://amigo.geneontology.org/amigo/term/GO:0097194	no
establishment of protein localization to mitochondrion	GO:0072655	0.0654356	0.545816	--	50	ENSOARG00000013524|ENSOARG00000006227|ENSOARG00000009928|ENSOARG00000012133	4	ENSOARG00000012133|ENSOARG00000006227|ENSOARG00000013524|ENSOARG00000009928	4	--	0	http://amigo.geneontology.org/amigo/term/GO:0072655	no
regulation of DNA methylation	GO:0044030	0.0662212	0.545816	--	14	ENSOARG00000014285|ENSOARG00000018298	2	ENSOARG00000014285|ENSOARG00000018298	2	--	0	http://amigo.geneontology.org/amigo/term/GO:0044030	no
ether metabolic process	GO:0018904	0.0662212	0.545816	--	14	ENSOARG00000017403|ENSOARG00000001256	2	ENSOARG00000017403|ENSOARG00000001256	2	--	0	http://amigo.geneontology.org/amigo/term/GO:0018904	no
female gonad development	GO:0008585	0.0662212	0.545816	GO:0061039	14	ENSOARG00000015439|ENSOARG00000002227	2	ENSOARG00000002227	1	ENSOARG00000015439	1	http://amigo.geneontology.org/amigo/term/GO:0008585	no
T cell mediated immunity	GO:0002456	0.0662212	0.545816	--	14	ENSOARG00000015345|ENSOARG00000020734	2	--	0	ENSOARG00000020734|ENSOARG00000015345	2	http://amigo.geneontology.org/amigo/term/GO:0002456	no
nucleoside salvage	GO:0043174	0.0662212	0.545816	--	14	ENSOARG00000009494|ENSOARG00000003540	2	ENSOARG00000009494|ENSOARG00000003540	2	--	0	http://amigo.geneontology.org/amigo/term/GO:0043174	no
regulation of transcription involved in cell fate commitment	GO:0060850	0.0662212	0.545816	--	14	ENSOARG00000003161|ENSOARG00000009931	2	ENSOARG00000009931|ENSOARG00000003161	2	--	0	http://amigo.geneontology.org/amigo/term/GO:0060850	no
negative regulation of interleukin-1 production	GO:0032692	0.0662212	0.545816	--	14	ENSOARG00000007591|ENSOARG00000008445	2	--	0	ENSOARG00000007591|ENSOARG00000008445	2	http://amigo.geneontology.org/amigo/term/GO:0032692	no
regulation of secretion by cell	GO:1903530	0.06651	0.547143	--	511	ENSOARG00000016209|ENSOARG00000015856|ENSOARG00000011671|ENSOARG00000018613|ENSOARG00000010227|ENSOARG00000000714|ENSOARG00000007591|ENSOARG00000020198|ENSOARG00000019778|ENSOARG00000013591|ENSOARG00000003161|ENSOARG00000005858|ENSOARG00000019659|ENSOARG00000002348|ENSOARG00000018820|ENSOARG00000001539|ENSOARG00000007225|ENSOARG00000001673|ENSOARG00000014111|ENSOARG00000013479|ENSOARG00000017975|…	22	ENSOARG00000019778|ENSOARG00000019659|ENSOARG00000020198|ENSOARG00000018613|ENSOARG00000011671|ENSOARG00000017975|ENSOARG00000016209|ENSOARG00000015856|ENSOARG00000002348|ENSOARG00000014111|ENSOARG00000003161|ENSOARG00000013591	12	ENSOARG00000010227|ENSOARG00000001539|ENSOARG00000008445|ENSOARG00000013479|ENSOARG00000007591|ENSOARG00000018820|ENSOARG00000001673|ENSOARG00000007225|ENSOARG00000005858|ENSOARG00000000714	10	http://amigo.geneontology.org/amigo/term/GO:1903530	no
pyridine-containing compound metabolic process	GO:0072524	0.0673584	0.55009	--	94	ENSOARG00000004500|ENSOARG00000011350|ENSOARG00000007511|ENSOARG00000005716|ENSOARG00000007136|ENSOARG00000008756	6	ENSOARG00000008756|ENSOARG00000007511|ENSOARG00000004500|ENSOARG00000011350|ENSOARG00000007136	5	ENSOARG00000005716	1	http://amigo.geneontology.org/amigo/term/GO:0072524	no
regulation of glycoprotein biosynthetic process	GO:0010559	0.0673815	0.55009	--	31	ENSOARG00000015856|ENSOARG00000018362|ENSOARG00000015796	3	ENSOARG00000018362|ENSOARG00000015856	2	ENSOARG00000015796	1	http://amigo.geneontology.org/amigo/term/GO:0010559	no
protein transmembrane import into intracellular organelle	GO:0044743	0.0673815	0.55009	--	31	ENSOARG00000006227|ENSOARG00000009928|ENSOARG00000012133	3	ENSOARG00000012133|ENSOARG00000006227|ENSOARG00000009928	3	--	0	http://amigo.geneontology.org/amigo/term/GO:0044743	no
regulation of glycoprotein metabolic process	GO:1903018	0.0673815	0.55009	--	31	ENSOARG00000015856|ENSOARG00000018362|ENSOARG00000015796	3	ENSOARG00000018362|ENSOARG00000015856	2	ENSOARG00000015796	1	http://amigo.geneontology.org/amigo/term/GO:1903018	no
lipid catabolic process	GO:0016042	0.0677921	0.552389	GO:0006724	242	ENSOARG00000018362|ENSOARG00000015114|ENSOARG00000007374|ENSOARG00000005623|ENSOARG00000002797|ENSOARG00000009563|ENSOARG00000004046|ENSOARG00000000722|ENSOARG00000017402|ENSOARG00000009603|ENSOARG00000020562|ENSOARG00000004442	12	ENSOARG00000000722|ENSOARG00000004046|ENSOARG00000002797|ENSOARG00000020562|ENSOARG00000004442|ENSOARG00000018362|ENSOARG00000005623|ENSOARG00000009563	8	ENSOARG00000017402|ENSOARG00000007374|ENSOARG00000015114|ENSOARG00000009603	4	http://amigo.geneontology.org/amigo/term/GO:0016042	no
positive regulation of cytosolic calcium ion concentration	GO:0007204	0.0680581	0.553505	--	166	ENSOARG00000010180|ENSOARG00000015323|ENSOARG00000008156|ENSOARG00000010067|ENSOARG00000006557|ENSOARG00000001710|ENSOARG00000011552|ENSOARG00000008949|ENSOARG00000001072	9	ENSOARG00000015323|ENSOARG00000011552|ENSOARG00000006557|ENSOARG00000008949|ENSOARG00000001072	5	ENSOARG00000010180|ENSOARG00000008156|ENSOARG00000010067|ENSOARG00000001710	4	http://amigo.geneontology.org/amigo/term/GO:0007204	no
diterpenoid metabolic process	GO:0016101	0.0693738	0.561011	--	51	ENSOARG00000012705|ENSOARG00000008558|ENSOARG00000000553|ENSOARG00000017402	4	ENSOARG00000008558|ENSOARG00000000553|ENSOARG00000012705	3	ENSOARG00000017402	1	http://amigo.geneontology.org/amigo/term/GO:0016101	no
organelle assembly	GO:0070925	0.0692704	0.561011	--	458	ENSOARG00000006841|ENSOARG00000019997|ENSOARG00000002425|ENSOARG00000019680|ENSOARG00000007051|ENSOARG00000014146|ENSOARG00000002414|ENSOARG00000014865|ENSOARG00000010161|ENSOARG00000015794|ENSOARG00000008261|ENSOARG00000003547|ENSOARG00000009198|ENSOARG00000005473|ENSOARG00000003351|ENSOARG00000007895|ENSOARG00000001882|ENSOARG00000002062|ENSOARG00000006919|ENSOARG00000014801	20	ENSOARG00000014865|ENSOARG00000003547|ENSOARG00000003351|ENSOARG00000007051|ENSOARG00000006919|ENSOARG00000014146|ENSOARG00000009198|ENSOARG00000006841|ENSOARG00000002425|ENSOARG00000015794|ENSOARG00000019997|ENSOARG00000002414|ENSOARG00000002062|ENSOARG00000010161|ENSOARG00000019680|ENSOARG00000008261	16	ENSOARG00000007895|ENSOARG00000001882|ENSOARG00000014801|ENSOARG00000005473	4	http://amigo.geneontology.org/amigo/term/GO:0070925	no
nuclear envelope organization	GO:0006998	0.0693738	0.561011	--	51	ENSOARG00000004708|ENSOARG00000010161|ENSOARG00000010446|ENSOARG00000007056	4	ENSOARG00000010161|ENSOARG00000010446	2	ENSOARG00000004708|ENSOARG00000007056	2	http://amigo.geneontology.org/amigo/term/GO:0006998	no
heterocycle biosynthetic process	GO:0018130	0.0699153	0.564325	--	2633	ENSOARG00000010808|ENSOARG00000003176|ENSOARG00000012544|ENSOARG00000007318|ENSOARG00000008729|ENSOARG00000012548|ENSOARG00000011240|ENSOARG00000012619|ENSOARG00000003373|ENSOARG00000014820|ENSOARG00000013310|ENSOARG00000000741|ENSOARG00000020146|ENSOARG00000001456|ENSOARG00000010184|ENSOARG00000014356|ENSOARG00000002498|ENSOARG00000005340|ENSOARG00000016409|ENSOARG00000017577|ENSOARG00000004940|…	93	ENSOARG00000005257|ENSOARG00000016409|ENSOARG00000007334|ENSOARG00000007213|ENSOARG00000005391|ENSOARG00000016369|ENSOARG00000007318|ENSOARG00000014285|ENSOARG00000017577|ENSOARG00000004500|ENSOARG00000003176|ENSOARG00000014638|ENSOARG00000012001|ENSOARG00000000560|ENSOARG00000017470|ENSOARG00000005562|ENSOARG00000019201|ENSOARG00000019275|ENSOARG00000001456|ENSOARG00000013991|ENSOARG00000002498|…	55	ENSOARG00000008729|ENSOARG00000013310|ENSOARG00000000741|ENSOARG00000007591|ENSOARG00000016889|ENSOARG00000004242|ENSOARG00000010808|ENSOARG00000007435|ENSOARG00000012551|ENSOARG00000017799|ENSOARG00000012619|ENSOARG00000001724|ENSOARG00000008393|ENSOARG00000015796|ENSOARG00000005451|ENSOARG00000002352|ENSOARG00000020146|ENSOARG00000005716|ENSOARG00000011142|ENSOARG00000018820|ENSOARG00000011426|…	38	http://amigo.geneontology.org/amigo/term/GO:0018130	no
transcription initiation from RNA polymerase II promoter	GO:0006367	0.0701458	0.565122	--	95	ENSOARG00000010808|ENSOARG00000008069|ENSOARG00000015796|ENSOARG00000013991|ENSOARG00000005520|ENSOARG00000007334	6	ENSOARG00000013991|ENSOARG00000007334	2	ENSOARG00000010808|ENSOARG00000005520|ENSOARG00000008069|ENSOARG00000015796	4	http://amigo.geneontology.org/amigo/term/GO:0006367	no
cellular cation homeostasis	GO:0030003	0.0704507	0.566514	--	404	ENSOARG00000008949|ENSOARG00000010180|ENSOARG00000018349|ENSOARG00000018362|ENSOARG00000005799|ENSOARG00000008156|ENSOARG00000018133|ENSOARG00000018343|ENSOARG00000010067|ENSOARG00000006557|ENSOARG00000004798|ENSOARG00000001710|ENSOARG00000018807|ENSOARG00000002132|ENSOARG00000015323|ENSOARG00000010227|ENSOARG00000001072|ENSOARG00000011552	18	ENSOARG00000018362|ENSOARG00000005799|ENSOARG00000011552|ENSOARG00000008949|ENSOARG00000018343|ENSOARG00000018807|ENSOARG00000001072|ENSOARG00000015323|ENSOARG00000006557	9	ENSOARG00000010227|ENSOARG00000018349|ENSOARG00000002132|ENSOARG00000010180|ENSOARG00000010067|ENSOARG00000018133|ENSOARG00000008156|ENSOARG00000004798|ENSOARG00000001710	9	http://amigo.geneontology.org/amigo/term/GO:0030003	no
regulation of peptide secretion	GO:0002791	0.0707284	0.567682	--	323	ENSOARG00000005858|ENSOARG00000015856|ENSOARG00000003161|ENSOARG00000001673|ENSOARG00000013479|ENSOARG00000018613|ENSOARG00000019659|ENSOARG00000002348|ENSOARG00000016209|ENSOARG00000018820|ENSOARG00000007591|ENSOARG00000010227|ENSOARG00000013591|ENSOARG00000014111|ENSOARG00000001539	15	ENSOARG00000019659|ENSOARG00000018613|ENSOARG00000016209|ENSOARG00000015856|ENSOARG00000002348|ENSOARG00000014111|ENSOARG00000003161|ENSOARG00000013591	8	ENSOARG00000010227|ENSOARG00000001539|ENSOARG00000013479|ENSOARG00000007591|ENSOARG00000001673|ENSOARG00000018820|ENSOARG00000005858	7	http://amigo.geneontology.org/amigo/term/GO:0002791	no
cellular metal ion homeostasis	GO:0006875	0.0723001	0.568824	--	351	ENSOARG00000008949|ENSOARG00000010180|ENSOARG00000018349|ENSOARG00000018362|ENSOARG00000015323|ENSOARG00000005799|ENSOARG00000002132|ENSOARG00000018343|ENSOARG00000010067|ENSOARG00000006557|ENSOARG00000001710|ENSOARG00000018807|ENSOARG00000008156|ENSOARG00000010227|ENSOARG00000001072|ENSOARG00000011552	16	ENSOARG00000018362|ENSOARG00000005799|ENSOARG00000011552|ENSOARG00000008949|ENSOARG00000018343|ENSOARG00000018807|ENSOARG00000001072|ENSOARG00000015323|ENSOARG00000006557	9	ENSOARG00000010227|ENSOARG00000018349|ENSOARG00000002132|ENSOARG00000010180|ENSOARG00000008156|ENSOARG00000010067|ENSOARG00000001710	7	http://amigo.geneontology.org/amigo/term/GO:0006875	no
negative regulation of response to drug	GO:2001024	0.083937	0.568824	--	16	ENSOARG00000001400|ENSOARG00000004301	2	--	0	ENSOARG00000001400|ENSOARG00000004301	2	http://amigo.geneontology.org/amigo/term/GO:2001024	no
metanephric part of ureteric bud development	GO:0035502	0.0886548	0.568824	--	3	ENSOARG00000007895	1	--	0	ENSOARG00000007895	1	http://amigo.geneontology.org/amigo/term/GO:0035502	no
positive regulation of ion transmembrane transporter activity	GO:0032414	0.0776062	0.568824	--	53	ENSOARG00000006557|ENSOARG00000013591|ENSOARG00000004301|ENSOARG00000008156	4	ENSOARG00000006557|ENSOARG00000013591	2	ENSOARG00000008156|ENSOARG00000004301	2	http://amigo.geneontology.org/amigo/term/GO:0032414	no
regulation of aspartic-type peptidase activity	GO:1905245	0.0886548	0.568824	--	3	ENSOARG00000018274	1	ENSOARG00000018274	1	--	0	http://amigo.geneontology.org/amigo/term/GO:1905245	no
cellular metabolic process	GO:0044237	0.0726252	0.568824	--	8107	ENSOARG00000010808|ENSOARG00000018362|ENSOARG00000000048|ENSOARG00000003176|ENSOARG00000004883|ENSOARG00000018205|ENSOARG00000010804|ENSOARG00000012545|ENSOARG00000012544|ENSOARG00000007552|ENSOARG00000008727|ENSOARG00000007318|ENSOARG00000008729|ENSOARG00000013586|ENSOARG00000012548|ENSOARG00000005625|ENSOARG00000015147|ENSOARG00000012619|ENSOARG00000003072|ENSOARG00000007258|ENSOARG00000004761|…	265	ENSOARG00000003957|ENSOARG00000007213|ENSOARG00000002797|ENSOARG00000010928|ENSOARG00000017577|ENSOARG00000011451|ENSOARG00000007511|ENSOARG00000011350|ENSOARG00000009563|ENSOARG00000017470|ENSOARG00000010448|ENSOARG00000004046|ENSOARG00000017403|ENSOARG00000001456|ENSOARG00000018719|ENSOARG00000002498|ENSOARG00000018018|ENSOARG00000014356|ENSOARG00000015274|ENSOARG00000020376|ENSOARG00000008558|…	146	ENSOARG00000000741|ENSOARG00000007591|ENSOARG00000012645|ENSOARG00000005338|ENSOARG00000020715|ENSOARG00000002952|ENSOARG00000016308|ENSOARG00000016782|ENSOARG00000012551|ENSOARG00000006906|ENSOARG00000006343|ENSOARG00000017402|ENSOARG00000014249|ENSOARG00000018438|ENSOARG00000007056|ENSOARG00000002391|ENSOARG00000020146|ENSOARG00000010345|ENSOARG00000014150|ENSOARG00000014820|ENSOARG00000020555|…	119	http://amigo.geneontology.org/amigo/term/GO:0044237	no
purine nucleoside metabolic process	GO:0042278	0.0818975	0.568824	--	54	ENSOARG00000018298|ENSOARG00000003540|ENSOARG00000015794|ENSOARG00000010184	4	ENSOARG00000003540|ENSOARG00000015794|ENSOARG00000018298	3	ENSOARG00000010184	1	http://amigo.geneontology.org/amigo/term/GO:0042278	no
B cell selection	GO:0002339	0.0886548	0.568824	--	3	ENSOARG00000010067	1	--	0	ENSOARG00000010067	1	http://amigo.geneontology.org/amigo/term/GO:0002339	no
primary alcohol metabolic process	GO:0034308	0.0727378	0.568824	--	32	ENSOARG00000015856|ENSOARG00000008558|ENSOARG00000012705	3	ENSOARG00000008558|ENSOARG00000015856|ENSOARG00000012705	3	--	0	http://amigo.geneontology.org/amigo/term/GO:0034308	no
localization	GO:0051179	0.0879004	0.568824	GO:1902578	3728	ENSOARG00000011530|ENSOARG00000018362|ENSOARG00000018205|ENSOARG00000011439|ENSOARG00000015322|ENSOARG00000007990|ENSOARG00000001381|ENSOARG00000001072|ENSOARG00000005625|ENSOARG00000007258|ENSOARG00000012759|ENSOARG00000011166|ENSOARG00000009928|ENSOARG00000018867|ENSOARG00000011354|ENSOARG00000019778|ENSOARG00000005799|ENSOARG00000009423|ENSOARG00000012724|ENSOARG00000002361|ENSOARG00000001825|…	127	ENSOARG00000001243|ENSOARG00000016124|ENSOARG00000005799|ENSOARG00000001883|ENSOARG00000018831|ENSOARG00000016369|ENSOARG00000001072|ENSOARG00000010928|ENSOARG00000006841|ENSOARG00000006058|ENSOARG00000002425|ENSOARG00000018627|ENSOARG00000015856|ENSOARG00000002348|ENSOARG00000019577|ENSOARG00000010161|ENSOARG00000006557|ENSOARG00000011378|ENSOARG00000017470|ENSOARG00000018362|ENSOARG00000020198|…	72	ENSOARG00000009423|ENSOARG00000008445|ENSOARG00000013479|ENSOARG00000007591|ENSOARG00000011439|ENSOARG00000011354|ENSOARG00000003395|ENSOARG00000002361|ENSOARG00000016308|ENSOARG00000006865|ENSOARG00000011580|ENSOARG00000010067|ENSOARG00000002683|ENSOARG00000018349|ENSOARG00000011530|ENSOARG00000016135|ENSOARG00000001158|ENSOARG00000018205|ENSOARG00000010298|ENSOARG00000005293|ENSOARG00000002248|…	55	http://amigo.geneontology.org/amigo/term/GO:0051179	no
water-soluble vitamin catabolic process	GO:0042365	0.0886548	0.568824	--	3	ENSOARG00000015147	1	ENSOARG00000015147	1	--	0	http://amigo.geneontology.org/amigo/term/GO:0042365	no
regulation of mitochondrial membrane permeability	GO:0046902	0.0734311	0.568824	--	52	ENSOARG00000009786|ENSOARG00000010067|ENSOARG00000004046|ENSOARG00000000194	4	ENSOARG00000004046	1	ENSOARG00000000194|ENSOARG00000009786|ENSOARG00000010067	3	http://amigo.geneontology.org/amigo/term/GO:0046902	no
negative regulation of glomerulus development	GO:0090194	0.0886548	0.568824	--	3	ENSOARG00000016334	1	--	0	ENSOARG00000016334	1	http://amigo.geneontology.org/amigo/term/GO:0090194	no
ketone body biosynthetic process	GO:0046951	0.0886548	0.568824	--	3	ENSOARG00000007033	1	ENSOARG00000007033	1	--	0	http://amigo.geneontology.org/amigo/term/GO:0046951	no
positive regulation of cation channel activity	GO:2001259	0.0727378	0.568824	--	32	ENSOARG00000006557|ENSOARG00000013591|ENSOARG00000008156	3	ENSOARG00000006557|ENSOARG00000013591	2	ENSOARG00000008156	1	http://amigo.geneontology.org/amigo/term/GO:2001259	no
positive regulation of antibacterial peptide production	GO:0002803	0.0886548	0.568824	--	3	ENSOARG00000004108	1	--	0	ENSOARG00000004108	1	http://amigo.geneontology.org/amigo/term/GO:0002803	no
positive regulation of mitochondrial membrane permeability involved in apoptotic process	GO:1902110	0.0749103	0.568824	--	15	ENSOARG00000009786|ENSOARG00000000194	2	--	0	ENSOARG00000000194|ENSOARG00000009786	2	http://amigo.geneontology.org/amigo/term/GO:1902110	no
regulation of neutrophil extravasation	GO:2000389	0.0886548	0.568824	--	3	ENSOARG00000013144	1	ENSOARG00000013144	1	--	0	http://amigo.geneontology.org/amigo/term/GO:2000389	no
endoplasmic reticulum calcium ion homeostasis	GO:0032469	0.083937	0.568824	--	16	ENSOARG00000018807|ENSOARG00000010067	2	ENSOARG00000018807	1	ENSOARG00000010067	1	http://amigo.geneontology.org/amigo/term/GO:0032469	no
positive regulation of neutrophil extravasation	GO:2000391	0.0886548	0.568824	--	3	ENSOARG00000013144	1	ENSOARG00000013144	1	--	0	http://amigo.geneontology.org/amigo/term/GO:2000391	no
regulation of extrinsic apoptotic signaling pathway	GO:2001236	0.0878674	0.568824	--	125	ENSOARG00000018353|ENSOARG00000015856|ENSOARG00000014146|ENSOARG00000001471|ENSOARG00000005998|ENSOARG00000015241|ENSOARG00000009960	7	ENSOARG00000014146|ENSOARG00000009960|ENSOARG00000015241|ENSOARG00000018353|ENSOARG00000015856	5	ENSOARG00000001471|ENSOARG00000005998	2	http://amigo.geneontology.org/amigo/term/GO:2001236	no
positive regulation of antimicrobial peptide production	GO:0002225	0.0886548	0.568824	--	3	ENSOARG00000004108	1	--	0	ENSOARG00000004108	1	http://amigo.geneontology.org/amigo/term/GO:0002225	no
central nervous system myelin maintenance	GO:0032286	0.0886548	0.568824	--	3	ENSOARG00000014146	1	ENSOARG00000014146	1	--	0	http://amigo.geneontology.org/amigo/term/GO:0032286	no
cellular biosynthetic process	GO:0044249	0.0756211	0.568824	--	3923	ENSOARG00000010808|ENSOARG00000003176|ENSOARG00000018205|ENSOARG00000012544|ENSOARG00000007318|ENSOARG00000008729|ENSOARG00000012548|ENSOARG00000011240|ENSOARG00000012619|ENSOARG00000005623|ENSOARG00000003373|ENSOARG00000014820|ENSOARG00000013310|ENSOARG00000000741|ENSOARG00000020146|ENSOARG00000001456|ENSOARG00000010184|ENSOARG00000014356|ENSOARG00000002498|ENSOARG00000005340|ENSOARG00000008558|…	134	ENSOARG00000000722|ENSOARG00000006616|ENSOARG00000005257|ENSOARG00000016409|ENSOARG00000007334|ENSOARG00000003957|ENSOARG00000007213|ENSOARG00000014146|ENSOARG00000016369|ENSOARG00000007318|ENSOARG00000014285|ENSOARG00000017577|ENSOARG00000007538|ENSOARG00000015856|ENSOARG00000003176|ENSOARG00000014638|ENSOARG00000012001|ENSOARG00000000560|ENSOARG00000020910|ENSOARG00000017470|ENSOARG00000005562|…	77	ENSOARG00000008729|ENSOARG00000020868|ENSOARG00000000741|ENSOARG00000001724|ENSOARG00000007435|ENSOARG00000007591|ENSOARG00000016889|ENSOARG00000011540|ENSOARG00000004242|ENSOARG00000010808|ENSOARG00000017517|ENSOARG00000001400|ENSOARG00000016308|ENSOARG00000008374|ENSOARG00000012551|ENSOARG00000017799|ENSOARG00000012619|ENSOARG00000012645|ENSOARG00000018349|ENSOARG00000017402|ENSOARG00000018205|…	57	http://amigo.geneontology.org/amigo/term/GO:0044249	no
cellular lipid catabolic process	GO:0044242	0.0859354	0.568824	--	149	ENSOARG00000004442|ENSOARG00000007374|ENSOARG00000004046|ENSOARG00000002797|ENSOARG00000017402|ENSOARG00000000722|ENSOARG00000009603|ENSOARG00000018362	8	ENSOARG00000018362|ENSOARG00000004046|ENSOARG00000002797|ENSOARG00000004442|ENSOARG00000000722	5	ENSOARG00000017402|ENSOARG00000007374|ENSOARG00000009603	3	http://amigo.geneontology.org/amigo/term/GO:0044242	no
lead ion transport	GO:0015692	0.0886548	0.568824	--	3	ENSOARG00000017470	1	ENSOARG00000017470	1	--	0	http://amigo.geneontology.org/amigo/term/GO:0015692	no
positive regulation of tooth mineralization	GO:0070172	0.0886548	0.568824	--	3	ENSOARG00000011269	1	ENSOARG00000011269	1	--	0	http://amigo.geneontology.org/amigo/term/GO:0070172	no
multivesicular body organization	GO:0036257	0.083937	0.568824	--	16	ENSOARG00000010161|ENSOARG00000014801	2	ENSOARG00000010161	1	ENSOARG00000014801	1	http://amigo.geneontology.org/amigo/term/GO:0036257	no
regulation of nitrogen compound metabolic process	GO:0051171	0.0839581	0.568824	--	4763	ENSOARG00000008137|ENSOARG00000010808|ENSOARG00000018362|ENSOARG00000003179|ENSOARG00000003176|ENSOARG00000011043|ENSOARG00000004883|ENSOARG00000016782|ENSOARG00000010804|ENSOARG00000012544|ENSOARG00000015453|ENSOARG00000007318|ENSOARG00000008729|ENSOARG00000012548|ENSOARG00000005625|ENSOARG00000012619|ENSOARG00000007258|ENSOARG00000003373|ENSOARG00000007528|ENSOARG00000014820|ENSOARG00000009732|…	160	ENSOARG00000007213|ENSOARG00000002797|ENSOARG00000017577|ENSOARG00000004034|ENSOARG00000011350|ENSOARG00000010448|ENSOARG00000010446|ENSOARG00000002498|ENSOARG00000017950|ENSOARG00000005432|ENSOARG00000016170|ENSOARG00000005638|ENSOARG00000015665|ENSOARG00000014314|ENSOARG00000007582|ENSOARG00000016673|ENSOARG00000002721|ENSOARG00000012548|ENSOARG00000012544|ENSOARG00000009516|ENSOARG00000008261|…	87	ENSOARG00000005338|ENSOARG00000008729|ENSOARG00000017799|ENSOARG00000008445|ENSOARG00000000741|ENSOARG00000016948|ENSOARG00000007591|ENSOARG00000008137|ENSOARG00000016889|ENSOARG00000007374|ENSOARG00000004242|ENSOARG00000010808|ENSOARG00000003179|ENSOARG00000002952|ENSOARG00000001400|ENSOARG00000011433|ENSOARG00000005998|ENSOARG00000016782|ENSOARG00000004883|ENSOARG00000012551|ENSOARG00000010804|…	73	http://amigo.geneontology.org/amigo/term/GO:0051171	no
N-terminal peptidyl-lysine acetylation	GO:0018076	0.0886548	0.568824	--	3	ENSOARG00000015796	1	--	0	ENSOARG00000015796	1	http://amigo.geneontology.org/amigo/term/GO:0018076	no
protein polyglycylation	GO:0018094	0.0886548	0.568824	--	3	ENSOARG00000019680	1	ENSOARG00000019680	1	--	0	http://amigo.geneontology.org/amigo/term/GO:0018094	no
negative regulation of epithelial cell proliferation	GO:0050680	0.088243	0.568824	--	101	ENSOARG00000016024|ENSOARG00000005448|ENSOARG00000014146|ENSOARG00000008445|ENSOARG00000003351|ENSOARG00000000194	6	ENSOARG00000016024|ENSOARG00000014146|ENSOARG00000003351	3	ENSOARG00000005448|ENSOARG00000000194|ENSOARG00000008445	3	http://amigo.geneontology.org/amigo/term/GO:0050680	no
negative regulation of extrinsic apoptotic signaling pathway	GO:2001237	0.0857414	0.568824	--	77	ENSOARG00000001471|ENSOARG00000018353|ENSOARG00000015856|ENSOARG00000015241|ENSOARG00000009960	5	ENSOARG00000009960|ENSOARG00000015241|ENSOARG00000018353|ENSOARG00000015856	4	ENSOARG00000001471	1	http://amigo.geneontology.org/amigo/term/GO:2001237	no
regulation of transport	GO:0051049	0.0829842	0.568824	--	1404	ENSOARG00000020198|ENSOARG00000015856|ENSOARG00000014146|ENSOARG00000011671|ENSOARG00000018613|ENSOARG00000011675|ENSOARG00000004644|ENSOARG00000016693|ENSOARG00000016209|ENSOARG00000001710|ENSOARG00000004046|ENSOARG00000014663|ENSOARG00000010227|ENSOARG00000005293|ENSOARG00000000714|ENSOARG00000014640|ENSOARG00000001072|ENSOARG00000008949|ENSOARG00000012619|ENSOARG00000005457|ENSOARG00000004301|…	52	ENSOARG00000005799|ENSOARG00000014146|ENSOARG00000001072|ENSOARG00000017975|ENSOARG00000016209|ENSOARG00000013591|ENSOARG00000002348|ENSOARG00000006557|ENSOARG00000010448|ENSOARG00000004046|ENSOARG00000018613|ENSOARG00000011671|ENSOARG00000011552|ENSOARG00000011675|ENSOARG00000014640|ENSOARG00000014663|ENSOARG00000020198|ENSOARG00000016693|ENSOARG00000019275|ENSOARG00000012133|ENSOARG00000018274|…	28	ENSOARG00000008445|ENSOARG00000013479|ENSOARG00000007591|ENSOARG00000007374|ENSOARG00000009786|ENSOARG00000010067|ENSOARG00000012619|ENSOARG00000004301|ENSOARG00000005457|ENSOARG00000005293|ENSOARG00000002248|ENSOARG00000007056|ENSOARG00000008156|ENSOARG00000010227|ENSOARG00000000714|ENSOARG00000014157|ENSOARG00000018820|ENSOARG00000001539|ENSOARG00000010298|ENSOARG00000004644|ENSOARG00000001710|…	24	http://amigo.geneontology.org/amigo/term/GO:0051049	no
negative regulation of rubidium ion transmembrane transporter activity	GO:2000687	0.0886548	0.568824	--	3	ENSOARG00000004301	1	--	0	ENSOARG00000004301	1	http://amigo.geneontology.org/amigo/term/GO:2000687	no
positive regulation of protein secretion	GO:0050714	0.0742965	0.568824	--	169	ENSOARG00000016209|ENSOARG00000015856|ENSOARG00000003161|ENSOARG00000018613|ENSOARG00000007591|ENSOARG00000010227|ENSOARG00000013591|ENSOARG00000014111|ENSOARG00000001539	9	ENSOARG00000018613|ENSOARG00000016209|ENSOARG00000013591|ENSOARG00000014111|ENSOARG00000003161|ENSOARG00000015856	6	ENSOARG00000010227|ENSOARG00000001539|ENSOARG00000007591	3	http://amigo.geneontology.org/amigo/term/GO:0050714	no
regulation of TRAIL-activated apoptotic signaling pathway	GO:1903121	0.0886548	0.568824	--	3	ENSOARG00000014146	1	ENSOARG00000014146	1	--	0	http://amigo.geneontology.org/amigo/term/GO:1903121	no
regulation of transcription from RNA polymerase II promoter involved in forebrain neuron fate commitment	GO:0021882	0.0886548	0.568824	--	3	ENSOARG00000009931	1	ENSOARG00000009931	1	--	0	http://amigo.geneontology.org/amigo/term/GO:0021882	no
negative regulation of T cell mediated cytotoxicity	GO:0001915	0.0886548	0.568824	--	3	ENSOARG00000008445	1	--	0	ENSOARG00000008445	1	http://amigo.geneontology.org/amigo/term/GO:0001915	no
positive regulation of stem cell population maintenance	GO:1902459	0.0886548	0.568824	--	3	ENSOARG00000010797	1	--	0	ENSOARG00000010797	1	http://amigo.geneontology.org/amigo/term/GO:1902459	no
activated T cell proliferation	GO:0050798	0.0886548	0.568824	--	3	ENSOARG00000009732	1	ENSOARG00000009732	1	--	0	http://amigo.geneontology.org/amigo/term/GO:0050798	no
response to organic cyclic compound	GO:0014070	0.0817532	0.568824	--	524	ENSOARG00000011530|ENSOARG00000014146|ENSOARG00000015114|ENSOARG00000017748|ENSOARG00000011043|ENSOARG00000011552|ENSOARG00000007318|ENSOARG00000001072|ENSOARG00000002425|ENSOARG00000004519|ENSOARG00000014682|ENSOARG00000018298|ENSOARG00000018133|ENSOARG00000012040|ENSOARG00000016334|ENSOARG00000006557|ENSOARG00000011206|ENSOARG00000004388|ENSOARG00000002414|ENSOARG00000010067|ENSOARG00000015241|…	22	ENSOARG00000002414|ENSOARG00000018298|ENSOARG00000011043|ENSOARG00000014146|ENSOARG00000015241|ENSOARG00000011552|ENSOARG00000016369|ENSOARG00000001072|ENSOARG00000007318|ENSOARG00000002425|ENSOARG00000006557|ENSOARG00000012040|ENSOARG00000004519|ENSOARG00000011206|ENSOARG00000017748	15	ENSOARG00000011530|ENSOARG00000015114|ENSOARG00000014682|ENSOARG00000004388|ENSOARG00000018133|ENSOARG00000010067|ENSOARG00000016334	7	http://amigo.geneontology.org/amigo/term/GO:0014070	no
regulation of leukocyte mediated cytotoxicity	GO:0001910	0.0782777	0.568824	--	33	ENSOARG00000008445|ENSOARG00000001539|ENSOARG00000006528	3	--	0	ENSOARG00000006528|ENSOARG00000001539|ENSOARG00000008445	3	http://amigo.geneontology.org/amigo/term/GO:0001910	no
protein acylation	GO:0043543	0.0859354	0.568824	--	149	ENSOARG00000021104|ENSOARG00000015126|ENSOARG00000001791|ENSOARG00000015796|ENSOARG00000010345|ENSOARG00000010201|ENSOARG00000017577|ENSOARG00000002361	8	ENSOARG00000010201|ENSOARG00000017577|ENSOARG00000015126|ENSOARG00000021104	4	ENSOARG00000002361|ENSOARG00000010345|ENSOARG00000001791|ENSOARG00000015796	4	http://amigo.geneontology.org/amigo/term/GO:0043543	no
mitochondrial outer membrane permeabilization involved in programmed cell death	GO:1902686	0.0749103	0.568824	--	15	ENSOARG00000009786|ENSOARG00000000194	2	--	0	ENSOARG00000000194|ENSOARG00000009786	2	http://amigo.geneontology.org/amigo/term/GO:1902686	no
telomere maintenance via telomerase	GO:0007004	0.0749103	0.568824	--	15	ENSOARG00000001527|ENSOARG00000004910	2	ENSOARG00000004910	1	ENSOARG00000001527	1	http://amigo.geneontology.org/amigo/term/GO:0007004	no
regulation of sodium ion transmembrane transporter activity	GO:2000649	0.0839958	0.568824	--	34	ENSOARG00000005457|ENSOARG00000013591|ENSOARG00000004301	3	ENSOARG00000013591	1	ENSOARG00000005457|ENSOARG00000004301	2	http://amigo.geneontology.org/amigo/term/GO:2000649	no
negative regulation of molecular function in other organism involved in symbiotic interaction	GO:0052204	0.0886548	0.568824	--	3	ENSOARG00000011043	1	ENSOARG00000011043	1	--	0	http://amigo.geneontology.org/amigo/term/GO:0052204	no
regulation of muscle organ development	GO:0048634	0.0850646	0.568824	--	100	ENSOARG00000015856|ENSOARG00000014146|ENSOARG00000006557|ENSOARG00000007915|ENSOARG00000005448|ENSOARG00000010448	6	ENSOARG00000007915|ENSOARG00000010448|ENSOARG00000014146|ENSOARG00000015856|ENSOARG00000006557	5	ENSOARG00000005448	1	http://amigo.geneontology.org/amigo/term/GO:0048634	no
nucleoside metabolic process	GO:0009116	0.0759176	0.568824	--	97	ENSOARG00000009494|ENSOARG00000010184|ENSOARG00000018298|ENSOARG00000015794|ENSOARG00000003540|ENSOARG00000007435	6	ENSOARG00000009494|ENSOARG00000015794|ENSOARG00000003540|ENSOARG00000018298	4	ENSOARG00000010184|ENSOARG00000007435	2	http://amigo.geneontology.org/amigo/term/GO:0009116	no
xanthine catabolic process	GO:0009115	0.0886548	0.568824	--	3	ENSOARG00000010953	1	--	0	ENSOARG00000010953	1	http://amigo.geneontology.org/amigo/term/GO:0009115	no
regulation of transcription from RNA polymerase II promoter involved in ventral spinal cord interneuron specification	GO:0021913	0.0886548	0.568824	--	3	ENSOARG00000003161	1	ENSOARG00000003161	1	--	0	http://amigo.geneontology.org/amigo/term/GO:0021913	no
positive regulation of mitochondrial membrane permeability	GO:0035794	0.083937	0.568824	--	16	ENSOARG00000009786|ENSOARG00000000194	2	--	0	ENSOARG00000000194|ENSOARG00000009786	2	http://amigo.geneontology.org/amigo/term/GO:0035794	no
negative regulation of activation-induced cell death of T cells	GO:0070236	0.0886548	0.568824	--	3	ENSOARG00000018627	1	ENSOARG00000018627	1	--	0	http://amigo.geneontology.org/amigo/term/GO:0070236	no
organophosphate metabolic process	GO:0019637	0.0851714	0.568824	--	698	ENSOARG00000014146|ENSOARG00000009494|ENSOARG00000015794|ENSOARG00000002319|ENSOARG00000016673|ENSOARG00000004064|ENSOARG00000005623|ENSOARG00000002462|ENSOARG00000007511|ENSOARG00000007860|ENSOARG00000006616|ENSOARG00000007435|ENSOARG00000006947|ENSOARG00000001456|ENSOARG00000010184|ENSOARG00000002797|ENSOARG00000007136|ENSOARG00000017517|ENSOARG00000011397|ENSOARG00000020868|ENSOARG00000008756|…	28	ENSOARG00000007860|ENSOARG00000008756|ENSOARG00000016673|ENSOARG00000002797|ENSOARG00000014146|ENSOARG00000001456|ENSOARG00000010928|ENSOARG00000009494|ENSOARG00000006616|ENSOARG00000015794|ENSOARG00000009321|ENSOARG00000006947|ENSOARG00000007136|ENSOARG00000004500|ENSOARG00000002319|ENSOARG00000005623|ENSOARG00000007511	17	ENSOARG00000020868|ENSOARG00000002462|ENSOARG00000007435|ENSOARG00000004064|ENSOARG00000017292|ENSOARG00000020555|ENSOARG00000010184|ENSOARG00000017517|ENSOARG00000008156|ENSOARG00000005716|ENSOARG00000011397	11	http://amigo.geneontology.org/amigo/term/GO:0019637	no
reproductive system development	GO:0061458	0.083937	0.568824	--	16	ENSOARG00000002800|ENSOARG00000016334	2	--	0	ENSOARG00000002800|ENSOARG00000016334	2	http://amigo.geneontology.org/amigo/term/GO:0061458	no
negative regulation of rubidium ion transport	GO:2000681	0.0886548	0.568824	--	3	ENSOARG00000004301	1	--	0	ENSOARG00000004301	1	http://amigo.geneontology.org/amigo/term/GO:2000681	no
protein import	GO:0017038	0.0850498	0.568824	--	124	ENSOARG00000013524|ENSOARG00000002952|ENSOARG00000012133|ENSOARG00000009928|ENSOARG00000011552|ENSOARG00000007056|ENSOARG00000006227	7	ENSOARG00000012133|ENSOARG00000006227|ENSOARG00000011552|ENSOARG00000013524|ENSOARG00000009928	5	ENSOARG00000002952|ENSOARG00000007056	2	http://amigo.geneontology.org/amigo/term/GO:0017038	no
modulation of molecular function in other organism involved in symbiotic interaction	GO:0052205	0.0886548	0.568824	--	3	ENSOARG00000011043	1	ENSOARG00000011043	1	--	0	http://amigo.geneontology.org/amigo/term/GO:0052205	no
lipoate metabolic process	GO:0009106	0.0886548	0.568824	GO:0000273	3	ENSOARG00000007136	1	ENSOARG00000007136	1	--	0	http://amigo.geneontology.org/amigo/term/GO:0009106	no
multivesicular body assembly	GO:0036258	0.0749103	0.568824	--	15	ENSOARG00000010161|ENSOARG00000014801	2	ENSOARG00000010161	1	ENSOARG00000014801	1	http://amigo.geneontology.org/amigo/term/GO:0036258	no
regulation of appetite	GO:0032098	0.083937	0.568824	--	16	ENSOARG00000006398|ENSOARG00000006449	2	--	0	ENSOARG00000006398|ENSOARG00000006449	2	http://amigo.geneontology.org/amigo/term/GO:0032098	no
regulation of transcription regulatory region DNA binding	GO:2000677	0.0727378	0.568824	--	32	ENSOARG00000018820|ENSOARG00000015856|ENSOARG00000007915	3	ENSOARG00000007915|ENSOARG00000015856	2	ENSOARG00000018820	1	http://amigo.geneontology.org/amigo/term/GO:2000677	no
negative regulation of transcription regulatory region DNA binding	GO:2000678	0.083937	0.568824	--	16	ENSOARG00000018820|ENSOARG00000007915	2	ENSOARG00000007915	1	ENSOARG00000018820	1	http://amigo.geneontology.org/amigo/term/GO:2000678	no
transition between slow and fast fiber	GO:0014886	0.0886548	0.568824	--	3	ENSOARG00000004178	1	ENSOARG00000004178	1	--	0	http://amigo.geneontology.org/amigo/term/GO:0014886	no
regulation of cytokine biosynthetic process	GO:0042035	0.0785777	0.568824	--	75	ENSOARG00000007895|ENSOARG00000018353|ENSOARG00000016209|ENSOARG00000004519|ENSOARG00000006528	5	ENSOARG00000004519|ENSOARG00000016209|ENSOARG00000018353	3	ENSOARG00000007895|ENSOARG00000006528	2	http://amigo.geneontology.org/amigo/term/GO:0042035	no
vitamin D catabolic process	GO:0042369	0.0886548	0.568824	--	3	ENSOARG00000015114	1	--	0	ENSOARG00000015114	1	http://amigo.geneontology.org/amigo/term/GO:0042369	no
modulation of molecular function in other organism	GO:0044359	0.0886548	0.568824	--	3	ENSOARG00000011043	1	ENSOARG00000011043	1	--	0	http://amigo.geneontology.org/amigo/term/GO:0044359	no
Rab protein signal transduction	GO:0032482	0.0886548	0.568824	--	3	ENSOARG00000019997	1	ENSOARG00000019997	1	--	0	http://amigo.geneontology.org/amigo/term/GO:0032482	no
chromosome organization	GO:0051276	0.0732883	0.568824	GO:0007001|GO:0051277	298	ENSOARG00000005591|ENSOARG00000004883|ENSOARG00000015665|ENSOARG00000011279|ENSOARG00000010928|ENSOARG00000002379|ENSOARG00000001710|ENSOARG00000015241|ENSOARG00000004910|ENSOARG00000001527|ENSOARG00000016369|ENSOARG00000008688|ENSOARG00000006919|ENSOARG00000008206	14	ENSOARG00000015665|ENSOARG00000006919|ENSOARG00000015241|ENSOARG00000008688|ENSOARG00000016369|ENSOARG00000010928|ENSOARG00000004910|ENSOARG00000008206	8	ENSOARG00000001710|ENSOARG00000001527|ENSOARG00000011279|ENSOARG00000004883|ENSOARG00000005591|ENSOARG00000002379	6	http://amigo.geneontology.org/amigo/term/GO:0051276	no
CDP-diacylglycerol biosynthetic process	GO:0016024	0.0749103	0.568824	--	15	ENSOARG00000002462|ENSOARG00000017292	2	--	0	ENSOARG00000002462|ENSOARG00000017292	2	http://amigo.geneontology.org/amigo/term/GO:0016024	no
regulation of metalloendopeptidase activity involved in amyloid precursor protein catabolic process	GO:1902962	0.0886548	0.568824	--	3	ENSOARG00000018274	1	ENSOARG00000018274	1	--	0	http://amigo.geneontology.org/amigo/term/GO:1902962	no
bone mineralization involved in bone maturation	GO:0035630	0.0886548	0.568824	--	3	ENSOARG00000015856	1	ENSOARG00000015856	1	--	0	http://amigo.geneontology.org/amigo/term/GO:0035630	no
regulation of aspartic-type endopeptidase activity involved in amyloid precursor protein catabolic process	GO:1902959	0.0886548	0.568824	--	3	ENSOARG00000018274	1	ENSOARG00000018274	1	--	0	http://amigo.geneontology.org/amigo/term/GO:1902959	no
osteoclast development	GO:0036035	0.0886548	0.568824	--	3	ENSOARG00000009485	1	--	0	ENSOARG00000009485	1	http://amigo.geneontology.org/amigo/term/GO:0036035	no
mitochondrial ATP synthesis coupled proton transport	GO:0042776	0.0886548	0.568824	--	3	ENSOARG00000007860	1	ENSOARG00000007860	1	--	0	http://amigo.geneontology.org/amigo/term/GO:0042776	no
actin nucleation	GO:0045010	0.0782777	0.568824	--	33	ENSOARG00000019965|ENSOARG00000017278|ENSOARG00000005473	3	--	0	ENSOARG00000017278|ENSOARG00000019965|ENSOARG00000005473	3	http://amigo.geneontology.org/amigo/term/GO:0045010	no
negative regulation of oogenesis	GO:1905880	0.0886548	0.568824	--	3	ENSOARG00000015856	1	ENSOARG00000015856	1	--	0	http://amigo.geneontology.org/amigo/term/GO:1905880	no
cellular response to radiation	GO:0071478	0.0878674	0.568824	--	125	ENSOARG00000018532|ENSOARG00000000741|ENSOARG00000005460|ENSOARG00000004761|ENSOARG00000010067|ENSOARG00000011206|ENSOARG00000012033	7	ENSOARG00000004761|ENSOARG00000012033|ENSOARG00000011206|ENSOARG00000018532	4	ENSOARG00000000741|ENSOARG00000010067|ENSOARG00000005460	3	http://amigo.geneontology.org/amigo/term/GO:0071478	no
negative regulation of cyclin-dependent protein kinase activity	GO:1904030	0.083937	0.568824	--	16	ENSOARG00000014146|ENSOARG00000015796	2	ENSOARG00000014146	1	ENSOARG00000015796	1	http://amigo.geneontology.org/amigo/term/GO:1904030	no
regulation of apoptotic signaling pathway	GO:2001233	0.0830252	0.568824	--	304	ENSOARG00000018353|ENSOARG00000015856|ENSOARG00000014146|ENSOARG00000001653|ENSOARG00000001471|ENSOARG00000005998|ENSOARG00000015794|ENSOARG00000010067|ENSOARG00000004046|ENSOARG00000015241|ENSOARG00000009960|ENSOARG00000017577|ENSOARG00000004064|ENSOARG00000018807	14	ENSOARG00000004046|ENSOARG00000018353|ENSOARG00000015241|ENSOARG00000014146|ENSOARG00000017577|ENSOARG00000009960|ENSOARG00000015794|ENSOARG00000015856|ENSOARG00000001653|ENSOARG00000018807	10	ENSOARG00000001471|ENSOARG00000005998|ENSOARG00000004064|ENSOARG00000010067	4	http://amigo.geneontology.org/amigo/term/GO:2001233	no
regulation of muscle tissue development	GO:1901861	0.088243	0.568824	--	101	ENSOARG00000005448|ENSOARG00000014146|ENSOARG00000006557|ENSOARG00000007915|ENSOARG00000015856|ENSOARG00000010448	6	ENSOARG00000007915|ENSOARG00000010448|ENSOARG00000014146|ENSOARG00000006557|ENSOARG00000015856	5	ENSOARG00000005448	1	http://amigo.geneontology.org/amigo/term/GO:1901861	no
xanthine metabolic process	GO:0046110	0.0886548	0.568824	--	3	ENSOARG00000010953	1	--	0	ENSOARG00000010953	1	http://amigo.geneontology.org/amigo/term/GO:0046110	no
positive regulation of endocytic recycling	GO:2001137	0.0886548	0.568824	--	3	ENSOARG00000018274	1	ENSOARG00000018274	1	--	0	http://amigo.geneontology.org/amigo/term/GO:2001137	no
protein import into mitochondrial matrix	GO:0030150	0.0749103	0.568824	--	15	ENSOARG00000006227|ENSOARG00000012133	2	ENSOARG00000012133|ENSOARG00000006227	2	--	0	http://amigo.geneontology.org/amigo/term/GO:0030150	no
negative regulation of cyclin-dependent protein serine/threonine kinase activity	GO:0045736	0.083937	0.568824	--	16	ENSOARG00000014146|ENSOARG00000015796	2	ENSOARG00000014146	1	ENSOARG00000015796	1	http://amigo.geneontology.org/amigo/term/GO:0045736	no
regulation of potassium ion transmembrane transport	GO:1901379	0.0776062	0.568824	--	53	ENSOARG00000006557|ENSOARG00000008156|ENSOARG00000004301|ENSOARG00000014157	4	ENSOARG00000006557	1	ENSOARG00000008156|ENSOARG00000004301|ENSOARG00000014157	3	http://amigo.geneontology.org/amigo/term/GO:1901379	no
positive regulation of transmembrane transport	GO:0034764	0.0759176	0.568824	--	97	ENSOARG00000013591|ENSOARG00000006557|ENSOARG00000001710|ENSOARG00000011552|ENSOARG00000008156|ENSOARG00000004301	6	ENSOARG00000011552|ENSOARG00000013591|ENSOARG00000006557	3	ENSOARG00000008156|ENSOARG00000004301|ENSOARG00000001710	3	http://amigo.geneontology.org/amigo/term/GO:0034764	no
response to amphetamine	GO:0001975	0.0749103	0.568824	--	15	ENSOARG00000005625|ENSOARG00000011552	2	ENSOARG00000011552|ENSOARG00000005625	2	--	0	http://amigo.geneontology.org/amigo/term/GO:0001975	no
regulation of organic acid transport	GO:0032890	0.0839958	0.568824	--	34	ENSOARG00000010552|ENSOARG00000018820|ENSOARG00000004301	3	ENSOARG00000010552	1	ENSOARG00000004301|ENSOARG00000018820	2	http://amigo.geneontology.org/amigo/term/GO:0032890	no
negative regulation of muscle cell apoptotic process	GO:0010656	0.0749103	0.568824	--	15	ENSOARG00000015856|ENSOARG00000007915	2	ENSOARG00000007915|ENSOARG00000015856	2	--	0	http://amigo.geneontology.org/amigo/term/GO:0010656	no
microtubule bundle formation	GO:0001578	0.0776062	0.568824	--	53	ENSOARG00000006841|ENSOARG00000018288|ENSOARG00000001882|ENSOARG00000009198	4	ENSOARG00000006841|ENSOARG00000009198	2	ENSOARG00000018288|ENSOARG00000001882	2	http://amigo.geneontology.org/amigo/term/GO:0001578	no
pre-B cell differentiation	GO:0002329	0.0886548	0.568824	--	3	ENSOARG00000010246	1	ENSOARG00000010246	1	--	0	http://amigo.geneontology.org/amigo/term/GO:0002329	no
negative regulation of glomerular mesangial cell proliferation	GO:0072125	0.0886548	0.568824	--	3	ENSOARG00000016334	1	--	0	ENSOARG00000016334	1	http://amigo.geneontology.org/amigo/term/GO:0072125	no
negative regulation of endothelial cell migration	GO:0010596	0.0782777	0.568824	--	33	ENSOARG00000008280|ENSOARG00000000684|ENSOARG00000018353	3	ENSOARG00000018353	1	ENSOARG00000008280|ENSOARG00000000684	2	http://amigo.geneontology.org/amigo/term/GO:0010596	no
smoothened signaling pathway	GO:0007224	0.0857414	0.568824	--	77	ENSOARG00000006841|ENSOARG00000010036|ENSOARG00000001882|ENSOARG00000003161|ENSOARG00000003351	5	ENSOARG00000006841|ENSOARG00000003161|ENSOARG00000003351	3	ENSOARG00000010036|ENSOARG00000001882	2	http://amigo.geneontology.org/amigo/term/GO:0007224	no
endocardial cushion to mesenchymal transition involved in heart valve formation	GO:0003199	0.0886548	0.568824	--	3	ENSOARG00000007915	1	ENSOARG00000007915	1	--	0	http://amigo.geneontology.org/amigo/term/GO:0003199	no
mast cell activation	GO:0045576	0.0749103	0.568824	--	15	ENSOARG00000001158|ENSOARG00000016616	2	ENSOARG00000016616	1	ENSOARG00000001158	1	http://amigo.geneontology.org/amigo/term/GO:0045576	no
regulation of calcium ion transport into cytosol	GO:0010522	0.0857414	0.568824	--	77	ENSOARG00000006557|ENSOARG00000010067|ENSOARG00000001710|ENSOARG00000011552|ENSOARG00000001072	5	ENSOARG00000011552|ENSOARG00000006557|ENSOARG00000001072	3	ENSOARG00000001710|ENSOARG00000010067	2	http://amigo.geneontology.org/amigo/term/GO:0010522	no
negative regulation of metalloendopeptidase activity involved in amyloid precursor protein catabolic process	GO:1902963	0.0886548	0.568824	--	3	ENSOARG00000018274	1	ENSOARG00000018274	1	--	0	http://amigo.geneontology.org/amigo/term/GO:1902963	no
protein import into mitochondrial inner membrane	GO:0045039	0.0886548	0.568824	--	3	ENSOARG00000009928	1	ENSOARG00000009928	1	--	0	http://amigo.geneontology.org/amigo/term/GO:0045039	no
transcription initiation from mitochondrial promoter	GO:0006391	0.0886548	0.568824	--	3	ENSOARG00000004242	1	--	0	ENSOARG00000004242	1	http://amigo.geneontology.org/amigo/term/GO:0006391	no
unidimensional cell growth	GO:0009826	0.0886548	0.568824	--	3	ENSOARG00000001539	1	--	0	ENSOARG00000001539	1	http://amigo.geneontology.org/amigo/term/GO:0009826	no
cellular response to cisplatin	GO:0072719	0.0886548	0.568824	--	3	ENSOARG00000000741	1	--	0	ENSOARG00000000741	1	http://amigo.geneontology.org/amigo/term/GO:0072719	no
developmental process involved in reproduction	GO:0003006	0.0873301	0.568824	--	472	ENSOARG00000007136|ENSOARG00000007025|ENSOARG00000014146|ENSOARG00000002227|ENSOARG00000008393|ENSOARG00000002721|ENSOARG00000018613|ENSOARG00000015794|ENSOARG00000004750|ENSOARG00000018133|ENSOARG00000002707|ENSOARG00000004799|ENSOARG00000007915|ENSOARG00000015241|ENSOARG00000008604|ENSOARG00000000722|ENSOARG00000015439|ENSOARG00000016334|ENSOARG00000010067|ENSOARG00000008688	20	ENSOARG00000002707|ENSOARG00000000722|ENSOARG00000018613|ENSOARG00000015241|ENSOARG00000014146|ENSOARG00000002721|ENSOARG00000008688|ENSOARG00000004750|ENSOARG00000015794|ENSOARG00000002227|ENSOARG00000007136|ENSOARG00000007915|ENSOARG00000007025|ENSOARG00000004799	14	ENSOARG00000008604|ENSOARG00000015439|ENSOARG00000008393|ENSOARG00000018133|ENSOARG00000010067|ENSOARG00000016334	6	http://amigo.geneontology.org/amigo/term/GO:0003006	no
regulation of striated muscle tissue development	GO:0016202	0.0819507	0.568824	--	99	ENSOARG00000005448|ENSOARG00000014146|ENSOARG00000006557|ENSOARG00000007915|ENSOARG00000015856|ENSOARG00000010448	6	ENSOARG00000007915|ENSOARG00000010448|ENSOARG00000014146|ENSOARG00000006557|ENSOARG00000015856	5	ENSOARG00000005448	1	http://amigo.geneontology.org/amigo/term/GO:0016202	no
negative regulation of molecular function in other organism	GO:0044362	0.0886548	0.568824	--	3	ENSOARG00000011043	1	ENSOARG00000011043	1	--	0	http://amigo.geneontology.org/amigo/term/GO:0044362	no
regulation of spindle assembly	GO:0090169	0.0749103	0.568824	--	15	ENSOARG00000011079|ENSOARG00000014801	2	ENSOARG00000011079	1	ENSOARG00000014801	1	http://amigo.geneontology.org/amigo/term/GO:0090169	no
regulation of membrane potential	GO:0042391	0.0847247	0.568824	--	305	ENSOARG00000007136|ENSOARG00000005625|ENSOARG00000011142|ENSOARG00000013591|ENSOARG00000014146|ENSOARG00000016609|ENSOARG00000021141|ENSOARG00000020198|ENSOARG00000018133|ENSOARG00000010067|ENSOARG00000006557|ENSOARG00000017449|ENSOARG00000004798|ENSOARG00000011552	14	ENSOARG00000020198|ENSOARG00000011552|ENSOARG00000014146|ENSOARG00000013591|ENSOARG00000016609|ENSOARG00000007136|ENSOARG00000017449|ENSOARG00000005625|ENSOARG00000006557|ENSOARG00000021141	10	ENSOARG00000018133|ENSOARG00000004798|ENSOARG00000010067|ENSOARG00000011142	4	http://amigo.geneontology.org/amigo/term/GO:0042391	no
endoplasmic reticulum membrane organization	GO:0090158	0.0886548	0.568824	--	3	ENSOARG00000010552	1	ENSOARG00000010552	1	--	0	http://amigo.geneontology.org/amigo/term/GO:0090158	no
directional locomotion	GO:0033058	0.0886548	0.568824	--	3	ENSOARG00000005625	1	ENSOARG00000005625	1	--	0	http://amigo.geneontology.org/amigo/term/GO:0033058	no
long term synaptic depression	GO:0060292	0.0749103	0.568824	--	15	ENSOARG00000014146|ENSOARG00000011552	2	ENSOARG00000011552|ENSOARG00000014146	2	--	0	http://amigo.geneontology.org/amigo/term/GO:0060292	no
long-term synaptic potentiation	GO:0060291	0.0782777	0.568824	--	33	ENSOARG00000005625|ENSOARG00000014146|ENSOARG00000011552	3	ENSOARG00000014146|ENSOARG00000011552|ENSOARG00000005625	3	--	0	http://amigo.geneontology.org/amigo/term/GO:0060291	no
CDP-diacylglycerol metabolic process	GO:0046341	0.083937	0.568824	--	16	ENSOARG00000002462|ENSOARG00000017292	2	--	0	ENSOARG00000002462|ENSOARG00000017292	2	http://amigo.geneontology.org/amigo/term/GO:0046341	no
NAD biosynthetic process	GO:0009435	0.0749103	0.568824	GO:0006736	15	ENSOARG00000004500|ENSOARG00000005716	2	ENSOARG00000004500	1	ENSOARG00000005716	1	http://amigo.geneontology.org/amigo/term/GO:0009435	no
glyoxylate catabolic process	GO:0009436	0.0886548	0.568824	--	3	ENSOARG00000011462	1	ENSOARG00000011462	1	--	0	http://amigo.geneontology.org/amigo/term/GO:0009436	no
cellular response to nitrogen compound	GO:1901699	0.0809001	0.568824	--	276	ENSOARG00000011164|ENSOARG00000018362|ENSOARG00000003161|ENSOARG00000011043|ENSOARG00000018298|ENSOARG00000018133|ENSOARG00000015796|ENSOARG00000006557|ENSOARG00000011206|ENSOARG00000011552|ENSOARG00000008445|ENSOARG00000016334|ENSOARG00000001243	13	ENSOARG00000001243|ENSOARG00000018362|ENSOARG00000018298|ENSOARG00000011043|ENSOARG00000011552|ENSOARG00000011206|ENSOARG00000003161|ENSOARG00000006557	8	ENSOARG00000018133|ENSOARG00000016334|ENSOARG00000008445|ENSOARG00000015796|ENSOARG00000011164	5	http://amigo.geneontology.org/amigo/term/GO:1901699	no
proteasome regulatory particle assembly	GO:0070682	0.0886548	0.568824	--	3	ENSOARG00000012456	1	ENSOARG00000012456	1	--	0	http://amigo.geneontology.org/amigo/term/GO:0070682	no
negative regulation of oocyte development	GO:0060283	0.0886548	0.568824	--	3	ENSOARG00000015856	1	ENSOARG00000015856	1	--	0	http://amigo.geneontology.org/amigo/term/GO:0060283	no
negative regulation of female gonad development	GO:2000195	0.0886548	0.568824	--	3	ENSOARG00000016334	1	--	0	ENSOARG00000016334	1	http://amigo.geneontology.org/amigo/term/GO:2000195	no
vitamin D receptor signaling pathway	GO:0070561	0.0886548	0.568824	--	3	ENSOARG00000015114	1	--	0	ENSOARG00000015114	1	http://amigo.geneontology.org/amigo/term/GO:0070561	no
galactosylceramide metabolic process	GO:0006681	0.0886548	0.568824	--	3	ENSOARG00000018205	1	--	0	ENSOARG00000018205	1	http://amigo.geneontology.org/amigo/term/GO:0006681	no
positive regulation of viral life cycle	GO:1903902	0.0863033	0.568824	--	55	ENSOARG00000005457|ENSOARG00000001307|ENSOARG00000002952|ENSOARG00000014801	4	ENSOARG00000001307	1	ENSOARG00000002952|ENSOARG00000005457|ENSOARG00000014801	3	http://amigo.geneontology.org/amigo/term/GO:1903902	no
metal ion homeostasis	GO:0055065	0.0885508	0.568824	--	417	ENSOARG00000008949|ENSOARG00000002132|ENSOARG00000018349|ENSOARG00000018362|ENSOARG00000016653|ENSOARG00000005799|ENSOARG00000017470|ENSOARG00000008156|ENSOARG00000018343|ENSOARG00000010067|ENSOARG00000006557|ENSOARG00000010180|ENSOARG00000001710|ENSOARG00000018807|ENSOARG00000015323|ENSOARG00000010227|ENSOARG00000001072|ENSOARG00000011552	18	ENSOARG00000018362|ENSOARG00000005799|ENSOARG00000011552|ENSOARG00000008949|ENSOARG00000018343|ENSOARG00000016653|ENSOARG00000018807|ENSOARG00000001072|ENSOARG00000015323|ENSOARG00000006557|ENSOARG00000017470	11	ENSOARG00000010227|ENSOARG00000018349|ENSOARG00000002132|ENSOARG00000010180|ENSOARG00000008156|ENSOARG00000010067|ENSOARG00000001710	7	http://amigo.geneontology.org/amigo/term/GO:0055065	no
cellular response to camptothecin	GO:0072757	0.0886548	0.568824	--	3	ENSOARG00000011206	1	ENSOARG00000011206	1	--	0	http://amigo.geneontology.org/amigo/term/GO:0072757	no
mRNA transcription	GO:0009299	0.083937	0.568824	GO:0061023	16	ENSOARG00000016775|ENSOARG00000018022	2	ENSOARG00000016775	1	ENSOARG00000018022	1	http://amigo.geneontology.org/amigo/term/GO:0009299	no
regulation of programmed cell death	GO:0043067	0.0783387	0.568824	GO:0043070	1189	ENSOARG00000016024|ENSOARG00000010067|ENSOARG00000015856|ENSOARG00000018362|ENSOARG00000009732|ENSOARG00000015794|ENSOARG00000018343|ENSOARG00000016334|ENSOARG00000002352|ENSOARG00000004046|ENSOARG00000015241|ENSOARG00000011433|ENSOARG00000017278|ENSOARG00000012548|ENSOARG00000014146|ENSOARG00000005625|ENSOARG00000004519|ENSOARG00000007374|ENSOARG00000004064|ENSOARG00000007594|ENSOARG00000007591|…	45	ENSOARG00000007594|ENSOARG00000014146|ENSOARG00000017577|ENSOARG00000018627|ENSOARG00000015856|ENSOARG00000001653|ENSOARG00000001381|ENSOARG00000010448|ENSOARG00000018362|ENSOARG00000004750|ENSOARG00000018343|ENSOARG00000010335|ENSOARG00000009960|ENSOARG00000015794|ENSOARG00000015665|ENSOARG00000016024|ENSOARG00000015241|ENSOARG00000012548|ENSOARG00000004519|ENSOARG00000019275|ENSOARG00000019659|…	30	ENSOARG00000000194|ENSOARG00000017278|ENSOARG00000002683|ENSOARG00000001471|ENSOARG00000007591|ENSOARG00000004064|ENSOARG00000007374|ENSOARG00000017799|ENSOARG00000009786|ENSOARG00000010067|ENSOARG00000002952|ENSOARG00000011433|ENSOARG00000005998|ENSOARG00000002352|ENSOARG00000016334	15	http://amigo.geneontology.org/amigo/term/GO:0043067	no
apoptotic DNA fragmentation	GO:0006309	0.083937	0.568824	GO:0008178	16	ENSOARG00000012532|ENSOARG00000015241	2	ENSOARG00000015241	1	ENSOARG00000012532	1	http://amigo.geneontology.org/amigo/term/GO:0006309	no
protein secretion	GO:0009306	0.0759176	0.568824	GO:0045166|GO:0045731	97	ENSOARG00000019997|ENSOARG00000004034|ENSOARG00000002800|ENSOARG00000007591|ENSOARG00000010227|ENSOARG00000000714	6	ENSOARG00000019997|ENSOARG00000004034	2	ENSOARG00000002800|ENSOARG00000010227|ENSOARG00000007591|ENSOARG00000000714	4	http://amigo.geneontology.org/amigo/term/GO:0009306	no
sphingolipid metabolic process	GO:0006665	0.0795723	0.568824	--	122	ENSOARG00000007374|ENSOARG00000018205|ENSOARG00000017517|ENSOARG00000005645|ENSOARG00000002797|ENSOARG00000009563|ENSOARG00000004064	7	ENSOARG00000002797|ENSOARG00000009563	2	ENSOARG00000007374|ENSOARG00000004064|ENSOARG00000018205|ENSOARG00000005645|ENSOARG00000017517	5	http://amigo.geneontology.org/amigo/term/GO:0006665	no
actin polymerization-dependent cell motility	GO:0070358	0.0886548	0.568824	--	3	ENSOARG00000017278	1	--	0	ENSOARG00000017278	1	http://amigo.geneontology.org/amigo/term/GO:0070358	no
tryptophan transport	GO:0015827	0.0886548	0.568824	--	3	ENSOARG00000017748	1	ENSOARG00000017748	1	--	0	http://amigo.geneontology.org/amigo/term/GO:0015827	no
extracellular matrix assembly	GO:0085029	0.083937	0.568824	--	16	ENSOARG00000018796|ENSOARG00000018349	2	ENSOARG00000018796	1	ENSOARG00000018349	1	http://amigo.geneontology.org/amigo/term/GO:0085029	no
establishment of localization	GO:0051234	0.0720192	0.568824	--	3320	ENSOARG00000011530|ENSOARG00000018362|ENSOARG00000011439|ENSOARG00000015322|ENSOARG00000007990|ENSOARG00000001381|ENSOARG00000001072|ENSOARG00000005625|ENSOARG00000007258|ENSOARG00000011166|ENSOARG00000009928|ENSOARG00000018867|ENSOARG00000019778|ENSOARG00000005799|ENSOARG00000009423|ENSOARG00000002361|ENSOARG00000001825|ENSOARG00000014111|ENSOARG00000002248|ENSOARG00000017871|ENSOARG00000002414|…	115	ENSOARG00000001243|ENSOARG00000016124|ENSOARG00000005799|ENSOARG00000001883|ENSOARG00000001072|ENSOARG00000010928|ENSOARG00000006058|ENSOARG00000002425|ENSOARG00000018627|ENSOARG00000015856|ENSOARG00000002348|ENSOARG00000019577|ENSOARG00000010161|ENSOARG00000006557|ENSOARG00000011378|ENSOARG00000017470|ENSOARG00000018362|ENSOARG00000020198|ENSOARG00000010233|ENSOARG00000011671|ENSOARG00000011552|…	65	ENSOARG00000009423|ENSOARG00000008445|ENSOARG00000013479|ENSOARG00000007591|ENSOARG00000011439|ENSOARG00000002361|ENSOARG00000003395|ENSOARG00000002952|ENSOARG00000016308|ENSOARG00000006865|ENSOARG00000011580|ENSOARG00000010067|ENSOARG00000002683|ENSOARG00000018349|ENSOARG00000011530|ENSOARG00000016135|ENSOARG00000001158|ENSOARG00000010298|ENSOARG00000005293|ENSOARG00000002248|ENSOARG00000007056|…	50	http://amigo.geneontology.org/amigo/term/GO:0051234	no
negative regulation of secretion	GO:0051048	0.0911069	0.570182	--	151	ENSOARG00000005858|ENSOARG00000019659|ENSOARG00000017975|ENSOARG00000007591|ENSOARG00000008445|ENSOARG00000010448|ENSOARG00000001673|ENSOARG00000004301	8	ENSOARG00000010448|ENSOARG00000019659|ENSOARG00000017975	3	ENSOARG00000004301|ENSOARG00000005858|ENSOARG00000007591|ENSOARG00000001673|ENSOARG00000008445	5	http://amigo.geneontology.org/amigo/term/GO:0051048	no
steroid metabolic process	GO:0008202	0.11332	0.570182	--	185	ENSOARG00000018362|ENSOARG00000002227|ENSOARG00000015114|ENSOARG00000018274|ENSOARG00000009563|ENSOARG00000013268|ENSOARG00000017402|ENSOARG00000000722|ENSOARG00000016126	9	ENSOARG00000000722|ENSOARG00000018274|ENSOARG00000018362|ENSOARG00000009563|ENSOARG00000002227	5	ENSOARG00000017402|ENSOARG00000016126|ENSOARG00000013268|ENSOARG00000015114	4	http://amigo.geneontology.org/amigo/term/GO:0008202	no
establishment of vesicle localization	GO:0051650	0.105088	0.570182	--	106	ENSOARG00000019997|ENSOARG00000013591|ENSOARG00000011166|ENSOARG00000011671|ENSOARG00000016616|ENSOARG00000018867	6	ENSOARG00000019997|ENSOARG00000011671|ENSOARG00000016616|ENSOARG00000013591|ENSOARG00000018867	5	ENSOARG00000011166	1	http://amigo.geneontology.org/amigo/term/GO:0051650	no
chromosome breakage	GO:0031052	0.116427	0.570182	--	4	ENSOARG00000001710	1	--	0	ENSOARG00000001710	1	http://amigo.geneontology.org/amigo/term/GO:0031052	no
CD4-positive, alpha-beta T cell cytokine production	GO:0035743	0.116427	0.570182	--	4	ENSOARG00000015345	1	--	0	ENSOARG00000015345	1	http://amigo.geneontology.org/amigo/term/GO:0035743	no
negative regulation of nitrogen compound metabolic process	GO:0051172	0.116537	0.570182	--	1748	ENSOARG00000002352|ENSOARG00000018362|ENSOARG00000003179|ENSOARG00000003176|ENSOARG00000007318|ENSOARG00000016782|ENSOARG00000006528|ENSOARG00000015796|ENSOARG00000007895|ENSOARG00000009516|ENSOARG00000015453|ENSOARG00000015241|ENSOARG00000001724|ENSOARG00000001527|ENSOARG00000014285|ENSOARG00000010067|ENSOARG00000016948|ENSOARG00000014146|ENSOARG00000005625|ENSOARG00000004388|ENSOARG00000009732|…	62	ENSOARG00000005257|ENSOARG00000018831|ENSOARG00000014146|ENSOARG00000007318|ENSOARG00000014285|ENSOARG00000014314|ENSOARG00000003176|ENSOARG00000006557|ENSOARG00000012263|ENSOARG00000010335|ENSOARG00000011770|ENSOARG00000018362|ENSOARG00000010446|ENSOARG00000017950|ENSOARG00000005638|ENSOARG00000015665|ENSOARG00000002797|ENSOARG00000000476|ENSOARG00000018298|ENSOARG00000008688|ENSOARG00000015241|…	34	ENSOARG00000008445|ENSOARG00000016889|ENSOARG00000003179|ENSOARG00000002952|ENSOARG00000016782|ENSOARG00000010067|ENSOARG00000017799|ENSOARG00000004301|ENSOARG00000001724|ENSOARG00000015796|ENSOARG00000008156|ENSOARG00000009485|ENSOARG00000000194|ENSOARG00000002683|ENSOARG00000006528|ENSOARG00000007895|ENSOARG00000018820|ENSOARG00000019742|ENSOARG00000015439|ENSOARG00000004388|ENSOARG00000013310|…	28	http://amigo.geneontology.org/amigo/term/GO:0051172	no
estrogen metabolic process	GO:0008210	0.102891	0.570182	--	18	ENSOARG00000000722|ENSOARG00000002227	2	ENSOARG00000000722|ENSOARG00000002227	2	--	0	http://amigo.geneontology.org/amigo/term/GO:0008210	no
hepoxilin biosynthetic process	GO:0051122	0.116427	0.570182	--	4	ENSOARG00000018613	1	ENSOARG00000018613	1	--	0	http://amigo.geneontology.org/amigo/term/GO:0051122	no
organelle localization	GO:0051640	0.101974	0.570182	--	342	ENSOARG00000019997|ENSOARG00000001883|ENSOARG00000013591|ENSOARG00000005591|ENSOARG00000011166|ENSOARG00000011079|ENSOARG00000011671|ENSOARG00000010161|ENSOARG00000016616|ENSOARG00000011580|ENSOARG00000002145|ENSOARG00000001158|ENSOARG00000014801|ENSOARG00000008688|ENSOARG00000018867	15	ENSOARG00000011079|ENSOARG00000011671|ENSOARG00000008688|ENSOARG00000001883|ENSOARG00000002145|ENSOARG00000019997|ENSOARG00000013591|ENSOARG00000016616|ENSOARG00000010161|ENSOARG00000018867	10	ENSOARG00000014801|ENSOARG00000001158|ENSOARG00000011166|ENSOARG00000005591|ENSOARG00000011580	5	http://amigo.geneontology.org/amigo/term/GO:0051640	no
regulation of cellular metabolic process	GO:0031323	0.0941566	0.570182	--	5039	ENSOARG00000008137|ENSOARG00000010808|ENSOARG00000018362|ENSOARG00000003179|ENSOARG00000003176|ENSOARG00000011043|ENSOARG00000004883|ENSOARG00000016782|ENSOARG00000010804|ENSOARG00000012544|ENSOARG00000015453|ENSOARG00000007318|ENSOARG00000007990|ENSOARG00000016903|ENSOARG00000008729|ENSOARG00000012548|ENSOARG00000012619|ENSOARG00000007258|ENSOARG00000003373|ENSOARG00000014111|ENSOARG00000014820|…	168	ENSOARG00000007213|ENSOARG00000002797|ENSOARG00000017577|ENSOARG00000004034|ENSOARG00000011350|ENSOARG00000010448|ENSOARG00000010446|ENSOARG00000002498|ENSOARG00000017950|ENSOARG00000005432|ENSOARG00000016170|ENSOARG00000005638|ENSOARG00000015665|ENSOARG00000014314|ENSOARG00000007582|ENSOARG00000016673|ENSOARG00000002721|ENSOARG00000012548|ENSOARG00000012544|ENSOARG00000009516|ENSOARG00000008261|…	91	ENSOARG00000005338|ENSOARG00000008729|ENSOARG00000017799|ENSOARG00000008445|ENSOARG00000000741|ENSOARG00000016948|ENSOARG00000007591|ENSOARG00000008137|ENSOARG00000016889|ENSOARG00000007374|ENSOARG00000004242|ENSOARG00000010808|ENSOARG00000009786|ENSOARG00000003179|ENSOARG00000002952|ENSOARG00000001400|ENSOARG00000011433|ENSOARG00000005998|ENSOARG00000016782|ENSOARG00000004883|ENSOARG00000012551|…	77	http://amigo.geneontology.org/amigo/term/GO:0031323	no
mitochondrial fusion	GO:0008053	0.112765	0.570182	--	19	ENSOARG00000015167|ENSOARG00000010067	2	ENSOARG00000015167	1	ENSOARG00000010067	1	http://amigo.geneontology.org/amigo/term/GO:0008053	no
regulation of DNA binding	GO:0051101	0.109187	0.570182	--	83	ENSOARG00000007213|ENSOARG00000015856|ENSOARG00000018820|ENSOARG00000007915|ENSOARG00000015241	5	ENSOARG00000007213|ENSOARG00000015241|ENSOARG00000007915|ENSOARG00000015856	4	ENSOARG00000018820	1	http://amigo.geneontology.org/amigo/term/GO:0051101	no
positive regulation of vesicle fusion	GO:0031340	0.116427	0.570182	--	4	ENSOARG00000013591	1	ENSOARG00000013591	1	--	0	http://amigo.geneontology.org/amigo/term/GO:0031340	no
hepoxilin metabolic process	GO:0051121	0.116427	0.570182	--	4	ENSOARG00000018613	1	ENSOARG00000018613	1	--	0	http://amigo.geneontology.org/amigo/term/GO:0051121	no
regulation of cell killing	GO:0031341	0.10854	0.570182	--	38	ENSOARG00000008445|ENSOARG00000001539|ENSOARG00000006528	3	--	0	ENSOARG00000006528|ENSOARG00000001539|ENSOARG00000008445	3	http://amigo.geneontology.org/amigo/term/GO:0031341	no
galactolipid metabolic process	GO:0019374	0.116427	0.570182	--	4	ENSOARG00000018205	1	--	0	ENSOARG00000018205	1	http://amigo.geneontology.org/amigo/term/GO:0019374	no
endocrine pancreas development	GO:0031018	0.0932729	0.570182	--	17	ENSOARG00000003161|ENSOARG00000010067	2	ENSOARG00000003161	1	ENSOARG00000010067	1	http://amigo.geneontology.org/amigo/term/GO:0031018	no
neuron recognition	GO:0008038	0.115066	0.570182	--	39	ENSOARG00000011770|ENSOARG00000011479|ENSOARG00000008367	3	ENSOARG00000008367|ENSOARG00000011770|ENSOARG00000011479	3	--	0	http://amigo.geneontology.org/amigo/term/GO:0008038	no
pyridine nucleotide biosynthetic process	GO:0019363	0.0932729	0.570182	--	17	ENSOARG00000004500|ENSOARG00000005716	2	ENSOARG00000004500	1	ENSOARG00000005716	1	http://amigo.geneontology.org/amigo/term/GO:0019363	no
common myeloid progenitor cell proliferation	GO:0035726	0.116427	0.570182	--	4	ENSOARG00000008445	1	--	0	ENSOARG00000008445	1	http://amigo.geneontology.org/amigo/term/GO:0035726	no
rRNA pseudouridine synthesis	GO:0031118	0.116427	0.570182	--	4	ENSOARG00000004910	1	ENSOARG00000004910	1	--	0	http://amigo.geneontology.org/amigo/term/GO:0031118	no
nicotinamide nucleotide biosynthetic process	GO:0019359	0.0932729	0.570182	--	17	ENSOARG00000004500|ENSOARG00000005716	2	ENSOARG00000004500	1	ENSOARG00000005716	1	http://amigo.geneontology.org/amigo/term/GO:0019359	no
astrocyte development	GO:0014002	0.0932729	0.570182	--	17	ENSOARG00000018362|ENSOARG00000011552	2	ENSOARG00000011552|ENSOARG00000018362	2	--	0	http://amigo.geneontology.org/amigo/term/GO:0014002	no
locomotion involved in locomotory behavior	GO:0031987	0.116427	0.570182	--	4	ENSOARG00000001400	1	--	0	ENSOARG00000001400	1	http://amigo.geneontology.org/amigo/term/GO:0031987	no
cerebellum morphogenesis	GO:0021587	0.116427	0.570182	--	4	ENSOARG00000012619	1	--	0	ENSOARG00000012619	1	http://amigo.geneontology.org/amigo/term/GO:0021587	no
positive regulation of viral genome replication	GO:0045070	0.102165	0.570182	--	37	ENSOARG00000005457|ENSOARG00000001307|ENSOARG00000002952	3	ENSOARG00000001307	1	ENSOARG00000002952|ENSOARG00000005457	2	http://amigo.geneontology.org/amigo/term/GO:0045070	no
negative regulation of interleukin-2 biosynthetic process	GO:0045085	0.116427	0.570182	--	4	ENSOARG00000006528	1	--	0	ENSOARG00000006528	1	http://amigo.geneontology.org/amigo/term/GO:0045085	no
protein repair	GO:0030091	0.116427	0.570182	--	4	ENSOARG00000002391	1	--	0	ENSOARG00000002391	1	http://amigo.geneontology.org/amigo/term/GO:0030091	no
L-alanine catabolic process	GO:0042853	0.116427	0.570182	--	4	ENSOARG00000011462	1	ENSOARG00000011462	1	--	0	http://amigo.geneontology.org/amigo/term/GO:0042853	no
ventral spinal cord interneuron specification	GO:0021521	0.116427	0.570182	--	4	ENSOARG00000004750	1	ENSOARG00000004750	1	--	0	http://amigo.geneontology.org/amigo/term/GO:0021521	no
regulation of interleukin-6 biosynthetic process	GO:0045408	0.0932729	0.570182	--	17	ENSOARG00000007895|ENSOARG00000004519	2	ENSOARG00000004519	1	ENSOARG00000007895	1	http://amigo.geneontology.org/amigo/term/GO:0045408	no
negative regulation of interleukin-8 biosynthetic process	GO:0045415	0.116427	0.570182	--	4	ENSOARG00000018353	1	ENSOARG00000018353	1	--	0	http://amigo.geneontology.org/amigo/term/GO:0045415	no
L-alanine metabolic process	GO:0042851	0.116427	0.570182	--	4	ENSOARG00000011462	1	ENSOARG00000011462	1	--	0	http://amigo.geneontology.org/amigo/term/GO:0042851	no
monocarboxylic acid metabolic process	GO:0032787	0.111139	0.570182	--	431	ENSOARG00000002548|ENSOARG00000007146|ENSOARG00000011462|ENSOARG00000004442|ENSOARG00000015856|ENSOARG00000007511|ENSOARG00000018613|ENSOARG00000018205|ENSOARG00000018018|ENSOARG00000007136|ENSOARG00000007552|ENSOARG00000013268|ENSOARG00000018820|ENSOARG00000008727|ENSOARG00000000722|ENSOARG00000015147|ENSOARG00000016126|ENSOARG00000004046	18	ENSOARG00000000722|ENSOARG00000007552|ENSOARG00000004046|ENSOARG00000011462|ENSOARG00000018613|ENSOARG00000007146|ENSOARG00000018018|ENSOARG00000004442|ENSOARG00000015856|ENSOARG00000007136|ENSOARG00000007511|ENSOARG00000015147	12	ENSOARG00000018205|ENSOARG00000008727|ENSOARG00000018820|ENSOARG00000002548|ENSOARG00000016126|ENSOARG00000013268	6	http://amigo.geneontology.org/amigo/term/GO:0032787	no
sphingolipid catabolic process	GO:0030149	0.102891	0.570182	--	18	ENSOARG00000007374|ENSOARG00000002797	2	ENSOARG00000002797	1	ENSOARG00000007374	1	http://amigo.geneontology.org/amigo/term/GO:0030149	no
response to selenium ion	GO:0010269	0.116427	0.570182	--	4	ENSOARG00000017402	1	--	0	ENSOARG00000017402	1	http://amigo.geneontology.org/amigo/term/GO:0010269	no
positive regulation of mitotic nuclear division	GO:0045840	0.0898869	0.570182	--	35	ENSOARG00000016777|ENSOARG00000015856|ENSOARG00000002299	3	ENSOARG00000015856	1	ENSOARG00000002299|ENSOARG00000016777	2	http://amigo.geneontology.org/amigo/term/GO:0045840	no
retinol metabolic process	GO:0042572	0.112765	0.570182	--	19	ENSOARG00000008558|ENSOARG00000012705	2	ENSOARG00000008558|ENSOARG00000012705	2	--	0	http://amigo.geneontology.org/amigo/term/GO:0042572	no
RNA biosynthetic process	GO:0032774	0.111278	0.570182	--	2204	ENSOARG00000011142|ENSOARG00000002352|ENSOARG00000007213|ENSOARG00000010343|ENSOARG00000014638|ENSOARG00000003176|ENSOARG00000008345|ENSOARG00000007318|ENSOARG00000010808|ENSOARG00000008261|ENSOARG00000015796|ENSOARG00000001732|ENSOARG00000012544|ENSOARG00000012655|ENSOARG00000015241|ENSOARG00000014285|ENSOARG00000014471|ENSOARG00000008729|ENSOARG00000016673|ENSOARG00000012548|ENSOARG00000005338|…	77	ENSOARG00000005257|ENSOARG00000014638|ENSOARG00000007334|ENSOARG00000007213|ENSOARG00000005391|ENSOARG00000016369|ENSOARG00000007318|ENSOARG00000014285|ENSOARG00000017577|ENSOARG00000003176|ENSOARG00000012001|ENSOARG00000000560|ENSOARG00000005562|ENSOARG00000016673|ENSOARG00000002498|ENSOARG00000010335|ENSOARG00000004750|ENSOARG00000019201|ENSOARG00000005383|ENSOARG00000020376|ENSOARG00000008261|…	45	ENSOARG00000008729|ENSOARG00000000741|ENSOARG00000007591|ENSOARG00000016889|ENSOARG00000004242|ENSOARG00000005338|ENSOARG00000012551|ENSOARG00000017799|ENSOARG00000012619|ENSOARG00000001724|ENSOARG00000005520|ENSOARG00000012655|ENSOARG00000005451|ENSOARG00000020146|ENSOARG00000011164|ENSOARG00000015796|ENSOARG00000011142|ENSOARG00000018820|ENSOARG00000011426|ENSOARG00000014820|ENSOARG00000013310|…	32	http://amigo.geneontology.org/amigo/term/GO:0032774	no
regulation of transforming growth factor beta1 production	GO:0032908	0.116427	0.570182	--	4	ENSOARG00000011675	1	ENSOARG00000011675	1	--	0	http://amigo.geneontology.org/amigo/term/GO:0032908	no
pteridine-containing compound catabolic process	GO:0042560	0.116427	0.570182	--	4	ENSOARG00000015147	1	ENSOARG00000015147	1	--	0	http://amigo.geneontology.org/amigo/term/GO:0042560	no
aromatic amino acid transport	GO:0015801	0.116427	0.570182	--	4	ENSOARG00000017748	1	ENSOARG00000017748	1	--	0	http://amigo.geneontology.org/amigo/term/GO:0015801	no
DNA methylation involved in embryo development	GO:0043045	0.116427	0.570182	--	4	ENSOARG00000018298	1	ENSOARG00000018298	1	--	0	http://amigo.geneontology.org/amigo/term/GO:0043045	no
Schwann cell differentiation	GO:0014037	0.116427	0.570182	--	4	ENSOARG00000010448	1	ENSOARG00000010448	1	--	0	http://amigo.geneontology.org/amigo/term/GO:0014037	no
positive regulation of protein processing	GO:0010954	0.112765	0.570182	--	19	ENSOARG00000016124|ENSOARG00000018117	2	ENSOARG00000016124	1	ENSOARG00000018117	1	http://amigo.geneontology.org/amigo/term/GO:0010954	no
positive regulation of muscle adaptation	GO:0014744	0.116427	0.570182	--	4	ENSOARG00000001072	1	ENSOARG00000001072	1	--	0	http://amigo.geneontology.org/amigo/term/GO:0014744	no
low-density lipoprotein particle clearance	GO:0034383	0.116427	0.570182	--	4	ENSOARG00000017402	1	--	0	ENSOARG00000017402	1	http://amigo.geneontology.org/amigo/term/GO:0034383	no
skeletal muscle satellite cell maintenance involved in skeletal muscle regeneration	GO:0014834	0.116427	0.570182	--	4	ENSOARG00000015856	1	ENSOARG00000015856	1	--	0	http://amigo.geneontology.org/amigo/term/GO:0014834	no
positive regulation of necrotic cell death	GO:0010940	0.116427	0.570182	--	4	ENSOARG00000018362	1	ENSOARG00000018362	1	--	0	http://amigo.geneontology.org/amigo/term/GO:0010940	no
positive regulation of multi-organism process	GO:0043902	0.0966334	0.570182	--	128	ENSOARG00000002952|ENSOARG00000005457|ENSOARG00000011043|ENSOARG00000004108|ENSOARG00000001307|ENSOARG00000018987|ENSOARG00000014801	7	ENSOARG00000001307|ENSOARG00000018987|ENSOARG00000011043	3	ENSOARG00000002952|ENSOARG00000005457|ENSOARG00000014801|ENSOARG00000004108	4	http://amigo.geneontology.org/amigo/term/GO:0043902	no
regulation of symbiosis, encompassing mutualism through parasitism	GO:0043903	0.10527	0.570182	--	182	ENSOARG00000015427|ENSOARG00000002683|ENSOARG00000002952|ENSOARG00000005457|ENSOARG00000011043|ENSOARG00000001307|ENSOARG00000007990|ENSOARG00000018987|ENSOARG00000014801	9	ENSOARG00000001307|ENSOARG00000015427|ENSOARG00000018987|ENSOARG00000011043	4	ENSOARG00000002952|ENSOARG00000005457|ENSOARG00000002683|ENSOARG00000014801|ENSOARG00000007990	5	http://amigo.geneontology.org/amigo/term/GO:0043903	no
cadmium ion transport	GO:0015691	0.116427	0.570182	--	4	ENSOARG00000017470	1	ENSOARG00000017470	1	--	0	http://amigo.geneontology.org/amigo/term/GO:0015691	no
protein localization to organelle	GO:0033365	0.0931652	0.570182	--	448	ENSOARG00000013524|ENSOARG00000016777|ENSOARG00000012133|ENSOARG00000002952|ENSOARG00000011354|ENSOARG00000018274|ENSOARG00000008242|ENSOARG00000012759|ENSOARG00000006841|ENSOARG00000009928|ENSOARG00000001048|ENSOARG00000011552|ENSOARG00000018831|ENSOARG00000007056|ENSOARG00000001527|ENSOARG00000001307|ENSOARG00000006227|ENSOARG00000016369|ENSOARG00000007306	19	ENSOARG00000001307|ENSOARG00000007306|ENSOARG00000018274|ENSOARG00000018831|ENSOARG00000011552|ENSOARG00000013524|ENSOARG00000016369|ENSOARG00000006841|ENSOARG00000012133|ENSOARG00000009928|ENSOARG00000012759|ENSOARG00000006227	12	ENSOARG00000001048|ENSOARG00000008242|ENSOARG00000001527|ENSOARG00000011354|ENSOARG00000016777|ENSOARG00000007056|ENSOARG00000002952	7	http://amigo.geneontology.org/amigo/term/GO:0033365	no
positive regulation of cellular amine metabolic process	GO:0033240	0.116427	0.570182	--	4	ENSOARG00000001400	1	--	0	ENSOARG00000001400	1	http://amigo.geneontology.org/amigo/term/GO:0033240	no
response to ATP	GO:0033198	0.102891	0.570182	--	18	ENSOARG00000014146|ENSOARG00000001072	2	ENSOARG00000014146|ENSOARG00000001072	2	--	0	http://amigo.geneontology.org/amigo/term/GO:0033198	no
modulation by host of viral release from host cell	GO:0044789	0.116427	0.570182	--	4	ENSOARG00000001307	1	ENSOARG00000001307	1	--	0	http://amigo.geneontology.org/amigo/term/GO:0044789	no
centromere complex assembly	GO:0034508	0.116427	0.570182	--	4	ENSOARG00000008206	1	ENSOARG00000008206	1	--	0	http://amigo.geneontology.org/amigo/term/GO:0034508	no
DNA methylation involved in gamete generation	GO:0043046	0.112765	0.570182	--	19	ENSOARG00000018298|ENSOARG00000007644	2	ENSOARG00000007644|ENSOARG00000018298	2	--	0	http://amigo.geneontology.org/amigo/term/GO:0043046	no
positive regulation by host of viral release from host cell	GO:0044791	0.116427	0.570182	--	4	ENSOARG00000001307	1	ENSOARG00000001307	1	--	0	http://amigo.geneontology.org/amigo/term/GO:0044791	no
positive regulation of protein autophosphorylation	GO:0031954	0.102891	0.570182	--	18	ENSOARG00000013919|ENSOARG00000013927	2	ENSOARG00000013919	1	ENSOARG00000013927	1	http://amigo.geneontology.org/amigo/term/GO:0031954	no
response to iron ion	GO:0010039	0.0932729	0.570182	--	17	ENSOARG00000018349|ENSOARG00000017470	2	ENSOARG00000017470	1	ENSOARG00000018349	1	http://amigo.geneontology.org/amigo/term/GO:0010039	no
positive regulation of catecholamine metabolic process	GO:0045915	0.116427	0.570182	--	4	ENSOARG00000001400	1	--	0	ENSOARG00000001400	1	http://amigo.geneontology.org/amigo/term/GO:0045915	no
ribonucleoside triphosphate metabolic process	GO:0009199	0.112273	0.570182	--	133	ENSOARG00000010184|ENSOARG00000015794|ENSOARG00000007511|ENSOARG00000007860|ENSOARG00000002319|ENSOARG00000011397|ENSOARG00000020868	7	ENSOARG00000007511|ENSOARG00000015794|ENSOARG00000007860|ENSOARG00000002319	4	ENSOARG00000020868|ENSOARG00000010184|ENSOARG00000011397	3	http://amigo.geneontology.org/amigo/term/GO:0009199	no
vesicle transport along microtubule	GO:0047496	0.102165	0.570182	--	37	ENSOARG00000011166|ENSOARG00000019997|ENSOARG00000013591	3	ENSOARG00000019997|ENSOARG00000013591	2	ENSOARG00000011166	1	http://amigo.geneontology.org/amigo/term/GO:0047496	no
positive regulation of transporter activity	GO:0032411	0.105034	0.570182	--	59	ENSOARG00000006557|ENSOARG00000013591|ENSOARG00000004301|ENSOARG00000008156	4	ENSOARG00000006557|ENSOARG00000013591	2	ENSOARG00000008156|ENSOARG00000004301	2	http://amigo.geneontology.org/amigo/term/GO:0032411	no
lipoprotein biosynthetic process	GO:0042158	0.116427	0.570182	--	4	ENSOARG00000017402	1	--	0	ENSOARG00000017402	1	http://amigo.geneontology.org/amigo/term/GO:0042158	no
purine nucleoside triphosphate metabolic process	GO:0009144	0.112273	0.570182	--	133	ENSOARG00000010184|ENSOARG00000015794|ENSOARG00000007511|ENSOARG00000007860|ENSOARG00000002319|ENSOARG00000011397|ENSOARG00000020868	7	ENSOARG00000007511|ENSOARG00000015794|ENSOARG00000007860|ENSOARG00000002319	4	ENSOARG00000020868|ENSOARG00000010184|ENSOARG00000011397	3	http://amigo.geneontology.org/amigo/term/GO:0009144	no
telomere assembly	GO:0032202	0.116427	0.570182	--	4	ENSOARG00000001527	1	--	0	ENSOARG00000001527	1	http://amigo.geneontology.org/amigo/term/GO:0032202	no
positive regulation of viral process	GO:0048524	0.105081	0.570182	--	82	ENSOARG00000005457|ENSOARG00000018987|ENSOARG00000001307|ENSOARG00000002952|ENSOARG00000014801	5	ENSOARG00000001307|ENSOARG00000018987	2	ENSOARG00000002952|ENSOARG00000005457|ENSOARG00000014801	3	http://amigo.geneontology.org/amigo/term/GO:0048524	no
telomere organization	GO:0032200	0.105034	0.570182	--	59	ENSOARG00000001527|ENSOARG00000004910|ENSOARG00000004883|ENSOARG00000010928	4	ENSOARG00000010928|ENSOARG00000004910	2	ENSOARG00000001527|ENSOARG00000004883	2	http://amigo.geneontology.org/amigo/term/GO:0032200	no
activation of protein kinase B activity	GO:0032148	0.112765	0.570182	--	19	ENSOARG00000015856|ENSOARG00000018362	2	ENSOARG00000018362|ENSOARG00000015856	2	--	0	http://amigo.geneontology.org/amigo/term/GO:0032148	no
post-embryonic animal organ morphogenesis	GO:0048563	0.116427	0.570182	--	4	ENSOARG00000010067	1	--	0	ENSOARG00000010067	1	http://amigo.geneontology.org/amigo/term/GO:0048563	no
snRNA modification	GO:0040031	0.116427	0.570182	--	4	ENSOARG00000016948	1	--	0	ENSOARG00000016948	1	http://amigo.geneontology.org/amigo/term/GO:0040031	no
glycoprotein biosynthetic process	GO:0009101	0.0959452	0.570182	--	36	ENSOARG00000018349|ENSOARG00000015856|ENSOARG00000008374	3	ENSOARG00000015856	1	ENSOARG00000008374|ENSOARG00000018349	2	http://amigo.geneontology.org/amigo/term/GO:0009101	no
short-chain fatty acid catabolic process	GO:0019626	0.116427	0.570182	--	4	ENSOARG00000004442	1	ENSOARG00000004442	1	--	0	http://amigo.geneontology.org/amigo/term/GO:0019626	no
negative regulation of interleukin-1 beta secretion	GO:0050713	0.116427	0.570182	--	4	ENSOARG00000007591	1	--	0	ENSOARG00000007591	1	http://amigo.geneontology.org/amigo/term/GO:0050713	no
ether lipid biosynthetic process	GO:0008611	0.116427	0.570182	--	4	ENSOARG00000017403	1	ENSOARG00000017403	1	--	0	http://amigo.geneontology.org/amigo/term/GO:0008611	no
purine ribonucleoside triphosphate metabolic process	GO:0009205	0.0936594	0.570182	--	127	ENSOARG00000010184|ENSOARG00000015794|ENSOARG00000007511|ENSOARG00000007860|ENSOARG00000002319|ENSOARG00000011397|ENSOARG00000020868	7	ENSOARG00000007511|ENSOARG00000015794|ENSOARG00000007860|ENSOARG00000002319	4	ENSOARG00000020868|ENSOARG00000010184|ENSOARG00000011397	3	http://amigo.geneontology.org/amigo/term/GO:0009205	no
positive regulation of tyrosine phosphorylation of STAT protein	GO:0042531	0.0898869	0.570182	GO:0042511|GO:0042515|GO:0042517|GO:0042520|GO:0042523|GO:0042526|GO:0042529	35	ENSOARG00000009732|ENSOARG00000011433|ENSOARG00000015856	3	ENSOARG00000009732|ENSOARG00000015856	2	ENSOARG00000011433	1	http://amigo.geneontology.org/amigo/term/GO:0042531	no
regulation of apoptotic process	GO:0042981	0.0983709	0.570182	--	1182	ENSOARG00000016024|ENSOARG00000010067|ENSOARG00000015856|ENSOARG00000018362|ENSOARG00000009732|ENSOARG00000015794|ENSOARG00000018343|ENSOARG00000016334|ENSOARG00000002352|ENSOARG00000004046|ENSOARG00000015241|ENSOARG00000011433|ENSOARG00000017278|ENSOARG00000012548|ENSOARG00000014146|ENSOARG00000005625|ENSOARG00000004519|ENSOARG00000007374|ENSOARG00000004064|ENSOARG00000007594|ENSOARG00000007591|…	44	ENSOARG00000007594|ENSOARG00000014146|ENSOARG00000017577|ENSOARG00000018627|ENSOARG00000015856|ENSOARG00000001653|ENSOARG00000001381|ENSOARG00000010448|ENSOARG00000018362|ENSOARG00000004750|ENSOARG00000018343|ENSOARG00000010335|ENSOARG00000009960|ENSOARG00000015794|ENSOARG00000015665|ENSOARG00000016024|ENSOARG00000015241|ENSOARG00000012548|ENSOARG00000004519|ENSOARG00000019275|ENSOARG00000019659|…	30	ENSOARG00000000194|ENSOARG00000017278|ENSOARG00000002683|ENSOARG00000001471|ENSOARG00000007591|ENSOARG00000004064|ENSOARG00000007374|ENSOARG00000009786|ENSOARG00000010067|ENSOARG00000002952|ENSOARG00000011433|ENSOARG00000005998|ENSOARG00000002352|ENSOARG00000016334	14	http://amigo.geneontology.org/amigo/term/GO:0042981	no
viral budding	GO:0046755	0.0954511	0.570182	GO:0046744	57	ENSOARG00000014187|ENSOARG00000011079|ENSOARG00000010161|ENSOARG00000014801	4	ENSOARG00000011079|ENSOARG00000014187|ENSOARG00000010161	3	ENSOARG00000014801	1	http://amigo.geneontology.org/amigo/term/GO:0046755	no
ear morphogenesis	GO:0042471	0.116427	0.570182	--	4	ENSOARG00000017073	1	ENSOARG00000017073	1	--	0	http://amigo.geneontology.org/amigo/term/GO:0042471	no
synaptic vesicle exocytosis	GO:0016079	0.102165	0.570182	--	37	ENSOARG00000018867|ENSOARG00000011671|ENSOARG00000016616	3	ENSOARG00000011671|ENSOARG00000016616|ENSOARG00000018867	3	--	0	http://amigo.geneontology.org/amigo/term/GO:0016079	no
negative regulation of natural killer cell mediated cytotoxicity	GO:0045953	0.116427	0.570182	--	4	ENSOARG00000008445	1	--	0	ENSOARG00000008445	1	http://amigo.geneontology.org/amigo/term/GO:0045953	no
positive regulation of dopamine metabolic process	GO:0045964	0.116427	0.570182	--	4	ENSOARG00000001400	1	--	0	ENSOARG00000001400	1	http://amigo.geneontology.org/amigo/term/GO:0045964	no
ATP metabolic process	GO:0046034	0.115941	0.570182	--	109	ENSOARG00000010184|ENSOARG00000007511|ENSOARG00000007860|ENSOARG00000002319|ENSOARG00000011397|ENSOARG00000020868	6	ENSOARG00000002319|ENSOARG00000007511|ENSOARG00000007860	3	ENSOARG00000020868|ENSOARG00000010184|ENSOARG00000011397	3	http://amigo.geneontology.org/amigo/term/GO:0046034	no
regulation of biosynthetic process	GO:0009889	0.11331	0.570182	--	3583	ENSOARG00000008137|ENSOARG00000010808|ENSOARG00000018362|ENSOARG00000003179|ENSOARG00000003176|ENSOARG00000004883|ENSOARG00000010804|ENSOARG00000012544|ENSOARG00000015453|ENSOARG00000007318|ENSOARG00000008729|ENSOARG00000012548|ENSOARG00000012619|ENSOARG00000007258|ENSOARG00000003373|ENSOARG00000007528|ENSOARG00000014820|ENSOARG00000013310|ENSOARG00000002651|ENSOARG00000020146|ENSOARG00000011350|…	121	ENSOARG00000005257|ENSOARG00000014638|ENSOARG00000007213|ENSOARG00000002797|ENSOARG00000014146|ENSOARG00000016369|ENSOARG00000013740|ENSOARG00000007318|ENSOARG00000014285|ENSOARG00000017577|ENSOARG00000016209|ENSOARG00000004034|ENSOARG00000015856|ENSOARG00000001653|ENSOARG00000003176|ENSOARG00000011350|ENSOARG00000006557|ENSOARG00000012263|ENSOARG00000000560|ENSOARG00000017950|ENSOARG00000011770|…	67	ENSOARG00000008729|ENSOARG00000017799|ENSOARG00000008445|ENSOARG00000000741|ENSOARG00000016948|ENSOARG00000007591|ENSOARG00000008137|ENSOARG00000016889|ENSOARG00000007374|ENSOARG00000004242|ENSOARG00000010808|ENSOARG00000003179|ENSOARG00000004883|ENSOARG00000012551|ENSOARG00000010804|ENSOARG00000010797|ENSOARG00000012619|ENSOARG00000010794|ENSOARG00000017402|ENSOARG00000001724|ENSOARG00000005340|…	54	http://amigo.geneontology.org/amigo/term/GO:0009889	no
response to other organism	GO:0051707	0.113936	0.570182	GO:0009613|GO:0042828	461	ENSOARG00000019997|ENSOARG00000004519|ENSOARG00000007591|ENSOARG00000006058|ENSOARG00000011043|ENSOARG00000004082|ENSOARG00000019201|ENSOARG00000010067|ENSOARG00000009786|ENSOARG00000002952|ENSOARG00000006449|ENSOARG00000017517|ENSOARG00000015241|ENSOARG00000004079|ENSOARG00000017402|ENSOARG00000010484|ENSOARG00000016369|ENSOARG00000004064|ENSOARG00000006437	19	ENSOARG00000010484|ENSOARG00000019201|ENSOARG00000011043|ENSOARG00000015241|ENSOARG00000016369|ENSOARG00000019997|ENSOARG00000006058|ENSOARG00000004519	8	ENSOARG00000004079|ENSOARG00000004082|ENSOARG00000006449|ENSOARG00000017402|ENSOARG00000004064|ENSOARG00000007591|ENSOARG00000009786|ENSOARG00000017517|ENSOARG00000002952|ENSOARG00000006437|ENSOARG00000010067	11	http://amigo.geneontology.org/amigo/term/GO:0051707	no
detection of light stimulus	GO:0009583	0.0898869	0.570182	--	35	ENSOARG00000004761|ENSOARG00000012033|ENSOARG00000001072	3	ENSOARG00000004761|ENSOARG00000012033|ENSOARG00000001072	3	--	0	http://amigo.geneontology.org/amigo/term/GO:0009583	no
endosomal transport	GO:0016197	0.0906654	0.570182	--	202	ENSOARG00000019778|ENSOARG00000002683|ENSOARG00000006058|ENSOARG00000007258|ENSOARG00000011079|ENSOARG00000008067|ENSOARG00000010161|ENSOARG00000015345|ENSOARG00000025194|ENSOARG00000014801	10	ENSOARG00000011079|ENSOARG00000019778|ENSOARG00000006058|ENSOARG00000010161|ENSOARG00000025194	5	ENSOARG00000015345|ENSOARG00000014801|ENSOARG00000008067|ENSOARG00000002683|ENSOARG00000007258	5	http://amigo.geneontology.org/amigo/term/GO:0016197	no
S-adenosylmethioninamine metabolic process	GO:0046499	0.116427	0.570182	--	4	ENSOARG00000018298	1	ENSOARG00000018298	1	--	0	http://amigo.geneontology.org/amigo/term/GO:0046499	no
glycerol ether biosynthetic process	GO:0046504	0.116427	0.570182	--	4	ENSOARG00000017403	1	ENSOARG00000017403	1	--	0	http://amigo.geneontology.org/amigo/term/GO:0046504	no
low-density lipoprotein particle remodeling	GO:0034374	0.116427	0.570182	--	4	ENSOARG00000017402	1	--	0	ENSOARG00000017402	1	http://amigo.geneontology.org/amigo/term/GO:0034374	no
folic acid-containing compound catabolic process	GO:0009397	0.116427	0.570182	--	4	ENSOARG00000015147	1	ENSOARG00000015147	1	--	0	http://amigo.geneontology.org/amigo/term/GO:0009397	no
phylloquinone catabolic process	GO:0042376	0.116427	0.570182	--	4	ENSOARG00000013804	1	ENSOARG00000013804	1	--	0	http://amigo.geneontology.org/amigo/term/GO:0042376	no
phylloquinone metabolic process	GO:0042374	0.116427	0.570182	--	4	ENSOARG00000013804	1	ENSOARG00000013804	1	--	0	http://amigo.geneontology.org/amigo/term/GO:0042374	no
negative regulation of endoplasmic reticulum calcium ion concentration	GO:0032471	0.116427	0.570182	--	4	ENSOARG00000010067	1	--	0	ENSOARG00000010067	1	http://amigo.geneontology.org/amigo/term/GO:0032471	no
negative regulation of amino acid transport	GO:0051956	0.116427	0.570182	--	4	ENSOARG00000004301	1	--	0	ENSOARG00000004301	1	http://amigo.geneontology.org/amigo/term/GO:0051956	no
defense response to virus	GO:0051607	0.0911069	0.570182	--	151	ENSOARG00000019201|ENSOARG00000004519|ENSOARG00000002952|ENSOARG00000011043|ENSOARG00000017517|ENSOARG00000009786|ENSOARG00000007591|ENSOARG00000004064	8	ENSOARG00000004519|ENSOARG00000019201|ENSOARG00000011043	3	ENSOARG00000002952|ENSOARG00000007591|ENSOARG00000004064|ENSOARG00000009786|ENSOARG00000017517	5	http://amigo.geneontology.org/amigo/term/GO:0051607	no
determination of left/right symmetry	GO:0007368	0.115036	0.570182	--	61	ENSOARG00000007895|ENSOARG00000006841|ENSOARG00000018813|ENSOARG00000003351	4	ENSOARG00000006841|ENSOARG00000018813|ENSOARG00000003351	3	ENSOARG00000007895	1	http://amigo.geneontology.org/amigo/term/GO:0007368	no
heart formation	GO:0060914	0.116427	0.570182	--	4	ENSOARG00000010446	1	ENSOARG00000010446	1	--	0	http://amigo.geneontology.org/amigo/term/GO:0060914	no
regulation of antimicrobial peptide production	GO:0002784	0.116427	0.570182	--	4	ENSOARG00000004108	1	--	0	ENSOARG00000004108	1	http://amigo.geneontology.org/amigo/term/GO:0002784	no
regulation of antibacterial peptide production	GO:0002786	0.116427	0.570182	--	4	ENSOARG00000004108	1	--	0	ENSOARG00000004108	1	http://amigo.geneontology.org/amigo/term/GO:0002786	no
positive regulation of peptide secretion	GO:0002793	0.0901801	0.570182	--	176	ENSOARG00000016209|ENSOARG00000015856|ENSOARG00000003161|ENSOARG00000018613|ENSOARG00000007591|ENSOARG00000010227|ENSOARG00000013591|ENSOARG00000014111|ENSOARG00000001539	9	ENSOARG00000018613|ENSOARG00000016209|ENSOARG00000013591|ENSOARG00000014111|ENSOARG00000003161|ENSOARG00000015856	6	ENSOARG00000010227|ENSOARG00000001539|ENSOARG00000007591	3	http://amigo.geneontology.org/amigo/term/GO:0002793	no
cardiac muscle cell fate commitment	GO:0060923	0.116427	0.570182	--	4	ENSOARG00000016334	1	--	0	ENSOARG00000016334	1	http://amigo.geneontology.org/amigo/term/GO:0060923	no
quinone catabolic process	GO:1901662	0.116427	0.570182	GO:0042378	4	ENSOARG00000013804	1	ENSOARG00000013804	1	--	0	http://amigo.geneontology.org/amigo/term/GO:1901662	no
organic substance catabolic process	GO:1901575	0.116296	0.570182	--	1351	ENSOARG00000006402|ENSOARG00000018362|ENSOARG00000000553|ENSOARG00000015114|ENSOARG00000016782|ENSOARG00000018733|ENSOARG00000004644|ENSOARG00000009321|ENSOARG00000004046|ENSOARG00000015241|ENSOARG00000013586|ENSOARG00000014146|ENSOARG00000007146|ENSOARG00000011462|ENSOARG00000002683|ENSOARG00000005623|ENSOARG00000007374|ENSOARG00000016673|ENSOARG00000004909|ENSOARG00000007511|ENSOARG00000011389|…	49	ENSOARG00000000722|ENSOARG00000002797|ENSOARG00000014146|ENSOARG00000015252|ENSOARG00000010928|ENSOARG00000007511|ENSOARG00000009563|ENSOARG00000018733|ENSOARG00000004046|ENSOARG00000011462|ENSOARG00000011675|ENSOARG00000020562|ENSOARG00000004778|ENSOARG00000007136|ENSOARG00000013804|ENSOARG00000015665|ENSOARG00000000553|ENSOARG00000016673|ENSOARG00000015241|ENSOARG00000007146|ENSOARG00000018362|…	29	ENSOARG00000004644|ENSOARG00000006343|ENSOARG00000006402|ENSOARG00000002683|ENSOARG00000000769|ENSOARG00000007374|ENSOARG00000017402|ENSOARG00000008445|ENSOARG00000010953|ENSOARG00000015114|ENSOARG00000012532|ENSOARG00000009603|ENSOARG00000013586|ENSOARG00000011389|ENSOARG00000009786|ENSOARG00000004909|ENSOARG00000020715|ENSOARG00000013365|ENSOARG00000016782|ENSOARG00000005716	20	http://amigo.geneontology.org/amigo/term/GO:1901575	no
response to camptothecin	GO:1901563	0.116427	0.570182	--	4	ENSOARG00000011206	1	ENSOARG00000011206	1	--	0	http://amigo.geneontology.org/amigo/term/GO:1901563	no
pulmonary artery morphogenesis	GO:0061156	0.116427	0.570182	--	4	ENSOARG00000007915	1	ENSOARG00000007915	1	--	0	http://amigo.geneontology.org/amigo/term/GO:0061156	no
regulation of insulin secretion involved in cellular response to glucose stimulus	GO:0061178	0.115066	0.570182	--	39	ENSOARG00000013479|ENSOARG00000013591|ENSOARG00000019659	3	ENSOARG00000019659|ENSOARG00000013591	2	ENSOARG00000013479	1	http://amigo.geneontology.org/amigo/term/GO:0061178	no
negative regulation of insulin secretion involved in cellular response to glucose stimulus	GO:0061179	0.116427	0.570182	--	4	ENSOARG00000019659	1	ENSOARG00000019659	1	--	0	http://amigo.geneontology.org/amigo/term/GO:0061179	no
changes to DNA methylation involved in embryo development	GO:1901538	0.116427	0.570182	--	4	ENSOARG00000018298	1	ENSOARG00000018298	1	--	0	http://amigo.geneontology.org/amigo/term/GO:1901538	no
ether biosynthetic process	GO:1901503	0.116427	0.570182	--	4	ENSOARG00000017403	1	ENSOARG00000017403	1	--	0	http://amigo.geneontology.org/amigo/term/GO:1901503	no
positive regulation of potassium ion transmembrane transport	GO:1901381	0.112765	0.570182	--	19	ENSOARG00000006557|ENSOARG00000008156	2	ENSOARG00000006557	1	ENSOARG00000008156	1	http://amigo.geneontology.org/amigo/term/GO:1901381	no
Golgi to plasma membrane transport	GO:0006893	0.102165	0.570182	--	37	ENSOARG00000002361|ENSOARG00000001243|ENSOARG00000012195	3	ENSOARG00000001243|ENSOARG00000012195	2	ENSOARG00000002361	1	http://amigo.geneontology.org/amigo/term/GO:0006893	no
positive regulation of antimicrobial humoral response	GO:0002760	0.116427	0.570182	--	4	ENSOARG00000004108	1	--	0	ENSOARG00000004108	1	http://amigo.geneontology.org/amigo/term/GO:0002760	no
tricuspid valve morphogenesis	GO:0003186	0.116427	0.570182	--	4	ENSOARG00000007915	1	ENSOARG00000007915	1	--	0	http://amigo.geneontology.org/amigo/term/GO:0003186	no
cardiac cell fate commitment	GO:0060911	0.116427	0.570182	--	4	ENSOARG00000016334	1	--	0	ENSOARG00000016334	1	http://amigo.geneontology.org/amigo/term/GO:0060911	no
regulation of delayed rectifier potassium channel activity	GO:1902259	0.0932729	0.570182	--	17	ENSOARG00000006557|ENSOARG00000014157	2	ENSOARG00000006557	1	ENSOARG00000014157	1	http://amigo.geneontology.org/amigo/term/GO:1902259	no
negative regulation of oxidative stress-induced cell death	GO:1903202	0.112765	0.570182	--	19	ENSOARG00000001400|ENSOARG00000015794	2	ENSOARG00000015794	1	ENSOARG00000001400	1	http://amigo.geneontology.org/amigo/term/GO:1903202	no
positive regulation of ER-associated ubiquitin-dependent protein catabolic process	GO:1903071	0.116427	0.570182	--	4	ENSOARG00000018807	1	ENSOARG00000018807	1	--	0	http://amigo.geneontology.org/amigo/term/GO:1903071	no
regulation of ER-associated ubiquitin-dependent protein catabolic process	GO:1903069	0.116427	0.570182	--	4	ENSOARG00000018807	1	ENSOARG00000018807	1	--	0	http://amigo.geneontology.org/amigo/term/GO:1903069	no
negative regulation of amyloid precursor protein catabolic process	GO:1902992	0.116427	0.570182	--	4	ENSOARG00000018274	1	ENSOARG00000018274	1	--	0	http://amigo.geneontology.org/amigo/term/GO:1902992	no
cell fate specification involved in pattern specification	GO:0060573	0.116427	0.570182	--	4	ENSOARG00000004750	1	ENSOARG00000004750	1	--	0	http://amigo.geneontology.org/amigo/term/GO:0060573	no
positive regulation of tolerance induction	GO:0002645	0.116427	0.570182	--	4	ENSOARG00000007895	1	--	0	ENSOARG00000007895	1	http://amigo.geneontology.org/amigo/term/GO:0002645	no
negative regulation of acute inflammatory response	GO:0002674	0.116427	0.570182	--	4	ENSOARG00000007591	1	--	0	ENSOARG00000007591	1	http://amigo.geneontology.org/amigo/term/GO:0002674	no
positive regulation of ER to Golgi vesicle-mediated transport	GO:1902953	0.116427	0.570182	--	4	ENSOARG00000018274	1	ENSOARG00000018274	1	--	0	http://amigo.geneontology.org/amigo/term/GO:1902953	no
regulation of postsynaptic density protein 95 clustering	GO:1902897	0.116427	0.570182	--	4	ENSOARG00000001048	1	--	0	ENSOARG00000001048	1	http://amigo.geneontology.org/amigo/term/GO:1902897	no
regulation of pri-miRNA transcription from RNA polymerase II promoter	GO:1902893	0.112765	0.570182	--	19	ENSOARG00000002651|ENSOARG00000008069	2	--	0	ENSOARG00000002651|ENSOARG00000008069	2	http://amigo.geneontology.org/amigo/term/GO:1902893	no
negative regulation of response to oxidative stress	GO:1902883	0.112765	0.570182	--	19	ENSOARG00000001400|ENSOARG00000015794	2	ENSOARG00000015794	1	ENSOARG00000001400	1	http://amigo.geneontology.org/amigo/term/GO:1902883	no
establishment of blood-brain barrier	GO:0060856	0.116427	0.570182	--	4	ENSOARG00000003922	1	ENSOARG00000003922	1	--	0	http://amigo.geneontology.org/amigo/term/GO:0060856	no
assembly of large subunit precursor of preribosome	GO:1902626	0.116427	0.570182	--	4	ENSOARG00000020910	1	ENSOARG00000020910	1	--	0	http://amigo.geneontology.org/amigo/term/GO:1902626	no
negative regulation of natural killer cell mediated immunity	GO:0002716	0.116427	0.570182	GO:0030102	4	ENSOARG00000008445	1	--	0	ENSOARG00000008445	1	http://amigo.geneontology.org/amigo/term/GO:0002716	no
positive regulation of delayed rectifier potassium channel activity	GO:1902261	0.116427	0.570182	--	4	ENSOARG00000006557	1	ENSOARG00000006557	1	--	0	http://amigo.geneontology.org/amigo/term/GO:1902261	no
organelle organization	GO:0006996	0.0907305	0.570182	GO:1902589	1869	ENSOARG00000018349|ENSOARG00000014146|ENSOARG00000011166|ENSOARG00000004910|ENSOARG00000004883|ENSOARG00000018205|ENSOARG00000009198|ENSOARG00000011279|ENSOARG00000003547|ENSOARG00000007895|ENSOARG00000002379|ENSOARG00000001710|ENSOARG00000004046|ENSOARG00000015241|ENSOARG00000003351|ENSOARG00000001527|ENSOARG00000002145|ENSOARG00000002062|ENSOARG00000016124|ENSOARG00000013524|ENSOARG00000014249|…	67	ENSOARG00000015665|ENSOARG00000014146|ENSOARG00000016369|ENSOARG00000010928|ENSOARG00000006841|ENSOARG00000002425|ENSOARG00000013591|ENSOARG00000007644|ENSOARG00000010161|ENSOARG00000014865|ENSOARG00000004046|ENSOARG00000003783|ENSOARG00000011675|ENSOARG00000007051|ENSOARG00000009960|ENSOARG00000015794|ENSOARG00000007033|ENSOARG00000009928|ENSOARG00000019680|ENSOARG00000001243|ENSOARG00000001307|…	41	ENSOARG00000009786|ENSOARG00000011279|ENSOARG00000004883|ENSOARG00000010067|ENSOARG00000018349|ENSOARG00000018205|ENSOARG00000014249|ENSOARG00000008525|ENSOARG00000004921|ENSOARG00000018288|ENSOARG00000011166|ENSOARG00000005591|ENSOARG00000005473|ENSOARG00000001048|ENSOARG00000000194|ENSOARG00000002683|ENSOARG00000007895|ENSOARG00000000434|ENSOARG00000014801|ENSOARG00000012545|ENSOARG00000002379|…	26	http://amigo.geneontology.org/amigo/term/GO:0006996	no
positive regulation of secretion by cell	GO:1903532	0.110323	0.570182	--	264	ENSOARG00000019778|ENSOARG00000015856|ENSOARG00000003161|ENSOARG00000011671|ENSOARG00000018613|ENSOARG00000002348|ENSOARG00000016209|ENSOARG00000007591|ENSOARG00000010227|ENSOARG00000013591|ENSOARG00000014111|ENSOARG00000001539	12	ENSOARG00000019778|ENSOARG00000018613|ENSOARG00000011671|ENSOARG00000016209|ENSOARG00000015856|ENSOARG00000002348|ENSOARG00000014111|ENSOARG00000003161|ENSOARG00000013591	9	ENSOARG00000010227|ENSOARG00000001539|ENSOARG00000007591	3	http://amigo.geneontology.org/amigo/term/GO:1903532	no
regulation of ephrin receptor signaling pathway	GO:1901187	0.116427	0.570182	--	4	ENSOARG00000011089	1	ENSOARG00000011089	1	--	0	http://amigo.geneontology.org/amigo/term/GO:1901187	no
response to unfolded protein	GO:0006986	0.0959452	0.570182	--	36	ENSOARG00000013524|ENSOARG00000004799|ENSOARG00000018807	3	ENSOARG00000018807|ENSOARG00000013524|ENSOARG00000004799	3	--	0	http://amigo.geneontology.org/amigo/term/GO:0006986	no
pyridine-containing compound catabolic process	GO:0072526	0.116427	0.570182	--	4	ENSOARG00000005716	1	--	0	ENSOARG00000005716	1	http://amigo.geneontology.org/amigo/term/GO:0072526	no
negative regulation of protein kinase activity	GO:0006469	0.0975558	0.570182	--	179	ENSOARG00000000476|ENSOARG00000004388|ENSOARG00000014146|ENSOARG00000018274|ENSOARG00000015796|ENSOARG00000008445|ENSOARG00000009516|ENSOARG00000018831|ENSOARG00000002952	9	ENSOARG00000018274|ENSOARG00000018831|ENSOARG00000014146|ENSOARG00000000476|ENSOARG00000009516	5	ENSOARG00000002952|ENSOARG00000004388|ENSOARG00000015796|ENSOARG00000008445	4	http://amigo.geneontology.org/amigo/term/GO:0006469	no
cadmium ion transmembrane transport	GO:0070574	0.116427	0.570182	--	4	ENSOARG00000017470	1	ENSOARG00000017470	1	--	0	http://amigo.geneontology.org/amigo/term/GO:0070574	no
ferrous iron import	GO:0070627	0.116427	0.570182	--	4	ENSOARG00000017470	1	ENSOARG00000017470	1	--	0	http://amigo.geneontology.org/amigo/term/GO:0070627	no
S-shaped body morphogenesis	GO:0072050	0.116427	0.570182	--	4	ENSOARG00000016334	1	--	0	ENSOARG00000016334	1	http://amigo.geneontology.org/amigo/term/GO:0072050	no
endoplasmic reticulum tubular network formation	GO:0071787	0.116427	0.570182	--	4	ENSOARG00000010552	1	ENSOARG00000010552	1	--	0	http://amigo.geneontology.org/amigo/term/GO:0071787	no
nitrogen compound transport	GO:0071705	0.101027	0.570182	--	1456	ENSOARG00000011530|ENSOARG00000015345|ENSOARG00000018362|ENSOARG00000019885|ENSOARG00000007056|ENSOARG00000010227|ENSOARG00000011552|ENSOARG00000015322|ENSOARG00000003351|ENSOARG00000007990|ENSOARG00000014663|ENSOARG00000006227|ENSOARG00000000714|ENSOARG00000014640|ENSOARG00000002583|ENSOARG00000013524|ENSOARG00000007225|ENSOARG00000010928|ENSOARG00000020004|ENSOARG00000017748|ENSOARG00000009928|…	53	ENSOARG00000001243|ENSOARG00000010928|ENSOARG00000004034|ENSOARG00000002348|ENSOARG00000019577|ENSOARG00000006557|ENSOARG00000011378|ENSOARG00000018362|ENSOARG00000011671|ENSOARG00000011552|ENSOARG00000019885|ENSOARG00000009928|ENSOARG00000006227|ENSOARG00000017748|ENSOARG00000014663|ENSOARG00000012195|ENSOARG00000013524|ENSOARG00000012133|ENSOARG00000020004|ENSOARG00000014640|ENSOARG00000002583|…	30	ENSOARG00000013479|ENSOARG00000007591|ENSOARG00000002952|ENSOARG00000003395|ENSOARG00000002361|ENSOARG00000002248|ENSOARG00000011530|ENSOARG00000007056|ENSOARG00000002800|ENSOARG00000007225|ENSOARG00000008242|ENSOARG00000007990|ENSOARG00000000434|ENSOARG00000014801|ENSOARG00000015722|ENSOARG00000000714|ENSOARG00000010227|ENSOARG00000015322|ENSOARG00000001882|ENSOARG00000017402|ENSOARG00000015345|…	23	http://amigo.geneontology.org/amigo/term/GO:0071705	no
glutamate catabolic process	GO:0006538	0.116427	0.570182	GO:0019459	4	ENSOARG00000000769	1	--	0	ENSOARG00000000769	1	http://amigo.geneontology.org/amigo/term/GO:0006538	no
negative regulation of transforming growth factor beta production	GO:0071635	0.116427	0.570182	--	4	ENSOARG00000011675	1	ENSOARG00000011675	1	--	0	http://amigo.geneontology.org/amigo/term/GO:0071635	no
regulation of transforming growth factor beta production	GO:0071634	0.0932729	0.570182	--	17	ENSOARG00000000194|ENSOARG00000011675	2	ENSOARG00000011675	1	ENSOARG00000000194	1	http://amigo.geneontology.org/amigo/term/GO:0071634	no
glycerophospholipid metabolic process	GO:0006650	0.0975283	0.570182	GO:0006652	205	ENSOARG00000014146|ENSOARG00000005623|ENSOARG00000002462|ENSOARG00000017517|ENSOARG00000009321|ENSOARG00000010928|ENSOARG00000020555|ENSOARG00000008156|ENSOARG00000017292|ENSOARG00000004064	10	ENSOARG00000010928|ENSOARG00000005623|ENSOARG00000014146|ENSOARG00000009321	4	ENSOARG00000017292|ENSOARG00000002462|ENSOARG00000004064|ENSOARG00000020555|ENSOARG00000017517|ENSOARG00000008156	6	http://amigo.geneontology.org/amigo/term/GO:0006650	no
triglyceride mobilization	GO:0006642	0.116427	0.570182	--	4	ENSOARG00000017402	1	--	0	ENSOARG00000017402	1	http://amigo.geneontology.org/amigo/term/GO:0006642	no
cellular response to light stimulus	GO:0071482	0.0932353	0.570182	--	79	ENSOARG00000018532|ENSOARG00000005460|ENSOARG00000004761|ENSOARG00000012033|ENSOARG00000010067	5	ENSOARG00000004761|ENSOARG00000012033|ENSOARG00000018532	3	ENSOARG00000010067|ENSOARG00000005460	2	http://amigo.geneontology.org/amigo/term/GO:0071482	no
cellular response to cAMP	GO:0071320	0.10854	0.570182	--	38	ENSOARG00000006557|ENSOARG00000016334|ENSOARG00000018133	3	ENSOARG00000006557	1	ENSOARG00000018133|ENSOARG00000016334	2	http://amigo.geneontology.org/amigo/term/GO:0071320	no
cellular response to cadmium ion	GO:0071276	0.116427	0.570182	--	4	ENSOARG00000018362	1	ENSOARG00000018362	1	--	0	http://amigo.geneontology.org/amigo/term/GO:0071276	no
terpenoid metabolic process	GO:0006721	0.0954511	0.570182	--	57	ENSOARG00000012705|ENSOARG00000008558|ENSOARG00000000553|ENSOARG00000017402	4	ENSOARG00000008558|ENSOARG00000000553|ENSOARG00000012705	3	ENSOARG00000017402	1	http://amigo.geneontology.org/amigo/term/GO:0006721	no
positive regulation of defense response to bacterium	GO:1900426	0.116427	0.570182	--	4	ENSOARG00000004108	1	--	0	ENSOARG00000004108	1	http://amigo.geneontology.org/amigo/term/GO:1900426	no
interleukin-8 secretion	GO:0072606	0.116427	0.570182	--	4	ENSOARG00000019997	1	ENSOARG00000019997	1	--	0	http://amigo.geneontology.org/amigo/term/GO:0072606	no
regulation of ribosome biogenesis	GO:0090069	0.116427	0.570182	--	4	ENSOARG00000014146	1	ENSOARG00000014146	1	--	0	http://amigo.geneontology.org/amigo/term/GO:0090069	no
negative regulation of cellular response to oxidative stress	GO:1900408	0.112765	0.570182	--	19	ENSOARG00000001400|ENSOARG00000015794	2	ENSOARG00000015794	1	ENSOARG00000001400	1	http://amigo.geneontology.org/amigo/term/GO:1900408	no
positive regulation of long-term synaptic potentiation	GO:1900273	0.0932729	0.570182	--	17	ENSOARG00000005625|ENSOARG00000011142	2	ENSOARG00000005625	1	ENSOARG00000011142	1	http://amigo.geneontology.org/amigo/term/GO:1900273	no
regulation of biological quality	GO:0065008	0.0972507	0.570182	--	2805	ENSOARG00000018362|ENSOARG00000016653|ENSOARG00000009732|ENSOARG00000021141|ENSOARG00000004883|ENSOARG00000016782|ENSOARG00000004046|ENSOARG00000005473|ENSOARG00000015323|ENSOARG00000012705|ENSOARG00000012548|ENSOARG00000001072|ENSOARG00000005625|ENSOARG00000007391|ENSOARG00000019778|ENSOARG00000005799|ENSOARG00000009786|ENSOARG00000012724|ENSOARG00000002361|ENSOARG00000014111|ENSOARG00000002299|…	97	ENSOARG00000000722|ENSOARG00000016409|ENSOARG00000003161|ENSOARG00000001256|ENSOARG00000005799|ENSOARG00000002348|ENSOARG00000014146|ENSOARG00000001072|ENSOARG00000010928|ENSOARG00000004034|ENSOARG00000018627|ENSOARG00000015856|ENSOARG00000002227|ENSOARG00000018343|ENSOARG00000006557|ENSOARG00000017470|ENSOARG00000018362|ENSOARG00000003207|ENSOARG00000019997|ENSOARG00000011462|ENSOARG00000018274|…	56	ENSOARG00000008445|ENSOARG00000013479|ENSOARG00000002361|ENSOARG00000009786|ENSOARG00000002952|ENSOARG00000016782|ENSOARG00000004883|ENSOARG00000019965|ENSOARG00000006449|ENSOARG00000006343|ENSOARG00000004301|ENSOARG00000018349|ENSOARG00000002132|ENSOARG00000017402|ENSOARG00000016135|ENSOARG00000009603|ENSOARG00000018117|ENSOARG00000010067|ENSOARG00000007056|ENSOARG00000011142|ENSOARG00000018133|…	41	http://amigo.geneontology.org/amigo/term/GO:0065008	no
intracellular protein transport	GO:0006886	0.0940916	0.570182	GO:0032779	505	ENSOARG00000013524|ENSOARG00000011530|ENSOARG00000018362|ENSOARG00000019885|ENSOARG00000018274|ENSOARG00000008067|ENSOARG00000003351|ENSOARG00000014111|ENSOARG00000008242|ENSOARG00000010552|ENSOARG00000009928|ENSOARG00000018807|ENSOARG00000002361|ENSOARG00000011378|ENSOARG00000012133|ENSOARG00000014663|ENSOARG00000001882|ENSOARG00000001883|ENSOARG00000006557|ENSOARG00000006227|ENSOARG00000002248	21	ENSOARG00000014663|ENSOARG00000018274|ENSOARG00000003351|ENSOARG00000010552|ENSOARG00000013524|ENSOARG00000001883|ENSOARG00000012133|ENSOARG00000018807|ENSOARG00000019885|ENSOARG00000009928|ENSOARG00000014111|ENSOARG00000018362|ENSOARG00000006227|ENSOARG00000006557|ENSOARG00000011378	15	ENSOARG00000008242|ENSOARG00000011530|ENSOARG00000001882|ENSOARG00000002361|ENSOARG00000008067|ENSOARG00000002248	6	http://amigo.geneontology.org/amigo/term/GO:0006886	no
regulation of molecular function	GO:0065009	0.108999	0.570182	--	1862	ENSOARG00000013919|ENSOARG00000011142|ENSOARG00000010067|ENSOARG00000015856|ENSOARG00000018362|ENSOARG00000007318|ENSOARG00000013927|ENSOARG00000011043|ENSOARG00000004883|ENSOARG00000016782|ENSOARG00000019235|ENSOARG00000007213|ENSOARG00000004644|ENSOARG00000009516|ENSOARG00000011552|ENSOARG00000015241|ENSOARG00000015323|ENSOARG00000007895|ENSOARG00000014663|ENSOARG00000001527|ENSOARG00000005432|…	66	ENSOARG00000017858|ENSOARG00000007213|ENSOARG00000018831|ENSOARG00000014146|ENSOARG00000007318|ENSOARG00000015856|ENSOARG00000001653|ENSOARG00000013327|ENSOARG00000007411|ENSOARG00000006557|ENSOARG00000010448|ENSOARG00000018362|ENSOARG00000011043|ENSOARG00000011552|ENSOARG00000001381|ENSOARG00000005432|ENSOARG00000005638|ENSOARG00000014663|ENSOARG00000015665|ENSOARG00000007306|ENSOARG00000015427|…	36	ENSOARG00000008445|ENSOARG00000007591|ENSOARG00000007374|ENSOARG00000002952|ENSOARG00000005998|ENSOARG00000016782|ENSOARG00000004883|ENSOARG00000010067|ENSOARG00000004301|ENSOARG00000018349|ENSOARG00000005457|ENSOARG00000018117|ENSOARG00000002248|ENSOARG00000015796|ENSOARG00000011142|ENSOARG00000013927|ENSOARG00000000194|ENSOARG00000007895|ENSOARG00000014157|ENSOARG00000018820|ENSOARG00000004388|…	30	http://amigo.geneontology.org/amigo/term/GO:0065009	no
cellular ion homeostasis	GO:0006873	0.0915798	0.570182	--	419	ENSOARG00000018343|ENSOARG00000010180|ENSOARG00000018349|ENSOARG00000018362|ENSOARG00000005799|ENSOARG00000008156|ENSOARG00000018133|ENSOARG00000008949|ENSOARG00000010067|ENSOARG00000006557|ENSOARG00000004798|ENSOARG00000001710|ENSOARG00000018807|ENSOARG00000002132|ENSOARG00000015323|ENSOARG00000010227|ENSOARG00000001072|ENSOARG00000011552	18	ENSOARG00000018362|ENSOARG00000005799|ENSOARG00000011552|ENSOARG00000008949|ENSOARG00000018343|ENSOARG00000018807|ENSOARG00000001072|ENSOARG00000015323|ENSOARG00000006557	9	ENSOARG00000010227|ENSOARG00000018349|ENSOARG00000002132|ENSOARG00000010180|ENSOARG00000010067|ENSOARG00000018133|ENSOARG00000008156|ENSOARG00000004798|ENSOARG00000001710	9	http://amigo.geneontology.org/amigo/term/GO:0006873	no
cellular aldehyde metabolic process	GO:0006081	0.105034	0.570182	--	59	ENSOARG00000007136|ENSOARG00000011462|ENSOARG00000008558|ENSOARG00000008756	4	ENSOARG00000011462|ENSOARG00000007136|ENSOARG00000008756|ENSOARG00000008558	4	--	0	http://amigo.geneontology.org/amigo/term/GO:0006081	no
establishment of protein localization to telomere	GO:0070200	0.116427	0.570182	--	4	ENSOARG00000001527	1	--	0	ENSOARG00000001527	1	http://amigo.geneontology.org/amigo/term/GO:0070200	no
intrinsic apoptotic signaling pathway	GO:0097193	0.0996591	0.570182	GO:0008629	129	ENSOARG00000018532|ENSOARG00000016775|ENSOARG00000016782|ENSOARG00000010067|ENSOARG00000007334|ENSOARG00000016673|ENSOARG00000015167	7	ENSOARG00000015167|ENSOARG00000016673|ENSOARG00000018532|ENSOARG00000016775|ENSOARG00000007334	5	ENSOARG00000016782|ENSOARG00000010067	2	http://amigo.geneontology.org/amigo/term/GO:0097193	no
cation transport	GO:0006812	0.0913962	0.570182	GO:0006819|GO:0015674	617	ENSOARG00000018349|ENSOARG00000018362|ENSOARG00000017470|ENSOARG00000017748|ENSOARG00000011552|ENSOARG00000015322|ENSOARG00000010227|ENSOARG00000001072|ENSOARG00000005625|ENSOARG00000016609|ENSOARG00000018749|ENSOARG00000007860|ENSOARG00000020004|ENSOARG00000006865|ENSOARG00000010180|ENSOARG00000014157|ENSOARG00000005799|ENSOARG00000017449|ENSOARG00000011397|ENSOARG00000008949|ENSOARG00000001381|…	25	ENSOARG00000018362|ENSOARG00000007860|ENSOARG00000020198|ENSOARG00000005799|ENSOARG00000011552|ENSOARG00000001072|ENSOARG00000001381|ENSOARG00000018749|ENSOARG00000008949|ENSOARG00000016609|ENSOARG00000020004|ENSOARG00000017449|ENSOARG00000005625|ENSOARG00000017748|ENSOARG00000017470	15	ENSOARG00000010227|ENSOARG00000018349|ENSOARG00000014157|ENSOARG00000006865|ENSOARG00000010180|ENSOARG00000018438|ENSOARG00000016135|ENSOARG00000015322|ENSOARG00000010298|ENSOARG00000011397	10	http://amigo.geneontology.org/amigo/term/GO:0006812	no
purine nucleobase catabolic process	GO:0006145	0.116427	0.570182	--	4	ENSOARG00000010953	1	--	0	ENSOARG00000010953	1	http://amigo.geneontology.org/amigo/term/GO:0006145	no
phagosome maturation	GO:0090382	0.116427	0.570182	--	4	ENSOARG00000001243	1	ENSOARG00000001243	1	--	0	http://amigo.geneontology.org/amigo/term/GO:0090382	no
transport	GO:0006810	0.104516	0.570182	GO:0015457|GO:0015460|GO:0044765	3223	ENSOARG00000011530|ENSOARG00000018362|ENSOARG00000011439|ENSOARG00000015322|ENSOARG00000007990|ENSOARG00000001381|ENSOARG00000001072|ENSOARG00000005625|ENSOARG00000007258|ENSOARG00000011166|ENSOARG00000009928|ENSOARG00000018867|ENSOARG00000019778|ENSOARG00000005799|ENSOARG00000009423|ENSOARG00000002361|ENSOARG00000001825|ENSOARG00000014111|ENSOARG00000002248|ENSOARG00000017871|ENSOARG00000002414|…	110	ENSOARG00000001243|ENSOARG00000016124|ENSOARG00000005799|ENSOARG00000001883|ENSOARG00000001072|ENSOARG00000010928|ENSOARG00000006058|ENSOARG00000002425|ENSOARG00000018627|ENSOARG00000015856|ENSOARG00000002348|ENSOARG00000019577|ENSOARG00000010161|ENSOARG00000006557|ENSOARG00000011378|ENSOARG00000017470|ENSOARG00000018362|ENSOARG00000020198|ENSOARG00000010233|ENSOARG00000011671|ENSOARG00000011552|…	64	ENSOARG00000009423|ENSOARG00000008445|ENSOARG00000013479|ENSOARG00000007591|ENSOARG00000011439|ENSOARG00000002361|ENSOARG00000003395|ENSOARG00000002952|ENSOARG00000016308|ENSOARG00000006865|ENSOARG00000011580|ENSOARG00000010067|ENSOARG00000002683|ENSOARG00000018349|ENSOARG00000011530|ENSOARG00000016135|ENSOARG00000001158|ENSOARG00000010298|ENSOARG00000005293|ENSOARG00000002248|ENSOARG00000007056|…	46	http://amigo.geneontology.org/amigo/term/GO:0006810	no
negative regulation of ribosome biogenesis	GO:0090071	0.116427	0.570182	--	4	ENSOARG00000014146	1	ENSOARG00000014146	1	--	0	http://amigo.geneontology.org/amigo/term/GO:0090071	no
vitamin A metabolic process	GO:0006776	0.116427	0.570182	--	4	ENSOARG00000008558	1	ENSOARG00000008558	1	--	0	http://amigo.geneontology.org/amigo/term/GO:0006776	no
mRNA cleavage	GO:0006379	0.0932729	0.570182	--	17	ENSOARG00000005562|ENSOARG00000016015	2	ENSOARG00000005562|ENSOARG00000016015	2	--	0	http://amigo.geneontology.org/amigo/term/GO:0006379	no
mitotic nuclear envelope reassembly	GO:0007084	0.116427	0.570182	--	4	ENSOARG00000004708	1	--	0	ENSOARG00000004708	1	http://amigo.geneontology.org/amigo/term/GO:0007084	no
cellular response to oxygen-containing compound	GO:1901701	0.108954	0.570182	--	515	ENSOARG00000018298|ENSOARG00000004388|ENSOARG00000018362|ENSOARG00000003161|ENSOARG00000011164|ENSOARG00000005858|ENSOARG00000008445|ENSOARG00000018133|ENSOARG00000018343|ENSOARG00000015796|ENSOARG00000006557|ENSOARG00000011206|ENSOARG00000015241|ENSOARG00000007591|ENSOARG00000007318|ENSOARG00000012040|ENSOARG00000017402|ENSOARG00000016334|ENSOARG00000012548|ENSOARG00000001243|ENSOARG00000011552	21	ENSOARG00000007318|ENSOARG00000001243|ENSOARG00000018362|ENSOARG00000018298|ENSOARG00000012040|ENSOARG00000015241|ENSOARG00000011206|ENSOARG00000003161|ENSOARG00000011552|ENSOARG00000012548|ENSOARG00000018343|ENSOARG00000006557	12	ENSOARG00000008445|ENSOARG00000017402|ENSOARG00000007591|ENSOARG00000004388|ENSOARG00000015796|ENSOARG00000018133|ENSOARG00000005858|ENSOARG00000016334|ENSOARG00000011164	9	http://amigo.geneontology.org/amigo/term/GO:1901701	no
regulation of oxidative phosphorylation uncoupler activity	GO:2000275	0.116427	0.570182	--	4	ENSOARG00000004644	1	--	0	ENSOARG00000004644	1	http://amigo.geneontology.org/amigo/term/GO:2000275	no
female meiosis I	GO:0007144	0.116427	0.570182	--	4	ENSOARG00000008688	1	ENSOARG00000008688	1	--	0	http://amigo.geneontology.org/amigo/term/GO:0007144	no
protein localization to site of double-strand break	GO:1990166	0.116427	0.570182	--	4	ENSOARG00000016777	1	--	0	ENSOARG00000016777	1	http://amigo.geneontology.org/amigo/term/GO:1990166	no
positive regulation of cation transmembrane transport	GO:1904064	0.105081	0.570182	--	82	ENSOARG00000006557|ENSOARG00000001710|ENSOARG00000013591|ENSOARG00000011552|ENSOARG00000008156	5	ENSOARG00000011552|ENSOARG00000006557|ENSOARG00000013591	3	ENSOARG00000008156|ENSOARG00000001710	2	http://amigo.geneontology.org/amigo/term/GO:1904064	no
conditioned taste aversion	GO:0001661	0.116427	0.570182	--	4	ENSOARG00000011552	1	ENSOARG00000011552	1	--	0	http://amigo.geneontology.org/amigo/term/GO:0001661	no
positive regulation of double-strand break repair	GO:2000781	0.102891	0.570182	--	18	ENSOARG00000016777|ENSOARG00000011206	2	ENSOARG00000011206	1	ENSOARG00000016777	1	http://amigo.geneontology.org/amigo/term/GO:2000781	no
regulation of rubidium ion transmembrane transporter activity	GO:2000686	0.116427	0.570182	--	4	ENSOARG00000004301	1	--	0	ENSOARG00000004301	1	http://amigo.geneontology.org/amigo/term/GO:2000686	no
negative regulation of metalloendopeptidase activity	GO:1904684	0.116427	0.570182	--	4	ENSOARG00000018274	1	ENSOARG00000018274	1	--	0	http://amigo.geneontology.org/amigo/term/GO:1904684	no
lens fiber cell apoptotic process	GO:1990086	0.116427	0.570182	--	4	ENSOARG00000007334	1	ENSOARG00000007334	1	--	0	http://amigo.geneontology.org/amigo/term/GO:1990086	no
regulation of rubidium ion transport	GO:2000680	0.116427	0.570182	--	4	ENSOARG00000004301	1	--	0	ENSOARG00000004301	1	http://amigo.geneontology.org/amigo/term/GO:2000680	no
vasculogenesis	GO:0001570	0.105034	0.570182	--	59	ENSOARG00000016334|ENSOARG00000016209|ENSOARG00000013740|ENSOARG00000007915	4	ENSOARG00000013740|ENSOARG00000016209|ENSOARG00000007915	3	ENSOARG00000016334	1	http://amigo.geneontology.org/amigo/term/GO:0001570	no
negative regulation of metallopeptidase activity	GO:1905049	0.116427	0.570182	--	4	ENSOARG00000018274	1	ENSOARG00000018274	1	--	0	http://amigo.geneontology.org/amigo/term/GO:1905049	no
G-protein coupled receptor signaling pathway, coupled to cyclic nucleotide second messenger	GO:0007187	0.0937585	0.570182	--	152	ENSOARG00000015323|ENSOARG00000008949|ENSOARG00000012127|ENSOARG00000011552|ENSOARG00000008156|ENSOARG00000007889|ENSOARG00000001400|ENSOARG00000019754	8	ENSOARG00000012127|ENSOARG00000015323|ENSOARG00000011552|ENSOARG00000007889|ENSOARG00000008949	5	ENSOARG00000001400|ENSOARG00000008156|ENSOARG00000019754	3	http://amigo.geneontology.org/amigo/term/GO:0007187	no
release of cytochrome c from mitochondria	GO:0001836	0.102891	0.570182	--	18	ENSOARG00000015167|ENSOARG00000010067	2	ENSOARG00000015167	1	ENSOARG00000010067	1	http://amigo.geneontology.org/amigo/term/GO:0001836	no
regulation of postsynaptic density organization	GO:1905874	0.116427	0.570182	--	4	ENSOARG00000001048	1	--	0	ENSOARG00000001048	1	http://amigo.geneontology.org/amigo/term/GO:1905874	no
neuron migration	GO:0001764	0.115941	0.570182	--	109	ENSOARG00000012619|ENSOARG00000006058|ENSOARG00000009732|ENSOARG00000003161|ENSOARG00000011770|ENSOARG00000011552	6	ENSOARG00000009732|ENSOARG00000011770|ENSOARG00000006058|ENSOARG00000011552|ENSOARG00000003161	5	ENSOARG00000012619	1	http://amigo.geneontology.org/amigo/term/GO:0001764	no
regulation of entry of bacterium into host cell	GO:2000535	0.116427	0.570182	--	4	ENSOARG00000007990	1	--	0	ENSOARG00000007990	1	http://amigo.geneontology.org/amigo/term/GO:2000535	no
regulation of interleukin-1-mediated signaling pathway	GO:2000659	0.116427	0.570182	--	4	ENSOARG00000013144	1	ENSOARG00000013144	1	--	0	http://amigo.geneontology.org/amigo/term/GO:2000659	no
telomere maintenance	GO:0000723	0.0954511	0.570182	--	57	ENSOARG00000001527|ENSOARG00000004910|ENSOARG00000004883|ENSOARG00000010928	4	ENSOARG00000010928|ENSOARG00000004910	2	ENSOARG00000001527|ENSOARG00000004883	2	http://amigo.geneontology.org/amigo/term/GO:0000723	no
cation homeostasis	GO:0055080	0.100435	0.570182	--	481	ENSOARG00000008949|ENSOARG00000004798|ENSOARG00000002132|ENSOARG00000018349|ENSOARG00000018362|ENSOARG00000016653|ENSOARG00000005799|ENSOARG00000017470|ENSOARG00000008156|ENSOARG00000018133|ENSOARG00000018343|ENSOARG00000010067|ENSOARG00000006557|ENSOARG00000010180|ENSOARG00000001710|ENSOARG00000018807|ENSOARG00000015323|ENSOARG00000010227|ENSOARG00000001072|ENSOARG00000011552	20	ENSOARG00000018362|ENSOARG00000005799|ENSOARG00000011552|ENSOARG00000008949|ENSOARG00000018343|ENSOARG00000016653|ENSOARG00000018807|ENSOARG00000001072|ENSOARG00000015323|ENSOARG00000006557|ENSOARG00000017470	11	ENSOARG00000010227|ENSOARG00000018349|ENSOARG00000002132|ENSOARG00000010180|ENSOARG00000004798|ENSOARG00000018133|ENSOARG00000008156|ENSOARG00000010067|ENSOARG00000001710	9	http://amigo.geneontology.org/amigo/term/GO:0055080	no
maturation of LSU-rRNA	GO:0000470	0.0954511	0.570182	--	57	ENSOARG00000014150|ENSOARG00000010794|ENSOARG00000010804|ENSOARG00000019697	4	ENSOARG00000019697	1	ENSOARG00000010794|ENSOARG00000014150|ENSOARG00000010804	3	http://amigo.geneontology.org/amigo/term/GO:0000470	no
negative regulation of gonad development	GO:1905940	0.116427	0.570182	--	4	ENSOARG00000016334	1	--	0	ENSOARG00000016334	1	http://amigo.geneontology.org/amigo/term/GO:1905940	no
protein localization to paranode region of axon	GO:0002175	0.116427	0.570182	--	4	ENSOARG00000018205	1	--	0	ENSOARG00000018205	1	http://amigo.geneontology.org/amigo/term/GO:0002175	no
regulation of L-glutamate transport	GO:0002036	0.116427	0.570182	--	4	ENSOARG00000010552	1	ENSOARG00000010552	1	--	0	http://amigo.geneontology.org/amigo/term/GO:0002036	no
ATP generation from poly-ADP-D-ribose	GO:1990966	0.116427	0.570182	--	4	ENSOARG00000002319	1	ENSOARG00000002319	1	--	0	http://amigo.geneontology.org/amigo/term/GO:1990966	no
double-strand break repair via break-induced replication	GO:0000727	0.116427	0.570182	--	4	ENSOARG00000002379	1	--	0	ENSOARG00000002379	1	http://amigo.geneontology.org/amigo/term/GO:0000727	no
positive regulation of T-helper 17 cell differentiation	GO:2000321	0.116427	0.570182	--	4	ENSOARG00000007591	1	--	0	ENSOARG00000007591	1	http://amigo.geneontology.org/amigo/term/GO:2000321	no
negative regulation of viral life cycle	GO:1903901	0.100189	0.570182	--	58	ENSOARG00000015427|ENSOARG00000011043|ENSOARG00000001307|ENSOARG00000002952	4	ENSOARG00000001307|ENSOARG00000015427|ENSOARG00000011043	3	ENSOARG00000002952	1	http://amigo.geneontology.org/amigo/term/GO:1903901	no
regulation of mitotic nuclear division	GO:0007088	0.112273	0.570182	--	133	ENSOARG00000016777|ENSOARG00000015856|ENSOARG00000003176|ENSOARG00000011079|ENSOARG00000015665|ENSOARG00000002299|ENSOARG00000014801	7	ENSOARG00000011079|ENSOARG00000003176|ENSOARG00000015856|ENSOARG00000015665	4	ENSOARG00000002299|ENSOARG00000016777|ENSOARG00000014801	3	http://amigo.geneontology.org/amigo/term/GO:0007088	no
positive regulation of voltage-gated potassium channel activity	GO:1903818	0.116427	0.570182	--	4	ENSOARG00000006557	1	ENSOARG00000006557	1	--	0	http://amigo.geneontology.org/amigo/term/GO:1903818	no
microtubule-based process	GO:0007017	0.104979	0.570182	--	541	ENSOARG00000013919|ENSOARG00000011166|ENSOARG00000015794|ENSOARG00000009198|ENSOARG00000013879|ENSOARG00000003547|ENSOARG00000003351|ENSOARG00000002145|ENSOARG00000002062|ENSOARG00000006841|ENSOARG00000005591|ENSOARG00000020001|ENSOARG00000019997|ENSOARG00000004921|ENSOARG00000013591|ENSOARG00000008367|ENSOARG00000007051|ENSOARG00000001048|ENSOARG00000016755|ENSOARG00000018288|ENSOARG00000001882|…	22	ENSOARG00000013879|ENSOARG00000020001|ENSOARG00000008367|ENSOARG00000003547|ENSOARG00000003351|ENSOARG00000019997|ENSOARG00000016755|ENSOARG00000013919|ENSOARG00000007051|ENSOARG00000006919|ENSOARG00000009198|ENSOARG00000002145|ENSOARG00000006841|ENSOARG00000015794|ENSOARG00000013591|ENSOARG00000002062	16	ENSOARG00000001048|ENSOARG00000001882|ENSOARG00000004921|ENSOARG00000018288|ENSOARG00000011166|ENSOARG00000005591	6	http://amigo.geneontology.org/amigo/term/GO:0007017	no
rhythmic synaptic transmission	GO:0060024	0.116427	0.570182	--	4	ENSOARG00000014146	1	ENSOARG00000014146	1	--	0	http://amigo.geneontology.org/amigo/term/GO:0060024	no
positive regulation of ryanodine-sensitive calcium-release channel activity	GO:0060316	0.116427	0.570182	--	4	ENSOARG00000006557	1	ENSOARG00000006557	1	--	0	http://amigo.geneontology.org/amigo/term/GO:0060316	no
glycerolipid metabolic process	GO:0046486	0.117114	0.572348	--	267	ENSOARG00000014146|ENSOARG00000005623|ENSOARG00000002462|ENSOARG00000017517|ENSOARG00000009321|ENSOARG00000010928|ENSOARG00000017402|ENSOARG00000020555|ENSOARG00000008156|ENSOARG00000017292|ENSOARG00000004064|ENSOARG00000009603	12	ENSOARG00000010928|ENSOARG00000005623|ENSOARG00000014146|ENSOARG00000009321	4	ENSOARG00000017292|ENSOARG00000002462|ENSOARG00000004064|ENSOARG00000009603|ENSOARG00000017402|ENSOARG00000020555|ENSOARG00000017517|ENSOARG00000008156	8	http://amigo.geneontology.org/amigo/term/GO:0046486	no
muscle tissue development	GO:0060537	0.117629	0.574212	--	85	ENSOARG00000008280|ENSOARG00000002410|ENSOARG00000014146|ENSOARG00000002227|ENSOARG00000012724	5	ENSOARG00000002227|ENSOARG00000014146|ENSOARG00000002410	3	ENSOARG00000008280|ENSOARG00000012724	2	http://amigo.geneontology.org/amigo/term/GO:0060537	no
regulation of transcription, DNA-templated	GO:0006355	0.117777	0.574282	GO:0032583|GO:0045449|GO:0061019	2992	ENSOARG00000008137|ENSOARG00000010808|ENSOARG00000018362|ENSOARG00000003179|ENSOARG00000003176|ENSOARG00000012544|ENSOARG00000015453|ENSOARG00000007318|ENSOARG00000008729|ENSOARG00000012548|ENSOARG00000012619|ENSOARG00000007258|ENSOARG00000003373|ENSOARG00000014820|ENSOARG00000013310|ENSOARG00000002651|ENSOARG00000020146|ENSOARG00000002498|ENSOARG00000005340|ENSOARG00000017577|ENSOARG00000000194|…	102	ENSOARG00000005257|ENSOARG00000014638|ENSOARG00000016170|ENSOARG00000014146|ENSOARG00000016369|ENSOARG00000013740|ENSOARG00000007318|ENSOARG00000014285|ENSOARG00000017577|ENSOARG00000004500|ENSOARG00000015856|ENSOARG00000001653|ENSOARG00000003176|ENSOARG00000012001|ENSOARG00000015427|ENSOARG00000012263|ENSOARG00000000560|ENSOARG00000011770|ENSOARG00000018362|ENSOARG00000005432|ENSOARG00000013991|…	56	ENSOARG00000008729|ENSOARG00000000741|ENSOARG00000016948|ENSOARG00000007591|ENSOARG00000008137|ENSOARG00000016889|ENSOARG00000007374|ENSOARG00000004242|ENSOARG00000010808|ENSOARG00000003179|ENSOARG00000012551|ENSOARG00000017799|ENSOARG00000010797|ENSOARG00000012619|ENSOARG00000001724|ENSOARG00000005340|ENSOARG00000015796|ENSOARG00000005451|ENSOARG00000002352|ENSOARG00000008156|ENSOARG00000020146|…	46	http://amigo.geneontology.org/amigo/term/GO:0006355	no
regulation of nucleic acid-templated transcription	GO:1903506	0.118483	0.577068	--	2993	ENSOARG00000008137|ENSOARG00000010808|ENSOARG00000018362|ENSOARG00000003179|ENSOARG00000003176|ENSOARG00000012544|ENSOARG00000015453|ENSOARG00000007318|ENSOARG00000008729|ENSOARG00000012548|ENSOARG00000012619|ENSOARG00000007258|ENSOARG00000003373|ENSOARG00000014820|ENSOARG00000013310|ENSOARG00000002651|ENSOARG00000020146|ENSOARG00000002498|ENSOARG00000005340|ENSOARG00000017577|ENSOARG00000000194|…	102	ENSOARG00000005257|ENSOARG00000014638|ENSOARG00000016170|ENSOARG00000014146|ENSOARG00000016369|ENSOARG00000013740|ENSOARG00000007318|ENSOARG00000014285|ENSOARG00000017577|ENSOARG00000004500|ENSOARG00000015856|ENSOARG00000001653|ENSOARG00000003176|ENSOARG00000012001|ENSOARG00000015427|ENSOARG00000012263|ENSOARG00000000560|ENSOARG00000011770|ENSOARG00000018362|ENSOARG00000005432|ENSOARG00000013991|…	56	ENSOARG00000008729|ENSOARG00000000741|ENSOARG00000016948|ENSOARG00000007591|ENSOARG00000008137|ENSOARG00000016889|ENSOARG00000007374|ENSOARG00000004242|ENSOARG00000010808|ENSOARG00000003179|ENSOARG00000012551|ENSOARG00000017799|ENSOARG00000010797|ENSOARG00000012619|ENSOARG00000001724|ENSOARG00000005340|ENSOARG00000015796|ENSOARG00000005451|ENSOARG00000002352|ENSOARG00000008156|ENSOARG00000020146|…	46	http://amigo.geneontology.org/amigo/term/GO:1903506	no
cellular protein catabolic process	GO:0044257	0.143686	0.583178	--	22	ENSOARG00000009786|ENSOARG00000017402	2	--	0	ENSOARG00000017402|ENSOARG00000009786	2	http://amigo.geneontology.org/amigo/term/GO:0044257	no
regulation of membrane lipid distribution	GO:0097035	0.121735	0.583178	--	40	ENSOARG00000010246|ENSOARG00000003207|ENSOARG00000007391	3	ENSOARG00000010246|ENSOARG00000007391|ENSOARG00000003207	3	--	0	http://amigo.geneontology.org/amigo/term/GO:0097035	no
circadian regulation of translation	GO:0097167	0.143354	0.583178	--	5	ENSOARG00000018820	1	--	0	ENSOARG00000018820	1	http://amigo.geneontology.org/amigo/term/GO:0097167	no
regulation of Rab protein signal transduction	GO:0032483	0.143354	0.583178	--	5	ENSOARG00000005998	1	--	0	ENSOARG00000005998	1	http://amigo.geneontology.org/amigo/term/GO:0032483	no
establishment of protein localization to membrane	GO:0090150	0.125686	0.583178	--	137	ENSOARG00000013524|ENSOARG00000012133|ENSOARG00000010552|ENSOARG00000009928|ENSOARG00000008242|ENSOARG00000002361|ENSOARG00000001243	7	ENSOARG00000001243|ENSOARG00000012133|ENSOARG00000013524|ENSOARG00000009928|ENSOARG00000010552	5	ENSOARG00000002361|ENSOARG00000008242	2	http://amigo.geneontology.org/amigo/term/GO:0090150	no
pyrimidine dimer repair	GO:0006290	0.143354	0.583178	--	5	ENSOARG00000005460	1	--	0	ENSOARG00000005460	1	http://amigo.geneontology.org/amigo/term/GO:0006290	no
negative regulation of inclusion body assembly	GO:0090084	0.143354	0.583178	--	5	ENSOARG00000018274	1	ENSOARG00000018274	1	--	0	http://amigo.geneontology.org/amigo/term/GO:0090084	no
positive regulation of protein targeting to membrane	GO:0090314	0.133185	0.583178	--	21	ENSOARG00000005457|ENSOARG00000016693	2	ENSOARG00000016693	1	ENSOARG00000005457	1	http://amigo.geneontology.org/amigo/term/GO:0090314	no
regulation of system process	GO:0044057	0.136634	0.583178	--	331	ENSOARG00000005625|ENSOARG00000020198|ENSOARG00000015856|ENSOARG00000014146|ENSOARG00000007374|ENSOARG00000005858|ENSOARG00000013740|ENSOARG00000007915|ENSOARG00000006557|ENSOARG00000017449|ENSOARG00000018820|ENSOARG00000004301|ENSOARG00000001072|ENSOARG00000004178	14	ENSOARG00000020198|ENSOARG00000013740|ENSOARG00000004178|ENSOARG00000014146|ENSOARG00000001072|ENSOARG00000007915|ENSOARG00000015856|ENSOARG00000005625|ENSOARG00000006557|ENSOARG00000017449	10	ENSOARG00000007374|ENSOARG00000005858|ENSOARG00000004301|ENSOARG00000018820	4	http://amigo.geneontology.org/amigo/term/GO:0044057	no
engulfment of apoptotic cell	GO:0043652	0.143354	0.583178	--	5	ENSOARG00000003207	1	ENSOARG00000003207	1	--	0	http://amigo.geneontology.org/amigo/term/GO:0043652	no
establishment of endothelial intestinal barrier	GO:0090557	0.143354	0.583178	--	5	ENSOARG00000013927	1	--	0	ENSOARG00000013927	1	http://amigo.geneontology.org/amigo/term/GO:0090557	no
endocardial cushion to mesenchymal transition	GO:0090500	0.143354	0.583178	--	5	ENSOARG00000007915	1	ENSOARG00000007915	1	--	0	http://amigo.geneontology.org/amigo/term/GO:0090500	no
positive regulation of T-helper 17 type immune response	GO:2000318	0.143354	0.583178	--	5	ENSOARG00000007591	1	--	0	ENSOARG00000007591	1	http://amigo.geneontology.org/amigo/term/GO:2000318	no
primary metabolic process	GO:0044238	0.125564	0.583178	--	7968	ENSOARG00000010808|ENSOARG00000018362|ENSOARG00000000048|ENSOARG00000003176|ENSOARG00000004883|ENSOARG00000018205|ENSOARG00000010804|ENSOARG00000012544|ENSOARG00000007552|ENSOARG00000008727|ENSOARG00000007318|ENSOARG00000008729|ENSOARG00000013586|ENSOARG00000012548|ENSOARG00000010036|ENSOARG00000015147|ENSOARG00000012619|ENSOARG00000003072|ENSOARG00000007258|ENSOARG00000004761|ENSOARG00000014820|…	257	ENSOARG00000003957|ENSOARG00000007213|ENSOARG00000002797|ENSOARG00000010928|ENSOARG00000017577|ENSOARG00000011451|ENSOARG00000007511|ENSOARG00000006024|ENSOARG00000011350|ENSOARG00000009563|ENSOARG00000003998|ENSOARG00000010448|ENSOARG00000004046|ENSOARG00000017403|ENSOARG00000001456|ENSOARG00000018719|ENSOARG00000002498|ENSOARG00000018018|ENSOARG00000015705|ENSOARG00000015274|ENSOARG00000020376|…	137	ENSOARG00000000741|ENSOARG00000004064|ENSOARG00000007591|ENSOARG00000012645|ENSOARG00000005338|ENSOARG00000002952|ENSOARG00000016308|ENSOARG00000016782|ENSOARG00000012551|ENSOARG00000006906|ENSOARG00000006343|ENSOARG00000017402|ENSOARG00000014249|ENSOARG00000018438|ENSOARG00000007056|ENSOARG00000002391|ENSOARG00000020146|ENSOARG00000014150|ENSOARG00000019523|ENSOARG00000014820|ENSOARG00000020555|…	120	http://amigo.geneontology.org/amigo/term/GO:0044238	no
negative regulation of cholesterol storage	GO:0010887	0.143354	0.583178	--	5	ENSOARG00000005858	1	--	0	ENSOARG00000005858	1	http://amigo.geneontology.org/amigo/term/GO:0010887	no
regulation of digestive system process	GO:0044058	0.133185	0.583178	--	21	ENSOARG00000005858|ENSOARG00000004301	2	--	0	ENSOARG00000005858|ENSOARG00000004301	2	http://amigo.geneontology.org/amigo/term/GO:0044058	no
chondroitin sulfate biosynthetic process	GO:0030206	0.143686	0.583178	--	22	ENSOARG00000016586|ENSOARG00000018018	2	ENSOARG00000018018|ENSOARG00000016586	2	--	0	http://amigo.geneontology.org/amigo/term/GO:0030206	no
regulation of primary metabolic process	GO:0080090	0.124931	0.583178	--	4872	ENSOARG00000008137|ENSOARG00000010808|ENSOARG00000018362|ENSOARG00000003179|ENSOARG00000003176|ENSOARG00000011043|ENSOARG00000004883|ENSOARG00000016782|ENSOARG00000010804|ENSOARG00000012544|ENSOARG00000015453|ENSOARG00000007318|ENSOARG00000008729|ENSOARG00000012548|ENSOARG00000005625|ENSOARG00000012619|ENSOARG00000007258|ENSOARG00000003373|ENSOARG00000007528|ENSOARG00000014820|ENSOARG00000009732|…	161	ENSOARG00000007213|ENSOARG00000002797|ENSOARG00000017577|ENSOARG00000004034|ENSOARG00000012001|ENSOARG00000010448|ENSOARG00000010446|ENSOARG00000002498|ENSOARG00000017950|ENSOARG00000005432|ENSOARG00000016170|ENSOARG00000005638|ENSOARG00000015665|ENSOARG00000014314|ENSOARG00000007582|ENSOARG00000016673|ENSOARG00000002721|ENSOARG00000012548|ENSOARG00000012544|ENSOARG00000009516|ENSOARG00000008261|…	87	ENSOARG00000005338|ENSOARG00000008729|ENSOARG00000017799|ENSOARG00000008445|ENSOARG00000000741|ENSOARG00000016948|ENSOARG00000007591|ENSOARG00000008137|ENSOARG00000016889|ENSOARG00000007374|ENSOARG00000004242|ENSOARG00000010808|ENSOARG00000003179|ENSOARG00000002952|ENSOARG00000001400|ENSOARG00000011433|ENSOARG00000005998|ENSOARG00000016782|ENSOARG00000004883|ENSOARG00000012551|ENSOARG00000010804|…	74	http://amigo.geneontology.org/amigo/term/GO:0080090	no
ubiquitin-independent protein catabolic process via the multivesicular body sorting pathway	GO:0090611	0.143354	0.583178	--	5	ENSOARG00000014801	1	--	0	ENSOARG00000014801	1	http://amigo.geneontology.org/amigo/term/GO:0090611	no
positive regulation of intracellular protein transport	GO:0090316	0.143534	0.583178	--	142	ENSOARG00000015856|ENSOARG00000005457|ENSOARG00000018274|ENSOARG00000007374|ENSOARG00000016693|ENSOARG00000012133|ENSOARG00000013591	7	ENSOARG00000013591|ENSOARG00000012133|ENSOARG00000018274|ENSOARG00000015856|ENSOARG00000016693	5	ENSOARG00000005457|ENSOARG00000007374	2	http://amigo.geneontology.org/amigo/term/GO:0090316	no
regulation of myosin-light-chain-phosphatase activity	GO:0035507	0.143354	0.583178	--	5	ENSOARG00000017296	1	--	0	ENSOARG00000017296	1	http://amigo.geneontology.org/amigo/term/GO:0035507	no
response to cisplatin	GO:0072718	0.143354	0.583178	--	5	ENSOARG00000000741	1	--	0	ENSOARG00000000741	1	http://amigo.geneontology.org/amigo/term/GO:0072718	no
glutamine metabolic process	GO:0006541	0.143686	0.583178	--	22	ENSOARG00000001456|ENSOARG00000000769	2	ENSOARG00000001456	1	ENSOARG00000000769	1	http://amigo.geneontology.org/amigo/term/GO:0006541	no
response to mycotoxin	GO:0010046	0.143354	0.583178	--	5	ENSOARG00000010067	1	--	0	ENSOARG00000010067	1	http://amigo.geneontology.org/amigo/term/GO:0010046	no
tyrosine catabolic process	GO:0006572	0.143354	0.583178	--	5	ENSOARG00000015252	1	ENSOARG00000015252	1	--	0	http://amigo.geneontology.org/amigo/term/GO:0006572	no
regulation of neurological system process	GO:0031644	0.142544	0.583178	--	43	ENSOARG00000005625|ENSOARG00000013740|ENSOARG00000014146	3	ENSOARG00000013740|ENSOARG00000014146|ENSOARG00000005625	3	--	0	http://amigo.geneontology.org/amigo/term/GO:0031644	no
negative regulation of cAMP biosynthetic process	GO:0030818	0.143686	0.583178	--	22	ENSOARG00000006557|ENSOARG00000008156	2	ENSOARG00000006557	1	ENSOARG00000008156	1	http://amigo.geneontology.org/amigo/term/GO:0030818	no
AMP metabolic process	GO:0046033	0.122871	0.583178	--	20	ENSOARG00000020868|ENSOARG00000010184	2	--	0	ENSOARG00000010184|ENSOARG00000020868	2	http://amigo.geneontology.org/amigo/term/GO:0046033	no
negative regulation of innate immune response	GO:0045824	0.143686	0.583178	--	22	ENSOARG00000002952|ENSOARG00000008445	2	--	0	ENSOARG00000002952|ENSOARG00000008445	2	http://amigo.geneontology.org/amigo/term/GO:0045824	no
negative regulation of growth	GO:0045926	0.13338	0.583178	--	192	ENSOARG00000002410|ENSOARG00000002683|ENSOARG00000018362|ENSOARG00000015126|ENSOARG00000018613|ENSOARG00000018343|ENSOARG00000017577|ENSOARG00000016334|ENSOARG00000014146	9	ENSOARG00000018362|ENSOARG00000018613|ENSOARG00000014146|ENSOARG00000018343|ENSOARG00000017577|ENSOARG00000015126|ENSOARG00000002410	7	ENSOARG00000002683|ENSOARG00000016334	2	http://amigo.geneontology.org/amigo/term/GO:0045926	no
regulation of cellular biosynthetic process	GO:0031326	0.128063	0.583178	--	3542	ENSOARG00000008137|ENSOARG00000010808|ENSOARG00000018362|ENSOARG00000003179|ENSOARG00000003176|ENSOARG00000004883|ENSOARG00000010804|ENSOARG00000012544|ENSOARG00000015453|ENSOARG00000007318|ENSOARG00000008729|ENSOARG00000012548|ENSOARG00000012619|ENSOARG00000007258|ENSOARG00000003373|ENSOARG00000014820|ENSOARG00000013310|ENSOARG00000002651|ENSOARG00000020146|ENSOARG00000011350|ENSOARG00000002797|…	119	ENSOARG00000005257|ENSOARG00000014638|ENSOARG00000007213|ENSOARG00000002797|ENSOARG00000014146|ENSOARG00000016369|ENSOARG00000013740|ENSOARG00000007318|ENSOARG00000014285|ENSOARG00000017577|ENSOARG00000016209|ENSOARG00000004034|ENSOARG00000015856|ENSOARG00000001653|ENSOARG00000003176|ENSOARG00000011350|ENSOARG00000006557|ENSOARG00000012263|ENSOARG00000000560|ENSOARG00000017950|ENSOARG00000011770|…	66	ENSOARG00000008729|ENSOARG00000017799|ENSOARG00000008445|ENSOARG00000000741|ENSOARG00000016948|ENSOARG00000007591|ENSOARG00000008137|ENSOARG00000016889|ENSOARG00000007374|ENSOARG00000004242|ENSOARG00000010808|ENSOARG00000003179|ENSOARG00000004883|ENSOARG00000012551|ENSOARG00000010804|ENSOARG00000010797|ENSOARG00000012619|ENSOARG00000010794|ENSOARG00000001724|ENSOARG00000005340|ENSOARG00000015796|…	53	http://amigo.geneontology.org/amigo/term/GO:0031326	no
negative regulation of phosphate metabolic process	GO:0045936	0.126208	0.583178	--	468	ENSOARG00000000476|ENSOARG00000018831|ENSOARG00000004388|ENSOARG00000014146|ENSOARG00000018274|ENSOARG00000009485|ENSOARG00000016782|ENSOARG00000015796|ENSOARG00000006557|ENSOARG00000002952|ENSOARG00000010446|ENSOARG00000004301|ENSOARG00000008445|ENSOARG00000008156|ENSOARG00000009516|ENSOARG00000016903|ENSOARG00000010067|ENSOARG00000002062|ENSOARG00000013327	19	ENSOARG00000018274|ENSOARG00000000476|ENSOARG00000018831|ENSOARG00000014146|ENSOARG00000010446|ENSOARG00000009516|ENSOARG00000013327|ENSOARG00000002062|ENSOARG00000006557	9	ENSOARG00000004301|ENSOARG00000008445|ENSOARG00000009485|ENSOARG00000004388|ENSOARG00000015796|ENSOARG00000002952|ENSOARG00000008156|ENSOARG00000016903|ENSOARG00000016782|ENSOARG00000010067	10	http://amigo.geneontology.org/amigo/term/GO:0045936	no
prostate gland development	GO:0030850	0.143354	0.583178	--	5	ENSOARG00000018613	1	ENSOARG00000018613	1	--	0	http://amigo.geneontology.org/amigo/term/GO:0030850	no
regulation of RNA biosynthetic process	GO:2001141	0.12718	0.583178	--	3005	ENSOARG00000008137|ENSOARG00000010808|ENSOARG00000018362|ENSOARG00000003179|ENSOARG00000003176|ENSOARG00000012544|ENSOARG00000015453|ENSOARG00000007318|ENSOARG00000008729|ENSOARG00000012548|ENSOARG00000012619|ENSOARG00000007258|ENSOARG00000003373|ENSOARG00000014820|ENSOARG00000013310|ENSOARG00000002651|ENSOARG00000020146|ENSOARG00000002498|ENSOARG00000005340|ENSOARG00000017577|ENSOARG00000000194|…	102	ENSOARG00000005257|ENSOARG00000014638|ENSOARG00000016170|ENSOARG00000014146|ENSOARG00000016369|ENSOARG00000013740|ENSOARG00000007318|ENSOARG00000014285|ENSOARG00000017577|ENSOARG00000004500|ENSOARG00000015856|ENSOARG00000001653|ENSOARG00000003176|ENSOARG00000012001|ENSOARG00000015427|ENSOARG00000012263|ENSOARG00000000560|ENSOARG00000011770|ENSOARG00000018362|ENSOARG00000005432|ENSOARG00000013991|…	56	ENSOARG00000008729|ENSOARG00000000741|ENSOARG00000016948|ENSOARG00000007591|ENSOARG00000008137|ENSOARG00000016889|ENSOARG00000007374|ENSOARG00000004242|ENSOARG00000010808|ENSOARG00000003179|ENSOARG00000012551|ENSOARG00000017799|ENSOARG00000010797|ENSOARG00000012619|ENSOARG00000001724|ENSOARG00000005340|ENSOARG00000015796|ENSOARG00000005451|ENSOARG00000002352|ENSOARG00000008156|ENSOARG00000020146|…	46	http://amigo.geneontology.org/amigo/term/GO:2001141	no
GTP metabolic process	GO:0046039	0.122871	0.583178	--	20	ENSOARG00000015794|ENSOARG00000010184	2	ENSOARG00000015794	1	ENSOARG00000010184	1	http://amigo.geneontology.org/amigo/term/GO:0046039	no
regulation of store-operated calcium entry	GO:2001256	0.143354	0.583178	--	5	ENSOARG00000010298	1	--	0	ENSOARG00000010298	1	http://amigo.geneontology.org/amigo/term/GO:2001256	no
positive regulation of mitotic cell cycle	GO:0045931	0.132684	0.583178	--	139	ENSOARG00000016777|ENSOARG00000015856|ENSOARG00000007374|ENSOARG00000007943|ENSOARG00000015665|ENSOARG00000002299|ENSOARG00000016948	7	ENSOARG00000007943|ENSOARG00000015856|ENSOARG00000015665	3	ENSOARG00000007374|ENSOARG00000016777|ENSOARG00000016948|ENSOARG00000002299	4	http://amigo.geneontology.org/amigo/term/GO:0045931	no
positive regulation of synaptic plasticity	GO:0031915	0.143354	0.583178	--	5	ENSOARG00000016616	1	ENSOARG00000016616	1	--	0	http://amigo.geneontology.org/amigo/term/GO:0031915	no
alanine catabolic process	GO:0006524	0.143354	0.583178	--	5	ENSOARG00000011462	1	ENSOARG00000011462	1	--	0	http://amigo.geneontology.org/amigo/term/GO:0006524	no
alanine metabolic process	GO:0006522	0.143354	0.583178	--	5	ENSOARG00000011462	1	ENSOARG00000011462	1	--	0	http://amigo.geneontology.org/amigo/term/GO:0006522	no
adenosine to inosine editing	GO:0006382	0.143354	0.583178	--	5	ENSOARG00000002952	1	--	0	ENSOARG00000002952	1	http://amigo.geneontology.org/amigo/term/GO:0006382	no
regulation of synaptic transmission, GABAergic	GO:0032228	0.133185	0.583178	--	21	ENSOARG00000013591|ENSOARG00000014146	2	ENSOARG00000014146|ENSOARG00000013591	2	--	0	http://amigo.geneontology.org/amigo/term/GO:0032228	no
protein retention in Golgi apparatus	GO:0045053	0.143354	0.583178	--	5	ENSOARG00000018274	1	ENSOARG00000018274	1	--	0	http://amigo.geneontology.org/amigo/term/GO:0045053	no
peristalsis	GO:0030432	0.143354	0.583178	--	5	ENSOARG00000011552	1	ENSOARG00000011552	1	--	0	http://amigo.geneontology.org/amigo/term/GO:0030432	no
pyridine-containing compound biosynthetic process	GO:0072525	0.133185	0.583178	--	21	ENSOARG00000004500|ENSOARG00000005716	2	ENSOARG00000004500	1	ENSOARG00000005716	1	http://amigo.geneontology.org/amigo/term/GO:0072525	no
negative regulation of viral genome replication	GO:0045071	0.13548	0.583178	--	42	ENSOARG00000011043|ENSOARG00000001307|ENSOARG00000002952	3	ENSOARG00000001307|ENSOARG00000011043	2	ENSOARG00000002952	1	http://amigo.geneontology.org/amigo/term/GO:0045071	no
response to peptidoglycan	GO:0032494	0.143354	0.583178	--	5	ENSOARG00000004519	1	ENSOARG00000004519	1	--	0	http://amigo.geneontology.org/amigo/term/GO:0032494	no
negative regulation of phosphorus metabolic process	GO:0010563	0.128023	0.583178	--	469	ENSOARG00000000476|ENSOARG00000018831|ENSOARG00000004388|ENSOARG00000014146|ENSOARG00000018274|ENSOARG00000009485|ENSOARG00000016782|ENSOARG00000015796|ENSOARG00000006557|ENSOARG00000002952|ENSOARG00000010446|ENSOARG00000004301|ENSOARG00000008445|ENSOARG00000008156|ENSOARG00000009516|ENSOARG00000016903|ENSOARG00000010067|ENSOARG00000002062|ENSOARG00000013327	19	ENSOARG00000018274|ENSOARG00000000476|ENSOARG00000018831|ENSOARG00000014146|ENSOARG00000010446|ENSOARG00000009516|ENSOARG00000013327|ENSOARG00000002062|ENSOARG00000006557	9	ENSOARG00000004301|ENSOARG00000008445|ENSOARG00000009485|ENSOARG00000004388|ENSOARG00000015796|ENSOARG00000002952|ENSOARG00000008156|ENSOARG00000016903|ENSOARG00000016782|ENSOARG00000010067	10	http://amigo.geneontology.org/amigo/term/GO:0010563	no
regulation of response to extracellular stimulus	GO:0032104	0.133185	0.583178	--	21	ENSOARG00000018362|ENSOARG00000017799	2	ENSOARG00000018362	1	ENSOARG00000017799	1	http://amigo.geneontology.org/amigo/term/GO:0032104	no
ureteric bud invasion	GO:0072092	0.143354	0.583178	--	5	ENSOARG00000019965	1	--	0	ENSOARG00000019965	1	http://amigo.geneontology.org/amigo/term/GO:0072092	no
negative regulation of motor neuron apoptotic process	GO:2000672	0.143354	0.583178	--	5	ENSOARG00000011433	1	--	0	ENSOARG00000011433	1	http://amigo.geneontology.org/amigo/term/GO:2000672	no
regulation of endothelial cell differentiation	GO:0045601	0.143686	0.583178	--	22	ENSOARG00000013740|ENSOARG00000008445	2	ENSOARG00000013740	1	ENSOARG00000008445	1	http://amigo.geneontology.org/amigo/term/GO:0045601	no
positive regulation of T-helper 2 cell differentiation	GO:0045630	0.143354	0.583178	--	5	ENSOARG00000007591	1	--	0	ENSOARG00000007591	1	http://amigo.geneontology.org/amigo/term/GO:0045630	no
regulation of erythrocyte differentiation	GO:0045646	0.121735	0.583178	--	40	ENSOARG00000012548|ENSOARG00000015241|ENSOARG00000016409	3	ENSOARG00000016409|ENSOARG00000015241|ENSOARG00000012548	3	--	0	http://amigo.geneontology.org/amigo/term/GO:0045646	no
organic substance metabolic process	GO:0071704	0.136366	0.583178	--	8411	ENSOARG00000010808|ENSOARG00000018362|ENSOARG00000000048|ENSOARG00000003176|ENSOARG00000004883|ENSOARG00000018205|ENSOARG00000010804|ENSOARG00000012544|ENSOARG00000007552|ENSOARG00000008727|ENSOARG00000007318|ENSOARG00000008729|ENSOARG00000013586|ENSOARG00000012548|ENSOARG00000005625|ENSOARG00000015147|ENSOARG00000012619|ENSOARG00000003072|ENSOARG00000007258|ENSOARG00000015705|ENSOARG00000004761|…	270	ENSOARG00000003957|ENSOARG00000007213|ENSOARG00000002797|ENSOARG00000010928|ENSOARG00000017577|ENSOARG00000011451|ENSOARG00000007511|ENSOARG00000006024|ENSOARG00000011350|ENSOARG00000009563|ENSOARG00000017470|ENSOARG00000010448|ENSOARG00000004046|ENSOARG00000017403|ENSOARG00000001456|ENSOARG00000018719|ENSOARG00000002498|ENSOARG00000018018|ENSOARG00000019910|ENSOARG00000015274|ENSOARG00000020376|…	147	ENSOARG00000000741|ENSOARG00000004064|ENSOARG00000007591|ENSOARG00000012645|ENSOARG00000005338|ENSOARG00000002952|ENSOARG00000016308|ENSOARG00000016782|ENSOARG00000010067|ENSOARG00000006906|ENSOARG00000006343|ENSOARG00000017402|ENSOARG00000014249|ENSOARG00000018438|ENSOARG00000007056|ENSOARG00000002391|ENSOARG00000020146|ENSOARG00000014150|ENSOARG00000019523|ENSOARG00000014820|ENSOARG00000020555|…	123	http://amigo.geneontology.org/amigo/term/GO:0071704	no
DNA-templated transcription, initiation	GO:0006352	0.136254	0.583178	--	140	ENSOARG00000010808|ENSOARG00000004242|ENSOARG00000008069|ENSOARG00000015796|ENSOARG00000013991|ENSOARG00000005520|ENSOARG00000007334	7	ENSOARG00000013991|ENSOARG00000007334	2	ENSOARG00000004242|ENSOARG00000010808|ENSOARG00000005520|ENSOARG00000008069|ENSOARG00000015796	5	http://amigo.geneontology.org/amigo/term/GO:0006352	no
regulation of response to nutrient levels	GO:0032107	0.133185	0.583178	--	21	ENSOARG00000018362|ENSOARG00000017799	2	ENSOARG00000018362	1	ENSOARG00000017799	1	http://amigo.geneontology.org/amigo/term/GO:0032107	no
copper ion import	GO:0015677	0.143354	0.583178	--	5	ENSOARG00000018349	1	--	0	ENSOARG00000018349	1	http://amigo.geneontology.org/amigo/term/GO:0015677	no
regulation of blood vessel endothelial cell migration	GO:0043535	0.121735	0.583178	--	40	ENSOARG00000008280|ENSOARG00000000684|ENSOARG00000018353	3	ENSOARG00000018353	1	ENSOARG00000008280|ENSOARG00000000684	2	http://amigo.geneontology.org/amigo/term/GO:0043535	no
apoptotic process involved in blood vessel morphogenesis	GO:1902262	0.143354	0.583178	--	5	ENSOARG00000010067	1	--	0	ENSOARG00000010067	1	http://amigo.geneontology.org/amigo/term/GO:1902262	no
protein folding in endoplasmic reticulum	GO:0034975	0.143354	0.583178	--	5	ENSOARG00000016782	1	--	0	ENSOARG00000016782	1	http://amigo.geneontology.org/amigo/term/GO:0034975	no
cellular hormone metabolic process	GO:0034754	0.136218	0.583178	--	65	ENSOARG00000000722|ENSOARG00000012705|ENSOARG00000008558|ENSOARG00000002227	4	ENSOARG00000008558|ENSOARG00000000722|ENSOARG00000002227|ENSOARG00000012705	4	--	0	http://amigo.geneontology.org/amigo/term/GO:0034754	no
cellular response to unfolded protein	GO:0034620	0.143354	0.583178	--	5	ENSOARG00000004799	1	ENSOARG00000004799	1	--	0	http://amigo.geneontology.org/amigo/term/GO:0034620	no
positive regulation of endoplasmic reticulum stress-induced intrinsic apoptotic signaling pathway	GO:1902237	0.143354	0.583178	--	5	ENSOARG00000004064	1	--	0	ENSOARG00000004064	1	http://amigo.geneontology.org/amigo/term/GO:1902237	no
regulation of endoplasmic reticulum stress-induced intrinsic apoptotic signaling pathway	GO:1902235	0.143686	0.583178	--	22	ENSOARG00000018807|ENSOARG00000004064	2	ENSOARG00000018807	1	ENSOARG00000004064	1	http://amigo.geneontology.org/amigo/term/GO:1902235	no
negative regulation of anion transmembrane transport	GO:1903960	0.143354	0.583178	--	5	ENSOARG00000004301	1	--	0	ENSOARG00000004301	1	http://amigo.geneontology.org/amigo/term/GO:1903960	no
glial cell development	GO:0021782	0.121735	0.583178	--	40	ENSOARG00000011552|ENSOARG00000018362|ENSOARG00000003922	3	ENSOARG00000018362|ENSOARG00000003922|ENSOARG00000011552	3	--	0	http://amigo.geneontology.org/amigo/term/GO:0021782	no
very-low-density lipoprotein particle assembly	GO:0034379	0.143354	0.583178	--	5	ENSOARG00000017402	1	--	0	ENSOARG00000017402	1	http://amigo.geneontology.org/amigo/term/GO:0034379	no
negative regulation of angiogenesis	GO:0016525	0.136218	0.583178	--	65	ENSOARG00000008280|ENSOARG00000000684|ENSOARG00000004178|ENSOARG00000018353	4	ENSOARG00000004178|ENSOARG00000018353	2	ENSOARG00000008280|ENSOARG00000000684	2	http://amigo.geneontology.org/amigo/term/GO:0016525	no
fat-soluble vitamin biosynthetic process	GO:0042362	0.143354	0.583178	--	5	ENSOARG00000008558	1	ENSOARG00000008558	1	--	0	http://amigo.geneontology.org/amigo/term/GO:0042362	no
negative regulation of cell proliferation involved in kidney development	GO:1901723	0.143354	0.583178	--	5	ENSOARG00000016334	1	--	0	ENSOARG00000016334	1	http://amigo.geneontology.org/amigo/term/GO:1901723	no
determination of bilateral symmetry	GO:0009855	0.120188	0.583178	--	62	ENSOARG00000007895|ENSOARG00000006841|ENSOARG00000018813|ENSOARG00000003351	4	ENSOARG00000006841|ENSOARG00000018813|ENSOARG00000003351	3	ENSOARG00000007895	1	http://amigo.geneontology.org/amigo/term/GO:0009855	no
response to oxygen-containing compound	GO:1901700	0.136616	0.583178	--	916	ENSOARG00000011530|ENSOARG00000018362|ENSOARG00000015114|ENSOARG00000009732|ENSOARG00000007318|ENSOARG00000018343|ENSOARG00000015796|ENSOARG00000011552|ENSOARG00000015241|ENSOARG00000010227|ENSOARG00000012548|ENSOARG00000014146|ENSOARG00000005625|ENSOARG00000004519|ENSOARG00000018298|ENSOARG00000018133|ENSOARG00000007591|ENSOARG00000012040|ENSOARG00000016334|ENSOARG00000001072|ENSOARG00000001243|…	34	ENSOARG00000001243|ENSOARG00000018362|ENSOARG00000018298|ENSOARG00000020319|ENSOARG00000011206|ENSOARG00000014146|ENSOARG00000015241|ENSOARG00000011552|ENSOARG00000001072|ENSOARG00000018343|ENSOARG00000009732|ENSOARG00000004034|ENSOARG00000012548|ENSOARG00000006557|ENSOARG00000012040|ENSOARG00000004519|ENSOARG00000007318|ENSOARG00000005625|ENSOARG00000003161	19	ENSOARG00000010227|ENSOARG00000000194|ENSOARG00000008445|ENSOARG00000011530|ENSOARG00000007591|ENSOARG00000014150|ENSOARG00000015114|ENSOARG00000017402|ENSOARG00000004388|ENSOARG00000015796|ENSOARG00000018133|ENSOARG00000005858|ENSOARG00000011164|ENSOARG00000010067|ENSOARG00000016334	15	http://amigo.geneontology.org/amigo/term/GO:1901700	no
forebrain anterior/posterior pattern specification	GO:0021797	0.143354	0.583178	--	5	ENSOARG00000011770	1	ENSOARG00000011770	1	--	0	http://amigo.geneontology.org/amigo/term/GO:0021797	no
positive regulation of maintenance of mitotic sister chromatid cohesion	GO:0034184	0.143354	0.583178	--	5	ENSOARG00000016777	1	--	0	ENSOARG00000016777	1	http://amigo.geneontology.org/amigo/term/GO:0034184	no
protein depalmitoylation	GO:0002084	0.143354	0.583178	--	5	ENSOARG00000007146	1	ENSOARG00000007146	1	--	0	http://amigo.geneontology.org/amigo/term/GO:0002084	no
phenol-containing compound metabolic process	GO:0018958	0.125437	0.583178	--	63	ENSOARG00000005625|ENSOARG00000001400|ENSOARG00000014391|ENSOARG00000018349	4	ENSOARG00000005625	1	ENSOARG00000001400|ENSOARG00000018349|ENSOARG00000014391	3	http://amigo.geneontology.org/amigo/term/GO:0018958	no
galactose catabolic process	GO:0019388	0.143354	0.583178	--	5	ENSOARG00000007127	1	ENSOARG00000007127	1	--	0	http://amigo.geneontology.org/amigo/term/GO:0019388	no
positive regulation of histamine secretion by mast cell	GO:1903595	0.143354	0.583178	--	5	ENSOARG00000019778	1	ENSOARG00000019778	1	--	0	http://amigo.geneontology.org/amigo/term/GO:1903595	no
pyridine nucleotide metabolic process	GO:0019362	0.130849	0.583178	--	88	ENSOARG00000007136|ENSOARG00000004500|ENSOARG00000008756|ENSOARG00000005716|ENSOARG00000007511	5	ENSOARG00000008756|ENSOARG00000007136|ENSOARG00000004500|ENSOARG00000007511	4	ENSOARG00000005716	1	http://amigo.geneontology.org/amigo/term/GO:0019362	no
positive regulation of protein maturation	GO:1903319	0.133185	0.583178	--	21	ENSOARG00000018117|ENSOARG00000016124	2	ENSOARG00000016124	1	ENSOARG00000018117	1	http://amigo.geneontology.org/amigo/term/GO:1903319	no
T cell cytokine production	GO:0002369	0.143354	0.583178	--	5	ENSOARG00000015345	1	--	0	ENSOARG00000015345	1	http://amigo.geneontology.org/amigo/term/GO:0002369	no
triglyceride catabolic process	GO:0019433	0.133185	0.583178	--	21	ENSOARG00000009603|ENSOARG00000017402	2	--	0	ENSOARG00000009603|ENSOARG00000017402	2	http://amigo.geneontology.org/amigo/term/GO:0019433	no
positive regulation of IRE1-mediated unfolded protein response	GO:1903896	0.143354	0.583178	--	5	ENSOARG00000010067	1	--	0	ENSOARG00000010067	1	http://amigo.geneontology.org/amigo/term/GO:1903896	no
regulation of metabolic process	GO:0019222	0.140885	0.583178	--	5378	ENSOARG00000008137|ENSOARG00000010808|ENSOARG00000018362|ENSOARG00000003179|ENSOARG00000003176|ENSOARG00000011043|ENSOARG00000004883|ENSOARG00000016782|ENSOARG00000010804|ENSOARG00000012544|ENSOARG00000015453|ENSOARG00000007318|ENSOARG00000007990|ENSOARG00000016903|ENSOARG00000008729|ENSOARG00000012548|ENSOARG00000005625|ENSOARG00000012619|ENSOARG00000007258|ENSOARG00000003373|ENSOARG00000014111|…	176	ENSOARG00000007213|ENSOARG00000002797|ENSOARG00000010928|ENSOARG00000017577|ENSOARG00000004034|ENSOARG00000011350|ENSOARG00000010448|ENSOARG00000010446|ENSOARG00000002498|ENSOARG00000017950|ENSOARG00000005432|ENSOARG00000016170|ENSOARG00000005638|ENSOARG00000015665|ENSOARG00000014314|ENSOARG00000007582|ENSOARG00000016673|ENSOARG00000002721|ENSOARG00000012548|ENSOARG00000012544|ENSOARG00000009516|…	97	ENSOARG00000005338|ENSOARG00000008729|ENSOARG00000017799|ENSOARG00000008445|ENSOARG00000000741|ENSOARG00000016948|ENSOARG00000007591|ENSOARG00000008137|ENSOARG00000016889|ENSOARG00000007374|ENSOARG00000004242|ENSOARG00000010808|ENSOARG00000009786|ENSOARG00000003179|ENSOARG00000002952|ENSOARG00000001400|ENSOARG00000011433|ENSOARG00000005998|ENSOARG00000016782|ENSOARG00000004883|ENSOARG00000012551|…	79	http://amigo.geneontology.org/amigo/term/GO:0019222	no
positive regulation of protein localization to early endosome	GO:1902966	0.143354	0.583178	--	5	ENSOARG00000018274	1	ENSOARG00000018274	1	--	0	http://amigo.geneontology.org/amigo/term/GO:1902966	no
regulation of protein localization to early endosome	GO:1902965	0.143354	0.583178	--	5	ENSOARG00000018274	1	ENSOARG00000018274	1	--	0	http://amigo.geneontology.org/amigo/term/GO:1902965	no
positive regulation of aorta morphogenesis	GO:1903849	0.143354	0.583178	--	5	ENSOARG00000005448	1	--	0	ENSOARG00000005448	1	http://amigo.geneontology.org/amigo/term/GO:1903849	no
response to topologically incorrect protein	GO:0035966	0.13548	0.583178	--	42	ENSOARG00000013524|ENSOARG00000004799|ENSOARG00000018807	3	ENSOARG00000018807|ENSOARG00000013524|ENSOARG00000004799	3	--	0	http://amigo.geneontology.org/amigo/term/GO:0035966	no
tolerance induction	GO:0002507	0.143354	0.583178	--	5	ENSOARG00000007895	1	--	0	ENSOARG00000007895	1	http://amigo.geneontology.org/amigo/term/GO:0002507	no
positive regulation of transcription from RNA polymerase II promoter in response to stress	GO:0036003	0.133185	0.583178	--	21	ENSOARG00000016775|ENSOARG00000018362	2	ENSOARG00000018362|ENSOARG00000016775	2	--	0	http://amigo.geneontology.org/amigo/term/GO:0036003	no
regulation of aorta morphogenesis	GO:1903847	0.143354	0.583178	--	5	ENSOARG00000005448	1	--	0	ENSOARG00000005448	1	http://amigo.geneontology.org/amigo/term/GO:1903847	no
regulation of natural killer cell mediated immune response to tumor cell	GO:0002855	0.143354	0.583178	--	5	ENSOARG00000008445	1	--	0	ENSOARG00000008445	1	http://amigo.geneontology.org/amigo/term/GO:0002855	no
regulation of natural killer cell mediated cytotoxicity directed against tumor cell target	GO:0002858	0.143354	0.583178	--	5	ENSOARG00000008445	1	--	0	ENSOARG00000008445	1	http://amigo.geneontology.org/amigo/term/GO:0002858	no
response to nitrogen compound	GO:1901698	0.128488	0.583178	--	585	ENSOARG00000018362|ENSOARG00000017748|ENSOARG00000011043|ENSOARG00000016782|ENSOARG00000015796|ENSOARG00000011552|ENSOARG00000001072|ENSOARG00000005625|ENSOARG00000002425|ENSOARG00000004519|ENSOARG00000018298|ENSOARG00000018133|ENSOARG00000016334|ENSOARG00000001243|ENSOARG00000003161|ENSOARG00000006557|ENSOARG00000011206|ENSOARG00000002414|ENSOARG00000011164|ENSOARG00000004034|ENSOARG00000014146|…	23	ENSOARG00000001243|ENSOARG00000018362|ENSOARG00000018298|ENSOARG00000011043|ENSOARG00000011206|ENSOARG00000014146|ENSOARG00000011552|ENSOARG00000016369|ENSOARG00000001072|ENSOARG00000003161|ENSOARG00000004034|ENSOARG00000002425|ENSOARG00000006557|ENSOARG00000004519|ENSOARG00000002414|ENSOARG00000005625|ENSOARG00000017748	17	ENSOARG00000008445|ENSOARG00000015796|ENSOARG00000018133|ENSOARG00000016334|ENSOARG00000016782|ENSOARG00000011164	6	http://amigo.geneontology.org/amigo/term/GO:1901698	no
adaptive thermogenesis	GO:1990845	0.143354	0.583178	--	5	ENSOARG00000004644	1	--	0	ENSOARG00000004644	1	http://amigo.geneontology.org/amigo/term/GO:1990845	no
regulation of long-term synaptic potentiation	GO:1900271	0.133185	0.583178	--	21	ENSOARG00000005625|ENSOARG00000011142	2	ENSOARG00000005625	1	ENSOARG00000011142	1	http://amigo.geneontology.org/amigo/term/GO:1900271	no
positive regulation of protein localization to nucleus	GO:1900182	0.130849	0.583178	--	88	ENSOARG00000009732|ENSOARG00000007374|ENSOARG00000006557|ENSOARG00000015856|ENSOARG00000011675	5	ENSOARG00000009732|ENSOARG00000006557|ENSOARG00000011675|ENSOARG00000015856	4	ENSOARG00000007374	1	http://amigo.geneontology.org/amigo/term/GO:1900182	no
platelet activation	GO:0030168	0.130781	0.583178	--	64	ENSOARG00000001158|ENSOARG00000001072|ENSOARG00000006616|ENSOARG00000015323	4	ENSOARG00000015323|ENSOARG00000006616|ENSOARG00000001072	3	ENSOARG00000001158	1	http://amigo.geneontology.org/amigo/term/GO:0030168	no
ferrous iron transport	GO:0015684	0.143354	0.583178	--	5	ENSOARG00000017470	1	ENSOARG00000017470	1	--	0	http://amigo.geneontology.org/amigo/term/GO:0015684	no
regulation of histamine secretion by mast cell	GO:1903593	0.143354	0.583178	--	5	ENSOARG00000019778	1	ENSOARG00000019778	1	--	0	http://amigo.geneontology.org/amigo/term/GO:1903593	no
negative regulation of mitochondrial outer membrane permeabilization involved in apoptotic signaling pathway	GO:1901029	0.143354	0.583178	--	5	ENSOARG00000004046	1	ENSOARG00000004046	1	--	0	http://amigo.geneontology.org/amigo/term/GO:1901029	no
neuron projection fasciculation	GO:0106030	0.133185	0.583178	--	21	ENSOARG00000011770|ENSOARG00000011479	2	ENSOARG00000011770|ENSOARG00000011479	2	--	0	http://amigo.geneontology.org/amigo/term/GO:0106030	no
inorganic ion homeostasis	GO:0098771	0.128429	0.583178	--	498	ENSOARG00000008949|ENSOARG00000010180|ENSOARG00000018349|ENSOARG00000018362|ENSOARG00000016653|ENSOARG00000005799|ENSOARG00000017470|ENSOARG00000008156|ENSOARG00000018133|ENSOARG00000018343|ENSOARG00000010067|ENSOARG00000006557|ENSOARG00000004798|ENSOARG00000001710|ENSOARG00000018807|ENSOARG00000002132|ENSOARG00000015323|ENSOARG00000010227|ENSOARG00000001072|ENSOARG00000011552	20	ENSOARG00000018362|ENSOARG00000005799|ENSOARG00000011552|ENSOARG00000008949|ENSOARG00000018343|ENSOARG00000016653|ENSOARG00000018807|ENSOARG00000001072|ENSOARG00000015323|ENSOARG00000006557|ENSOARG00000017470	11	ENSOARG00000010227|ENSOARG00000018349|ENSOARG00000002132|ENSOARG00000010180|ENSOARG00000010067|ENSOARG00000018133|ENSOARG00000008156|ENSOARG00000004798|ENSOARG00000001710	9	http://amigo.geneontology.org/amigo/term/GO:0098771	no
negative regulation of blood vessel morphogenesis	GO:2000181	0.141746	0.583178	--	66	ENSOARG00000008280|ENSOARG00000000684|ENSOARG00000004178|ENSOARG00000018353	4	ENSOARG00000004178|ENSOARG00000018353	2	ENSOARG00000008280|ENSOARG00000000684	2	http://amigo.geneontology.org/amigo/term/GO:2000181	no
macromolecule depalmitoylation	GO:0098734	0.143354	0.583178	--	5	ENSOARG00000007146	1	ENSOARG00000007146	1	--	0	http://amigo.geneontology.org/amigo/term/GO:0098734	no
response to amine	GO:0014075	0.143686	0.583178	--	22	ENSOARG00000005625|ENSOARG00000011552	2	ENSOARG00000011552|ENSOARG00000005625	2	--	0	http://amigo.geneontology.org/amigo/term/GO:0014075	no
negative regulation of DNA binding	GO:0043392	0.128542	0.583178	--	41	ENSOARG00000007213|ENSOARG00000018820|ENSOARG00000007915	3	ENSOARG00000007213|ENSOARG00000007915	2	ENSOARG00000018820	1	http://amigo.geneontology.org/amigo/term/GO:0043392	no
establishment of synaptic vesicle localization	GO:0097480	0.125437	0.583178	--	63	ENSOARG00000011166|ENSOARG00000018867|ENSOARG00000011671|ENSOARG00000016616	4	ENSOARG00000011671|ENSOARG00000016616|ENSOARG00000018867	3	ENSOARG00000011166	1	http://amigo.geneontology.org/amigo/term/GO:0097480	no
muscle hypertrophy	GO:0014896	0.143686	0.583178	--	22	ENSOARG00000015856|ENSOARG00000007915	2	ENSOARG00000007915|ENSOARG00000015856	2	--	0	http://amigo.geneontology.org/amigo/term/GO:0014896	no
negative regulation of macrophage activation	GO:0043031	0.143354	0.583178	--	5	ENSOARG00000005858	1	--	0	ENSOARG00000005858	1	http://amigo.geneontology.org/amigo/term/GO:0043031	no
muscle cell fate commitment	GO:0042693	0.143354	0.583178	--	5	ENSOARG00000016334	1	--	0	ENSOARG00000016334	1	http://amigo.geneontology.org/amigo/term/GO:0042693	no
positive regulation of protein localization to endosome	GO:1905668	0.143354	0.583178	--	5	ENSOARG00000018274	1	ENSOARG00000018274	1	--	0	http://amigo.geneontology.org/amigo/term/GO:1905668	no
positive regulation of maintenance of sister chromatid cohesion	GO:0034093	0.143354	0.583178	--	5	ENSOARG00000016777	1	--	0	ENSOARG00000016777	1	http://amigo.geneontology.org/amigo/term/GO:0034093	no
glycosyl compound metabolic process	GO:1901657	0.123476	0.583178	--	111	ENSOARG00000009494|ENSOARG00000010184|ENSOARG00000018298|ENSOARG00000015794|ENSOARG00000003540|ENSOARG00000007435	6	ENSOARG00000009494|ENSOARG00000015794|ENSOARG00000003540|ENSOARG00000018298	4	ENSOARG00000010184|ENSOARG00000007435	2	http://amigo.geneontology.org/amigo/term/GO:1901657	no
negative regulation of humoral immune response mediated by circulating immunoglobulin	GO:0002924	0.143354	0.583178	--	5	ENSOARG00000007895	1	--	0	ENSOARG00000007895	1	http://amigo.geneontology.org/amigo/term/GO:0002924	no
alpha-amino acid metabolic process	GO:1901605	0.121701	0.583178	--	188	ENSOARG00000018349|ENSOARG00000001456|ENSOARG00000000769|ENSOARG00000018298|ENSOARG00000007136|ENSOARG00000011462|ENSOARG00000015252|ENSOARG00000015147|ENSOARG00000011350	9	ENSOARG00000018298|ENSOARG00000011462|ENSOARG00000001456|ENSOARG00000015252|ENSOARG00000007136|ENSOARG00000011350|ENSOARG00000015147	7	ENSOARG00000018349|ENSOARG00000000769	2	http://amigo.geneontology.org/amigo/term/GO:1901605	no
negative regulation of kinase activity	GO:0033673	0.139433	0.583178	--	194	ENSOARG00000000476|ENSOARG00000018831|ENSOARG00000004388|ENSOARG00000002952|ENSOARG00000018274|ENSOARG00000015796|ENSOARG00000009516|ENSOARG00000008445|ENSOARG00000014146	9	ENSOARG00000014146|ENSOARG00000018831|ENSOARG00000018274|ENSOARG00000000476|ENSOARG00000009516	5	ENSOARG00000002952|ENSOARG00000004388|ENSOARG00000015796|ENSOARG00000008445	4	http://amigo.geneontology.org/amigo/term/GO:0033673	no
purine nucleoside biosynthetic process	GO:0042451	0.133185	0.583178	--	21	ENSOARG00000015794|ENSOARG00000003540	2	ENSOARG00000003540|ENSOARG00000015794	2	--	0	http://amigo.geneontology.org/amigo/term/GO:0042451	no
odontogenesis	GO:0042476	0.136218	0.583178	GO:0042477	65	ENSOARG00000011269|ENSOARG00000000194|ENSOARG00000007228|ENSOARG00000007318	4	ENSOARG00000007228|ENSOARG00000011269|ENSOARG00000007318	3	ENSOARG00000000194	1	http://amigo.geneontology.org/amigo/term/GO:0042476	no
positive regulation of odontogenesis	GO:0042482	0.143354	0.583178	GO:0042485	5	ENSOARG00000011269	1	ENSOARG00000011269	1	--	0	http://amigo.geneontology.org/amigo/term/GO:0042482	no
regulation of artery morphogenesis	GO:1905651	0.143354	0.583178	--	5	ENSOARG00000005448	1	--	0	ENSOARG00000005448	1	http://amigo.geneontology.org/amigo/term/GO:1905651	no
regulation of tyrosine phosphorylation of STAT protein	GO:0042509	0.128542	0.583178	GO:0042510|GO:0042513|GO:0042516|GO:0042519|GO:0042522|GO:0042525|GO:0042528	41	ENSOARG00000009732|ENSOARG00000011433|ENSOARG00000015856	3	ENSOARG00000009732|ENSOARG00000015856	2	ENSOARG00000011433	1	http://amigo.geneontology.org/amigo/term/GO:0042509	no
positive regulation of protein import into nucleus, translocation	GO:0033160	0.143354	0.583178	--	5	ENSOARG00000015856	1	ENSOARG00000015856	1	--	0	http://amigo.geneontology.org/amigo/term/GO:0033160	no
positive regulation of artery morphogenesis	GO:1905653	0.143354	0.583178	--	5	ENSOARG00000005448	1	--	0	ENSOARG00000005448	1	http://amigo.geneontology.org/amigo/term/GO:1905653	no
regulation of protein localization to endosome	GO:1905666	0.143354	0.583178	--	5	ENSOARG00000018274	1	ENSOARG00000018274	1	--	0	http://amigo.geneontology.org/amigo/term/GO:1905666	no
muscular septum morphogenesis	GO:0003150	0.143354	0.583178	--	5	ENSOARG00000007915	1	ENSOARG00000007915	1	--	0	http://amigo.geneontology.org/amigo/term/GO:0003150	no
signal transduction by protein phosphorylation	GO:0023014	0.121701	0.583178	--	188	ENSOARG00000018353|ENSOARG00000018831|ENSOARG00000015856|ENSOARG00000018362|ENSOARG00000001653|ENSOARG00000004301|ENSOARG00000015274|ENSOARG00000010448|ENSOARG00000001158	9	ENSOARG00000001653|ENSOARG00000010448|ENSOARG00000018362|ENSOARG00000018831|ENSOARG00000018353|ENSOARG00000015856|ENSOARG00000015274	7	ENSOARG00000001158|ENSOARG00000004301	2	http://amigo.geneontology.org/amigo/term/GO:0023014	no
synaptic vesicle localization	GO:0097479	0.141746	0.583178	--	66	ENSOARG00000011166|ENSOARG00000018867|ENSOARG00000011671|ENSOARG00000016616	4	ENSOARG00000011671|ENSOARG00000016616|ENSOARG00000018867	3	ENSOARG00000011166	1	http://amigo.geneontology.org/amigo/term/GO:0097479	no
DNA conformation change	GO:0071103	0.121963	0.583178	--	86	ENSOARG00000001527|ENSOARG00000002379|ENSOARG00000016369|ENSOARG00000015241|ENSOARG00000011279	5	ENSOARG00000015241|ENSOARG00000016369	2	ENSOARG00000001527|ENSOARG00000011279|ENSOARG00000002379	3	http://amigo.geneontology.org/amigo/term/GO:0071103	no
regulation of vascular endothelial growth factor receptor signaling pathway	GO:0030947	0.133185	0.583178	--	21	ENSOARG00000000684|ENSOARG00000018362	2	ENSOARG00000018362	1	ENSOARG00000000684	1	http://amigo.geneontology.org/amigo/term/GO:0030947	no
purine ribonucleoside biosynthetic process	GO:0046129	0.133185	0.583178	--	21	ENSOARG00000015794|ENSOARG00000003540	2	ENSOARG00000003540|ENSOARG00000015794	2	--	0	http://amigo.geneontology.org/amigo/term/GO:0046129	no
positive regulation of ligase activity	GO:0051351	0.143354	0.583178	--	5	ENSOARG00000019235	1	ENSOARG00000019235	1	--	0	http://amigo.geneontology.org/amigo/term/GO:0051351	no
negative regulation of transferase activity	GO:0051348	0.127535	0.583178	--	244	ENSOARG00000000476|ENSOARG00000004388|ENSOARG00000002952|ENSOARG00000018274|ENSOARG00000015665|ENSOARG00000015796|ENSOARG00000008445|ENSOARG00000009516|ENSOARG00000018831|ENSOARG00000001527|ENSOARG00000014146	11	ENSOARG00000015665|ENSOARG00000018274|ENSOARG00000000476|ENSOARG00000018831|ENSOARG00000014146|ENSOARG00000009516	6	ENSOARG00000002952|ENSOARG00000001527|ENSOARG00000004388|ENSOARG00000015796|ENSOARG00000008445	5	http://amigo.geneontology.org/amigo/term/GO:0051348	no
negative regulation of hydrolase activity	GO:0051346	0.12254	0.583178	--	215	ENSOARG00000018353|ENSOARG00000018362|ENSOARG00000018117|ENSOARG00000018274|ENSOARG00000005638|ENSOARG00000010552|ENSOARG00000018807|ENSOARG00000016903|ENSOARG00000002062|ENSOARG00000013327	10	ENSOARG00000018362|ENSOARG00000010552|ENSOARG00000018353|ENSOARG00000018807|ENSOARG00000013327|ENSOARG00000018274|ENSOARG00000002062|ENSOARG00000005638	8	ENSOARG00000018117|ENSOARG00000016903	2	http://amigo.geneontology.org/amigo/term/GO:0051346	no
regulation of ligase activity	GO:0051340	0.143354	0.583178	--	5	ENSOARG00000019235	1	ENSOARG00000019235	1	--	0	http://amigo.geneontology.org/amigo/term/GO:0051340	no
nicotinamide nucleotide metabolic process	GO:0046496	0.130849	0.583178	--	88	ENSOARG00000007136|ENSOARG00000004500|ENSOARG00000007511|ENSOARG00000005716|ENSOARG00000008756	5	ENSOARG00000008756|ENSOARG00000007136|ENSOARG00000004500|ENSOARG00000007511	4	ENSOARG00000005716	1	http://amigo.geneontology.org/amigo/term/GO:0046496	no
male mating behavior	GO:0060179	0.143354	0.583178	--	5	ENSOARG00000014146	1	ENSOARG00000014146	1	--	0	http://amigo.geneontology.org/amigo/term/GO:0060179	no
protein localization to mitochondrion	GO:0070585	0.125437	0.583178	--	63	ENSOARG00000013524|ENSOARG00000006227|ENSOARG00000009928|ENSOARG00000012133	4	ENSOARG00000012133|ENSOARG00000006227|ENSOARG00000013524|ENSOARG00000009928	4	--	0	http://amigo.geneontology.org/amigo/term/GO:0070585	no
regulation of RNA metabolic process	GO:0051252	0.143631	0.583178	--	3184	ENSOARG00000008137|ENSOARG00000010808|ENSOARG00000018362|ENSOARG00000003179|ENSOARG00000003176|ENSOARG00000011043|ENSOARG00000012544|ENSOARG00000015453|ENSOARG00000007318|ENSOARG00000008729|ENSOARG00000012548|ENSOARG00000012619|ENSOARG00000007258|ENSOARG00000003373|ENSOARG00000014820|ENSOARG00000013310|ENSOARG00000002651|ENSOARG00000020146|ENSOARG00000002498|ENSOARG00000005340|ENSOARG00000017577|…	107	ENSOARG00000005257|ENSOARG00000014638|ENSOARG00000007213|ENSOARG00000014146|ENSOARG00000008688|ENSOARG00000016369|ENSOARG00000013740|ENSOARG00000007318|ENSOARG00000014285|ENSOARG00000017577|ENSOARG00000004500|ENSOARG00000015856|ENSOARG00000001653|ENSOARG00000003176|ENSOARG00000012001|ENSOARG00000015427|ENSOARG00000012263|ENSOARG00000000560|ENSOARG00000011770|ENSOARG00000018362|ENSOARG00000011043|…	59	ENSOARG00000008729|ENSOARG00000000741|ENSOARG00000016948|ENSOARG00000007591|ENSOARG00000008137|ENSOARG00000016889|ENSOARG00000007374|ENSOARG00000004242|ENSOARG00000010808|ENSOARG00000003179|ENSOARG00000012551|ENSOARG00000017799|ENSOARG00000010797|ENSOARG00000012619|ENSOARG00000001724|ENSOARG00000006343|ENSOARG00000005340|ENSOARG00000015796|ENSOARG00000005451|ENSOARG00000002352|ENSOARG00000008156|…	48	http://amigo.geneontology.org/amigo/term/GO:0051252	no
response to organophosphorus	GO:0046683	0.130849	0.583178	--	88	ENSOARG00000006557|ENSOARG00000018133|ENSOARG00000016334|ENSOARG00000014146|ENSOARG00000001072	5	ENSOARG00000014146|ENSOARG00000006557|ENSOARG00000001072	3	ENSOARG00000018133|ENSOARG00000016334	2	http://amigo.geneontology.org/amigo/term/GO:0046683	no
habituation	GO:0046959	0.143354	0.583178	--	5	ENSOARG00000011552	1	ENSOARG00000011552	1	--	0	http://amigo.geneontology.org/amigo/term/GO:0046959	no
negative regulation of type I interferon-mediated signaling pathway	GO:0060339	0.143354	0.583178	--	5	ENSOARG00000002952	1	--	0	ENSOARG00000002952	1	http://amigo.geneontology.org/amigo/term/GO:0060339	no
positive regulation of striated muscle cell differentiation	GO:0051155	0.121735	0.583178	--	40	ENSOARG00000006557|ENSOARG00000005448|ENSOARG00000015856	3	ENSOARG00000006557|ENSOARG00000015856	2	ENSOARG00000005448	1	http://amigo.geneontology.org/amigo/term/GO:0051155	no
positive regulation of helicase activity	GO:0051096	0.143354	0.583178	--	5	ENSOARG00000001527	1	--	0	ENSOARG00000001527	1	http://amigo.geneontology.org/amigo/term/GO:0051096	no
response to water deprivation	GO:0009414	0.143354	0.583178	--	5	ENSOARG00000000194	1	--	0	ENSOARG00000000194	1	http://amigo.geneontology.org/amigo/term/GO:0009414	no
negative regulation of lipoprotein lipase activity	GO:0051005	0.143354	0.583178	--	5	ENSOARG00000018117	1	--	0	ENSOARG00000018117	1	http://amigo.geneontology.org/amigo/term/GO:0051005	no
development of primary female sexual characteristics	GO:0046545	0.143354	0.583178	--	5	ENSOARG00000002707	1	ENSOARG00000002707	1	--	0	http://amigo.geneontology.org/amigo/term/GO:0046545	no
regulation of response to cytokine stimulus	GO:0060759	0.12637	0.583178	--	87	ENSOARG00000007374|ENSOARG00000018353|ENSOARG00000005998|ENSOARG00000002952|ENSOARG00000013144	5	ENSOARG00000013144|ENSOARG00000018353	2	ENSOARG00000002952|ENSOARG00000007374|ENSOARG00000005998	3	http://amigo.geneontology.org/amigo/term/GO:0060759	no
nucleus organization	GO:0006997	0.141746	0.583178	GO:0048287	66	ENSOARG00000011079|ENSOARG00000010161|ENSOARG00000015241|ENSOARG00000014801	4	ENSOARG00000011079|ENSOARG00000015241|ENSOARG00000010161	3	ENSOARG00000014801	1	http://amigo.geneontology.org/amigo/term/GO:0006997	no
neuron projection morphogenesis	GO:0048812	0.13338	0.583178	--	192	ENSOARG00000016868|ENSOARG00000018349|ENSOARG00000014146|ENSOARG00000017470|ENSOARG00000009732|ENSOARG00000019965|ENSOARG00000018205|ENSOARG00000006058|ENSOARG00000014828	9	ENSOARG00000009732|ENSOARG00000006058|ENSOARG00000014146|ENSOARG00000017470	4	ENSOARG00000014828|ENSOARG00000016868|ENSOARG00000018205|ENSOARG00000018349|ENSOARG00000019965	5	http://amigo.geneontology.org/amigo/term/GO:0048812	no
pyruvate family amino acid metabolic process	GO:0009078	0.143354	0.583178	--	5	ENSOARG00000011462	1	ENSOARG00000011462	1	--	0	http://amigo.geneontology.org/amigo/term/GO:0009078	no
pyruvate family amino acid catabolic process	GO:0009080	0.143354	0.583178	--	5	ENSOARG00000011462	1	ENSOARG00000011462	1	--	0	http://amigo.geneontology.org/amigo/term/GO:0009080	no
regulation of protein complex stability	GO:0061635	0.143354	0.583178	--	5	ENSOARG00000002683	1	--	0	ENSOARG00000002683	1	http://amigo.geneontology.org/amigo/term/GO:0061635	no
thymocyte apoptotic process	GO:0070242	0.143354	0.583178	--	5	ENSOARG00000010067	1	--	0	ENSOARG00000010067	1	http://amigo.geneontology.org/amigo/term/GO:0070242	no
regulation of activation-induced cell death of T cells	GO:0070235	0.143354	0.583178	--	5	ENSOARG00000018627	1	ENSOARG00000018627	1	--	0	http://amigo.geneontology.org/amigo/term/GO:0070235	no
synaptic vesicle transport	GO:0048489	0.125437	0.583178	GO:0016181	63	ENSOARG00000011166|ENSOARG00000018867|ENSOARG00000011671|ENSOARG00000016616	4	ENSOARG00000011671|ENSOARG00000016616|ENSOARG00000018867	3	ENSOARG00000011166	1	http://amigo.geneontology.org/amigo/term/GO:0048489	no
protein auto-ADP-ribosylation	GO:0070213	0.143354	0.583178	--	5	ENSOARG00000017858	1	ENSOARG00000017858	1	--	0	http://amigo.geneontology.org/amigo/term/GO:0070213	no
sperm capacitation	GO:0048240	0.122871	0.583178	--	20	ENSOARG00000007136|ENSOARG00000018133	2	ENSOARG00000007136	1	ENSOARG00000018133	1	http://amigo.geneontology.org/amigo/term/GO:0048240	no
regulation of tooth mineralization	GO:0070170	0.143354	0.583178	--	5	ENSOARG00000011269	1	ENSOARG00000011269	1	--	0	http://amigo.geneontology.org/amigo/term/GO:0070170	no
calcium ion transport	GO:0006816	0.128939	0.583178	--	164	ENSOARG00000005625|ENSOARG00000010180|ENSOARG00000017748|ENSOARG00000017449|ENSOARG00000010298|ENSOARG00000008949|ENSOARG00000001381|ENSOARG00000001072	8	ENSOARG00000001072|ENSOARG00000001381|ENSOARG00000008949|ENSOARG00000005625|ENSOARG00000017748|ENSOARG00000017449	6	ENSOARG00000010180|ENSOARG00000010298	2	http://amigo.geneontology.org/amigo/term/GO:0006816	no
regulation of neurotrophin TRK receptor signaling pathway	GO:0051386	0.143354	0.583178	--	5	ENSOARG00000015274	1	ENSOARG00000015274	1	--	0	http://amigo.geneontology.org/amigo/term/GO:0051386	no
regulation of cytosolic calcium ion concentration	GO:0051480	0.121701	0.583178	--	188	ENSOARG00000010180|ENSOARG00000008156|ENSOARG00000008949|ENSOARG00000010067|ENSOARG00000006557|ENSOARG00000001710|ENSOARG00000011552|ENSOARG00000015323|ENSOARG00000001072	9	ENSOARG00000015323|ENSOARG00000011552|ENSOARG00000006557|ENSOARG00000008949|ENSOARG00000001072	5	ENSOARG00000010180|ENSOARG00000008156|ENSOARG00000010067|ENSOARG00000001710	4	http://amigo.geneontology.org/amigo/term/GO:0051480	no
regulation of establishment of protein localization to chromosome	GO:0070202	0.143354	0.583178	--	5	ENSOARG00000011206	1	ENSOARG00000011206	1	--	0	http://amigo.geneontology.org/amigo/term/GO:0070202	no
neuron-neuron synaptic transmission	GO:0007270	0.143354	0.583178	--	5	ENSOARG00000014146	1	ENSOARG00000014146	1	--	0	http://amigo.geneontology.org/amigo/term/GO:0007270	no
regulation of calcium ion transport	GO:0051924	0.132143	0.583178	--	165	ENSOARG00000010067|ENSOARG00000006557|ENSOARG00000010298|ENSOARG00000001710|ENSOARG00000011552|ENSOARG00000008949|ENSOARG00000005293|ENSOARG00000001072	8	ENSOARG00000011552|ENSOARG00000006557|ENSOARG00000008949|ENSOARG00000001072	4	ENSOARG00000005293|ENSOARG00000010298|ENSOARG00000010067|ENSOARG00000001710	4	http://amigo.geneontology.org/amigo/term/GO:0051924	no
axonal fasciculation	GO:0007413	0.133185	0.583178	--	21	ENSOARG00000011770|ENSOARG00000011479	2	ENSOARG00000011770|ENSOARG00000011479	2	--	0	http://amigo.geneontology.org/amigo/term/GO:0007413	no
regulation of nitric-oxide synthase biosynthetic process	GO:0051769	0.143354	0.583178	GO:0051772	5	ENSOARG00000004500	1	ENSOARG00000004500	1	--	0	http://amigo.geneontology.org/amigo/term/GO:0051769	no
regulation of sensory perception	GO:0051931	0.143686	0.583178	--	22	ENSOARG00000005625|ENSOARG00000013740	2	ENSOARG00000013740|ENSOARG00000005625	2	--	0	http://amigo.geneontology.org/amigo/term/GO:0051931	no
peripheral nervous system development	GO:0007422	0.133185	0.583178	--	21	ENSOARG00000010448|ENSOARG00000018205	2	ENSOARG00000010448	1	ENSOARG00000018205	1	http://amigo.geneontology.org/amigo/term/GO:0007422	no
membrane lipid catabolic process	GO:0046466	0.133185	0.583178	--	21	ENSOARG00000007374|ENSOARG00000002797	2	ENSOARG00000002797	1	ENSOARG00000007374	1	http://amigo.geneontology.org/amigo/term/GO:0046466	no
positive regulation of nitric-oxide synthase biosynthetic process	GO:0051770	0.143354	0.583178	GO:0051773	5	ENSOARG00000004500	1	ENSOARG00000004500	1	--	0	http://amigo.geneontology.org/amigo/term/GO:0051770	no
vesicle localization	GO:0051648	0.139242	0.583178	--	115	ENSOARG00000019997|ENSOARG00000013591|ENSOARG00000011166|ENSOARG00000011671|ENSOARG00000016616|ENSOARG00000018867	6	ENSOARG00000019997|ENSOARG00000011671|ENSOARG00000016616|ENSOARG00000013591|ENSOARG00000018867	5	ENSOARG00000011166	1	http://amigo.geneontology.org/amigo/term/GO:0051648	no
specification of symmetry	GO:0009799	0.125437	0.583178	--	63	ENSOARG00000007895|ENSOARG00000006841|ENSOARG00000018813|ENSOARG00000003351	4	ENSOARG00000006841|ENSOARG00000018813|ENSOARG00000003351	3	ENSOARG00000007895	1	http://amigo.geneontology.org/amigo/term/GO:0009799	no
regulation of sensory perception of pain	GO:0051930	0.143686	0.583178	--	22	ENSOARG00000005625|ENSOARG00000013740	2	ENSOARG00000013740|ENSOARG00000005625	2	--	0	http://amigo.geneontology.org/amigo/term/GO:0051930	no
nucleobase-containing small molecule metabolic process	GO:0055086	0.140906	0.583178	--	447	ENSOARG00000007136|ENSOARG00000004500|ENSOARG00000018298|ENSOARG00000001456|ENSOARG00000010184|ENSOARG00000009494|ENSOARG00000007511|ENSOARG00000005716|ENSOARG00000015794|ENSOARG00000007860|ENSOARG00000002319|ENSOARG00000007435|ENSOARG00000011397|ENSOARG00000003540|ENSOARG00000010953|ENSOARG00000016673|ENSOARG00000008756|ENSOARG00000020868	18	ENSOARG00000003540|ENSOARG00000007860|ENSOARG00000018298|ENSOARG00000008756|ENSOARG00000016673|ENSOARG00000001456|ENSOARG00000009494|ENSOARG00000004500|ENSOARG00000007511|ENSOARG00000002319|ENSOARG00000007136|ENSOARG00000015794	12	ENSOARG00000010953|ENSOARG00000010184|ENSOARG00000020868|ENSOARG00000007435|ENSOARG00000005716|ENSOARG00000011397	6	http://amigo.geneontology.org/amigo/term/GO:0055086	no
positive regulation of synaptic transmission	GO:0050806	0.144706	0.58621	--	91	ENSOARG00000005625|ENSOARG00000011142|ENSOARG00000013591|ENSOARG00000014146|ENSOARG00000011552	5	ENSOARG00000014146|ENSOARG00000011552|ENSOARG00000005625|ENSOARG00000013591	4	ENSOARG00000011142	1	http://amigo.geneontology.org/amigo/term/GO:0050806	no
mitochondrial transport	GO:0006839	0.144706	0.58621	--	91	ENSOARG00000013524|ENSOARG00000007860|ENSOARG00000006227|ENSOARG00000009928|ENSOARG00000012133	5	ENSOARG00000012133|ENSOARG00000006227|ENSOARG00000013524|ENSOARG00000009928|ENSOARG00000007860	5	--	0	http://amigo.geneontology.org/amigo/term/GO:0006839	no
cellular response to organonitrogen compound	GO:0071417	0.14612	0.591379	--	251	ENSOARG00000003161|ENSOARG00000011164|ENSOARG00000018298|ENSOARG00000018133|ENSOARG00000015796|ENSOARG00000006557|ENSOARG00000011206|ENSOARG00000011552|ENSOARG00000008445|ENSOARG00000016334|ENSOARG00000001243	11	ENSOARG00000001243|ENSOARG00000018298|ENSOARG00000011206|ENSOARG00000011552|ENSOARG00000006557|ENSOARG00000003161	6	ENSOARG00000018133|ENSOARG00000016334|ENSOARG00000008445|ENSOARG00000015796|ENSOARG00000011164	5	http://amigo.geneontology.org/amigo/term/GO:0071417	no
negative regulation of protein metabolic process	GO:0051248	0.147208	0.594947	--	744	ENSOARG00000018362|ENSOARG00000009732|ENSOARG00000016782|ENSOARG00000006528|ENSOARG00000015796|ENSOARG00000009516|ENSOARG00000018831|ENSOARG00000007895|ENSOARG00000010067|ENSOARG00000014146|ENSOARG00000005625|ENSOARG00000004388|ENSOARG00000010446|ENSOARG00000004301|ENSOARG00000009485|ENSOARG00000016334|ENSOARG00000000476|ENSOARG00000018353|ENSOARG00000002952|ENSOARG00000018274|ENSOARG00000005858|…	28	ENSOARG00000015665|ENSOARG00000018362|ENSOARG00000000476|ENSOARG00000010552|ENSOARG00000018353|ENSOARG00000018831|ENSOARG00000014146|ENSOARG00000010446|ENSOARG00000017950|ENSOARG00000009732|ENSOARG00000018807|ENSOARG00000018274|ENSOARG00000005625|ENSOARG00000009516|ENSOARG00000005638	15	ENSOARG00000004301|ENSOARG00000006528|ENSOARG00000007895|ENSOARG00000008445|ENSOARG00000018820|ENSOARG00000002952|ENSOARG00000004388|ENSOARG00000015796|ENSOARG00000009485|ENSOARG00000005858|ENSOARG00000016782|ENSOARG00000010067|ENSOARG00000016334	13	http://amigo.geneontology.org/amigo/term/GO:0051248	no
positive regulation of protein transport	GO:0051222	0.147279	0.594947	--	364	ENSOARG00000016209|ENSOARG00000003161|ENSOARG00000005457|ENSOARG00000018274|ENSOARG00000018613|ENSOARG00000006557|ENSOARG00000007374|ENSOARG00000016693|ENSOARG00000015856|ENSOARG00000007591|ENSOARG00000012133|ENSOARG00000010227|ENSOARG00000013591|ENSOARG00000014111|ENSOARG00000001539	15	ENSOARG00000018274|ENSOARG00000016693|ENSOARG00000018613|ENSOARG00000012133|ENSOARG00000006557|ENSOARG00000016209|ENSOARG00000015856|ENSOARG00000014111|ENSOARG00000003161|ENSOARG00000013591	10	ENSOARG00000010227|ENSOARG00000005457|ENSOARG00000001539|ENSOARG00000007591|ENSOARG00000007374	5	http://amigo.geneontology.org/amigo/term/GO:0051222	no
negative regulation of transcription from RNA polymerase II promoter	GO:0000122	0.148962	0.598973	GO:0010553|GO:0045816	597	ENSOARG00000002352|ENSOARG00000018353|ENSOARG00000007318|ENSOARG00000001724|ENSOARG00000007895|ENSOARG00000016948|ENSOARG00000002683|ENSOARG00000002721|ENSOARG00000018298|ENSOARG00000013310|ENSOARG00000016334|ENSOARG00000000476|ENSOARG00000002651|ENSOARG00000005858|ENSOARG00000018820|ENSOARG00000000194|ENSOARG00000007528|ENSOARG00000007509|ENSOARG00000017799|ENSOARG00000019742|ENSOARG00000007915|…	23	ENSOARG00000009931|ENSOARG00000007528|ENSOARG00000005257|ENSOARG00000000476|ENSOARG00000018298|ENSOARG00000018353|ENSOARG00000007318|ENSOARG00000002721|ENSOARG00000007915	9	ENSOARG00000002651|ENSOARG00000002683|ENSOARG00000007895|ENSOARG00000001724|ENSOARG00000018820|ENSOARG00000019742|ENSOARG00000017799|ENSOARG00000016948|ENSOARG00000013310|ENSOARG00000000194|ENSOARG00000005858|ENSOARG00000007509|ENSOARG00000002352|ENSOARG00000016334	14	http://amigo.geneontology.org/amigo/term/GO:0000122	no
regulation of DNA binding transcription factor activity	GO:0051090	0.148975	0.598973	--	308	ENSOARG00000015427|ENSOARG00000018353|ENSOARG00000011142|ENSOARG00000014146|ENSOARG00000001653|ENSOARG00000007374|ENSOARG00000007591|ENSOARG00000007318|ENSOARG00000007895|ENSOARG00000000194|ENSOARG00000005432|ENSOARG00000017278|ENSOARG00000007306	13	ENSOARG00000007306|ENSOARG00000018353|ENSOARG00000014146|ENSOARG00000007318|ENSOARG00000005432|ENSOARG00000001653|ENSOARG00000015427	7	ENSOARG00000000194|ENSOARG00000017278|ENSOARG00000007895|ENSOARG00000007591|ENSOARG00000007374|ENSOARG00000011142	6	http://amigo.geneontology.org/amigo/term/GO:0051090	no
regulation of intracellular protein transport	GO:0033157	0.148771	0.598973	--	197	ENSOARG00000007374|ENSOARG00000015856|ENSOARG00000005457|ENSOARG00000018274|ENSOARG00000009786|ENSOARG00000016693|ENSOARG00000007591|ENSOARG00000012133|ENSOARG00000013591	9	ENSOARG00000013591|ENSOARG00000012133|ENSOARG00000018274|ENSOARG00000015856|ENSOARG00000016693	5	ENSOARG00000007374|ENSOARG00000009786|ENSOARG00000007591|ENSOARG00000005457	4	http://amigo.geneontology.org/amigo/term/GO:0033157	no
positive regulation of protein catabolic process	GO:0045732	0.148765	0.598973	--	170	ENSOARG00000019275|ENSOARG00000014146|ENSOARG00000018274|ENSOARG00000015665|ENSOARG00000018807|ENSOARG00000005293|ENSOARG00000016124|ENSOARG00000020873	8	ENSOARG00000015665|ENSOARG00000019275|ENSOARG00000018274|ENSOARG00000014146|ENSOARG00000018807|ENSOARG00000016124	6	ENSOARG00000020873|ENSOARG00000005293	2	http://amigo.geneontology.org/amigo/term/GO:0045732	no
negative regulation of apoptotic signaling pathway	GO:2001234	0.148765	0.598973	--	170	ENSOARG00000018353|ENSOARG00000015856|ENSOARG00000001471|ENSOARG00000015794|ENSOARG00000004046|ENSOARG00000015241|ENSOARG00000009960|ENSOARG00000018807	8	ENSOARG00000004046|ENSOARG00000015241|ENSOARG00000018353|ENSOARG00000009960|ENSOARG00000015794|ENSOARG00000015856|ENSOARG00000018807	7	ENSOARG00000001471	1	http://amigo.geneontology.org/amigo/term/GO:2001234	no
regulation of sodium ion transmembrane transport	GO:1902305	0.149727	0.599749	--	44	ENSOARG00000005457|ENSOARG00000013591|ENSOARG00000004301	3	ENSOARG00000013591	1	ENSOARG00000005457|ENSOARG00000004301	2	http://amigo.geneontology.org/amigo/term/GO:1902305	no
histone H3 acetylation	GO:0043966	0.149727	0.599749	--	44	ENSOARG00000015126|ENSOARG00000017577|ENSOARG00000015796	3	ENSOARG00000017577|ENSOARG00000015126	2	ENSOARG00000015796	1	http://amigo.geneontology.org/amigo/term/GO:0043966	no
regulation of lymphocyte mediated immunity	GO:0002706	0.14946	0.599749	--	92	ENSOARG00000007895|ENSOARG00000006528|ENSOARG00000001539|ENSOARG00000008445|ENSOARG00000007591	5	--	0	ENSOARG00000007895|ENSOARG00000008445|ENSOARG00000001539|ENSOARG00000007591|ENSOARG00000006528	5	http://amigo.geneontology.org/amigo/term/GO:0002706	no
calcium ion regulated exocytosis	GO:0017156	0.149727	0.599749	--	44	ENSOARG00000018867|ENSOARG00000011671|ENSOARG00000016616	3	ENSOARG00000011671|ENSOARG00000016616|ENSOARG00000018867	3	--	0	http://amigo.geneontology.org/amigo/term/GO:0017156	no
negative regulation of RNA biosynthetic process	GO:1902679	0.168446	0.603751	--	938	ENSOARG00000002352|ENSOARG00000018362|ENSOARG00000003179|ENSOARG00000003176|ENSOARG00000007318|ENSOARG00000016334|ENSOARG00000015453|ENSOARG00000015241|ENSOARG00000001724|ENSOARG00000007895|ENSOARG00000014285|ENSOARG00000016948|ENSOARG00000002683|ENSOARG00000002721|ENSOARG00000018298|ENSOARG00000015439|ENSOARG00000016889|ENSOARG00000012263|ENSOARG00000005257|ENSOARG00000000476|ENSOARG00000002651|…	34	ENSOARG00000009931|ENSOARG00000002721|ENSOARG00000011770|ENSOARG00000005257|ENSOARG00000018362|ENSOARG00000000476|ENSOARG00000018298|ENSOARG00000010335|ENSOARG00000015241|ENSOARG00000015453|ENSOARG00000007318|ENSOARG00000014285|ENSOARG00000007915|ENSOARG00000003176|ENSOARG00000007528|ENSOARG00000018353|ENSOARG00000012263	17	ENSOARG00000002651|ENSOARG00000002683|ENSOARG00000007895|ENSOARG00000016948|ENSOARG00000018820|ENSOARG00000013310|ENSOARG00000016889|ENSOARG00000019742|ENSOARG00000017799|ENSOARG00000015439|ENSOARG00000003179|ENSOARG00000001724|ENSOARG00000000194|ENSOARG00000005858|ENSOARG00000007509|ENSOARG00000002352|ENSOARG00000016334	17	http://amigo.geneontology.org/amigo/term/GO:1902679	no
cell projection morphogenesis	GO:0048858	0.161692	0.603751	--	201	ENSOARG00000016868|ENSOARG00000018349|ENSOARG00000014146|ENSOARG00000017470|ENSOARG00000009732|ENSOARG00000019965|ENSOARG00000018205|ENSOARG00000006058|ENSOARG00000014828	9	ENSOARG00000009732|ENSOARG00000006058|ENSOARG00000014146|ENSOARG00000017470	4	ENSOARG00000014828|ENSOARG00000016868|ENSOARG00000018205|ENSOARG00000018349|ENSOARG00000019965	5	http://amigo.geneontology.org/amigo/term/GO:0048858	no
negative regulation of lymphocyte mediated immunity	GO:0002707	0.165164	0.603751	--	24	ENSOARG00000007895|ENSOARG00000008445	2	--	0	ENSOARG00000007895|ENSOARG00000008445	2	http://amigo.geneontology.org/amigo/term/GO:0002707	no
attachment of GPI anchor to protein	GO:0016255	0.169462	0.603751	--	6	ENSOARG00000000048	1	ENSOARG00000000048	1	--	0	http://amigo.geneontology.org/amigo/term/GO:0016255	no
iron-sulfur cluster assembly	GO:0016226	0.165164	0.603751	--	24	ENSOARG00000015896|ENSOARG00000002704	2	ENSOARG00000002704	1	ENSOARG00000015896	1	http://amigo.geneontology.org/amigo/term/GO:0016226	no
activation of phospholipase D activity	GO:0031584	0.169462	0.603751	--	6	ENSOARG00000015323	1	ENSOARG00000015323	1	--	0	http://amigo.geneontology.org/amigo/term/GO:0031584	no
locomotion	GO:0040011	0.164861	0.603751	--	845	ENSOARG00000014146|ENSOARG00000006058|ENSOARG00000017748|ENSOARG00000013879|ENSOARG00000002082|ENSOARG00000011552|ENSOARG00000015241|ENSOARG00000007895|ENSOARG00000001400|ENSOARG00000018813|ENSOARG00000007411|ENSOARG00000005625|ENSOARG00000012619|ENSOARG00000017278|ENSOARG00000009732|ENSOARG00000009960|ENSOARG00000019997|ENSOARG00000014187|ENSOARG00000002227|ENSOARG00000003161|ENSOARG00000002039|…	31	ENSOARG00000014146|ENSOARG00000011451|ENSOARG00000002227|ENSOARG00000014187|ENSOARG00000011770|ENSOARG00000003783|ENSOARG00000011552|ENSOARG00000009960|ENSOARG00000009732|ENSOARG00000018813|ENSOARG00000002039|ENSOARG00000017748|ENSOARG00000015241|ENSOARG00000006058|ENSOARG00000011089|ENSOARG00000001340|ENSOARG00000007411|ENSOARG00000003161|ENSOARG00000013879|ENSOARG00000002082|ENSOARG00000008949|…	23	ENSOARG00000012619|ENSOARG00000017278|ENSOARG00000005448|ENSOARG00000017402|ENSOARG00000007895|ENSOARG00000008445|ENSOARG00000001386|ENSOARG00000001400	8	http://amigo.geneontology.org/amigo/term/GO:0040011	no
response to osmotic stress	GO:0006970	0.164428	0.603751	--	46	ENSOARG00000000194|ENSOARG00000004301|ENSOARG00000000434	3	--	0	ENSOARG00000004301|ENSOARG00000000434|ENSOARG00000000194	3	http://amigo.geneontology.org/amigo/term/GO:0006970	no
vitamin D metabolic process	GO:0042359	0.169462	0.603751	--	6	ENSOARG00000015114	1	--	0	ENSOARG00000015114	1	http://amigo.geneontology.org/amigo/term/GO:0042359	no
negative regulation of transcription, DNA-templated	GO:0045892	0.165391	0.603751	GO:0016481|GO:0032582|GO:0061021	936	ENSOARG00000002352|ENSOARG00000018362|ENSOARG00000003179|ENSOARG00000003176|ENSOARG00000007318|ENSOARG00000016334|ENSOARG00000015453|ENSOARG00000015241|ENSOARG00000001724|ENSOARG00000007895|ENSOARG00000014285|ENSOARG00000016948|ENSOARG00000002683|ENSOARG00000002721|ENSOARG00000018298|ENSOARG00000015439|ENSOARG00000016889|ENSOARG00000012263|ENSOARG00000005257|ENSOARG00000000476|ENSOARG00000002651|…	34	ENSOARG00000009931|ENSOARG00000002721|ENSOARG00000011770|ENSOARG00000005257|ENSOARG00000018362|ENSOARG00000000476|ENSOARG00000018298|ENSOARG00000010335|ENSOARG00000015241|ENSOARG00000015453|ENSOARG00000007318|ENSOARG00000014285|ENSOARG00000007915|ENSOARG00000003176|ENSOARG00000007528|ENSOARG00000018353|ENSOARG00000012263	17	ENSOARG00000002651|ENSOARG00000002683|ENSOARG00000007895|ENSOARG00000016948|ENSOARG00000018820|ENSOARG00000013310|ENSOARG00000016889|ENSOARG00000019742|ENSOARG00000017799|ENSOARG00000015439|ENSOARG00000003179|ENSOARG00000001724|ENSOARG00000000194|ENSOARG00000005858|ENSOARG00000007509|ENSOARG00000002352|ENSOARG00000016334	17	http://amigo.geneontology.org/amigo/term/GO:0045892	no
activation of cysteine-type endopeptidase activity involved in apoptotic process by cytochrome c	GO:0008635	0.169462	0.603751	--	6	ENSOARG00000010067	1	--	0	ENSOARG00000010067	1	http://amigo.geneontology.org/amigo/term/GO:0008635	no
regulation of antimicrobial humoral response	GO:0002759	0.169462	0.603751	--	6	ENSOARG00000004108	1	--	0	ENSOARG00000004108	1	http://amigo.geneontology.org/amigo/term/GO:0002759	no
biosynthetic process	GO:0009058	0.155625	0.603751	GO:0044711	4088	ENSOARG00000010808|ENSOARG00000003176|ENSOARG00000018205|ENSOARG00000012544|ENSOARG00000007318|ENSOARG00000008729|ENSOARG00000012548|ENSOARG00000011240|ENSOARG00000012619|ENSOARG00000005623|ENSOARG00000003373|ENSOARG00000014820|ENSOARG00000013310|ENSOARG00000000741|ENSOARG00000020146|ENSOARG00000001456|ENSOARG00000010184|ENSOARG00000014356|ENSOARG00000002498|ENSOARG00000005340|ENSOARG00000008558|…	135	ENSOARG00000000722|ENSOARG00000006616|ENSOARG00000005257|ENSOARG00000016409|ENSOARG00000007334|ENSOARG00000003957|ENSOARG00000007213|ENSOARG00000014146|ENSOARG00000016369|ENSOARG00000007318|ENSOARG00000014285|ENSOARG00000017577|ENSOARG00000007538|ENSOARG00000015856|ENSOARG00000003176|ENSOARG00000014638|ENSOARG00000012001|ENSOARG00000000560|ENSOARG00000020910|ENSOARG00000017470|ENSOARG00000005562|…	78	ENSOARG00000008729|ENSOARG00000020868|ENSOARG00000000741|ENSOARG00000001724|ENSOARG00000007435|ENSOARG00000007591|ENSOARG00000016889|ENSOARG00000011540|ENSOARG00000004242|ENSOARG00000010808|ENSOARG00000017517|ENSOARG00000001400|ENSOARG00000016308|ENSOARG00000008374|ENSOARG00000012551|ENSOARG00000017799|ENSOARG00000012619|ENSOARG00000012645|ENSOARG00000018349|ENSOARG00000017402|ENSOARG00000018205|…	57	http://amigo.geneontology.org/amigo/term/GO:0009058	no
protein maturation	GO:0051604	0.159203	0.603751	--	173	ENSOARG00000005668|ENSOARG00000021104|ENSOARG00000018274|ENSOARG00000001791|ENSOARG00000015796|ENSOARG00000001381|ENSOARG00000010067|ENSOARG00000019523	8	ENSOARG00000018274|ENSOARG00000021104|ENSOARG00000001381	3	ENSOARG00000019523|ENSOARG00000010067|ENSOARG00000001791|ENSOARG00000005668|ENSOARG00000015796	5	http://amigo.geneontology.org/amigo/term/GO:0051604	no
negative regulation of cyclic nucleotide biosynthetic process	GO:0030803	0.165164	0.603751	--	24	ENSOARG00000006557|ENSOARG00000008156	2	ENSOARG00000006557	1	ENSOARG00000008156	1	http://amigo.geneontology.org/amigo/term/GO:0030803	no
cardiac vascular smooth muscle cell development	GO:0060948	0.169462	0.603751	--	6	ENSOARG00000007915	1	ENSOARG00000007915	1	--	0	http://amigo.geneontology.org/amigo/term/GO:0060948	no
negative regulation of vascular endothelial growth factor receptor signaling pathway	GO:0030948	0.169462	0.603751	--	6	ENSOARG00000000684	1	--	0	ENSOARG00000000684	1	http://amigo.geneontology.org/amigo/term/GO:0030948	no
transport along microtubule	GO:0010970	0.169114	0.603751	--	96	ENSOARG00000011166|ENSOARG00000019997|ENSOARG00000001882|ENSOARG00000013591|ENSOARG00000003351	5	ENSOARG00000019997|ENSOARG00000013591|ENSOARG00000003351	3	ENSOARG00000011166|ENSOARG00000001882	2	http://amigo.geneontology.org/amigo/term/GO:0010970	no
nucleoside biosynthetic process	GO:0009163	0.164428	0.603751	--	46	ENSOARG00000009494|ENSOARG00000015794|ENSOARG00000003540	3	ENSOARG00000009494|ENSOARG00000015794|ENSOARG00000003540	3	--	0	http://amigo.geneontology.org/amigo/term/GO:0009163	no
Golgi vesicle budding	GO:0048194	0.169462	0.603751	--	6	ENSOARG00000001307	1	ENSOARG00000001307	1	--	0	http://amigo.geneontology.org/amigo/term/GO:0048194	no
microtubule-based transport	GO:0099111	0.169114	0.603751	--	96	ENSOARG00000011166|ENSOARG00000019997|ENSOARG00000001882|ENSOARG00000013591|ENSOARG00000003351	5	ENSOARG00000019997|ENSOARG00000013591|ENSOARG00000003351	3	ENSOARG00000011166|ENSOARG00000001882	2	http://amigo.geneontology.org/amigo/term/GO:0099111	no
vesicle cytoskeletal trafficking	GO:0099518	0.164428	0.603751	--	46	ENSOARG00000011166|ENSOARG00000019997|ENSOARG00000013591	3	ENSOARG00000019997|ENSOARG00000013591	2	ENSOARG00000011166	1	http://amigo.geneontology.org/amigo/term/GO:0099518	no
plasma membrane bounded cell projection morphogenesis	GO:0120039	0.151951	0.603751	--	198	ENSOARG00000016868|ENSOARG00000018349|ENSOARG00000014146|ENSOARG00000017470|ENSOARG00000009732|ENSOARG00000019965|ENSOARG00000018205|ENSOARG00000006058|ENSOARG00000014828	9	ENSOARG00000009732|ENSOARG00000006058|ENSOARG00000014146|ENSOARG00000017470	4	ENSOARG00000014828|ENSOARG00000016868|ENSOARG00000018205|ENSOARG00000018349|ENSOARG00000019965	5	http://amigo.geneontology.org/amigo/term/GO:0120039	no
sodium-independent organic anion transport	GO:0043252	0.165164	0.603751	--	24	ENSOARG00000000556|ENSOARG00000017871	2	ENSOARG00000017871|ENSOARG00000000556	2	--	0	http://amigo.geneontology.org/amigo/term/GO:0043252	no
ribosomal large subunit export from nucleus	GO:0000055	0.169462	0.603751	GO:0000057	6	ENSOARG00000001883	1	ENSOARG00000001883	1	--	0	http://amigo.geneontology.org/amigo/term/GO:0000055	no
nucleoside triphosphate biosynthetic process	GO:0009142	0.1647	0.603751	--	70	ENSOARG00000007860|ENSOARG00000015794|ENSOARG00000011397|ENSOARG00000010184	4	ENSOARG00000015794|ENSOARG00000007860	2	ENSOARG00000010184|ENSOARG00000011397	2	http://amigo.geneontology.org/amigo/term/GO:0009142	no
positive regulation of RIG-I signaling pathway	GO:1900246	0.169462	0.603751	--	6	ENSOARG00000011043	1	ENSOARG00000011043	1	--	0	http://amigo.geneontology.org/amigo/term/GO:1900246	no
metallo-sulfur cluster assembly	GO:0031163	0.165164	0.603751	--	24	ENSOARG00000015896|ENSOARG00000002704	2	ENSOARG00000002704	1	ENSOARG00000015896	1	http://amigo.geneontology.org/amigo/term/GO:0031163	no
negative regulation of biological process	GO:0048519	0.166192	0.603751	GO:0043118	4038	ENSOARG00000016024|ENSOARG00000018362|ENSOARG00000003179|ENSOARG00000003176|ENSOARG00000011043|ENSOARG00000016782|ENSOARG00000004046|ENSOARG00000005473|ENSOARG00000016903|ENSOARG00000011433|ENSOARG00000012548|ENSOARG00000005625|ENSOARG00000009732|ENSOARG00000010446|ENSOARG00000013310|ENSOARG00000010448|ENSOARG00000002651|ENSOARG00000010180|ENSOARG00000003700|ENSOARG00000015665|ENSOARG00000002797|…	133	ENSOARG00000005257|ENSOARG00000016409|ENSOARG00000017858|ENSOARG00000001307|ENSOARG00000015372|ENSOARG00000002797|ENSOARG00000014146|ENSOARG00000007306|ENSOARG00000015241|ENSOARG00000017975|ENSOARG00000014285|ENSOARG00000017577|ENSOARG00000016209|ENSOARG00000014314|ENSOARG00000018627|ENSOARG00000015856|ENSOARG00000003176|ENSOARG00000013327|ENSOARG00000007644|ENSOARG00000018343|ENSOARG00000006557|…	79	ENSOARG00000011164|ENSOARG00000008445|ENSOARG00000000684|ENSOARG00000001724|ENSOARG00000007591|ENSOARG00000001673|ENSOARG00000016889|ENSOARG00000007374|ENSOARG00000009786|ENSOARG00000003179|ENSOARG00000002952|ENSOARG00000001400|ENSOARG00000011433|ENSOARG00000016782|ENSOARG00000004039|ENSOARG00000017799|ENSOARG00000004301|ENSOARG00000010036|ENSOARG00000006343|ENSOARG00000005293|ENSOARG00000010067|…	54	http://amigo.geneontology.org/amigo/term/GO:0048519	no
negative regulation of cAMP metabolic process	GO:0030815	0.165164	0.603751	--	24	ENSOARG00000006557|ENSOARG00000008156	2	ENSOARG00000006557	1	ENSOARG00000008156	1	http://amigo.geneontology.org/amigo/term/GO:0030815	no
negative regulation of cellular process	GO:0048523	0.164564	0.603751	GO:0051243	3622	ENSOARG00000016024|ENSOARG00000018362|ENSOARG00000003179|ENSOARG00000003176|ENSOARG00000016782|ENSOARG00000004046|ENSOARG00000005473|ENSOARG00000016903|ENSOARG00000011433|ENSOARG00000012548|ENSOARG00000010036|ENSOARG00000009732|ENSOARG00000010446|ENSOARG00000013310|ENSOARG00000010448|ENSOARG00000002651|ENSOARG00000010180|ENSOARG00000003700|ENSOARG00000015665|ENSOARG00000002797|ENSOARG00000001340|…	120	ENSOARG00000005257|ENSOARG00000016409|ENSOARG00000017858|ENSOARG00000003161|ENSOARG00000015372|ENSOARG00000002797|ENSOARG00000014146|ENSOARG00000015241|ENSOARG00000007318|ENSOARG00000014285|ENSOARG00000017577|ENSOARG00000016209|ENSOARG00000014314|ENSOARG00000018627|ENSOARG00000015856|ENSOARG00000013327|ENSOARG00000003176|ENSOARG00000018343|ENSOARG00000006557|ENSOARG00000012263|ENSOARG00000000333|…	68	ENSOARG00000011164|ENSOARG00000008445|ENSOARG00000000684|ENSOARG00000001724|ENSOARG00000007591|ENSOARG00000001673|ENSOARG00000016889|ENSOARG00000007374|ENSOARG00000009786|ENSOARG00000003179|ENSOARG00000002952|ENSOARG00000001400|ENSOARG00000011433|ENSOARG00000016782|ENSOARG00000004039|ENSOARG00000017799|ENSOARG00000004301|ENSOARG00000010036|ENSOARG00000005293|ENSOARG00000010067|ENSOARG00000015796|…	52	http://amigo.geneontology.org/amigo/term/GO:0048523	no
insulin metabolic process	GO:1901142	0.169462	0.603751	--	6	ENSOARG00000008445	1	--	0	ENSOARG00000008445	1	http://amigo.geneontology.org/amigo/term/GO:1901142	no
Golgi to plasma membrane protein transport	GO:0043001	0.165164	0.603751	--	24	ENSOARG00000002361|ENSOARG00000001243	2	ENSOARG00000001243	1	ENSOARG00000002361	1	http://amigo.geneontology.org/amigo/term/GO:0043001	no
formate metabolic process	GO:0015942	0.169462	0.603751	--	6	ENSOARG00000015147	1	ENSOARG00000015147	1	--	0	http://amigo.geneontology.org/amigo/term/GO:0015942	no
homeostatic process	GO:0042592	0.166852	0.603751	--	1089	ENSOARG00000018349|ENSOARG00000018362|ENSOARG00000016653|ENSOARG00000004910|ENSOARG00000004883|ENSOARG00000016782|ENSOARG00000018343|ENSOARG00000004644|ENSOARG00000002952|ENSOARG00000001710|ENSOARG00000011552|ENSOARG00000015323|ENSOARG00000001527|ENSOARG00000010227|ENSOARG00000001158|ENSOARG00000004724|ENSOARG00000001072|ENSOARG00000017470|ENSOARG00000018117|ENSOARG00000018133|ENSOARG00000004301|…	39	ENSOARG00000019275|ENSOARG00000004724|ENSOARG00000018362|ENSOARG00000001256|ENSOARG00000005799|ENSOARG00000011552|ENSOARG00000001072|ENSOARG00000018343|ENSOARG00000010928|ENSOARG00000016653|ENSOARG00000018807|ENSOARG00000008949|ENSOARG00000002170|ENSOARG00000007136|ENSOARG00000015323|ENSOARG00000004910|ENSOARG00000006557|ENSOARG00000017470	18	ENSOARG00000004644|ENSOARG00000010227|ENSOARG00000001158|ENSOARG00000004301|ENSOARG00000001710|ENSOARG00000002132|ENSOARG00000008156|ENSOARG00000017402|ENSOARG00000009485|ENSOARG00000001527|ENSOARG00000009603|ENSOARG00000018133|ENSOARG00000018117|ENSOARG00000010180|ENSOARG00000004798|ENSOARG00000002952|ENSOARG00000005858|ENSOARG00000016782|ENSOARG00000004883|ENSOARG00000010067|ENSOARG00000018349	21	http://amigo.geneontology.org/amigo/term/GO:0042592	no
regulation of endocytic recycling	GO:2001135	0.169462	0.603751	--	6	ENSOARG00000018274	1	ENSOARG00000018274	1	--	0	http://amigo.geneontology.org/amigo/term/GO:2001135	no
organic acid catabolic process	GO:0016054	0.168348	0.603751	--	203	ENSOARG00000004442|ENSOARG00000000769|ENSOARG00000005716|ENSOARG00000007136|ENSOARG00000004046|ENSOARG00000015252|ENSOARG00000000722|ENSOARG00000015147|ENSOARG00000011462	9	ENSOARG00000000722|ENSOARG00000004046|ENSOARG00000011462|ENSOARG00000015252|ENSOARG00000004442|ENSOARG00000007136|ENSOARG00000015147	7	ENSOARG00000000769|ENSOARG00000005716	2	http://amigo.geneontology.org/amigo/term/GO:0016054	no
diterpenoid biosynthetic process	GO:0016102	0.169462	0.603751	--	6	ENSOARG00000008558	1	ENSOARG00000008558	1	--	0	http://amigo.geneontology.org/amigo/term/GO:0016102	no
regulation of postsynaptic membrane organization	GO:1901626	0.169462	0.603751	--	6	ENSOARG00000001048	1	--	0	ENSOARG00000001048	1	http://amigo.geneontology.org/amigo/term/GO:1901626	no
negative regulation of axon regeneration	GO:0048681	0.169462	0.603751	--	6	ENSOARG00000014146	1	ENSOARG00000014146	1	--	0	http://amigo.geneontology.org/amigo/term/GO:0048681	no
positive regulation of cell cycle G1/S phase transition	GO:1902808	0.164428	0.603751	--	46	ENSOARG00000007943|ENSOARG00000016948|ENSOARG00000005451	3	ENSOARG00000007943	1	ENSOARG00000016948|ENSOARG00000005451	2	http://amigo.geneontology.org/amigo/term/GO:1902808	no
protein palmitoylation	GO:0018345	0.154352	0.603751	GO:0018318|GO:0018349	23	ENSOARG00000002361|ENSOARG00000010201	2	ENSOARG00000010201	1	ENSOARG00000002361	1	http://amigo.geneontology.org/amigo/term/GO:0018345	no
prostate gland growth	GO:0060736	0.169462	0.603751	--	6	ENSOARG00000014146	1	ENSOARG00000014146	1	--	0	http://amigo.geneontology.org/amigo/term/GO:0060736	no
pyramidal neuron development	GO:0021860	0.169462	0.603751	--	6	ENSOARG00000018349	1	--	0	ENSOARG00000018349	1	http://amigo.geneontology.org/amigo/term/GO:0021860	no
positive regulation of leukocyte mediated cytotoxicity	GO:0001912	0.154352	0.603751	--	23	ENSOARG00000001539|ENSOARG00000006528	2	--	0	ENSOARG00000001539|ENSOARG00000006528	2	http://amigo.geneontology.org/amigo/term/GO:0001912	no
negative regulation of leukocyte mediated cytotoxicity	GO:0001911	0.169462	0.603751	--	6	ENSOARG00000008445	1	--	0	ENSOARG00000008445	1	http://amigo.geneontology.org/amigo/term/GO:0001911	no
regulation of protein oligomerization	GO:0032459	0.165164	0.603751	--	24	ENSOARG00000018274|ENSOARG00000003700	2	ENSOARG00000018274	1	ENSOARG00000003700	1	http://amigo.geneontology.org/amigo/term/GO:0032459	no
protein localization to Golgi apparatus	GO:0034067	0.154352	0.603751	--	23	ENSOARG00000018274|ENSOARG00000018831	2	ENSOARG00000018831|ENSOARG00000018274	2	--	0	http://amigo.geneontology.org/amigo/term/GO:0034067	no
regulation of chemokine (C-X-C motif) ligand 2 production	GO:2000341	0.169462	0.603751	--	6	ENSOARG00000018353	1	ENSOARG00000018353	1	--	0	http://amigo.geneontology.org/amigo/term/GO:2000341	no
cellular process involved in reproduction in multicellular organism	GO:0022412	0.168986	0.603751	--	259	ENSOARG00000007025|ENSOARG00000018298|ENSOARG00000015794|ENSOARG00000018133|ENSOARG00000007136|ENSOARG00000004799|ENSOARG00000015241|ENSOARG00000008604|ENSOARG00000016334|ENSOARG00000007644|ENSOARG00000008688	11	ENSOARG00000018298|ENSOARG00000015241|ENSOARG00000008688|ENSOARG00000015794|ENSOARG00000007644|ENSOARG00000007136|ENSOARG00000007025|ENSOARG00000004799	8	ENSOARG00000018133|ENSOARG00000008604|ENSOARG00000016334	3	http://amigo.geneontology.org/amigo/term/GO:0022412	no
B cell apoptotic process	GO:0001783	0.169462	0.603751	--	6	ENSOARG00000010067	1	--	0	ENSOARG00000010067	1	http://amigo.geneontology.org/amigo/term/GO:0001783	no
negative regulation of peptidyl-serine phosphorylation	GO:0033137	0.154352	0.603751	--	23	ENSOARG00000018831|ENSOARG00000010067	2	ENSOARG00000018831	1	ENSOARG00000010067	1	http://amigo.geneontology.org/amigo/term/GO:0033137	no
negative regulation of T cell differentiation in thymus	GO:0033085	0.169462	0.603751	--	6	ENSOARG00000007895	1	--	0	ENSOARG00000007895	1	http://amigo.geneontology.org/amigo/term/GO:0033085	no
negative regulation of protein phosphorylation	GO:0001933	0.160474	0.603751	--	341	ENSOARG00000000476|ENSOARG00000004388|ENSOARG00000008445|ENSOARG00000018274|ENSOARG00000014146|ENSOARG00000016782|ENSOARG00000015796|ENSOARG00000010446|ENSOARG00000004301|ENSOARG00000018831|ENSOARG00000009485|ENSOARG00000009516|ENSOARG00000010067|ENSOARG00000002952	14	ENSOARG00000018274|ENSOARG00000000476|ENSOARG00000018831|ENSOARG00000014146|ENSOARG00000010446|ENSOARG00000009516	6	ENSOARG00000004301|ENSOARG00000008445|ENSOARG00000016782|ENSOARG00000004388|ENSOARG00000015796|ENSOARG00000002952|ENSOARG00000009485|ENSOARG00000010067	8	http://amigo.geneontology.org/amigo/term/GO:0001933	no
grooming behavior	GO:0007625	0.169462	0.603751	--	6	ENSOARG00000011552	1	ENSOARG00000011552	1	--	0	http://amigo.geneontology.org/amigo/term/GO:0007625	no
embryo implantation	GO:0007566	0.154352	0.603751	--	23	ENSOARG00000002800|ENSOARG00000010797	2	--	0	ENSOARG00000002800|ENSOARG00000010797	2	http://amigo.geneontology.org/amigo/term/GO:0007566	no
synapse maturation	GO:0060074	0.169462	0.603751	--	6	ENSOARG00000014146	1	ENSOARG00000014146	1	--	0	http://amigo.geneontology.org/amigo/term/GO:0060074	no
somite specification	GO:0001757	0.169462	0.603751	--	6	ENSOARG00000008280	1	--	0	ENSOARG00000008280	1	http://amigo.geneontology.org/amigo/term/GO:0001757	no
regulation of response to endoplasmic reticulum stress	GO:1905897	0.164428	0.603751	--	46	ENSOARG00000018807|ENSOARG00000004064|ENSOARG00000010067	3	ENSOARG00000018807	1	ENSOARG00000004064|ENSOARG00000010067	2	http://amigo.geneontology.org/amigo/term/GO:1905897	no
paranodal junction assembly	GO:0030913	0.169462	0.603751	--	6	ENSOARG00000018205	1	--	0	ENSOARG00000018205	1	http://amigo.geneontology.org/amigo/term/GO:0030913	no
vagina development	GO:0060068	0.169462	0.603751	--	6	ENSOARG00000010067	1	--	0	ENSOARG00000010067	1	http://amigo.geneontology.org/amigo/term/GO:0060068	no
adenylate cyclase-inhibiting serotonin receptor signaling pathway	GO:0007198	0.169462	0.603751	--	6	ENSOARG00000012127	1	ENSOARG00000012127	1	--	0	http://amigo.geneontology.org/amigo/term/GO:0007198	no
positive regulation of male gonad development	GO:2000020	0.169462	0.603751	--	6	ENSOARG00000016334	1	--	0	ENSOARG00000016334	1	http://amigo.geneontology.org/amigo/term/GO:2000020	no
regulation of interleukin-2 production	GO:0032663	0.164428	0.603751	--	46	ENSOARG00000016209|ENSOARG00000004519|ENSOARG00000006528	3	ENSOARG00000004519|ENSOARG00000016209	2	ENSOARG00000006528	1	http://amigo.geneontology.org/amigo/term/GO:0032663	no
positive regulation of neurotransmitter transport	GO:0051590	0.154352	0.603751	--	23	ENSOARG00000010552|ENSOARG00000019778	2	ENSOARG00000019778|ENSOARG00000010552	2	--	0	http://amigo.geneontology.org/amigo/term/GO:0051590	no
regulation of T-helper 17 cell differentiation	GO:2000319	0.169462	0.603751	--	6	ENSOARG00000007591	1	--	0	ENSOARG00000007591	1	http://amigo.geneontology.org/amigo/term/GO:2000319	no
negative regulation of myelination	GO:0031642	0.169462	0.603751	--	6	ENSOARG00000014146	1	ENSOARG00000014146	1	--	0	http://amigo.geneontology.org/amigo/term/GO:0031642	no
lymph vessel development	GO:0001945	0.169462	0.603751	--	6	ENSOARG00000005448	1	--	0	ENSOARG00000005448	1	http://amigo.geneontology.org/amigo/term/GO:0001945	no
regulation of metalloendopeptidase activity	GO:1904683	0.169462	0.603751	--	6	ENSOARG00000018274	1	ENSOARG00000018274	1	--	0	http://amigo.geneontology.org/amigo/term/GO:1904683	no
regulation of vesicle-mediated transport	GO:0060627	0.166108	0.603751	--	372	ENSOARG00000019778|ENSOARG00000013591|ENSOARG00000014146|ENSOARG00000018274|ENSOARG00000011671|ENSOARG00000002348|ENSOARG00000011675|ENSOARG00000017975|ENSOARG00000008445|ENSOARG00000010227|ENSOARG00000014663|ENSOARG00000005293|ENSOARG00000007225|ENSOARG00000014640|ENSOARG00000002248	15	ENSOARG00000014663|ENSOARG00000019778|ENSOARG00000018274|ENSOARG00000011671|ENSOARG00000014146|ENSOARG00000011675|ENSOARG00000017975|ENSOARG00000013591|ENSOARG00000002348|ENSOARG00000014640	10	ENSOARG00000010227|ENSOARG00000005293|ENSOARG00000002248|ENSOARG00000007225|ENSOARG00000008445	5	http://amigo.geneontology.org/amigo/term/GO:0060627	no
peptidyl-L-cysteine S-palmitoylation	GO:0018230	0.169462	0.603751	--	6	ENSOARG00000002361	1	--	0	ENSOARG00000002361	1	http://amigo.geneontology.org/amigo/term/GO:0018230	no
peptidyl-S-diacylglycerol-L-cysteine biosynthetic process from peptidyl-cysteine	GO:0018231	0.169462	0.603751	--	6	ENSOARG00000002361	1	--	0	ENSOARG00000002361	1	http://amigo.geneontology.org/amigo/term/GO:0018231	no
negative regulation of T cell activation	GO:0050868	0.153059	0.603751	--	68	ENSOARG00000007895|ENSOARG00000016209|ENSOARG00000008445|ENSOARG00000006528	4	ENSOARG00000016209	1	ENSOARG00000007895|ENSOARG00000006528|ENSOARG00000008445	3	http://amigo.geneontology.org/amigo/term/GO:0050868	no
regulation of germinal center formation	GO:0002634	0.169462	0.603751	--	6	ENSOARG00000007895	1	--	0	ENSOARG00000007895	1	http://amigo.geneontology.org/amigo/term/GO:0002634	no
positive regulation of secretion	GO:0051047	0.157227	0.603751	--	283	ENSOARG00000019778|ENSOARG00000015856|ENSOARG00000003161|ENSOARG00000011671|ENSOARG00000018613|ENSOARG00000002348|ENSOARG00000016209|ENSOARG00000007591|ENSOARG00000010227|ENSOARG00000013591|ENSOARG00000014111|ENSOARG00000001539	12	ENSOARG00000019778|ENSOARG00000018613|ENSOARG00000011671|ENSOARG00000016209|ENSOARG00000015856|ENSOARG00000002348|ENSOARG00000014111|ENSOARG00000003161|ENSOARG00000013591	9	ENSOARG00000010227|ENSOARG00000001539|ENSOARG00000007591	3	http://amigo.geneontology.org/amigo/term/GO:0051047	no
diaphragm development	GO:0060539	0.169462	0.603751	--	6	ENSOARG00000016334	1	--	0	ENSOARG00000016334	1	http://amigo.geneontology.org/amigo/term/GO:0060539	no
positive regulation of nuclear division	GO:0051785	0.157024	0.603751	--	45	ENSOARG00000016777|ENSOARG00000015856|ENSOARG00000002299	3	ENSOARG00000015856	1	ENSOARG00000002299|ENSOARG00000016777	2	http://amigo.geneontology.org/amigo/term/GO:0051785	no
negative regulation of binding	GO:0051100	0.155892	0.603751	--	119	ENSOARG00000018274|ENSOARG00000011479|ENSOARG00000007213|ENSOARG00000018820|ENSOARG00000007915|ENSOARG00000016948	6	ENSOARG00000011479|ENSOARG00000007915|ENSOARG00000018274|ENSOARG00000007213	4	ENSOARG00000016948|ENSOARG00000018820	2	http://amigo.geneontology.org/amigo/term/GO:0051100	no
immature B cell differentiation	GO:0002327	0.169462	0.603751	--	6	ENSOARG00000010246	1	ENSOARG00000010246	1	--	0	http://amigo.geneontology.org/amigo/term/GO:0002327	no
negative regulation of RNA metabolic process	GO:0051253	0.159553	0.603751	--	1023	ENSOARG00000002352|ENSOARG00000018362|ENSOARG00000003179|ENSOARG00000003176|ENSOARG00000007318|ENSOARG00000016334|ENSOARG00000015453|ENSOARG00000015241|ENSOARG00000001724|ENSOARG00000007895|ENSOARG00000014285|ENSOARG00000016948|ENSOARG00000002683|ENSOARG00000002721|ENSOARG00000018298|ENSOARG00000015439|ENSOARG00000016889|ENSOARG00000012263|ENSOARG00000005257|ENSOARG00000000476|ENSOARG00000002651|…	37	ENSOARG00000009931|ENSOARG00000002721|ENSOARG00000011770|ENSOARG00000005257|ENSOARG00000018362|ENSOARG00000000476|ENSOARG00000018298|ENSOARG00000010335|ENSOARG00000015241|ENSOARG00000015453|ENSOARG00000019275|ENSOARG00000007318|ENSOARG00000014285|ENSOARG00000008688|ENSOARG00000014314|ENSOARG00000007915|ENSOARG00000003176|ENSOARG00000007528|ENSOARG00000018353|ENSOARG00000012263	20	ENSOARG00000002651|ENSOARG00000002683|ENSOARG00000007895|ENSOARG00000016948|ENSOARG00000018820|ENSOARG00000013310|ENSOARG00000016889|ENSOARG00000019742|ENSOARG00000017799|ENSOARG00000015439|ENSOARG00000003179|ENSOARG00000001724|ENSOARG00000000194|ENSOARG00000005858|ENSOARG00000007509|ENSOARG00000002352|ENSOARG00000016334	17	http://amigo.geneontology.org/amigo/term/GO:0051253	no
negative regulation of nucleic acid-templated transcription	GO:1903507	0.168446	0.603751	--	938	ENSOARG00000002352|ENSOARG00000018362|ENSOARG00000003179|ENSOARG00000003176|ENSOARG00000007318|ENSOARG00000016334|ENSOARG00000015453|ENSOARG00000015241|ENSOARG00000001724|ENSOARG00000007895|ENSOARG00000014285|ENSOARG00000016948|ENSOARG00000002683|ENSOARG00000002721|ENSOARG00000018298|ENSOARG00000015439|ENSOARG00000016889|ENSOARG00000012263|ENSOARG00000005257|ENSOARG00000000476|ENSOARG00000002651|…	34	ENSOARG00000009931|ENSOARG00000002721|ENSOARG00000011770|ENSOARG00000005257|ENSOARG00000018362|ENSOARG00000000476|ENSOARG00000018298|ENSOARG00000010335|ENSOARG00000015241|ENSOARG00000015453|ENSOARG00000007318|ENSOARG00000014285|ENSOARG00000007915|ENSOARG00000003176|ENSOARG00000007528|ENSOARG00000018353|ENSOARG00000012263	17	ENSOARG00000002651|ENSOARG00000002683|ENSOARG00000007895|ENSOARG00000016948|ENSOARG00000018820|ENSOARG00000013310|ENSOARG00000016889|ENSOARG00000019742|ENSOARG00000017799|ENSOARG00000015439|ENSOARG00000003179|ENSOARG00000001724|ENSOARG00000000194|ENSOARG00000005858|ENSOARG00000007509|ENSOARG00000002352|ENSOARG00000016334	17	http://amigo.geneontology.org/amigo/term/GO:1903507	no
bile acid metabolic process	GO:0008206	0.165164	0.603751	--	24	ENSOARG00000000722|ENSOARG00000013268	2	ENSOARG00000000722	1	ENSOARG00000013268	1	http://amigo.geneontology.org/amigo/term/GO:0008206	no
positive regulation of peroxisome proliferator activated receptor signaling pathway	GO:0035360	0.169462	0.603751	--	6	ENSOARG00000018613	1	ENSOARG00000018613	1	--	0	http://amigo.geneontology.org/amigo/term/GO:0035360	no
sleep	GO:0030431	0.169462	0.603751	--	6	ENSOARG00000005625	1	ENSOARG00000005625	1	--	0	http://amigo.geneontology.org/amigo/term/GO:0030431	no
positive regulation of protein dephosphorylation	GO:0035307	0.165164	0.603751	--	24	ENSOARG00000000476|ENSOARG00000006557	2	ENSOARG00000000476|ENSOARG00000006557	2	--	0	http://amigo.geneontology.org/amigo/term/GO:0035307	no
regulation of viral life cycle	GO:1903900	0.15165	0.603751	--	118	ENSOARG00000015427|ENSOARG00000002952|ENSOARG00000005457|ENSOARG00000011043|ENSOARG00000001307|ENSOARG00000014801	6	ENSOARG00000001307|ENSOARG00000015427|ENSOARG00000011043	3	ENSOARG00000002952|ENSOARG00000005457|ENSOARG00000014801	3	http://amigo.geneontology.org/amigo/term/GO:1903900	no
miRNA loading onto RISC involved in gene silencing by miRNA	GO:0035280	0.169462	0.603751	--	6	ENSOARG00000002952	1	--	0	ENSOARG00000002952	1	http://amigo.geneontology.org/amigo/term/GO:0035280	no
positive regulation of T-helper 2 cell cytokine production	GO:2000553	0.169462	0.603751	--	6	ENSOARG00000007591	1	--	0	ENSOARG00000007591	1	http://amigo.geneontology.org/amigo/term/GO:2000553	no
protein localization to ciliary transition zone	GO:1904491	0.169462	0.603751	--	6	ENSOARG00000006841	1	ENSOARG00000006841	1	--	0	http://amigo.geneontology.org/amigo/term/GO:1904491	no
regulation of mitotic spindle organization	GO:0060236	0.165164	0.603751	--	24	ENSOARG00000011079|ENSOARG00000014801	2	ENSOARG00000011079	1	ENSOARG00000014801	1	http://amigo.geneontology.org/amigo/term/GO:0060236	no
regulation of T-helper 2 cell cytokine production	GO:2000551	0.169462	0.603751	--	6	ENSOARG00000007591	1	--	0	ENSOARG00000007591	1	http://amigo.geneontology.org/amigo/term/GO:2000551	no
protein localization to cytoplasmic stress granule	GO:1903608	0.169462	0.603751	--	6	ENSOARG00000016369	1	ENSOARG00000016369	1	--	0	http://amigo.geneontology.org/amigo/term/GO:1903608	no
cardiac epithelial to mesenchymal transition	GO:0060317	0.154352	0.603751	--	23	ENSOARG00000013740|ENSOARG00000007915	2	ENSOARG00000013740|ENSOARG00000007915	2	--	0	http://amigo.geneontology.org/amigo/term/GO:0060317	no
hypotonic response	GO:0006971	0.169462	0.603751	--	6	ENSOARG00000004301	1	--	0	ENSOARG00000004301	1	http://amigo.geneontology.org/amigo/term/GO:0006971	no
neuron death	GO:0070997	0.157024	0.603751	--	45	ENSOARG00000015874|ENSOARG00000008280|ENSOARG00000010448	3	ENSOARG00000015874|ENSOARG00000010448	2	ENSOARG00000008280	1	http://amigo.geneontology.org/amigo/term/GO:0070997	no
programmed cell death involved in cell development	GO:0010623	0.169462	0.603751	--	6	ENSOARG00000012532	1	--	0	ENSOARG00000012532	1	http://amigo.geneontology.org/amigo/term/GO:0010623	no
response to lead ion	GO:0010288	0.169462	0.603751	--	6	ENSOARG00000018298	1	ENSOARG00000018298	1	--	0	http://amigo.geneontology.org/amigo/term/GO:0010288	no
carboxylic acid catabolic process	GO:0046395	0.168348	0.603751	--	203	ENSOARG00000004442|ENSOARG00000000769|ENSOARG00000005716|ENSOARG00000007136|ENSOARG00000004046|ENSOARG00000015252|ENSOARG00000000722|ENSOARG00000015147|ENSOARG00000011462	9	ENSOARG00000000722|ENSOARG00000004046|ENSOARG00000011462|ENSOARG00000015252|ENSOARG00000004442|ENSOARG00000007136|ENSOARG00000015147	7	ENSOARG00000000769|ENSOARG00000005716	2	http://amigo.geneontology.org/amigo/term/GO:0046395	no
negative regulation of nucleobase-containing compound metabolic process	GO:0045934	0.157241	0.603751	--	1143	ENSOARG00000002352|ENSOARG00000018362|ENSOARG00000003179|ENSOARG00000003176|ENSOARG00000007318|ENSOARG00000016334|ENSOARG00000001527|ENSOARG00000015453|ENSOARG00000015241|ENSOARG00000001724|ENSOARG00000007895|ENSOARG00000014285|ENSOARG00000016948|ENSOARG00000002683|ENSOARG00000002721|ENSOARG00000018298|ENSOARG00000015439|ENSOARG00000016889|ENSOARG00000012263|ENSOARG00000005257|ENSOARG00000000476|…	41	ENSOARG00000005257|ENSOARG00000002797|ENSOARG00000007318|ENSOARG00000014285|ENSOARG00000003176|ENSOARG00000006557|ENSOARG00000012263|ENSOARG00000011770|ENSOARG00000018362|ENSOARG00000010335|ENSOARG00000014314|ENSOARG00000000476|ENSOARG00000018298|ENSOARG00000008688|ENSOARG00000015241|ENSOARG00000015453|ENSOARG00000002721|ENSOARG00000007915|ENSOARG00000009931|ENSOARG00000007528|ENSOARG00000019275|…	22	ENSOARG00000002651|ENSOARG00000002683|ENSOARG00000007895|ENSOARG00000001724|ENSOARG00000001527|ENSOARG00000013310|ENSOARG00000018820|ENSOARG00000016889|ENSOARG00000019742|ENSOARG00000017799|ENSOARG00000015439|ENSOARG00000016948|ENSOARG00000003179|ENSOARG00000000194|ENSOARG00000005858|ENSOARG00000007509|ENSOARG00000008156|ENSOARG00000002352|ENSOARG00000016334	19	http://amigo.geneontology.org/amigo/term/GO:0045934	no
negative regulation of interleukin-6 biosynthetic process	GO:0045409	0.169462	0.603751	--	6	ENSOARG00000007895	1	--	0	ENSOARG00000007895	1	http://amigo.geneontology.org/amigo/term/GO:0045409	no
cellular hypotonic response	GO:0071476	0.169462	0.603751	--	6	ENSOARG00000004301	1	--	0	ENSOARG00000004301	1	http://amigo.geneontology.org/amigo/term/GO:0071476	no
histone H4-K12 acetylation	GO:0043983	0.169462	0.603751	--	6	ENSOARG00000015126	1	ENSOARG00000015126	1	--	0	http://amigo.geneontology.org/amigo/term/GO:0043983	no
cellular response to hydroxyurea	GO:0072711	0.169462	0.603751	--	6	ENSOARG00000011206	1	ENSOARG00000011206	1	--	0	http://amigo.geneontology.org/amigo/term/GO:0072711	no
T-helper 17 cell lineage commitment	GO:0072540	0.169462	0.603751	--	6	ENSOARG00000012021	1	ENSOARG00000012021	1	--	0	http://amigo.geneontology.org/amigo/term/GO:0072540	no
negative regulation by host of viral genome replication	GO:0044828	0.169462	0.603751	--	6	ENSOARG00000001307	1	ENSOARG00000001307	1	--	0	http://amigo.geneontology.org/amigo/term/GO:0044828	no
kidney mesenchyme development	GO:0072074	0.169462	0.603751	--	6	ENSOARG00000016334	1	--	0	ENSOARG00000016334	1	http://amigo.geneontology.org/amigo/term/GO:0072074	no
sphingomyelin catabolic process	GO:0006685	0.169462	0.603751	--	6	ENSOARG00000002797	1	ENSOARG00000002797	1	--	0	http://amigo.geneontology.org/amigo/term/GO:0006685	no
negative regulation of cardiac muscle cell apoptotic process	GO:0010667	0.169462	0.603751	--	6	ENSOARG00000007915	1	ENSOARG00000007915	1	--	0	http://amigo.geneontology.org/amigo/term/GO:0010667	no
metanephric mesenchyme development	GO:0072075	0.169462	0.603751	--	6	ENSOARG00000016334	1	--	0	ENSOARG00000016334	1	http://amigo.geneontology.org/amigo/term/GO:0072075	no
regulation of cholesterol biosynthetic process	GO:0045540	0.169462	0.603751	--	6	ENSOARG00000017402	1	--	0	ENSOARG00000017402	1	http://amigo.geneontology.org/amigo/term/GO:0045540	no
negative regulation of neuron projection regeneration	GO:0070571	0.169462	0.603751	--	6	ENSOARG00000014146	1	ENSOARG00000014146	1	--	0	http://amigo.geneontology.org/amigo/term/GO:0070571	no
response to hydroxyurea	GO:0072710	0.169462	0.603751	--	6	ENSOARG00000011206	1	ENSOARG00000011206	1	--	0	http://amigo.geneontology.org/amigo/term/GO:0072710	no
positive regulation of cholesterol storage	GO:0010886	0.169462	0.603751	--	6	ENSOARG00000017402	1	--	0	ENSOARG00000017402	1	http://amigo.geneontology.org/amigo/term/GO:0010886	no
endothelial cell differentiation	GO:0045446	0.154352	0.603751	--	23	ENSOARG00000013740|ENSOARG00000007915	2	ENSOARG00000013740|ENSOARG00000007915	2	--	0	http://amigo.geneontology.org/amigo/term/GO:0045446	no
negative regulation of fat cell proliferation	GO:0070345	0.169462	0.603751	--	6	ENSOARG00000018820	1	--	0	ENSOARG00000018820	1	http://amigo.geneontology.org/amigo/term/GO:0070345	no
ether lipid metabolic process	GO:0046485	0.169462	0.603751	--	6	ENSOARG00000017403	1	ENSOARG00000017403	1	--	0	http://amigo.geneontology.org/amigo/term/GO:0046485	no
regulation of protein ADP-ribosylation	GO:0010835	0.169462	0.603751	--	6	ENSOARG00000015796	1	--	0	ENSOARG00000015796	1	http://amigo.geneontology.org/amigo/term/GO:0010835	no
negative regulation of proteolysis	GO:0045861	0.162521	0.603751	--	147	ENSOARG00000018353|ENSOARG00000018362|ENSOARG00000018274|ENSOARG00000005858|ENSOARG00000005638|ENSOARG00000010552|ENSOARG00000018807	7	ENSOARG00000018362|ENSOARG00000010552|ENSOARG00000018353|ENSOARG00000018807|ENSOARG00000018274|ENSOARG00000005638	6	ENSOARG00000005858	1	http://amigo.geneontology.org/amigo/term/GO:0045861	no
lysine catabolic process	GO:0006554	0.169462	0.603751	--	6	ENSOARG00000007136	1	ENSOARG00000007136	1	--	0	http://amigo.geneontology.org/amigo/term/GO:0006554	no
cell redox homeostasis	GO:0045454	0.15884	0.603751	GO:0030503|GO:0045867|GO:0045868	69	ENSOARG00000007136|ENSOARG00000004724|ENSOARG00000016782|ENSOARG00000001256	4	ENSOARG00000007136|ENSOARG00000004724|ENSOARG00000001256	3	ENSOARG00000016782	1	http://amigo.geneontology.org/amigo/term/GO:0045454	no
glutamate metabolic process	GO:0006536	0.165164	0.603751	--	24	ENSOARG00000015147|ENSOARG00000000769	2	ENSOARG00000015147	1	ENSOARG00000000769	1	http://amigo.geneontology.org/amigo/term/GO:0006536	no
regulation of vitamin D receptor signaling pathway	GO:0070562	0.169462	0.603751	--	6	ENSOARG00000017799	1	--	0	ENSOARG00000017799	1	http://amigo.geneontology.org/amigo/term/GO:0070562	no
phospholipid metabolic process	GO:0006644	0.154533	0.603751	--	282	ENSOARG00000014146|ENSOARG00000005623|ENSOARG00000002462|ENSOARG00000017517|ENSOARG00000009321|ENSOARG00000010928|ENSOARG00000006616|ENSOARG00000002797|ENSOARG00000020555|ENSOARG00000008156|ENSOARG00000017292|ENSOARG00000004064	12	ENSOARG00000002797|ENSOARG00000014146|ENSOARG00000010928|ENSOARG00000006616|ENSOARG00000009321|ENSOARG00000005623	6	ENSOARG00000017292|ENSOARG00000002462|ENSOARG00000004064|ENSOARG00000020555|ENSOARG00000017517|ENSOARG00000008156	6	http://amigo.geneontology.org/amigo/term/GO:0006644	no
tyrosine metabolic process	GO:0006570	0.169462	0.603751	--	6	ENSOARG00000015252	1	ENSOARG00000015252	1	--	0	http://amigo.geneontology.org/amigo/term/GO:0006570	no
ion transport	GO:0006811	0.15349	0.603751	--	1049	ENSOARG00000000556|ENSOARG00000018349|ENSOARG00000018362|ENSOARG00000017470|ENSOARG00000017748|ENSOARG00000007860|ENSOARG00000011552|ENSOARG00000015322|ENSOARG00000010227|ENSOARG00000001072|ENSOARG00000005625|ENSOARG00000002425|ENSOARG00000007391|ENSOARG00000005660|ENSOARG00000010246|ENSOARG00000014157|ENSOARG00000018749|ENSOARG00000010298|ENSOARG00000020004|ENSOARG00000020198|ENSOARG00000006865|…	38	ENSOARG00000005799|ENSOARG00000001072|ENSOARG00000002425|ENSOARG00000000277|ENSOARG00000017470|ENSOARG00000018362|ENSOARG00000020198|ENSOARG00000011552|ENSOARG00000001381|ENSOARG00000017871|ENSOARG00000016609|ENSOARG00000017748|ENSOARG00000007391|ENSOARG00000000556|ENSOARG00000005660|ENSOARG00000020004|ENSOARG00000002414|ENSOARG00000017449|ENSOARG00000007860|ENSOARG00000008949|ENSOARG00000018749|…	24	ENSOARG00000010227|ENSOARG00000009423|ENSOARG00000018349|ENSOARG00000008445|ENSOARG00000014157|ENSOARG00000004798|ENSOARG00000006865|ENSOARG00000010180|ENSOARG00000010067|ENSOARG00000016135|ENSOARG00000015322|ENSOARG00000018438|ENSOARG00000010298|ENSOARG00000011397	14	http://amigo.geneontology.org/amigo/term/GO:0006811	no
regulation of metanephric glomerulus development	GO:0072298	0.169462	0.603751	--	6	ENSOARG00000016334	1	--	0	ENSOARG00000016334	1	http://amigo.geneontology.org/amigo/term/GO:0072298	no
purine ribonucleoside salvage	GO:0006166	0.169462	0.603751	--	6	ENSOARG00000003540	1	ENSOARG00000003540	1	--	0	http://amigo.geneontology.org/amigo/term/GO:0006166	no
positive regulation of sister chromatid cohesion	GO:0045876	0.169462	0.603751	--	6	ENSOARG00000016777	1	--	0	ENSOARG00000016777	1	http://amigo.geneontology.org/amigo/term/GO:0045876	no
nucleobase catabolic process	GO:0046113	0.169462	0.603751	--	6	ENSOARG00000010953	1	--	0	ENSOARG00000010953	1	http://amigo.geneontology.org/amigo/term/GO:0046113	no
protein sulfation	GO:0006477	0.169462	0.603751	--	6	ENSOARG00000002548	1	--	0	ENSOARG00000002548	1	http://amigo.geneontology.org/amigo/term/GO:0006477	no
plus-end-directed organelle transport along microtubule	GO:0072386	0.169462	0.603751	--	6	ENSOARG00000013591	1	ENSOARG00000013591	1	--	0	http://amigo.geneontology.org/amigo/term/GO:0072386	no
negative regulation by host of viral process	GO:0044793	0.169462	0.603751	--	6	ENSOARG00000001307	1	ENSOARG00000001307	1	--	0	http://amigo.geneontology.org/amigo/term/GO:0044793	no
plus-end-directed vesicle transport along microtubule	GO:0072383	0.169462	0.603751	--	6	ENSOARG00000013591	1	ENSOARG00000013591	1	--	0	http://amigo.geneontology.org/amigo/term/GO:0072383	no
positive regulation of intracellular transport	GO:0032388	0.169975	0.604575	--	176	ENSOARG00000019778|ENSOARG00000015856|ENSOARG00000005457|ENSOARG00000018274|ENSOARG00000007374|ENSOARG00000016693|ENSOARG00000012133|ENSOARG00000013591	8	ENSOARG00000019778|ENSOARG00000018274|ENSOARG00000016693|ENSOARG00000012133|ENSOARG00000013591|ENSOARG00000015856	6	ENSOARG00000005457|ENSOARG00000007374	2	http://amigo.geneontology.org/amigo/term/GO:0032388	no
adaptive immune response	GO:0002250	0.169975	0.604575	--	176	ENSOARG00000002651|ENSOARG00000015345|ENSOARG00000009732|ENSOARG00000020747|ENSOARG00000006301|ENSOARG00000020734|ENSOARG00000001158|ENSOARG00000020873	8	ENSOARG00000009732	1	ENSOARG00000020873|ENSOARG00000001158|ENSOARG00000002651|ENSOARG00000020734|ENSOARG00000020747|ENSOARG00000015345|ENSOARG00000006301	7	http://amigo.geneontology.org/amigo/term/GO:0002250	no
ribonucleoside metabolic process	GO:0009119	0.170637	0.605421	--	71	ENSOARG00000018298|ENSOARG00000003540|ENSOARG00000015794|ENSOARG00000010184	4	ENSOARG00000003540|ENSOARG00000015794|ENSOARG00000018298	3	ENSOARG00000010184	1	http://amigo.geneontology.org/amigo/term/GO:0009119	no
positive regulation of leukocyte mediated immunity	GO:0002705	0.170637	0.605421	--	71	ENSOARG00000019778|ENSOARG00000007591|ENSOARG00000006528|ENSOARG00000001539	4	ENSOARG00000019778	1	ENSOARG00000001539|ENSOARG00000007591|ENSOARG00000006528	3	http://amigo.geneontology.org/amigo/term/GO:0002705	no
cellular response to hypoxia	GO:0071456	0.170637	0.605421	--	71	ENSOARG00000009786|ENSOARG00000018298|ENSOARG00000014146|ENSOARG00000004046	4	ENSOARG00000004046|ENSOARG00000014146|ENSOARG00000018298	3	ENSOARG00000009786	1	http://amigo.geneontology.org/amigo/term/GO:0071456	no
ion homeostasis	GO:0050801	0.170846	0.605664	--	520	ENSOARG00000008949|ENSOARG00000004798|ENSOARG00000002132|ENSOARG00000018349|ENSOARG00000018362|ENSOARG00000016653|ENSOARG00000005799|ENSOARG00000017470|ENSOARG00000008156|ENSOARG00000018133|ENSOARG00000018343|ENSOARG00000010067|ENSOARG00000006557|ENSOARG00000010180|ENSOARG00000001710|ENSOARG00000018807|ENSOARG00000015323|ENSOARG00000010227|ENSOARG00000001072|ENSOARG00000011552	20	ENSOARG00000018362|ENSOARG00000005799|ENSOARG00000011552|ENSOARG00000008949|ENSOARG00000018343|ENSOARG00000016653|ENSOARG00000018807|ENSOARG00000001072|ENSOARG00000015323|ENSOARG00000006557|ENSOARG00000017470	11	ENSOARG00000010227|ENSOARG00000018349|ENSOARG00000002132|ENSOARG00000010180|ENSOARG00000004798|ENSOARG00000018133|ENSOARG00000008156|ENSOARG00000010067|ENSOARG00000001710	9	http://amigo.geneontology.org/amigo/term/GO:0050801	no
glycosyl compound biosynthetic process	GO:1901659	0.171934	0.607608	--	47	ENSOARG00000009494|ENSOARG00000015794|ENSOARG00000003540	3	ENSOARG00000009494|ENSOARG00000015794|ENSOARG00000003540	3	--	0	http://amigo.geneontology.org/amigo/term/GO:1901659	no
response to toxic substance	GO:0009636	0.171962	0.607608	--	260	ENSOARG00000014150|ENSOARG00000011530|ENSOARG00000000556|ENSOARG00000014146|ENSOARG00000000741|ENSOARG00000005625|ENSOARG00000009732|ENSOARG00000018298|ENSOARG00000010067|ENSOARG00000003161|ENSOARG00000011552	11	ENSOARG00000000556|ENSOARG00000018298|ENSOARG00000011552|ENSOARG00000014146|ENSOARG00000009732|ENSOARG00000005625|ENSOARG00000003161	7	ENSOARG00000011530|ENSOARG00000000741|ENSOARG00000014150|ENSOARG00000010067	4	http://amigo.geneontology.org/amigo/term/GO:0009636	no
positive regulation of calcium ion transmembrane transport	GO:1904427	0.171934	0.607608	--	47	ENSOARG00000006557|ENSOARG00000001710|ENSOARG00000011552	3	ENSOARG00000011552|ENSOARG00000006557	2	ENSOARG00000001710	1	http://amigo.geneontology.org/amigo/term/GO:1904427	no
mitochondrial transmembrane transport	GO:1990542	0.171934	0.607608	--	47	ENSOARG00000006227|ENSOARG00000009928|ENSOARG00000012133	3	ENSOARG00000012133|ENSOARG00000006227|ENSOARG00000009928	3	--	0	http://amigo.geneontology.org/amigo/term/GO:1990542	no
germ cell development	GO:0007281	0.173369	0.611569	--	123	ENSOARG00000007025|ENSOARG00000015794|ENSOARG00000004799|ENSOARG00000008604|ENSOARG00000016334|ENSOARG00000008688	6	ENSOARG00000015794|ENSOARG00000007025|ENSOARG00000008688|ENSOARG00000004799	4	ENSOARG00000008604|ENSOARG00000016334	2	http://amigo.geneontology.org/amigo/term/GO:0007281	no
regulation of establishment of protein localization	GO:0070201	0.173511	0.611569	--	640	ENSOARG00000016209|ENSOARG00000015856|ENSOARG00000018613|ENSOARG00000016693|ENSOARG00000010227|ENSOARG00000007374|ENSOARG00000007591|ENSOARG00000013591|ENSOARG00000003161|ENSOARG00000018274|ENSOARG00000005858|ENSOARG00000019659|ENSOARG00000002348|ENSOARG00000006557|ENSOARG00000009786|ENSOARG00000018820|ENSOARG00000001539|ENSOARG00000001673|ENSOARG00000014111|ENSOARG00000011206|ENSOARG00000013479|…	24	ENSOARG00000019275|ENSOARG00000018274|ENSOARG00000016693|ENSOARG00000018613|ENSOARG00000011206|ENSOARG00000012133|ENSOARG00000006557|ENSOARG00000016209|ENSOARG00000013591|ENSOARG00000002348|ENSOARG00000014111|ENSOARG00000019659|ENSOARG00000003161|ENSOARG00000015856	14	ENSOARG00000010227|ENSOARG00000001539|ENSOARG00000005457|ENSOARG00000013479|ENSOARG00000007591|ENSOARG00000018820|ENSOARG00000001673|ENSOARG00000007374|ENSOARG00000009786|ENSOARG00000005858	10	http://amigo.geneontology.org/amigo/term/GO:0070201	no
Ras protein signal transduction	GO:0007265	0.173369	0.611569	--	123	ENSOARG00000018532|ENSOARG00000019997|ENSOARG00000015856|ENSOARG00000013927|ENSOARG00000015323|ENSOARG00000001158	6	ENSOARG00000019997|ENSOARG00000015323|ENSOARG00000018532|ENSOARG00000015856	4	ENSOARG00000013927|ENSOARG00000001158	2	http://amigo.geneontology.org/amigo/term/GO:0007265	no
MAPK cascade	GO:0000165	0.192467	0.612571	--	182	ENSOARG00000018353|ENSOARG00000018831|ENSOARG00000015856|ENSOARG00000018362|ENSOARG00000001653|ENSOARG00000015274|ENSOARG00000010448|ENSOARG00000001158	8	ENSOARG00000001653|ENSOARG00000010448|ENSOARG00000018362|ENSOARG00000018831|ENSOARG00000018353|ENSOARG00000015856|ENSOARG00000015274	7	ENSOARG00000001158	1	http://amigo.geneontology.org/amigo/term/GO:0000165	no
sterol catabolic process	GO:0016127	0.194775	0.612571	--	7	ENSOARG00000018362	1	ENSOARG00000018362	1	--	0	http://amigo.geneontology.org/amigo/term/GO:0016127	no
cytokine production	GO:0001816	0.179535	0.612571	--	48	ENSOARG00000001555|ENSOARG00000015345|ENSOARG00000007591	3	--	0	ENSOARG00000001555|ENSOARG00000007591|ENSOARG00000015345	3	http://amigo.geneontology.org/amigo/term/GO:0001816	no
regulation of DNA replication	GO:0006275	0.18448	0.612571	--	99	ENSOARG00000015856|ENSOARG00000010794|ENSOARG00000004883|ENSOARG00000002797|ENSOARG00000010804	5	ENSOARG00000002797|ENSOARG00000015856	2	ENSOARG00000010794|ENSOARG00000004883|ENSOARG00000010804	3	http://amigo.geneontology.org/amigo/term/GO:0006275	no
genitalia development	GO:0048806	0.187151	0.612571	--	26	ENSOARG00000016334|ENSOARG00000010067	2	--	0	ENSOARG00000010067|ENSOARG00000016334	2	http://amigo.geneontology.org/amigo/term/GO:0048806	no
sphingosine biosynthetic process	GO:0046512	0.194775	0.612571	--	7	ENSOARG00000007374	1	--	0	ENSOARG00000007374	1	http://amigo.geneontology.org/amigo/term/GO:0046512	no
[truncated: 3,064 more rows]

## Sheet: CC Enrichment (PF vs MF)
Term_name	Accession	p-value	FDR	Alt_id	Background_Count	DE_Gene	DE_Count	Up_Gene	Up_Count	Down_Gene	Down_Count	Links	Result
[truncated: 611 more rows]

## Sheet: MF Enrichment (PF vs MF)
Term_name	Accession	p-value	FDR	Alt_id	Background_Count	DE_Gene	DE_Count	Up_Gene	Up_Count	Down_Gene	Down_Count	Links	Result
[truncated: 956 more rows]

[truncated: 3 more sheets: BP Enrichment (PL vs ML), CC Enrichment (PL vs ML), MF Enrichment (PL vs ML)]
