# Supplementary material for: Comparative Transcriptomics Reveal Key Sheep (Ovis aries) Hypothalamus LncRNAs that Affect Reproduction
Source: Animals (Basel). 2019 Apr 8;9(4):152. doi: 10.3390/ani9040152 (PMC6523726; doi:10.3390/ani9040152)
Supplement: Supplementary file 1 [file animals-09-00152-s001.zip › S5.xlsx]

## Sheet: KEGG Enrichment (PF vs MF)
Name	Map	Count1	Count2	Count3	Count4	p	Gene_in_Target	Links	Result
Cocaine addiction	map05030	6	47	203	7639	0.00260614	ENSOARG00000000194|K04450;ENSOARG00000005625|K05209;ENSOARG00000011552|K04144;ENSOARG00000014391|K01593;ENSOARG00000015372|K13765;ENSOARG00000016775|K04374;	http://www.kegg.jp/pathway/map05030+K04450+K05209+K04144+K01593+K13765+K04374	yes
Osteoclast differentiation	map04380	9	117	200	7569	0.00610654	ENSOARG00000001653|K04440;ENSOARG00000002651|K06512;ENSOARG00000002683|K14381;ENSOARG00000004422|K06551;ENSOARG00000007634|K06551;ENSOARG00000009732|K05703;ENSOARG00000013144|K04386;ENSOARG00000019201|K04693;ENSOARG00000019910|K06268;	http://www.kegg.jp/pathway/map04380+K04440+K06512+K14381+K06551+K05703+K04386+K04693+K06268	yes
Mitophagy - animal	map04137	6	61	203	7625	0.00834986	ENSOARG00000001653|K04440;ENSOARG00000002683|K14381;ENSOARG00000009786|K15465;ENSOARG00000012133|K17771;ENSOARG00000014663|K20168;ENSOARG00000016775|K04374;	http://www.kegg.jp/pathway/map04137+K04440+K14381+K15465+K17771+K20168+K04374	yes
Amphetamine addiction	map05031	6	63	203	7623	0.00960403	ENSOARG00000000194|K04450;ENSOARG00000005625|K05209;ENSOARG00000011552|K04144;ENSOARG00000014391|K01593;ENSOARG00000016775|K04374;ENSOARG00000019910|K06268;	http://www.kegg.jp/pathway/map05031+K04450+K05209+K04144+K01593+K04374+K06268	yes
Glycosaminoglycan biosynthesis - chondroitin sulfate / dermatan sulfate	map00532	3	17	206	7669	0.0149525	ENSOARG00000002548|K03193;ENSOARG00000016586|K13499;ENSOARG00000018018|K04742;	http://www.kegg.jp/pathway/map00532+K03193+K13499+K04742	yes
Arachidonic acid metabolism	map00590	6	71	203	7615	0.0159748	ENSOARG00000005623|K01047;ENSOARG00000013700|K00079;ENSOARG00000013744|K00079;ENSOARG00000013777|K00079;ENSOARG00000013804|K00084;ENSOARG00000018613|K08022;	http://www.kegg.jp/pathway/map00590+K01047+K00079+K00084+K08022	yes
Valine, leucine and isoleucine degradation	map00280	5	52	204	7634	0.0170174	ENSOARG00000004046|K07508;ENSOARG00000004442|K01965;ENSOARG00000007033|K01640;ENSOARG00000007136|K00382;ENSOARG00000011462|K00827;	http://www.kegg.jp/pathway/map00280+K07508+K01965+K01640+K00382+K00827	yes
Protein export	map03060	3	18	206	7668	0.0171105	ENSOARG00000005668|K13280;ENSOARG00000008242|K03107;ENSOARG00000011378|K07342;	http://www.kegg.jp/pathway/map03060+K13280+K03107+K07342	yes
Alanine, aspartate and glutamate metabolism	map00250	4	34	205	7652	0.0174291	ENSOARG00000005851|K01580;ENSOARG00000000769|K00261;ENSOARG00000001456|K00820;ENSOARG00000011462|K00827;	http://www.kegg.jp/pathway/map00250+K01580+K00261+K00820+K00827	yes
Folate biosynthesis	map00790	3	19	206	7667	0.0194333	ENSOARG00000013700|K00079;ENSOARG00000013744|K00079;ENSOARG00000013777|K00079;	http://www.kegg.jp/pathway/map00790+K00079	yes
Dopaminergic synapse	map04728	8	123	201	7563	0.0227277	ENSOARG00000000194|K04450;ENSOARG00000001653|K04440;ENSOARG00000005625|K05209;ENSOARG00000010180|K04960;ENSOARG00000011552|K04144;ENSOARG00000013591|K10396;ENSOARG00000014391|K01593;ENSOARG00000016775|K04374;	http://www.kegg.jp/pathway/map04728+K04450+K04440+K05209+K04960+K04144+K10396+K01593+K04374	yes
Calcium signaling pathway	map04020	10	179	199	7507	0.0283379	ENSOARG00000002132|K05853;ENSOARG00000005625|K05209;ENSOARG00000006947|K00911;ENSOARG00000007374|K04718;ENSOARG00000010180|K04960;ENSOARG00000010448|K05084;ENSOARG00000011552|K04144;ENSOARG00000012127|K04161;ENSOARG00000017449|K04857;ENSOARG00000019910|K06268;	http://www.kegg.jp/pathway/map04020+K05853+K05209+K00911+K04718+K04960+K05084+K04144+K04161+K04857+K06268	yes
cGMP-PKG signaling pathway	map04022	9	157	200	7529	0.0319561	ENSOARG00000000194|K04450;ENSOARG00000002132|K05853;ENSOARG00000004178|K03121;ENSOARG00000010180|K04960;ENSOARG00000015323|K04639;ENSOARG00000016775|K04374;ENSOARG00000017449|K04857;ENSOARG00000019910|K06268;ENSOARG00000020198|K04941;	http://www.kegg.jp/pathway/map04022+K04450+K05853+K03121+K04960+K04639+K04374+K04857+K06268+K04941	yes
Glioma	map05214	5	64	204	7622	0.0355001	ENSOARG00000005460|K10140;ENSOARG00000007334|K09389;ENSOARG00000010067|K14021;ENSOARG00000014146|K01110;ENSOARG00000015856|K05459;	http://www.kegg.jp/pathway/map05214+K10140+K09389+K14021+K01110+K05459	yes
Sphingolipid metabolism	map00600	4	46	205	7640	0.042635	ENSOARG00000002797|K12354;ENSOARG00000005645|K04710;ENSOARG00000007374|K04718;ENSOARG00000018205|K04628;	http://www.kegg.jp/pathway/map00600+K12354+K04710+K04718+K04628	yes
Thiamine metabolism	map00730	2	11	207	7675	0.0449064	ENSOARG00000010184|K00939;ENSOARG00000020868|K00939;	http://www.kegg.jp/pathway/map00730+K00939	yes
Melanoma	map05218	5	69	204	7617	0.045843	ENSOARG00000005460|K10140;ENSOARG00000007334|K09389;ENSOARG00000010067|K14021;ENSOARG00000014146|K01110;ENSOARG00000015856|K05459;	http://www.kegg.jp/pathway/map05218+K10140+K09389+K14021+K01110+K05459	yes
NOD-like receptor signaling pathway	map04621	8	144	201	7542	0.0484382	ENSOARG00000001653|K04440;ENSOARG00000004500|K03462;ENSOARG00000004519|K12794;ENSOARG00000006823|K12795;ENSOARG00000007591|K12800;ENSOARG00000010180|K04960;ENSOARG00000012021|K05405;ENSOARG00000019201|K04693;	http://www.kegg.jp/pathway/map04621+K04440+K03462+K12794+K12795+K12800+K04960+K05405+K04693	yes
Phosphatidylinositol signaling system	map04070	6	95	203	7591	0.0510377	ENSOARG00000006616|K00901;ENSOARG00000006947|K00911;ENSOARG00000009321|K18083;ENSOARG00000010180|K04960;ENSOARG00000014146|K01110;ENSOARG00000017292|K00981;	http://www.kegg.jp/pathway/map04070+K00901+K00911+K18083+K04960+K01110+K00981	no
Hippo signaling pathway - multiple species	map04392	3	29	206	7657	0.0516776	ENSOARG00000008069|K09448;ENSOARG00000010797|K09448;ENSOARG00000010808|K09448;	http://www.kegg.jp/pathway/map04392+K09448	no
Necroptosis	map04217	9	175	200	7511	0.0552891	ENSOARG00000000769|K00261;ENSOARG00000001653|K04440;ENSOARG00000002683|K14381;ENSOARG00000007591|K12800;ENSOARG00000010161|K15053;ENSOARG00000011079|K12198;ENSOARG00000014801|K12194;ENSOARG00000016135|K13625;ENSOARG00000019201|K04693;	http://www.kegg.jp/pathway/map04217+K00261+K04440+K14381+K12800+K15053+K12198+K12194+K13625+K04693	no
Insulin secretion	map04911	5	76	204	7610	0.0630505	ENSOARG00000000194|K04450;ENSOARG00000010180|K04960;ENSOARG00000016775|K04374;ENSOARG00000017449|K04857;ENSOARG00000020198|K04941;	http://www.kegg.jp/pathway/map04911+K04450+K04960+K04374+K04857+K04941	no
Steroid biosynthesis	map00100	2	14	207	7672	0.0656175	ENSOARG00000015114|K07436;ENSOARG00000016126|K07750;	http://www.kegg.jp/pathway/map00100+K07436+K07750	no
Insulin resistance	map04931	6	103	203	7583	0.0688125	ENSOARG00000001456|K00820;ENSOARG00000001653|K04440;ENSOARG00000005858|K08536;ENSOARG00000012001|K09113;ENSOARG00000012021|K05405;ENSOARG00000014146|K01110;	http://www.kegg.jp/pathway/map04931+K00820+K04440+K08536+K09113+K05405+K01110	no
Metabolism of xenobiotics by cytochrome P450	map00980	4	56	205	7630	0.0738789	ENSOARG00000013700|K00079;ENSOARG00000013744|K00079;ENSOARG00000013777|K00079;ENSOARG00000013804|K00084;	http://www.kegg.jp/pathway/map00980+K00079+K00084	no
Serotonergic synapse	map04726	6	113	203	7573	0.0954869	ENSOARG00000000277|K04819;ENSOARG00000010180|K04960;ENSOARG00000012127|K04161;ENSOARG00000014391|K01593;ENSOARG00000017449|K04857;ENSOARG00000018613|K08022;	http://www.kegg.jp/pathway/map04726+K04819+K04960+K04161+K01593+K04857+K08022	no
Sphingolipid signaling pathway	map04071	6	113	203	7573	0.0954869	ENSOARG00000001653|K04440;ENSOARG00000005645|K04710;ENSOARG00000007374|K04718;ENSOARG00000009732|K05703;ENSOARG00000014146|K01110;ENSOARG00000015323|K04639;	http://www.kegg.jp/pathway/map04071+K04440+K04710+K04718+K05703+K01110+K04639	no
Vascular smooth muscle contraction	map04270	6	114	203	7572	0.0984219	ENSOARG00000005623|K01047;ENSOARG00000010069|K12751;ENSOARG00000010180|K04960;ENSOARG00000015323|K04639;ENSOARG00000017449|K04857;ENSOARG00000020198|K04941;	http://www.kegg.jp/pathway/map04270+K01047+K12751+K04960+K04639+K04857+K04941	no
Caffeine metabolism	map00232	1	3	208	7683	0.101777	ENSOARG00000010953|K00106;	http://www.kegg.jp/pathway/map00232+K00106	no
D-Glutamine and D-glutamate metabolism	map00471	1	3	208	7683	0.101777	ENSOARG00000000769|K00261;	http://www.kegg.jp/pathway/map00471+K00261	no
Transcriptional misregulation in cancer	map05202	8	172	201	7514	0.104724	ENSOARG00000005460|K10140;ENSOARG00000010067|K14021;ENSOARG00000012021|K05405;ENSOARG00000015167|K02162;ENSOARG00000015856|K05459;ENSOARG00000016334|K09234;ENSOARG00000018022|K15612;ENSOARG00000018820|K02633;	http://www.kegg.jp/pathway/map05202+K10140+K14021+K05405+K02162+K05459+K09234+K15612+K02633	no
Long-term potentiation	map04720	4	64	205	7622	0.10527	ENSOARG00000005625|K05209;ENSOARG00000010180|K04960;ENSOARG00000016775|K04374;ENSOARG00000019910|K06268;	http://www.kegg.jp/pathway/map04720+K05209+K04960+K04374+K06268	no
Hepatitis B	map05161	7	144	202	7542	0.10556	ENSOARG00000000194|K04450;ENSOARG00000001653|K04440;ENSOARG00000005460|K10140;ENSOARG00000007334|K09389;ENSOARG00000012021|K05405;ENSOARG00000014146|K01110;ENSOARG00000016775|K04374;	http://www.kegg.jp/pathway/map05161+K04450+K04440+K10140+K09389+K05405+K01110+K04374	no
Th17 cell differentiation	map04659	5	90	204	7596	0.106887	ENSOARG00000001158|K07362;ENSOARG00000001653|K04440;ENSOARG00000012021|K05405;ENSOARG00000013144|K04386;ENSOARG00000019910|K06268;	http://www.kegg.jp/pathway/map04659+K07362+K04440+K05405+K04386+K06268	no
Mineral absorption	map04978	4	65	205	7621	0.109564	ENSOARG00000004798|K14706;ENSOARG00000006865|K07213;ENSOARG00000016135|K13625;ENSOARG00000018343|K14739;	http://www.kegg.jp/pathway/map04978+K14706+K07213+K13625+K14739	no
Ether lipid metabolism	map00565	3	41	206	7645	0.110056	ENSOARG00000005623|K01047;ENSOARG00000017403|K00803;ENSOARG00000018205|K04628;	http://www.kegg.jp/pathway/map00565+K01047+K00803+K04628	no
Glycerophospholipid metabolism	map00564	5	91	204	7595	0.110478	ENSOARG00000002462|K13506;ENSOARG00000005623|K01047;ENSOARG00000006616|K00901;ENSOARG00000007146|K06130;ENSOARG00000017292|K00981;	http://www.kegg.jp/pathway/map00564+K13506+K01047+K00901+K06130+K00981	no
T cell receptor signaling pathway	map04660	5	93	204	7593	0.117833	ENSOARG00000001158|K07362;ENSOARG00000009732|K05703;ENSOARG00000009960|K05736;ENSOARG00000019910|K06268;ENSOARG00000020734|K06458;	http://www.kegg.jp/pathway/map04660+K07362+K05703+K05736+K06268+K06458	no
Breast cancer	map05224	7	149	202	7537	0.11973	ENSOARG00000005460|K10140;ENSOARG00000006280|K06051;ENSOARG00000007334|K09389;ENSOARG00000007915|K09091;ENSOARG00000010067|K14021;ENSOARG00000014146|K01110;ENSOARG00000015856|K05459;	http://www.kegg.jp/pathway/map05224+K10140+K06051+K09389+K09091+K14021+K01110+K05459	no
Vasopressin-regulated water reabsorption	map04962	3	43	206	7643	0.121527	ENSOARG00000002145|K10416;ENSOARG00000008367|K10418;ENSOARG00000015722|K07887;	http://www.kegg.jp/pathway/map04962+K10416+K10418+K07887	no
Kaposi sarcoma-associated herpesvirus infection	map05167	8	179	201	7507	0.122862	ENSOARG00000001653|K04440;ENSOARG00000007334|K09389;ENSOARG00000008949|K04176;ENSOARG00000010067|K14021;ENSOARG00000010180|K04960;ENSOARG00000012021|K05405;ENSOARG00000019201|K04693;ENSOARG00000019910|K06268;	http://www.kegg.jp/pathway/map05167+K04440+K09389+K04176+K14021+K04960+K05405+K04693+K06268	no
Hippo signaling pathway - fly	map04391	4	70	205	7616	0.132165	ENSOARG00000001653|K04440;ENSOARG00000008069|K09448;ENSOARG00000010797|K09448;ENSOARG00000010808|K09448;	http://www.kegg.jp/pathway/map04391+K04440+K09448	no
Longevity regulating pathway - worm	map04212	4	72	205	7614	0.141704	ENSOARG00000001653|K04440;ENSOARG00000014146|K01110;ENSOARG00000016775|K04374;ENSOARG00000018343|K14739;	http://www.kegg.jp/pathway/map04212+K04440+K01110+K04374+K14739	no
Aldosterone synthesis and secretion	map04925	4	74	205	7612	0.151509	ENSOARG00000000194|K04450;ENSOARG00000010180|K04960;ENSOARG00000016775|K04374;ENSOARG00000017449|K04857;	http://www.kegg.jp/pathway/map04925+K04450+K04960+K04374+K04857	no
Alzheimer disease	map05010	8	190	201	7496	0.154471	ENSOARG00000001381|K04522;ENSOARG00000002132|K05853;ENSOARG00000005625|K05209;ENSOARG00000010180|K04960;ENSOARG00000011397|K02138;ENSOARG00000014412|K03941;ENSOARG00000017449|K04857;ENSOARG00000019910|K06268;	http://www.kegg.jp/pathway/map05010+K04522+K05853+K05209+K04960+K02138+K03941+K04857+K06268	no
Pancreatic cancer	map05212	4	75	205	7611	0.156506	ENSOARG00000001653|K04440;ENSOARG00000005460|K10140;ENSOARG00000007334|K09389;ENSOARG00000010067|K14021;	http://www.kegg.jp/pathway/map05212+K04440+K10140+K09389+K14021	no
Small cell lung cancer	map05222	5	103	204	7583	0.157872	ENSOARG00000005460|K10140;ENSOARG00000007228|K05636;ENSOARG00000007334|K09389;ENSOARG00000010067|K14021;ENSOARG00000014146|K01110;	http://www.kegg.jp/pathway/map05222+K10140+K05636+K09389+K14021+K01110	no
Peroxisome	map04146	4	76	205	7610	0.161565	ENSOARG00000000722|K12405;ENSOARG00000007033|K01640;ENSOARG00000010953|K00106;ENSOARG00000017403|K00803;	http://www.kegg.jp/pathway/map04146+K12405+K01640+K00106+K00803	no
MicroRNAs in cancer	map05206	7	163	202	7523	0.164246	ENSOARG00000007334|K09389;ENSOARG00000010067|K14021;ENSOARG00000010448|K05084;ENSOARG00000014146|K01110;ENSOARG00000014471|K12886;ENSOARG00000015114|K07436;ENSOARG00000018298|K17398;	http://www.kegg.jp/pathway/map05206+K09389+K14021+K05084+K01110+K12886+K07436+K17398	no
Amino sugar and nucleotide sugar metabolism	map00520	3	50	206	7636	0.164755	ENSOARG00000001456|K00820;ENSOARG00000007127|K01784;ENSOARG00000011144|K05304;	http://www.kegg.jp/pathway/map00520+K00820+K01784+K05304	no
Nicotinate and nicotinamide metabolism	map00760	2	26	207	7660	0.168811	ENSOARG00000004500|K03462;ENSOARG00000005716|K00767;	http://www.kegg.jp/pathway/map00760+K03462+K00767	no
ABC transporters	map02010	4	78	205	7608	0.171857	ENSOARG00000002414|K05673;ENSOARG00000002425|K05673;ENSOARG00000014682|K05643;ENSOARG00000018133|K05031;	http://www.kegg.jp/pathway/map02010+K05673+K05643+K05031	no
GnRH signaling pathway	map04912	4	80	205	7606	0.182372	ENSOARG00000001653|K04440;ENSOARG00000010180|K04960;ENSOARG00000016775|K04374;ENSOARG00000017449|K04857;	http://www.kegg.jp/pathway/map04912+K04440+K04960+K04374+K04857	no
Butanoate metabolism	map00650	2	28	207	7658	0.187929	ENSOARG00000005851|K01580;ENSOARG00000007033|K01640;	http://www.kegg.jp/pathway/map00650+K01580+K01640	no
Long-term depression	map04730	3	54	206	7632	0.191231	ENSOARG00000010180|K04960;ENSOARG00000015323|K04639;ENSOARG00000015856|K05459;	http://www.kegg.jp/pathway/map04730+K04960+K04639+K05459	no
Notch signaling pathway	map04330	3	54	206	7632	0.191231	ENSOARG00000001381|K04522;ENSOARG00000006280|K06051;ENSOARG00000015796|K06062;	http://www.kegg.jp/pathway/map04330+K04522+K06051+K06062	no
Retinol metabolism	map00830	3	54	206	7632	0.191231	ENSOARG00000008558|K00515;ENSOARG00000009603|K11157;ENSOARG00000012705|K07249;	http://www.kegg.jp/pathway/map00830+K00515+K11157+K07249	no
Circadian rhythm - fly	map04711	1	7	208	7679	0.193241	ENSOARG00000018820|K02633;	http://www.kegg.jp/pathway/map04711+K02633	no
Primary immunodeficiency	map05340	2	29	207	7657	0.197598	ENSOARG00000001710|K06465;ENSOARG00000020734|K06458;	http://www.kegg.jp/pathway/map05340+K06465+K06458	no
Antifolate resistance	map01523	3	55	206	7631	0.198013	ENSOARG00000002414|K05673;ENSOARG00000002425|K05673;ENSOARG00000012021|K05405;	http://www.kegg.jp/pathway/map01523+K05673+K05405	no
Ribosome biogenesis in eukaryotes	map03008	4	83	205	7603	0.198529	ENSOARG00000001883|K07562;ENSOARG00000004910|K11128;ENSOARG00000006343|K12618;ENSOARG00000019697|K12845;	http://www.kegg.jp/pathway/map03008+K07562+K11128+K12618+K12845	no
Protein processing in endoplasmic reticulum	map04141	7	174	202	7512	0.203701	ENSOARG00000001653|K04440;ENSOARG00000010067|K14021;ENSOARG00000011378|K07342;ENSOARG00000014111|K14007;ENSOARG00000016775|K04374;ENSOARG00000016782|K09530;ENSOARG00000018807|K14027;	http://www.kegg.jp/pathway/map04141+K04440+K14021+K07342+K14007+K04374+K09530+K14027	no
MAPK signaling pathway	map04010	10	271	199	7415	0.210934	ENSOARG00000000194|K04450;ENSOARG00000001653|K04440;ENSOARG00000006793|K04429;ENSOARG00000012724|K04437;ENSOARG00000013144|K04386;ENSOARG00000015856|K05459;ENSOARG00000016775|K04374;ENSOARG00000017449|K04857;ENSOARG00000018353|K04463;ENSOARG00000019910|K06268;	http://www.kegg.jp/pathway/map04010+K04450+K04440+K04429+K04437+K04386+K05459+K04374+K04857+K04463+K06268	no
Cellular senescence	map04218	6	146	203	7540	0.214965	ENSOARG00000002683|K14381;ENSOARG00000007334|K09389;ENSOARG00000010180|K04960;ENSOARG00000012021|K05405;ENSOARG00000014146|K01110;ENSOARG00000019910|K06268;	http://www.kegg.jp/pathway/map04218+K14381+K09389+K04960+K05405+K01110+K06268	no
EGFR tyrosine kinase inhibitor resistance	map01521	4	86	205	7600	0.215103	ENSOARG00000010448|K05084;ENSOARG00000012021|K05405;ENSOARG00000014146|K01110;ENSOARG00000015856|K05459;	http://www.kegg.jp/pathway/map01521+K05084+K05405+K01110+K05459	no
Th1 and Th2 cell differentiation	map04658	4	86	205	7600	0.215103	ENSOARG00000001158|K07362;ENSOARG00000001653|K04440;ENSOARG00000006280|K06051;ENSOARG00000019910|K06268;	http://www.kegg.jp/pathway/map04658+K07362+K04440+K06051+K06268	no
Neurotrophin signaling pathway	map04722	5	116	204	7570	0.216872	ENSOARG00000001381|K04522;ENSOARG00000001653|K04440;ENSOARG00000002299|K12459;ENSOARG00000016775|K04374;ENSOARG00000018353|K04463;	http://www.kegg.jp/pathway/map04722+K04522+K04440+K12459+K04374+K04463	no
Pentose phosphate pathway	map00030	2	31	207	7655	0.217103	ENSOARG00000007511|K01623;ENSOARG00000008756|K13937;	http://www.kegg.jp/pathway/map00030+K01623+K13937	no
Amyotrophic lateral sclerosis (ALS)	map05014	3	58	206	7628	0.21869	ENSOARG00000005625|K05209;ENSOARG00000015722|K07887;ENSOARG00000019910|K06268;	http://www.kegg.jp/pathway/map05014+K05209+K07887+K06268	no
Hematopoietic cell lineage	map04640	4	87	205	7599	0.220711	ENSOARG00000001710|K06465;ENSOARG00000012021|K05405;ENSOARG00000013144|K04386;ENSOARG00000020734|K06458;	http://www.kegg.jp/pathway/map04640+K06465+K05405+K04386+K06458	no
Endometrial cancer	map05213	3	59	206	7627	0.22568	ENSOARG00000005460|K10140;ENSOARG00000010067|K14021;ENSOARG00000014146|K01110;	http://www.kegg.jp/pathway/map05213+K10140+K14021+K01110	no
Glyoxylate and dicarboxylate metabolism	map00630	2	32	207	7654	0.226921	ENSOARG00000004442|K01965;ENSOARG00000007136|K00382;	http://www.kegg.jp/pathway/map00630+K01965+K00382	no
Tyrosine metabolism	map00350	2	32	207	7654	0.226921	ENSOARG00000014391|K01593;ENSOARG00000015252|K01555;	http://www.kegg.jp/pathway/map00350+K01593+K01555	no
Prostate cancer	map05215	4	89	205	7597	0.232043	ENSOARG00000007334|K09389;ENSOARG00000014146|K01110;ENSOARG00000015856|K05459;ENSOARG00000016775|K04374;	http://www.kegg.jp/pathway/map05215+K09389+K01110+K05459+K04374	no
Propanoate metabolism	map00640	2	33	207	7653	0.236769	ENSOARG00000004442|K01965;ENSOARG00000007136|K00382;	http://www.kegg.jp/pathway/map00640+K01965+K00382	no
Basal cell carcinoma	map05217	3	61	206	7625	0.239786	ENSOARG00000005460|K10140;ENSOARG00000010036|K06231;ENSOARG00000010067|K14021;	http://www.kegg.jp/pathway/map05217+K10140+K06231+K14021	no
Fc epsilon RI signaling pathway	map04664	3	61	206	7625	0.239786	ENSOARG00000001158|K07362;ENSOARG00000001653|K04440;ENSOARG00000009732|K05703;	http://www.kegg.jp/pathway/map04664+K07362+K04440+K05703	no
Ubiquitin mediated proteolysis	map04120	6	152	203	7534	0.240808	ENSOARG00000002800|K10582;ENSOARG00000004778|K10576;ENSOARG00000005460|K10140;ENSOARG00000007258|K10581;ENSOARG00000010174|K07868;ENSOARG00000013586|K03178;	http://www.kegg.jp/pathway/map04120+K10582+K10576+K10140+K10581+K07868+K03178	no
Tuberculosis	map05152	7	184	202	7502	0.242403	ENSOARG00000001653|K04440;ENSOARG00000003783|K14957;ENSOARG00000004519|K12794;ENSOARG00000007374|K04718;ENSOARG00000012021|K05405;ENSOARG00000015722|K07887;ENSOARG00000019910|K06268;	http://www.kegg.jp/pathway/map05152+K04440+K14957+K12794+K04718+K05405+K07887+K06268	no
Pancreatic secretion	map04972	4	91	205	7595	0.243515	ENSOARG00000002132|K05853;ENSOARG00000005623|K01047;ENSOARG00000010180|K04960;ENSOARG00000018133|K05031;	http://www.kegg.jp/pathway/map04972+K05853+K01047+K04960+K05031	no
Non-small cell lung cancer	map05223	3	62	206	7624	0.246895	ENSOARG00000005460|K10140;ENSOARG00000007334|K09389;ENSOARG00000010067|K14021;	http://www.kegg.jp/pathway/map05223+K10140+K09389+K14021	no
Salmonella infection	map05132	4	92	205	7594	0.249299	ENSOARG00000001653|K04440;ENSOARG00000002145|K10416;ENSOARG00000012021|K05405;ENSOARG00000012724|K04437;	http://www.kegg.jp/pathway/map05132+K04440+K10416+K05405+K04437	no
Apoptosis	map04210	6	154	203	7532	0.249626	ENSOARG00000001653|K04440;ENSOARG00000005842|K04396;ENSOARG00000010067|K14021;ENSOARG00000010180|K04960;ENSOARG00000015167|K02162;ENSOARG00000016775|K04374;	http://www.kegg.jp/pathway/map04210+K04440+K04396+K14021+K04960+K02162+K04374	no
Renin secretion	map04924	3	63	206	7623	0.254036	ENSOARG00000010180|K04960;ENSOARG00000017449|K04857;ENSOARG00000019910|K06268;	http://www.kegg.jp/pathway/map04924+K04960+K04857+K06268	no
Influenza A	map05164	6	155	203	7531	0.254069	ENSOARG00000000194|K04450;ENSOARG00000001653|K04440;ENSOARG00000002952|K12968;ENSOARG00000007591|K12800;ENSOARG00000012021|K05405;ENSOARG00000019201|K04693;	http://www.kegg.jp/pathway/map05164+K04450+K04440+K12968+K12800+K05405+K04693	no
Carbon metabolism	map01200	5	124	204	7562	0.256159	ENSOARG00000000769|K00261;ENSOARG00000004442|K01965;ENSOARG00000007136|K00382;ENSOARG00000007511|K01623;ENSOARG00000008756|K13937;	http://www.kegg.jp/pathway/map01200+K00261+K01965+K00382+K01623+K13937	no
Bile secretion	map04976	4	94	205	7592	0.260955	ENSOARG00000000556|K08205;ENSOARG00000002414|K05673;ENSOARG00000002425|K05673;ENSOARG00000018133|K05031;	http://www.kegg.jp/pathway/map04976+K08205+K05673+K05031	no
Inflammatory mediator regulation of TRP channels	map04750	4	94	205	7592	0.260955	ENSOARG00000001653|K04440;ENSOARG00000010180|K04960;ENSOARG00000013144|K04386;ENSOARG00000015856|K05459;	http://www.kegg.jp/pathway/map04750+K04440+K04960+K04386+K05459	no
Progesterone-mediated oocyte maturation	map04914	4	94	205	7592	0.260955	ENSOARG00000001653|K04440;ENSOARG00000005591|K10403;ENSOARG00000015665|K02537;ENSOARG00000015856|K05459;	http://www.kegg.jp/pathway/map04914+K04440+K10403+K02537+K05459	no
Chemical carcinogenesis	map05204	3	64	206	7622	0.261207	ENSOARG00000013700|K00079;ENSOARG00000013744|K00079;ENSOARG00000013777|K00079;	http://www.kegg.jp/pathway/map05204+K00079	no
HTLV-I infection	map05166	9	255	200	7431	0.265305	ENSOARG00000000194|K04450;ENSOARG00000007334|K09389;ENSOARG00000011142|K15309;ENSOARG00000012021|K05405;ENSOARG00000013144|K04386;ENSOARG00000015665|K02537;ENSOARG00000015796|K06062;ENSOARG00000016775|K04374;ENSOARG00000019910|K06268;	http://www.kegg.jp/pathway/map05166+K04450+K09389+K15309+K05405+K04386+K02537+K06062+K04374+K06268	no
FoxO signaling pathway	map04068	5	126	204	7560	0.266248	ENSOARG00000004940|K09385;ENSOARG00000001653|K04440;ENSOARG00000012021|K05405;ENSOARG00000014146|K01110;ENSOARG00000015856|K05459;	http://www.kegg.jp/pathway/map04068+K09385+K04440+K05405+K01110+K05459	no
Focal adhesion	map04510	7	191	202	7495	0.270796	ENSOARG00000001653|K04440;ENSOARG00000007228|K05636;ENSOARG00000009732|K05703;ENSOARG00000009960|K05736;ENSOARG00000012724|K04437;ENSOARG00000014146|K01110;ENSOARG00000015856|K05459;	http://www.kegg.jp/pathway/map04510+K04440+K05636+K05703+K05736+K04437+K01110+K05459	no
Amoebiasis	map05146	4	96	205	7590	0.272715	ENSOARG00000007228|K05636;ENSOARG00000012021|K05405;ENSOARG00000013144|K04386;ENSOARG00000015722|K07887;	http://www.kegg.jp/pathway/map05146+K05636+K05405+K04386+K07887	no
Drug metabolism - other enzymes	map00983	2	37	207	7649	0.276312	ENSOARG00000010953|K00106;ENSOARG00000018268|K01044;	http://www.kegg.jp/pathway/map00983+K00106+K01044	no
Prion diseases	map05020	2	37	207	7649	0.276312	ENSOARG00000009732|K05703;ENSOARG00000012021|K05405;	http://www.kegg.jp/pathway/map05020+K05703+K05405	no
Endocrine resistance	map01522	4	97	205	7589	0.278629	ENSOARG00000001653|K04440;ENSOARG00000006280|K06051;ENSOARG00000007334|K09389;ENSOARG00000015856|K05459;	http://www.kegg.jp/pathway/map01522+K04440+K06051+K09389+K05459	no
cAMP signaling pathway	map04024	8	227	201	7459	0.283692	ENSOARG00000001653|K04440;ENSOARG00000002414|K05673;ENSOARG00000002425|K05673;ENSOARG00000005625|K05209;ENSOARG00000010036|K06231;ENSOARG00000011552|K04144;ENSOARG00000017449|K04857;ENSOARG00000018133|K05031;	http://www.kegg.jp/pathway/map04024+K04440+K05673+K05209+K06231+K04144+K04857+K05031	no
Thyroid cancer	map05216	2	38	207	7648	0.286198	ENSOARG00000005460|K10140;ENSOARG00000010067|K14021;	http://www.kegg.jp/pathway/map05216+K10140+K14021	no
Primary bile acid biosynthesis	map00120	1	12	208	7674	0.294641	ENSOARG00000000722|K12405;	http://www.kegg.jp/pathway/map00120+K12405	no
Synthesis and degradation of ketone bodies	map00072	1	12	208	7674	0.294641	ENSOARG00000007033|K01640;	http://www.kegg.jp/pathway/map00072+K01640	no
Taurine and hypotaurine metabolism	map00430	1	12	208	7674	0.294641	ENSOARG00000005851|K01580;	http://www.kegg.jp/pathway/map00430+K01580	no
Glucagon signaling pathway	map04922	4	100	205	7586	0.29649	ENSOARG00000000194|K04450;ENSOARG00000010180|K04960;ENSOARG00000016775|K04374;ENSOARG00000019910|K06268;	http://www.kegg.jp/pathway/map04922+K04450+K04960+K04374+K06268	no
Parkinson disease	map05012	6	166	203	7520	0.304229	ENSOARG00000001400|K04243;ENSOARG00000005798|K03882;ENSOARG00000011397|K02138;ENSOARG00000011552|K04144;ENSOARG00000013586|K03178;ENSOARG00000014412|K03941;	http://www.kegg.jp/pathway/map05012+K04243+K03882+K02138+K04144+K03178+K03941	no
Thyroid hormone synthesis	map04918	3	70	206	7616	0.304672	ENSOARG00000000194|K04450;ENSOARG00000010180|K04960;ENSOARG00000016775|K04374;	http://www.kegg.jp/pathway/map04918+K04450+K04960+K04374	no
Cholesterol metabolism	map04979	2	40	207	7646	0.305921	ENSOARG00000001307|K06096;ENSOARG00000017402|K14462;	http://www.kegg.jp/pathway/map04979+K06096+K14462	no
Fluid shear stress and atherosclerosis	map05418	5	134	204	7552	0.307404	ENSOARG00000001653|K04440;ENSOARG00000001849|K06533;ENSOARG00000002683|K14381;ENSOARG00000013144|K04386;ENSOARG00000018353|K04463;	http://www.kegg.jp/pathway/map05418+K04440+K06533+K14381+K04386+K04463	no
Oxytocin signaling pathway	map04921	5	137	204	7549	0.323087	ENSOARG00000010069|K12751;ENSOARG00000010180|K04960;ENSOARG00000017449|K04857;ENSOARG00000018353|K04463;ENSOARG00000019910|K06268;	http://www.kegg.jp/pathway/map04921+K12751+K04960+K04857+K04463+K06268	no
Toll and Imd signaling pathway	map04624	2	42	207	7644	0.325542	ENSOARG00000000194|K04450;ENSOARG00000001653|K04440;	http://www.kegg.jp/pathway/map04624+K04450+K04440	no
Cholinergic synapse	map04725	4	105	205	7581	0.326548	ENSOARG00000009732|K05703;ENSOARG00000010180|K04960;ENSOARG00000016775|K04374;ENSOARG00000017449|K04857;	http://www.kegg.jp/pathway/map04725+K05703+K04960+K04374+K04857	no
Inositol phosphate metabolism	map00562	3	73	206	7613	0.326552	ENSOARG00000006947|K00911;ENSOARG00000009321|K18083;ENSOARG00000014146|K01110;	http://www.kegg.jp/pathway/map00562+K00911+K18083+K01110	no
Non-alcoholic fatty liver disease (NAFLD)	map04932	6	171	203	7515	0.327624	ENSOARG00000001653|K04440;ENSOARG00000005858|K08536;ENSOARG00000012001|K09113;ENSOARG00000012021|K05405;ENSOARG00000014412|K03941;ENSOARG00000016775|K04374;	http://www.kegg.jp/pathway/map04932+K04440+K08536+K09113+K05405+K03941+K04374	no
Tryptophan metabolism	map00380	2	43	207	7643	0.3353	ENSOARG00000011350|K03392;ENSOARG00000014391|K01593;	http://www.kegg.jp/pathway/map00380+K03392+K01593	no
Apoptosis - multiple species	map04215	2	44	207	7642	0.345017	ENSOARG00000001653|K04440;ENSOARG00000010067|K14021;	http://www.kegg.jp/pathway/map04215+K04440+K14021	no
Fat digestion and absorption	map04975	2	44	207	7642	0.345017	ENSOARG00000005623|K01047;ENSOARG00000017402|K14462;	http://www.kegg.jp/pathway/map04975+K01047+K14462	no
Hypertrophic cardiomyopathy (HCM)	map05410	3	76	206	7610	0.34843	ENSOARG00000012021|K05405;ENSOARG00000015856|K05459;ENSOARG00000017449|K04857;	http://www.kegg.jp/pathway/map05410+K05405+K05459+K04857	no
Nitrogen metabolism	map00910	1	15	208	7671	0.349283	ENSOARG00000000769|K00261;	http://www.kegg.jp/pathway/map00910+K00261	no
TNF signaling pathway	map04668	4	110	205	7576	0.356792	ENSOARG00000000194|K04450;ENSOARG00000001653|K04440;ENSOARG00000012021|K05405;ENSOARG00000016775|K04374;	http://www.kegg.jp/pathway/map04668+K04450+K04440+K05405+K04374	no
Endocytosis	map04144	8	247	201	7439	0.362954	ENSOARG00000001243|K07891;ENSOARG00000007411|K12488;ENSOARG00000010161|K15053;ENSOARG00000011079|K12198;ENSOARG00000013591|K10396;ENSOARG00000014801|K12194;ENSOARG00000015722|K07887;ENSOARG00000019778|K17919;	http://www.kegg.jp/pathway/map04144+K07891+K12488+K15053+K12198+K10396+K12194+K07887+K17919	no
Glycosphingolipid biosynthesis - globo and isoglobo series	map00603	1	16	208	7670	0.366544	ENSOARG00000015705|K03877;	http://www.kegg.jp/pathway/map00603+K03877	no
Pertussis	map05133	3	79	206	7607	0.370239	ENSOARG00000001653|K04440;ENSOARG00000007591|K12800;ENSOARG00000012021|K05405;	http://www.kegg.jp/pathway/map05133+K04440+K12800+K05405	no
Vibrio cholerae infection	map05110	2	47	207	7639	0.373875	ENSOARG00000011378|K07342;ENSOARG00000018133|K05031;	http://www.kegg.jp/pathway/map05110+K07342+K05031	no
ErbB signaling pathway	map04012	3	80	206	7606	0.377482	ENSOARG00000001653|K04440;ENSOARG00000009960|K05736;ENSOARG00000010448|K05084;	http://www.kegg.jp/pathway/map04012+K04440+K05736+K05084	no
Arginine biosynthesis	map00220	1	17	208	7669	0.383349	ENSOARG00000000769|K00261;	http://www.kegg.jp/pathway/map00220+K00261	no
Chronic myeloid leukemia	map05220	3	81	206	7605	0.384709	ENSOARG00000005460|K10140;ENSOARG00000007334|K09389;ENSOARG00000010067|K14021;	http://www.kegg.jp/pathway/map05220+K10140+K09389+K14021	no
Measles	map05162	4	115	205	7571	0.387033	ENSOARG00000002952|K12968;ENSOARG00000009732|K05703;ENSOARG00000012021|K05405;ENSOARG00000019201|K04693;	http://www.kegg.jp/pathway/map05162+K12968+K05703+K05405+K04693	no
p53 signaling pathway	map04115	3	82	206	7604	0.391916	ENSOARG00000005460|K10140;ENSOARG00000014146|K01110;ENSOARG00000015856|K05459;	http://www.kegg.jp/pathway/map04115+K10140+K01110+K05459	no
Cysteine and methionine metabolism	map00270	2	49	207	7637	0.392828	ENSOARG00000011462|K00827;ENSOARG00000018298|K17398;	http://www.kegg.jp/pathway/map00270+K00827+K17398	no
Cytosolic DNA-sensing pathway	map04623	2	49	207	7637	0.392828	ENSOARG00000002952|K12968;ENSOARG00000012021|K05405;	http://www.kegg.jp/pathway/map04623+K12968+K05405	no
IL-17 signaling pathway	map04657	3	84	206	7602	0.406266	ENSOARG00000001653|K04440;ENSOARG00000012021|K05405;ENSOARG00000018532|K11849;	http://www.kegg.jp/pathway/map04657+K04440+K05405+K11849	no
Glycine, serine and threonine metabolism	map00260	2	51	207	7635	0.411521	ENSOARG00000007136|K00382;ENSOARG00000011462|K00827;	http://www.kegg.jp/pathway/map00260+K00382+K00827	no
One carbon pool by folate	map00670	1	19	208	7667	0.41564	ENSOARG00000015147|K01934;	http://www.kegg.jp/pathway/map00670+K01934	no
Phenylalanine metabolism	map00360	1	19	208	7667	0.41564	ENSOARG00000014391|K01593;	http://www.kegg.jp/pathway/map00360+K01593	no
Retrograde endocannabinoid signaling	map04723	5	155	204	7531	0.41811	ENSOARG00000001653|K04440;ENSOARG00000005798|K03882;ENSOARG00000010180|K04960;ENSOARG00000014412|K03941;ENSOARG00000017449|K04857;	http://www.kegg.jp/pathway/map04723+K04440+K03882+K04960+K03941+K04857	no
Colorectal cancer	map05210	3	86	206	7600	0.420516	ENSOARG00000001653|K04440;ENSOARG00000005460|K10140;ENSOARG00000010067|K14021;	http://www.kegg.jp/pathway/map05210+K04440+K10140+K14021	no
Gap junction	map04540	3	86	206	7600	0.420516	ENSOARG00000010180|K04960;ENSOARG00000011552|K04144;ENSOARG00000018353|K04463;	http://www.kegg.jp/pathway/map04540+K04960+K04144+K04463	no
VEGF signaling pathway	map04370	2	52	207	7634	0.420761	ENSOARG00000007374|K04718;ENSOARG00000019910|K06268;	http://www.kegg.jp/pathway/map04370+K04718+K06268	no
Longevity regulating pathway	map04211	3	87	206	7599	0.427599	ENSOARG00000000194|K04450;ENSOARG00000015856|K05459;ENSOARG00000016775|K04374;	http://www.kegg.jp/pathway/map04211+K04450+K05459+K04374	no
NF-kappa B signaling pathway	map04064	3	87	206	7599	0.427599	ENSOARG00000001158|K07362;ENSOARG00000013144|K04386;ENSOARG00000015167|K02162;	http://www.kegg.jp/pathway/map04064+K07362+K04386+K02162	no
Oocyte meiosis	map04114	4	122	205	7564	0.429036	ENSOARG00000010180|K04960;ENSOARG00000015665|K02537;ENSOARG00000015856|K05459;ENSOARG00000019910|K06268;	http://www.kegg.jp/pathway/map04114+K04960+K02537+K05459+K06268	no
Proximal tubule bicarbonate reclamation	map04964	1	20	208	7666	0.431149	ENSOARG00000000769|K00261;	http://www.kegg.jp/pathway/map04964+K00261	no
Maturity onset diabetes of the young	map04950	1	21	208	7665	0.446248	ENSOARG00000003161|K08030;	http://www.kegg.jp/pathway/map04950+K08030	no
Selenocompound metabolism	map00450	1	21	208	7665	0.446248	ENSOARG00000010818|K01008;	http://www.kegg.jp/pathway/map00450+K01008	no
Ras signaling pathway	map04014	7	232	202	7454	0.44749	ENSOARG00000001158|K07362;ENSOARG00000001653|K04440;ENSOARG00000005623|K01047;ENSOARG00000005625|K05209;ENSOARG00000009960|K05736;ENSOARG00000015722|K07887;ENSOARG00000015856|K05459;	http://www.kegg.jp/pathway/map04014+K07362+K04440+K01047+K05209+K05736+K07887+K05459	no
Hepatocellular carcinoma	map05225	5	163	204	7523	0.459895	ENSOARG00000005460|K10140;ENSOARG00000007334|K09389;ENSOARG00000009931|K11649;ENSOARG00000010067|K14021;ENSOARG00000014146|K01110;	http://www.kegg.jp/pathway/map05225+K10140+K09389+K11649+K14021+K01110	no
Estrogen signaling pathway	map04915	3	92	206	7594	0.46253	ENSOARG00000000194|K04450;ENSOARG00000010180|K04960;ENSOARG00000016775|K04374;	http://www.kegg.jp/pathway/map04915+K04450+K04960+K04374	no
Vitamin digestion and absorption	map04977	1	23	208	7663	0.47526	ENSOARG00000017402|K14462;	http://www.kegg.jp/pathway/map04977+K14462	no
Alcoholism	map05034	5	166	204	7520	0.475359	ENSOARG00000000194|K04450;ENSOARG00000005625|K05209;ENSOARG00000011552|K04144;ENSOARG00000014391|K01593;ENSOARG00000016775|K04374;	http://www.kegg.jp/pathway/map05034+K04450+K05209+K04144+K01593+K04374	no
Fc gamma R-mediated phagocytosis	map04666	3	94	206	7592	0.476247	ENSOARG00000001158|K07362;ENSOARG00000007374|K04718;ENSOARG00000007411|K12488;	http://www.kegg.jp/pathway/map04666+K07362+K04718+K12488	no
Herpes simplex infection	map05168	6	205	203	7481	0.488347	ENSOARG00000001653|K04440;ENSOARG00000004178|K03121;ENSOARG00000012021|K05405;ENSOARG00000014471|K12886;ENSOARG00000018820|K02633;ENSOARG00000019201|K04693;	http://www.kegg.jp/pathway/map05168+K04440+K03121+K05405+K12886+K02633+K04693	no
Glycosylphosphatidylinositol (GPI)-anchor biosynthesis	map00563	1	24	208	7662	0.489193	ENSOARG00000000048|K05291;	http://www.kegg.jp/pathway/map00563+K05291	no
Phototransduction	map04744	1	24	208	7662	0.489193	ENSOARG00000015372|K13765;	http://www.kegg.jp/pathway/map04744+K13765	no
Antigen processing and presentation	map04612	2	60	207	7626	0.491821	ENSOARG00000013524|K09489;ENSOARG00000020734|K06458;	http://www.kegg.jp/pathway/map04612+K09489+K06458	no
Glycerolipid metabolism	map00561	2	61	207	7625	0.500317	ENSOARG00000002462|K13506;ENSOARG00000006616|K00901;	http://www.kegg.jp/pathway/map00561+K13506+K00901	no
Tight junction	map04530	5	172	204	7514	0.505839	ENSOARG00000001653|K04440;ENSOARG00000010069|K12751;ENSOARG00000013524|K09489;ENSOARG00000013927|K07839;ENSOARG00000018133|K05031;	http://www.kegg.jp/pathway/map04530+K04440+K12751+K09489+K07839+K05031	no
Taste transduction	map04742	2	62	207	7624	0.508721	ENSOARG00000000277|K04819;ENSOARG00000010180|K04960;	http://www.kegg.jp/pathway/map04742+K04819+K04960	no
mRNA surveillance pathway	map03015	3	99	206	7587	0.509812	ENSOARG00000005562|K14400;ENSOARG00000010928|K08873;ENSOARG00000016015|K15542;	http://www.kegg.jp/pathway/map03015+K14400+K08873+K15542	no
Graft-versus-host disease	map05332	1	26	208	7660	0.515965	ENSOARG00000012021|K05405;	http://www.kegg.jp/pathway/map05332+K05405	no
Axon guidance	map04360	5	175	204	7511	0.520821	ENSOARG00000001072|K04966;ENSOARG00000005448|K05463;ENSOARG00000009732|K05703;ENSOARG00000009960|K05736;ENSOARG00000019910|K06268;	http://www.kegg.jp/pathway/map04360+K04966+K05463+K05703+K05736+K06268	no
Circadian entrainment	map04713	3	101	206	7585	0.522923	ENSOARG00000005625|K05209;ENSOARG00000010180|K04960;ENSOARG00000018820|K02633;	http://www.kegg.jp/pathway/map04713+K05209+K04960+K02633	no
alpha-Linolenic acid metabolism	map00592	1	27	208	7659	0.528823	ENSOARG00000005623|K01047;	http://www.kegg.jp/pathway/map00592+K01047	no
Fatty acid elongation	map00062	1	27	208	7659	0.528823	ENSOARG00000004046|K07508;	http://www.kegg.jp/pathway/map00062+K07508	no
Glycosphingolipid biosynthesis - lacto and neolacto series	map00601	1	27	208	7659	0.528823	ENSOARG00000015705|K03877;	http://www.kegg.jp/pathway/map00601+K03877	no
Phospholipase D signaling pathway	map04072	4	143	205	7543	0.549094	ENSOARG00000006616|K00901;ENSOARG00000007374|K04718;ENSOARG00000009732|K05703;ENSOARG00000015323|K04639;	http://www.kegg.jp/pathway/map04072+K00901+K04718+K05703+K04639	no
Viral carcinogenesis	map05203	6	219	203	7467	0.551562	ENSOARG00000000194|K04450;ENSOARG00000010067|K14021;ENSOARG00000014471|K12886;ENSOARG00000015796|K06062;ENSOARG00000016775|K04374;ENSOARG00000019201|K04693;	http://www.kegg.jp/pathway/map05203+K04450+K14021+K12886+K06062+K04374+K04693	no
B cell receptor signaling pathway	map04662	2	68	207	7618	0.557176	ENSOARG00000001710|K06465;ENSOARG00000019910|K06268;	http://www.kegg.jp/pathway/map04662+K06465+K06268	no
Acute myeloid leukemia	map05221	2	69	207	7617	0.564917	ENSOARG00000015167|K02162;ENSOARG00000018820|K02633;	http://www.kegg.jp/pathway/map05221+K02162+K02633	no
African trypanosomiasis	map05143	1	30	208	7656	0.565391	ENSOARG00000012021|K05405;	http://www.kegg.jp/pathway/map05143+K05405	no
Fructose and mannose metabolism	map00051	1	30	208	7656	0.565391	ENSOARG00000007511|K01623;	http://www.kegg.jp/pathway/map00051+K01623	no
Galactose metabolism	map00052	1	30	208	7656	0.565391	ENSOARG00000007127|K01784;	http://www.kegg.jp/pathway/map00052+K01784	no
Gastric acid secretion	map04971	2	70	207	7616	0.572561	ENSOARG00000010180|K04960;ENSOARG00000018133|K05031;	http://www.kegg.jp/pathway/map04971+K04960+K05031	no
Citrate cycle (TCA cycle)	map00020	1	31	208	7655	0.576942	ENSOARG00000007136|K00382;	http://www.kegg.jp/pathway/map00020+K00382	no
Apoptosis - fly	map04214	2	71	207	7615	0.580107	ENSOARG00000001653|K04440;ENSOARG00000016775|K04374;	http://www.kegg.jp/pathway/map04214+K04440+K04374	no
PPAR signaling pathway	map03320	2	71	207	7615	0.580107	ENSOARG00000005858|K08536;ENSOARG00000013268|K08755;	http://www.kegg.jp/pathway/map03320+K08536+K08755	no
Starch and sucrose metabolism	map00500	1	32	208	7654	0.588187	ENSOARG00000018733|K01176;	http://www.kegg.jp/pathway/map00500+K01176	no
Oxidative phosphorylation	map00190	4	151	205	7535	0.59131	ENSOARG00000005798|K03882;ENSOARG00000007860|K02140;ENSOARG00000011397|K02138;ENSOARG00000014412|K03941;	http://www.kegg.jp/pathway/map00190+K03882+K02140+K02138+K03941	no
Glycolysis / Gluconeogenesis	map00010	2	73	207	7613	0.594906	ENSOARG00000007136|K00382;ENSOARG00000007511|K01623;	http://www.kegg.jp/pathway/map00010+K00382+K01623	no
Platelet activation	map04611	3	113	206	7573	0.597341	ENSOARG00000009732|K05703;ENSOARG00000010180|K04960;ENSOARG00000015323|K04639;	http://www.kegg.jp/pathway/map04611+K05703+K04960+K04639	no
Circadian rhythm	map04710	1	33	208	7653	0.599134	ENSOARG00000018820|K02633;	http://www.kegg.jp/pathway/map04710+K02633	no
Natural killer cell mediated cytotoxicity	map04650	3	114	206	7572	0.603194	ENSOARG00000001158|K07362;ENSOARG00000009732|K05703;ENSOARG00000019910|K06268;	http://www.kegg.jp/pathway/map04650+K07362+K05703+K06268	no
Aldosterone-regulated sodium reabsorption	map04960	1	35	208	7651	0.620168	ENSOARG00000015856|K05459;	http://www.kegg.jp/pathway/map04960+K05459	no
Linoleic acid metabolism	map00591	1	35	208	7651	0.620168	ENSOARG00000005623|K01047;	http://www.kegg.jp/pathway/map00591+K01047	no
mTOR signaling pathway	map04150	4	157	205	7529	0.621414	ENSOARG00000011164|K16186;ENSOARG00000014146|K01110;ENSOARG00000015856|K05459;ENSOARG00000017748|K06519;	http://www.kegg.jp/pathway/map04150+K16186+K01110+K05459+K06519	no
Ferroptosis	map04216	2	77	207	7609	0.623331	ENSOARG00000016135|K13625;ENSOARG00000017748|K06519;	http://www.kegg.jp/pathway/map04216+K13625+K06519	no
RNA degradation	map03018	2	77	207	7609	0.623331	ENSOARG00000006343|K12618;ENSOARG00000009501|K12593;	http://www.kegg.jp/pathway/map03018+K12618+K12593	no
Type I diabetes mellitus	map04940	1	36	208	7650	0.630269	ENSOARG00000005851|K01580;	http://www.kegg.jp/pathway/map04940+K01580	no
Glutamatergic synapse	map04724	3	119	206	7567	0.631611	ENSOARG00000005625|K05209;ENSOARG00000010180|K04960;ENSOARG00000019910|K06268;	http://www.kegg.jp/pathway/map04724+K05209+K04960+K06268	no
Hepatitis C	map05160	3	119	206	7567	0.631611	ENSOARG00000001653|K04440;ENSOARG00000005858|K08536;ENSOARG00000019201|K04693;	http://www.kegg.jp/pathway/map05160+K04440+K08536+K04693	no
Relaxin signaling pathway	map04926	3	120	206	7566	0.637124	ENSOARG00000000194|K04450;ENSOARG00000001653|K04440;ENSOARG00000016775|K04374;	http://www.kegg.jp/pathway/map04926+K04450+K04440+K04374	no
Bladder cancer	map05219	1	37	208	7649	0.640103	ENSOARG00000007334|K09389;	http://www.kegg.jp/pathway/map05219+K09389	no
SNARE interactions in vesicular transport	map04130	1	37	208	7649	0.640103	ENSOARG00000000434|K08515;	http://www.kegg.jp/pathway/map04130+K08515	no
Platinum drug resistance	map01524	2	80	207	7606	0.643625	ENSOARG00000010067|K14021;ENSOARG00000018349|K17686;	http://www.kegg.jp/pathway/map01524+K14021+K17686	no
beta-Alanine metabolism	map00410	1	38	208	7648	0.649676	ENSOARG00000005851|K01580;	http://www.kegg.jp/pathway/map00410+K01580	no
Homologous recombination	map03440	1	38	208	7648	0.649676	ENSOARG00000019275|K10683;	http://www.kegg.jp/pathway/map03440+K10683	no
Dilated cardiomyopathy (DCM)	map05414	2	81	207	7605	0.650197	ENSOARG00000015856|K05459;ENSOARG00000017449|K04857;	http://www.kegg.jp/pathway/map05414+K05459+K04857	no
Intestinal immune network for IgA production	map04672	1	39	208	7647	0.658996	ENSOARG00000012021|K05405;	http://www.kegg.jp/pathway/map04672+K05405	no
GABAergic synapse	map04727	2	85	207	7601	0.675526	ENSOARG00000005851|K01580;ENSOARG00000017449|K04857;	http://www.kegg.jp/pathway/map04727+K01580+K04857	no
Carbohydrate digestion and absorption	map04973	1	42	208	7644	0.685501	ENSOARG00000018733|K01176;	http://www.kegg.jp/pathway/map04973+K01176	no
Pyruvate metabolism	map00620	1	43	208	7643	0.693872	ENSOARG00000007136|K00382;	http://www.kegg.jp/pathway/map00620+K00382	no
Legionellosis	map05134	2	90	207	7596	0.705078	ENSOARG00000012021|K05405;ENSOARG00000019997|K07874;	http://www.kegg.jp/pathway/map05134+K05405+K07874	no
MAPK signaling pathway - fly	map04013	2	90	207	7596	0.705078	ENSOARG00000000194|K04450;ENSOARG00000001653|K04440;	http://www.kegg.jp/pathway/map04013+K04450+K04440	no
Fatty acid degradation	map00071	1	45	208	7641	0.709955	ENSOARG00000004046|K07508;	http://www.kegg.jp/pathway/map00071+K07508	no
Nicotine addiction	map05033	1	45	208	7641	0.709955	ENSOARG00000005625|K05209;	http://www.kegg.jp/pathway/map05033+K05209	no
Nucleotide excision repair	map03420	1	45	208	7641	0.709955	ENSOARG00000005460|K10140;	http://www.kegg.jp/pathway/map03420+K10140	no
Adrenergic signaling in cardiomyocytes	map04261	3	135	206	7551	0.712894	ENSOARG00000000194|K04450;ENSOARG00000016775|K04374;ENSOARG00000017449|K04857;	http://www.kegg.jp/pathway/map04261+K04450+K04374+K04857	no
Cell adhesion molecules (CAMs)	map04514	3	136	206	7550	0.717485	ENSOARG00000001539|K06781;ENSOARG00000001849|K06533;ENSOARG00000020734|K06458;	http://www.kegg.jp/pathway/map04514+K06781+K06533+K06458	no
Hedgehog signaling pathway	map04340	1	46	208	7640	0.717678	ENSOARG00000010036|K06231;	http://www.kegg.jp/pathway/map04340+K06231	no
Steroid hormone biosynthesis	map00140	1	46	208	7640	0.717678	ENSOARG00000009563|K01131;	http://www.kegg.jp/pathway/map00140+K01131	no
Type II diabetes mellitus	map04930	1	46	208	7640	0.717678	ENSOARG00000001653|K04440;	http://www.kegg.jp/pathway/map04930+K04440	no
Epstein-Barr virus infection	map05169	4	179	205	7507	0.719355	ENSOARG00000000194|K04450;ENSOARG00000001653|K04440;ENSOARG00000001710|K06465;ENSOARG00000007056|K14317;	http://www.kegg.jp/pathway/map05169+K04450+K04440+K06465+K14317	no
Basal transcription factors	map03022	1	47	208	7639	0.725197	ENSOARG00000004178|K03121;	http://www.kegg.jp/pathway/map03022+K03121	no
Autophagy - animal	map04140	3	138	206	7548	0.726499	ENSOARG00000001653|K04440;ENSOARG00000011164|K16186;ENSOARG00000014146|K01110;	http://www.kegg.jp/pathway/map04140+K04440+K16186+K01110	no
Wnt signaling pathway	map04310	3	138	206	7548	0.726499	ENSOARG00000001653|K04440;ENSOARG00000016124|K03213;ENSOARG00000019910|K06268;	http://www.kegg.jp/pathway/map04310+K04440+K03213+K06268	no
Neuroactive ligand-receptor interaction	map04080	6	265	203	7421	0.729095	ENSOARG00000004034|K04202;ENSOARG00000005625|K05209;ENSOARG00000007889|K04579;ENSOARG00000008156|K04231;ENSOARG00000011552|K04144;ENSOARG00000012127|K04161;	http://www.kegg.jp/pathway/map04080+K04202+K05209+K04579+K04231+K04144+K04161	no
AGE-RAGE signaling pathway in diabetic complications	map04933	2	95	207	7591	0.732365	ENSOARG00000001653|K04440;ENSOARG00000012021|K05405;	http://www.kegg.jp/pathway/map04933+K04440+K05405	no
Staphylococcus aureus infection	map05150	1	48	208	7638	0.732516	ENSOARG00000006551|K07596;	http://www.kegg.jp/pathway/map05150+K07596	no
Purine metabolism	map00230	4	184	205	7502	0.738814	ENSOARG00000010184|K00939;ENSOARG00000010953|K00106;ENSOARG00000015794|K00940;ENSOARG00000020868|K00939;	http://www.kegg.jp/pathway/map00230+K00939+K00106+K00940	no
Malaria	map05144	1	49	208	7637	0.739641	ENSOARG00000012021|K05405;	http://www.kegg.jp/pathway/map05144+K05405	no
Ovarian steroidogenesis	map04913	1	49	208	7637	0.739641	ENSOARG00000015856|K05459;	http://www.kegg.jp/pathway/map04913+K05459	no
Choline metabolism in cancer	map05231	2	98	207	7588	0.747691	ENSOARG00000001653|K04440;ENSOARG00000006616|K00901;	http://www.kegg.jp/pathway/map05231+K04440+K00901	no
Apelin signaling pathway	map04371	3	144	206	7542	0.752198	ENSOARG00000007374|K04718;ENSOARG00000010180|K04960;ENSOARG00000015323|K04639;	http://www.kegg.jp/pathway/map04371+K04718+K04960+K04639	no
Toll-like receptor signaling pathway	map04620	2	100	207	7586	0.757487	ENSOARG00000001653|K04440;ENSOARG00000012021|K05405;	http://www.kegg.jp/pathway/map04620+K04440+K05405	no
N-Glycan biosynthesis	map00510	1	52	208	7634	0.759903	ENSOARG00000016677|K00737;	http://www.kegg.jp/pathway/map00510+K00737	no
Inflammatory bowel disease (IBD)	map05321	1	53	208	7633	0.766302	ENSOARG00000012021|K05405;	http://www.kegg.jp/pathway/map05321+K05405	no
Phagosome	map04145	3	149	206	7537	0.772111	ENSOARG00000002145|K10416;ENSOARG00000011378|K07342;ENSOARG00000015722|K07887;	http://www.kegg.jp/pathway/map04145+K10416+K07342+K07887	no
Viral myocarditis	map05416	1	54	208	7632	0.772531	ENSOARG00000009732|K05703;	http://www.kegg.jp/pathway/map05416+K05703	no
Fatty acid metabolism	map01212	1	55	208	7631	0.778595	ENSOARG00000004046|K07508;	http://www.kegg.jp/pathway/map01212+K07508	no
Longevity regulating pathway - multiple species	map04213	1	55	208	7631	0.778595	ENSOARG00000015856|K05459;	http://www.kegg.jp/pathway/map04213+K05459	no
Pathways in cancer	map05200	12	533	197	7153	0.787242	ENSOARG00000001653|K04440;ENSOARG00000005460|K10140;ENSOARG00000006280|K06051;ENSOARG00000007228|K05636;ENSOARG00000007334|K09389;ENSOARG00000007915|K09091;ENSOARG00000010036|K06231;ENSOARG00000010067|K14021;ENSOARG00000012021|K05405;ENSOARG00000014146|K01110;ENSOARG00000015323|K04639;ENSOARG00000015856|K05459;	http://www.kegg.jp/pathway/map05200+K04440+K10140+K06051+K05636+K09389+K09091+K06231+K14021+K05405+K01110+K04639+K05459	no
Toxoplasmosis	map05145	2	108	207	7578	0.793457	ENSOARG00000001653|K04440;ENSOARG00000007228|K05636;	http://www.kegg.jp/pathway/map05145+K04440+K05636	no
HIF-1 signaling pathway	map04066	2	110	207	7576	0.801684	ENSOARG00000012021|K05405;ENSOARG00000015856|K05459;	http://www.kegg.jp/pathway/map04066+K05405+K05459	no
Hippo signaling pathway	map04390	3	158	206	7528	0.804662	ENSOARG00000008069|K09448;ENSOARG00000010797|K09448;ENSOARG00000010808|K09448;	http://www.kegg.jp/pathway/map04390+K09448	no
Gastric cancer	map05226	3	160	206	7526	0.811344	ENSOARG00000005460|K10140;ENSOARG00000007334|K09389;ENSOARG00000010067|K14021;	http://www.kegg.jp/pathway/map05226+K10140+K09389+K14021	no
Rap1 signaling pathway	map04015	4	207	205	7479	0.815367	ENSOARG00000001158|K07362;ENSOARG00000003327|K17702;ENSOARG00000005625|K05209;ENSOARG00000015856|K05459;	http://www.kegg.jp/pathway/map04015+K07362+K17702+K05209+K05459	no
PI3K-Akt signaling pathway	map04151	7	339	202	7347	0.817064	ENSOARG00000000194|K04450;ENSOARG00000001710|K06465;ENSOARG00000007228|K05636;ENSOARG00000012021|K05405;ENSOARG00000014146|K01110;ENSOARG00000015856|K05459;ENSOARG00000016775|K04374;	http://www.kegg.jp/pathway/map04151+K04450+K06465+K05636+K05405+K01110+K05459+K04374	no
Chagas disease (American trypanosomiasis)	map05142	2	114	207	7572	0.817275	ENSOARG00000001653|K04440;ENSOARG00000012021|K05405;	http://www.kegg.jp/pathway/map05142+K04440+K05405	no
Ribosome	map03010	8	383	201	7303	0.820155	ENSOARG00000003957|K02873;ENSOARG00000007943|K02880;ENSOARG00000010153|K02937;ENSOARG00000010484|K02957;ENSOARG00000011540|K02927;ENSOARG00000012645|K02938;ENSOARG00000014150|K02865;ENSOARG00000020910|K02896;	http://www.kegg.jp/pathway/map03010+K02873+K02880+K02937+K02957+K02927+K02938+K02865+K02896	no
Proteoglycans in cancer	map05205	4	209	205	7477	0.821066	ENSOARG00000010180|K04960;ENSOARG00000010448|K05084;ENSOARG00000012724|K04437;ENSOARG00000015856|K05459;	http://www.kegg.jp/pathway/map05205+K04960+K05084+K04437+K05459	no
Central carbon metabolism in cancer	map05230	1	63	208	7623	0.821657	ENSOARG00000014146|K01110;	http://www.kegg.jp/pathway/map05230+K01110	no
Pathogenic Escherichia coli infection	map05130	1	63	208	7623	0.821657	ENSOARG00000009732|K05703;	http://www.kegg.jp/pathway/map05130+K05703	no
Huntington disease	map05016	4	217	205	7469	0.842434	ENSOARG00000011397|K02138;ENSOARG00000013879|K10408;ENSOARG00000014412|K03941;ENSOARG00000016755|K10408;	http://www.kegg.jp/pathway/map05016+K02138+K10408+K03941	no
Arrhythmogenic right ventricular cardiomyopathy (ARVC)	map05412	1	68	208	7618	0.844225	ENSOARG00000017449|K04857;	http://www.kegg.jp/pathway/map05412+K04857	no
Prolactin signaling pathway	map04917	1	68	208	7618	0.844225	ENSOARG00000001653|K04440;	http://www.kegg.jp/pathway/map04917+K04440	no
RIG-I-like receptor signaling pathway	map04622	1	68	208	7618	0.844225	ENSOARG00000001653|K04440;	http://www.kegg.jp/pathway/map04622+K04440	no
Synaptic vesicle cycle	map04721	1	69	208	7617	0.848385	ENSOARG00000016616|K15294;	http://www.kegg.jp/pathway/map04721+K15294	no
AMPK signaling pathway	map04152	2	123	207	7563	0.848421	ENSOARG00000015856|K05459;ENSOARG00000018133|K05031;	http://www.kegg.jp/pathway/map04152+K05459+K05031	no
Epithelial cell signaling in Helicobacter pylori infection	map05120	1	72	208	7614	0.860213	ENSOARG00000001653|K04440;	http://www.kegg.jp/pathway/map05120+K04440	no
Renal cell carcinoma	map05211	1	72	208	7614	0.860213	ENSOARG00000009960|K05736;	http://www.kegg.jp/pathway/map05211+K05736	no
Cytokine-cytokine receptor interaction	map04060	4	225	205	7461	0.861631	ENSOARG00000008949|K04176;ENSOARG00000012021|K05405;ENSOARG00000013144|K04386;ENSOARG00000014723|K10033;	http://www.kegg.jp/pathway/map04060+K04176+K05405+K04386+K10033	no
Adipocytokine signaling pathway	map04920	1	73	208	7613	0.863948	ENSOARG00000001653|K04440;	http://www.kegg.jp/pathway/map04920+K04440	no
Shigellosis	map05131	1	75	208	7611	0.871123	ENSOARG00000001653|K04440;	http://www.kegg.jp/pathway/map05131+K04440	no
Signaling pathways regulating pluripotency of stem cells	map04550	2	132	207	7554	0.874683	ENSOARG00000007318|K17694;ENSOARG00000015856|K05459;	http://www.kegg.jp/pathway/map04550+K17694+K05459	no
Adherens junction	map04520	1	77	208	7609	0.877921	ENSOARG00000009732|K05703;	http://www.kegg.jp/pathway/map04520+K05703	no
Biosynthesis of amino acids	map01230	1	78	208	7608	0.881185	ENSOARG00000007511|K01623;	http://www.kegg.jp/pathway/map01230+K01623	no
Cardiac muscle contraction	map04260	1	79	208	7607	0.884362	ENSOARG00000017449|K04857;	http://www.kegg.jp/pathway/map04260+K04857	no
Cell cycle	map04110	2	138	207	7548	0.8898	ENSOARG00000007334|K09389;ENSOARG00000015665|K02537;	http://www.kegg.jp/pathway/map04110+K09389+K02537	no
ECM-receptor interaction	map04512	1	82	208	7604	0.893395	ENSOARG00000007228|K05636;	http://www.kegg.jp/pathway/map04512+K05636	no
Protein digestion and absorption	map04974	1	82	208	7604	0.893395	ENSOARG00000017748|K06519;	http://www.kegg.jp/pathway/map04974+K06519	no
Rheumatoid arthritis	map05323	1	84	208	7602	0.899023	ENSOARG00000012021|K05405;	http://www.kegg.jp/pathway/map05323+K05405	no
Insulin signaling pathway	map04910	2	143	207	7543	0.901093	ENSOARG00000001653|K04440;ENSOARG00000007990|K07195;	http://www.kegg.jp/pathway/map04910+K04440+K07195	no
TGF-beta signaling pathway	map04350	1	86	208	7600	0.904356	ENSOARG00000007318|K17694;	http://www.kegg.jp/pathway/map04350+K17694	no
Morphine addiction	map05032	1	94	208	7592	0.923025	ENSOARG00000011552|K04144;	http://www.kegg.jp/pathway/map05032+K04144	no
Bacterial invasion of epithelial cells	map05100	1	95	208	7591	0.925087	ENSOARG00000011675|K13738;	http://www.kegg.jp/pathway/map05100+K13738	no
Human papillomavirus infection	map05165	5	311	204	7375	0.926311	ENSOARG00000007228|K05636;ENSOARG00000007915|K09091;ENSOARG00000010067|K14021;ENSOARG00000014146|K01110;ENSOARG00000019201|K04693;	http://www.kegg.jp/pathway/map05165+K05636+K09091+K14021+K01110+K04693	no
Salivary secretion	map04970	1	96	208	7590	0.927095	ENSOARG00000010180|K04960;	http://www.kegg.jp/pathway/map04970+K04960	no
Jak-STAT signaling pathway	map04630	2	160	207	7526	0.931931	ENSOARG00000012021|K05405;ENSOARG00000019201|K04693;	http://www.kegg.jp/pathway/map04630+K05405+K04693	no
Pyrimidine metabolism	map00240	1	103	208	7583	0.939725	ENSOARG00000015794|K00940;	http://www.kegg.jp/pathway/map00240+K00940	no
Spliceosome	map03040	2	172	207	7514	0.947978	ENSOARG00000014471|K12886;ENSOARG00000019697|K12845;	http://www.kegg.jp/pathway/map03040+K12886+K12845	no
Chemokine signaling pathway	map04062	2	179	207	7507	0.955608	ENSOARG00000008949|K04176;ENSOARG00000014723|K10033;	http://www.kegg.jp/pathway/map04062+K04176+K10033	no
Leukocyte transendothelial migration	map04670	1	115	208	7571	0.956517	ENSOARG00000001849|K06533;	http://www.kegg.jp/pathway/map04670+K06533	no
Thyroid hormone signaling pathway	map04919	1	115	208	7571	0.956517	ENSOARG00000015796|K06062;	http://www.kegg.jp/pathway/map04919+K06062	no
Systemic lupus erythematosus	map05322	1	118	208	7568	0.959929	ENSOARG00000005625|K05209;	http://www.kegg.jp/pathway/map05322+K05209	no
RNA transport	map03013	2	195	207	7491	0.969243	ENSOARG00000001883|K07562;ENSOARG00000007056|K14317;	http://www.kegg.jp/pathway/map03013+K07562+K14317	no
Lysosome	map04142	1	130	208	7556	0.971111	ENSOARG00000017470|K12347;	http://www.kegg.jp/pathway/map04142+K12347	no
Regulation of actin cytoskeleton	map04810	2	219	207	7467	0.982444	ENSOARG00000009960|K05736;ENSOARG00000015323|K04639;	http://www.kegg.jp/pathway/map04810+K05736+K04639	no
Olfactory transduction	map04740	1	603	208	7083	1	ENSOARG00000019927|K04257;	http://www.kegg.jp/pathway/map04740+K04257	no

## Sheet: KEGG Enrichment (PL vs ML)
Name	Map	Count1	Count2	Count3	Count4	p	Gene_in_Target	Links	Result
Glycosaminoglycan biosynthesis - chondroitin sulfate / dermatan sulfate	map00532	5	15	373	7502	0.00209121	ENSOARG00000002548|K03193;ENSOARG00000003758|K03419;ENSOARG00000006000|K00733;ENSOARG00000015721|K10158;ENSOARG00000020209|K00747;	http://www.kegg.jp/pathway/map00532+K03193+K03419+K00733+K10158+K00747	yes
Renin secretion	map04924	8	58	370	7459	0.0129607	ENSOARG00000001225|K04265;ENSOARG00000009401|K04261;ENSOARG00000010640|K02183;ENSOARG00000013090|K01283;ENSOARG00000013538|K16056;ENSOARG00000014819|K05030;ENSOARG00000016200|K04851;ENSOARG00000018411|K02183;	http://www.kegg.jp/pathway/map04924+K04265+K04261+K02183+K01283+K16056+K05030+K04851	yes
Oxytocin signaling pathway	map04921	13	129	365	7388	0.0182915	ENSOARG00000001913|K17457;ENSOARG00000008135|K05002;ENSOARG00000010640|K02183;ENSOARG00000011788|K05007;ENSOARG00000015054|K06270;ENSOARG00000015530|K04860;ENSOARG00000015898|K17388;ENSOARG00000016200|K04851;ENSOARG00000017940|K05704;ENSOARG00000018310|K04464;ENSOARG00000018411|K02183;ENSOARG00000018967|K04867;ENSOARG00000020466|K16342;	http://www.kegg.jp/pathway/map04921+K17457+K05002+K02183+K05007+K06270+K04860+K17388+K04851+K05704+K04464+K04867+K16342	yes
Valine, leucine and isoleucine biosynthesis	map00290	2	3	376	7514	0.0207638	ENSOARG00000002288|K17989;ENSOARG00000007263|K17989;	http://www.kegg.jp/pathway/map00290+K17989	yes
Basal transcription factors	map03022	6	42	372	7475	0.0259669	ENSOARG00000005512|K14651;ENSOARG00000007045|K03129;ENSOARG00000010909|K03144;ENSOARG00000011276|K03121;ENSOARG00000015977|K03128;ENSOARG00000020272|K03139;	http://www.kegg.jp/pathway/map03022+K14651+K03129+K03144+K03121+K03128+K03139	yes
Cysteine and methionine metabolism	map00270	6	45	372	7472	0.0338438	ENSOARG00000002288|K17989;ENSOARG00000007263|K17989;ENSOARG00000008222|K08963;ENSOARG00000009602|K00016;ENSOARG00000011128|K01697;ENSOARG00000018298|K17398;	http://www.kegg.jp/pathway/map00270+K17989+K08963+K00016+K01697+K17398	yes
Protein digestion and absorption	map04974	8	75	370	7442	0.0444031	ENSOARG00000002129|K19721;ENSOARG00000006515|K06237;ENSOARG00000008297|K01539;ENSOARG00000009877|K08187;ENSOARG00000012168|K08131;ENSOARG00000016790|K08133;ENSOARG00000019354|K13781;ENSOARG00000019480|K14207;	http://www.kegg.jp/pathway/map04974+K19721+K06237+K01539+K08187+K08131+K08133+K13781+K14207	yes
mTOR signaling pathway	map04150	13	148	365	7369	0.0447403	ENSOARG00000001440|K00572;ENSOARG00000002034|K09594;ENSOARG00000002979|K03259;ENSOARG00000004895|K04373;ENSOARG00000006590|K01064;ENSOARG00000008653|K02235;ENSOARG00000009682|K08267;ENSOARG00000010749|K20406;ENSOARG00000011164|K16186;ENSOARG00000012738|K16186;ENSOARG00000012741|K20410;ENSOARG00000014710|K13302;ENSOARG00000015764|K11137;	http://www.kegg.jp/pathway/map04150+K00572+K09594+K03259+K04373+K01064+K02235+K08267+K20406+K16186+K20410+K13302+K11137	yes
Phosphatidylinositol signaling system	map04070	9	92	369	7425	0.0521938	ENSOARG00000001841|K00920;ENSOARG00000004304|K20279;ENSOARG00000006616|K00901;ENSOARG00000009403|K01106;ENSOARG00000010640|K02183;ENSOARG00000013414|K20279;ENSOARG00000017292|K00981;ENSOARG00000018411|K02183;ENSOARG00000020514|K05861;	http://www.kegg.jp/pathway/map04070+K00920+K20279+K00901+K01106+K02183+K00981+K05861	no
Alzheimer disease	map05010	15	183	363	7334	0.0523109	ENSOARG00000000358|K04505;ENSOARG00000003962|K11716;ENSOARG00000007122|K03936;ENSOARG00000009475|K03943;ENSOARG00000010640|K02183;ENSOARG00000011278|K00235;ENSOARG00000011397|K02138;ENSOARG00000011722|K05212;ENSOARG00000014412|K03941;ENSOARG00000015165|K06059;ENSOARG00000016200|K04851;ENSOARG00000016922|K04398;ENSOARG00000018411|K02183;ENSOARG00000018468|K02373;ENSOARG00000020197|K03957;	http://www.kegg.jp/pathway/map05010+K04505+K11716+K03936+K03943+K02183+K00235+K02138+K05212+K03941+K06059+K04851+K04398+K02373+K03957	no
Circadian rhythm - fly	map04711	2	6	376	7511	0.0528578	ENSOARG00000007809|K02296;ENSOARG00000018820|K02633;	http://www.kegg.jp/pathway/map04711+K02296+K02633	no
Toll-like receptor signaling pathway	map04620	9	93	369	7424	0.0549476	ENSOARG00000001031|K04729;ENSOARG00000005017|K10168;ENSOARG00000006162|K10161;ENSOARG00000006626|K09447;ENSOARG00000013146|K05425;ENSOARG00000016922|K04398;ENSOARG00000018468|K02373;ENSOARG00000018868|K05399;ENSOARG00000019762|K05412;	http://www.kegg.jp/pathway/map04620+K04729+K10168+K10161+K09447+K05425+K04398+K02373+K05399+K05412	no
Signaling pathways regulating pluripotency of stem cells	map04550	11	123	367	7394	0.0560087	ENSOARG00000007169|K17846;ENSOARG00000001440|K00572;ENSOARG00000005375|K05093;ENSOARG00000006590|K01064;ENSOARG00000007078|K18493;ENSOARG00000008653|K02235;ENSOARG00000011631|K02157;ENSOARG00000012749|K11487;ENSOARG00000014930|K16790;ENSOARG00000016130|K02085;ENSOARG00000019962|K15613;	http://www.kegg.jp/pathway/map04550+K17846+K00572+K05093+K01064+K18493+K02235+K02157+K11487+K16790+K02085+K15613	no
Toll and Imd signaling pathway	map04624	5	39	373	7478	0.0576194	ENSOARG00000001031|K04729;ENSOARG00000012894|K10704;ENSOARG00000016467|K03362;ENSOARG00000016922|K04398;ENSOARG00000018468|K02373;	http://www.kegg.jp/pathway/map04624+K04729+K10704+K03362+K04398+K02373	no
Vascular smooth muscle contraction	map04270	10	110	368	7407	0.0612727	ENSOARG00000013678|K08449;ENSOARG00000001913|K17457;ENSOARG00000010640|K02183;ENSOARG00000014207|K04266;ENSOARG00000015054|K06270;ENSOARG00000015898|K17388;ENSOARG00000016200|K04851;ENSOARG00000018411|K02183;ENSOARG00000020198|K04941;ENSOARG00000020466|K16342;	http://www.kegg.jp/pathway/map04270+K08449+K17457+K02183+K04266+K06270+K17388+K04851+K04941+K16342	no
Neurotrophin signaling pathway	map04722	10	111	368	7406	0.0640941	ENSOARG00000000337|K04426;ENSOARG00000000358|K04505;ENSOARG00000004895|K04373;ENSOARG00000005899|K02581;ENSOARG00000008521|K17447;ENSOARG00000010640|K02183;ENSOARG00000011544|K12462;ENSOARG00000018310|K04464;ENSOARG00000018411|K02183;ENSOARG00000019632|K04353;	http://www.kegg.jp/pathway/map04722+K04426+K04505+K04373+K02581+K17447+K02183+K12462+K04464+K04353	no
Adrenergic signaling in cardiomyocytes	map04261	11	127	367	7390	0.0663707	ENSOARG00000000850|K04351;ENSOARG00000003353|K04354;ENSOARG00000004677|K04845;ENSOARG00000008297|K01539;ENSOARG00000010640|K02183;ENSOARG00000015530|K04860;ENSOARG00000015680|K05850;ENSOARG00000016200|K04851;ENSOARG00000018411|K02183;ENSOARG00000018967|K04867;ENSOARG00000019316|K17751;	http://www.kegg.jp/pathway/map04261+K04351+K04354+K04845+K01539+K02183+K04860+K05850+K04851+K04867+K17751	no
Inositol phosphate metabolism	map00562	7	69	371	7448	0.0706442	ENSOARG00000001841|K00920;ENSOARG00000004304|K20279;ENSOARG00000009403|K01106;ENSOARG00000013414|K20279;ENSOARG00000013967|K03103;ENSOARG00000018329|K19006;ENSOARG00000020514|K05861;	http://www.kegg.jp/pathway/map00562+K00920+K20279+K01106+K03103+K19006+K05861	no
Wnt signaling pathway	map04310	11	130	367	7387	0.0749089	ENSOARG00000000358|K04505;ENSOARG00000001440|K00572;ENSOARG00000006590|K01064;ENSOARG00000008653|K02235;ENSOARG00000011631|K02157;ENSOARG00000013619|K02165;ENSOARG00000015898|K17388;ENSOARG00000016124|K03213;ENSOARG00000016130|K02085;ENSOARG00000016467|K03362;ENSOARG00000020719|K04508;	http://www.kegg.jp/pathway/map04310+K04505+K00572+K01064+K02235+K02157+K02165+K17388+K03213+K02085+K03362+K04508	no
Protein export	map03060	3	18	375	7499	0.0764511	ENSOARG00000008242|K03107;ENSOARG00000011378|K07342;ENSOARG00000016066|K03105;	http://www.kegg.jp/pathway/map03060+K03107+K07342+K03105	no
Basal cell carcinoma	map05217	6	58	372	7459	0.0846771	ENSOARG00000001440|K00572;ENSOARG00000005460|K10140;ENSOARG00000006590|K01064;ENSOARG00000008653|K02235;ENSOARG00000011631|K02157;ENSOARG00000016130|K02085;	http://www.kegg.jp/pathway/map05217+K00572+K10140+K01064+K02235+K02157+K02085	no
Aminoacyl-tRNA biosynthesis	map00970	5	45	373	7472	0.0894937	ENSOARG00000005918|K01875;ENSOARG00000006928|K04567;ENSOARG00000010595|K01869;ENSOARG00000010844|K01873;ENSOARG00000018718|K01889;	http://www.kegg.jp/pathway/map00970+K01875+K04567+K01869+K01873+K01889	no
cGMP-PKG signaling pathway	map04022	12	154	366	7363	0.100581	ENSOARG00000001225|K04265;ENSOARG00000005974|K09262;ENSOARG00000008297|K01539;ENSOARG00000010640|K02183;ENSOARG00000010680|K05863;ENSOARG00000011276|K03121;ENSOARG00000015054|K06270;ENSOARG00000015680|K05850;ENSOARG00000015898|K17388;ENSOARG00000016200|K04851;ENSOARG00000018411|K02183;ENSOARG00000020198|K04941;	http://www.kegg.jp/pathway/map04022+K04265+K09262+K01539+K02183+K05863+K03121+K06270+K05850+K17388+K04851+K04941	no
ECM-receptor interaction	map04512	7	76	371	7441	0.101712	ENSOARG00000006515|K06237;ENSOARG00000008248|K06255;ENSOARG00000008370|K06476;ENSOARG00000012168|K08131;ENSOARG00000014335|K06263;ENSOARG00000014559|K06243;ENSOARG00000018483|K06587;	http://www.kegg.jp/pathway/map04512+K06237+K06255+K06476+K08131+K06263+K06243+K06587	no
Long-term potentiation	map04720	6	62	372	7455	0.10588	ENSOARG00000002141|K04603;ENSOARG00000004895|K04373;ENSOARG00000010640|K02183;ENSOARG00000011722|K05212;ENSOARG00000018411|K02183;ENSOARG00000019632|K04353;	http://www.kegg.jp/pathway/map04720+K04603+K04373+K02183+K05212+K04353	no
DNA replication	map03030	4	34	374	7483	0.106572	ENSOARG00000003240|K10739;ENSOARG00000008701|K10744;ENSOARG00000012797|K02212;ENSOARG00000020607|K02325;	http://www.kegg.jp/pathway/map03030+K10739+K10744+K02212+K02325	no
Glycine, serine and threonine metabolism	map00260	5	48	373	7469	0.108245	ENSOARG00000002288|K17989;ENSOARG00000005646|K11529;ENSOARG00000006209|K00643;ENSOARG00000007263|K17989;ENSOARG00000011128|K01697;	http://www.kegg.jp/pathway/map00260+K17989+K11529+K00643+K01697	no
RIG-I-like receptor signaling pathway	map04622	6	63	372	7454	0.111575	ENSOARG00000005899|K02581;ENSOARG00000006626|K09447;ENSOARG00000011199|K08339;ENSOARG00000013146|K05425;ENSOARG00000016922|K04398;ENSOARG00000018468|K02373;	http://www.kegg.jp/pathway/map04622+K02581+K09447+K08339+K05425+K04398+K02373	no
Prion diseases	map05020	4	35	374	7482	0.114523	ENSOARG00000002552|K09553;ENSOARG00000004668|K05634;ENSOARG00000008121|K03998;ENSOARG00000009128|K03996;	http://www.kegg.jp/pathway/map05020+K09553+K05634+K03998+K03996	no
Biosynthesis of unsaturated fatty acids	map01040	3	22	375	7495	0.115192	ENSOARG00000009674|K10251;ENSOARG00000012566|K17360;ENSOARG00000013845|K10226;	http://www.kegg.jp/pathway/map01040+K10251+K17360+K10226	no
Human papillomavirus infection	map05165	20	296	358	7221	0.122043	ENSOARG00000000358|K04505;ENSOARG00000001440|K00572;ENSOARG00000001627|K11418;ENSOARG00000003353|K04354;ENSOARG00000006515|K06237;ENSOARG00000006590|K01064;ENSOARG00000008370|K06476;ENSOARG00000008653|K02235;ENSOARG00000009401|K04261;ENSOARG00000010202|K10691;ENSOARG00000011631|K02157;ENSOARG00000012168|K08131;ENSOARG00000014559|K06243;ENSOARG00000016130|K02085;ENSOARG00000016922|K04398;ENSOARG00…	http://www.kegg.jp/pathway/map05165+K04505+K00572+K11418+K04354+K06237+K01064+K06476+K02235+K04261+K10691+K02157+K08131+K06243+K02085+K04398+K06055+K02373+K06587+K06624+K06091	no
GABAergic synapse	map04727	7	80	371	7437	0.122323	ENSOARG00000012795|K05190;ENSOARG00000016200|K04851;ENSOARG00000016272|K04537;ENSOARG00000017068|K15374;ENSOARG00000017940|K05704;ENSOARG00000019480|K14207;ENSOARG00000021162|K15376;	http://www.kegg.jp/pathway/map04727+K05190+K04851+K04537+K15374+K05704+K14207+K15376	no
Tuberculosis	map05152	13	178	365	7339	0.12694	ENSOARG00000001031|K04729;ENSOARG00000004002|K07897;ENSOARG00000006162|K10161;ENSOARG00000007229|K06505;ENSOARG00000010378|K08063;ENSOARG00000010640|K02183;ENSOARG00000013146|K05425;ENSOARG00000016744|K13241;ENSOARG00000016922|K04398;ENSOARG00000017940|K05704;ENSOARG00000018411|K02183;ENSOARG00000018468|K02373;ENSOARG00000018868|K05399;	http://www.kegg.jp/pathway/map05152+K04729+K07897+K10161+K06505+K08063+K02183+K05425+K13241+K04398+K05704+K02373+K05399	no
Spliceosome	map03040	12	162	366	7355	0.129488	ENSOARG00000002015|K12867;ENSOARG00000003049|K12741;ENSOARG00000003231|K12870;ENSOARG00000005891|K12820;ENSOARG00000008323|K12890;ENSOARG00000010205|K12860;ENSOARG00000011162|K12836;ENSOARG00000012553|K12623;ENSOARG00000013940|K12733;ENSOARG00000013984|K11088;ENSOARG00000019368|K12875;ENSOARG00000019697|K12845;	http://www.kegg.jp/pathway/map03040+K12867+K12741+K12870+K12820+K12890+K12860+K12836+K12623+K12733+K11088+K12875+K12845	no
Herpes simplex infection	map05168	14	197	364	7320	0.13474	ENSOARG00000001031|K04729;ENSOARG00000001580|K14966;ENSOARG00000005899|K02581;ENSOARG00000006162|K10161;ENSOARG00000006626|K09447;ENSOARG00000007045|K03129;ENSOARG00000007229|K06505;ENSOARG00000007809|K02296;ENSOARG00000008323|K12890;ENSOARG00000011276|K03121;ENSOARG00000013146|K05425;ENSOARG00000016922|K04398;ENSOARG00000018468|K02373;ENSOARG00000018820|K02633;	http://www.kegg.jp/pathway/map05168+K04729+K14966+K02581+K10161+K09447+K03129+K06505+K02296+K12890+K03121+K05425+K04398+K02373+K02633	no
Phototransduction - fly	map04745	3	24	375	7493	0.136826	ENSOARG00000010640|K02183;ENSOARG00000015945|K13807;ENSOARG00000018411|K02183;	http://www.kegg.jp/pathway/map04745+K02183+K13807	no
Biotin metabolism	map00780	1	2	377	7515	0.136884	ENSOARG00000015230|K01435;	http://www.kegg.jp/pathway/map00780+K01435	no
Hippo signaling pathway - fly	map04391	6	68	372	7449	0.142288	ENSOARG00000001129|K16507;ENSOARG00000001415|K16507;ENSOARG00000003353|K04354;ENSOARG00000015184|K16197;ENSOARG00000015257|K16681;ENSOARG00000021164|K06091;	http://www.kegg.jp/pathway/map04391+K16507+K04354+K16197+K16681+K06091	no
Hippo signaling pathway	map04390	11	150	367	7367	0.148845	ENSOARG00000001440|K00572;ENSOARG00000003353|K04354;ENSOARG00000006590|K01064;ENSOARG00000008653|K02235;ENSOARG00000011631|K02157;ENSOARG00000015184|K16197;ENSOARG00000015257|K16681;ENSOARG00000016130|K02085;ENSOARG00000016467|K03362;ENSOARG00000020699|K16822;ENSOARG00000021164|K06091;	http://www.kegg.jp/pathway/map04390+K00572+K04354+K01064+K02235+K02157+K16197+K16681+K02085+K03362+K16822+K06091	no
Shigellosis	map05131	6	70	372	7447	0.155561	ENSOARG00000005899|K02581;ENSOARG00000011162|K12836;ENSOARG00000011199|K08339;ENSOARG00000015898|K17388;ENSOARG00000016467|K03362;ENSOARG00000017940|K05704;	http://www.kegg.jp/pathway/map05131+K02581+K12836+K08339+K17388+K03362+K05704	no
Ether lipid metabolism	map00565	4	40	374	7477	0.157867	ENSOARG00000006607|K16860;ENSOARG00000007378|K08743;ENSOARG00000007988|K16860;ENSOARG00000020466|K16342;	http://www.kegg.jp/pathway/map00565+K16860+K08743+K16342	no
Aldosterone synthesis and secretion	map04925	6	72	372	7445	0.169358	ENSOARG00000007984|K08558;ENSOARG00000009342|K06070;ENSOARG00000010640|K02183;ENSOARG00000013538|K16056;ENSOARG00000016200|K04851;ENSOARG00000018411|K02183;	http://www.kegg.jp/pathway/map04925+K08558+K06070+K02183+K16056+K04851	no
Biosynthesis of amino acids	map01230	6	73	372	7444	0.176442	ENSOARG00000000587|K00030;ENSOARG00000000621|K00615;ENSOARG00000002288|K17989;ENSOARG00000007263|K17989;ENSOARG00000011128|K01697;ENSOARG00000016696|K00286;	http://www.kegg.jp/pathway/map01230+K00030+K00615+K17989+K01697+K00286	no
Hypertrophic cardiomyopathy (HCM)	map05410	6	73	372	7444	0.176442	ENSOARG00000008370|K06476;ENSOARG00000013090|K01283;ENSOARG00000015530|K04860;ENSOARG00000016200|K04851;ENSOARG00000018483|K06587;ENSOARG00000018967|K04867;	http://www.kegg.jp/pathway/map05410+K06476+K01283+K04860+K04851+K06587+K04867	no
Apoptosis - multiple species	map04215	4	42	374	7475	0.176686	ENSOARG00000012801|K08669;ENSOARG00000016922|K04398;ENSOARG00000017652|K02561;ENSOARG00000018468|K02373;	http://www.kegg.jp/pathway/map04215+K08669+K04398+K02561+K02373	no
Nucleotide excision repair	map03420	4	42	374	7475	0.176686	ENSOARG00000003240|K10739;ENSOARG00000005460|K10140;ENSOARG00000010909|K03144;ENSOARG00000020607|K02325;	http://www.kegg.jp/pathway/map03420+K10739+K10140+K03144+K02325	no
Peroxisome	map04146	6	74	372	7443	0.183645	ENSOARG00000001541|K13336;ENSOARG00000009712|K01578;ENSOARG00000014824|K00869;ENSOARG00000016744|K13241;ENSOARG00000017266|K05677;ENSOARG00000018705|K03426;	http://www.kegg.jp/pathway/map04146+K13336+K01578+K00869+K13241+K05677+K03426	no
African trypanosomiasis	map05143	3	28	375	7489	0.183661	ENSOARG00000001031|K04729;ENSOARG00000006162|K10161;ENSOARG00000013146|K05425;	http://www.kegg.jp/pathway/map05143+K04729+K10161+K05425	no
Galactose metabolism	map00052	3	28	375	7489	0.183661	ENSOARG00000001636|K01203;ENSOARG00000002285|K12316;ENSOARG00000009164|K00965;	http://www.kegg.jp/pathway/map00052+K01203+K12316+K00965	no
Inflammatory mediator regulation of TRP channels	map04750	7	91	371	7426	0.188721	ENSOARG00000009401|K04261;ENSOARG00000010640|K02183;ENSOARG00000014606|K04973;ENSOARG00000016897|K04971;ENSOARG00000017940|K05704;ENSOARG00000018411|K02183;ENSOARG00000020466|K16342;	http://www.kegg.jp/pathway/map04750+K04261+K02183+K04973+K04971+K05704+K16342	no
Chagas disease (American trypanosomiasis)	map05142	8	108	370	7409	0.191301	ENSOARG00000001031|K04729;ENSOARG00000003353|K04354;ENSOARG00000006162|K10161;ENSOARG00000013090|K01283;ENSOARG00000013146|K05425;ENSOARG00000016744|K13241;ENSOARG00000016922|K04398;ENSOARG00000018468|K02373;	http://www.kegg.jp/pathway/map05142+K04729+K04354+K10161+K01283+K05425+K13241+K04398+K02373	no
Platelet activation	map04611	8	108	370	7409	0.191301	ENSOARG00000008370|K06476;ENSOARG00000013538|K16056;ENSOARG00000014335|K06263;ENSOARG00000015054|K06270;ENSOARG00000015898|K17388;ENSOARG00000017940|K05704;ENSOARG00000019632|K04353;ENSOARG00000020466|K16342;	http://www.kegg.jp/pathway/map04611+K06476+K16056+K06263+K06270+K17388+K05704+K04353+K16342	no
Calcium signaling pathway	map04020	12	177	366	7340	0.19461	ENSOARG00000002141|K04603;ENSOARG00000007478|K00871;ENSOARG00000010640|K02183;ENSOARG00000010680|K05863;ENSOARG00000011722|K05212;ENSOARG00000013538|K16056;ENSOARG00000014207|K04266;ENSOARG00000015680|K05850;ENSOARG00000016200|K04851;ENSOARG00000016744|K13241;ENSOARG00000018411|K02183;ENSOARG00000020514|K05861;	http://www.kegg.jp/pathway/map04020+K04603+K00871+K02183+K05863+K05212+K16056+K04266+K05850+K04851+K13241+K05861	no
Citrate cycle (TCA cycle)	map00020	3	29	375	7488	0.195973	ENSOARG00000000587|K00030;ENSOARG00000011278|K00235;ENSOARG00000015712|K00627;	http://www.kegg.jp/pathway/map00020+K00030+K00235+K00627	no
Hippo signaling pathway - multiple species	map04392	3	29	375	7488	0.195973	ENSOARG00000001129|K16507;ENSOARG00000001415|K16507;ENSOARG00000020699|K16822;	http://www.kegg.jp/pathway/map04392+K16507+K16822	no
ABC transporters	map02010	6	76	372	7441	0.19839	ENSOARG00000002013|K05673;ENSOARG00000006677|K05684;ENSOARG00000010639|K05645;ENSOARG00000013972|K05648;ENSOARG00000017266|K05677;ENSOARG00000018278|K05643;	http://www.kegg.jp/pathway/map02010+K05673+K05684+K05645+K05648+K05677+K05643	no
GnRH signaling pathway	map04912	6	78	372	7439	0.213558	ENSOARG00000010640|K02183;ENSOARG00000016200|K04851;ENSOARG00000017940|K05704;ENSOARG00000018310|K04464;ENSOARG00000018411|K02183;ENSOARG00000020466|K16342;	http://www.kegg.jp/pathway/map04912+K02183+K04851+K05704+K04464+K16342	no
Circadian rhythm	map04710	3	31	375	7486	0.221158	ENSOARG00000007809|K02296;ENSOARG00000016467|K03362;ENSOARG00000018820|K02633;	http://www.kegg.jp/pathway/map04710+K02296+K03362+K02633	no
Cytosolic DNA-sensing pathway	map04623	4	47	374	7470	0.226659	ENSOARG00000002952|K12968;ENSOARG00000005899|K02581;ENSOARG00000006626|K09447;ENSOARG00000010407|K03019;	http://www.kegg.jp/pathway/map04623+K12968+K02581+K09447+K03019	no
Tight junction	map04530	11	166	367	7351	0.22765	ENSOARG00000000337|K04426;ENSOARG00000002037|K06087;ENSOARG00000003353|K04354;ENSOARG00000006444|K10352;ENSOARG00000006465|K08007;ENSOARG00000015898|K17388;ENSOARG00000016200|K04851;ENSOARG00000017940|K05704;ENSOARG00000019632|K04353;ENSOARG00000020889|K10591;ENSOARG00000021164|K06091;	http://www.kegg.jp/pathway/map04530+K04426+K06087+K04354+K10352+K08007+K17388+K04851+K05704+K04353+K10591+K06091	no
Circadian entrainment	map04713	7	97	371	7420	0.230033	ENSOARG00000008135|K05002;ENSOARG00000010640|K02183;ENSOARG00000011722|K05212;ENSOARG00000016200|K04851;ENSOARG00000016272|K04537;ENSOARG00000018411|K02183;ENSOARG00000018820|K02633;	http://www.kegg.jp/pathway/map04713+K05002+K02183+K05212+K04851+K04537+K02633	no
Propanoate metabolism	map00640	3	32	375	7485	0.233987	ENSOARG00000009602|K00016;ENSOARG00000009712|K01578;ENSOARG00000013024|K09699;	http://www.kegg.jp/pathway/map00640+K00016+K01578+K09699	no
Arrhythmogenic right ventricular cardiomyopathy (ARVC)	map05412	5	64	373	7453	0.234264	ENSOARG00000008370|K06476;ENSOARG00000015530|K04860;ENSOARG00000016200|K04851;ENSOARG00000018483|K06587;ENSOARG00000018967|K04867;	http://www.kegg.jp/pathway/map05412+K06476+K04860+K04851+K06587+K04867	no
cAMP signaling pathway	map04024	14	221	364	7296	0.235616	ENSOARG00000000850|K04351;ENSOARG00000001225|K04265;ENSOARG00000002013|K05673;ENSOARG00000008297|K01539;ENSOARG00000010640|K02183;ENSOARG00000011722|K05212;ENSOARG00000013538|K16056;ENSOARG00000014207|K04266;ENSOARG00000015054|K06270;ENSOARG00000015680|K05850;ENSOARG00000015898|K17388;ENSOARG00000016200|K04851;ENSOARG00000018411|K02183;ENSOARG00000019632|K04353;	http://www.kegg.jp/pathway/map04024+K04351+K04265+K05673+K01539+K02183+K05212+K16056+K04266+K06270+K05850+K17388+K04851+K04353	no
IL-17 signaling pathway	map04657	6	81	372	7436	0.237023	ENSOARG00000008323|K12890;ENSOARG00000015876|K05165;ENSOARG00000016922|K04398;ENSOARG00000018310|K04464;ENSOARG00000018468|K02373;ENSOARG00000019325|K05493;	http://www.kegg.jp/pathway/map04657+K12890+K05165+K04398+K04464+K02373+K05493	no
Aldosterone-regulated sodium reabsorption	map04960	3	33	375	7484	0.246943	ENSOARG00000007064|K08555;ENSOARG00000008297|K01539;ENSOARG00000014710|K13302;	http://www.kegg.jp/pathway/map04960+K08555+K01539+K13302	no
Oocyte meiosis	map04114	8	118	370	7399	0.256022	ENSOARG00000004895|K04373;ENSOARG00000010640|K02183;ENSOARG00000014430|K11580;ENSOARG00000015184|K16197;ENSOARG00000016467|K03362;ENSOARG00000018369|K11481;ENSOARG00000018411|K02183;ENSOARG00000020514|K05861;	http://www.kegg.jp/pathway/map04114+K04373+K02183+K11580+K16197+K03362+K11481+K05861	no
Gastric acid secretion	map04971	5	67	373	7450	0.261492	ENSOARG00000006465|K08007;ENSOARG00000007387|K05003;ENSOARG00000008297|K01539;ENSOARG00000010640|K02183;ENSOARG00000018411|K02183;	http://www.kegg.jp/pathway/map04971+K08007+K05003+K01539+K02183	no
Phospholipase D signaling pathway	map04072	9	138	369	7379	0.27146	ENSOARG00000000850|K04351;ENSOARG00000001441|K04228;ENSOARG00000002141|K04603;ENSOARG00000005336|K08732;ENSOARG00000006616|K00901;ENSOARG00000008521|K17447;ENSOARG00000011818|K18441;ENSOARG00000012742|K08090;ENSOARG00000020466|K16342;	http://www.kegg.jp/pathway/map04072+K04351+K04228+K04603+K08732+K00901+K17447+K18441+K08090+K16342	no
Fatty acid metabolism	map01212	4	52	374	7465	0.27968	ENSOARG00000000664|K15013;ENSOARG00000009674|K10251;ENSOARG00000010662|K09479;ENSOARG00000013845|K10226;	http://www.kegg.jp/pathway/map01212+K15013+K10251+K09479+K10226	no
Notch signaling pathway	map04330	4	53	374	7464	0.290527	ENSOARG00000000358|K04505;ENSOARG00000005952|K06058;ENSOARG00000015165|K06059;ENSOARG00000018071|K06055;	http://www.kegg.jp/pathway/map04330+K04505+K06058+K06059+K06055	no
Hepatitis B	map05161	9	142	369	7375	0.297617	ENSOARG00000001031|K04729;ENSOARG00000005460|K10140;ENSOARG00000006626|K09447;ENSOARG00000008248|K06255;ENSOARG00000015184|K16197;ENSOARG00000016922|K04398;ENSOARG00000017940|K05704;ENSOARG00000018468|K02373;ENSOARG00000020853|K06624;	http://www.kegg.jp/pathway/map05161+K04729+K10140+K09447+K06255+K16197+K04398+K05704+K02373+K06624	no
Glycosaminoglycan biosynthesis - heparan sulfate / heparin	map00534	2	21	376	7496	0.302294	ENSOARG00000006000|K00733;ENSOARG00000015721|K10158;	http://www.kegg.jp/pathway/map00534+K00733+K10158	no
Estrogen signaling pathway	map04915	6	89	372	7428	0.302871	ENSOARG00000002141|K04603;ENSOARG00000008135|K05002;ENSOARG00000008521|K17447;ENSOARG00000010640|K02183;ENSOARG00000017940|K05704;ENSOARG00000018411|K02183;	http://www.kegg.jp/pathway/map04915+K04603+K05002+K17447+K02183+K05704	no
NOD-like receptor signaling pathway	map04621	9	143	369	7374	0.304254	ENSOARG00000001031|K04729;ENSOARG00000005899|K02581;ENSOARG00000006023|K12796;ENSOARG00000006626|K09447;ENSOARG00000009262|K12797;ENSOARG00000011199|K08339;ENSOARG00000016897|K04971;ENSOARG00000016922|K04398;ENSOARG00000018468|K02373;	http://www.kegg.jp/pathway/map04621+K04729+K02581+K12796+K09447+K12797+K08339+K04971+K04398+K02373	no
Parkinson disease	map05012	10	162	368	7355	0.30932	ENSOARG00000007122|K03936;ENSOARG00000009475|K03943;ENSOARG00000010680|K05863;ENSOARG00000011278|K00235;ENSOARG00000011397|K02138;ENSOARG00000012766|K10578;ENSOARG00000012801|K08669;ENSOARG00000014207|K04266;ENSOARG00000014412|K03941;ENSOARG00000020197|K03957;	http://www.kegg.jp/pathway/map05012+K03936+K03943+K05863+K00235+K02138+K10578+K08669+K04266+K03941+K03957	no
Glycerophospholipid metabolism	map00564	6	90	372	7427	0.31135	ENSOARG00000002806|K13516;ENSOARG00000006607|K16860;ENSOARG00000006616|K00901;ENSOARG00000007988|K16860;ENSOARG00000017292|K00981;ENSOARG00000020466|K16342;	http://www.kegg.jp/pathway/map00564+K13516+K16860+K00901+K00981+K16342	no
Salmonella infection	map05132	6	90	372	7427	0.31135	ENSOARG00000001031|K04729;ENSOARG00000004002|K07897;ENSOARG00000005017|K10168;ENSOARG00000015898|K17388;ENSOARG00000016744|K13241;ENSOARG00000018868|K05399;	http://www.kegg.jp/pathway/map05132+K04729+K07897+K10168+K17388+K13241+K05399	no
Autophagy - other	map04136	3	38	375	7479	0.312948	ENSOARG00000011199|K08339;ENSOARG00000014642|K08333;ENSOARG00000015106|K17908;	http://www.kegg.jp/pathway/map04136+K08339+K08333+K17908	no
Vitamin digestion and absorption	map04977	2	22	376	7495	0.320238	ENSOARG00000015230|K01435;ENSOARG00000017402|K14462;	http://www.kegg.jp/pathway/map04977+K01435+K14462	no
Proteoglycans in cancer	map05205	12	201	366	7316	0.322244	ENSOARG00000001440|K00572;ENSOARG00000001913|K17457;ENSOARG00000005938|K06497;ENSOARG00000006465|K08007;ENSOARG00000006590|K01064;ENSOARG00000008248|K06255;ENSOARG00000008653|K02235;ENSOARG00000013146|K05425;ENSOARG00000015025|K04707;ENSOARG00000015054|K06270;ENSOARG00000015898|K17388;ENSOARG00000017940|K05704;	http://www.kegg.jp/pathway/map05205+K00572+K17457+K06497+K08007+K01064+K06255+K02235+K05425+K04707+K06270+K17388+K05704	no
Cholesterol metabolism	map04979	3	39	375	7478	0.326263	ENSOARG00000001307|K06096;ENSOARG00000006677|K05684;ENSOARG00000017402|K14462;	http://www.kegg.jp/pathway/map04979+K06096+K05684+K14462	no
RNA degradation	map03018	5	74	373	7443	0.327378	ENSOARG00000001567|K12604;ENSOARG00000001574|K14443;ENSOARG00000011298|K12589;ENSOARG00000012553|K12623;ENSOARG00000018151|K18681;	http://www.kegg.jp/pathway/map03018+K12604+K14443+K12589+K12623+K18681	no
Cardiac muscle contraction	map04260	5	75	373	7442	0.33696	ENSOARG00000008297|K01539;ENSOARG00000015530|K04860;ENSOARG00000016200|K04851;ENSOARG00000018967|K04867;ENSOARG00000019316|K17751;	http://www.kegg.jp/pathway/map04260+K01539+K04860+K04851+K04867+K17751	no
Phototransduction	map04744	2	23	376	7494	0.338068	ENSOARG00000010640|K02183;ENSOARG00000018411|K02183;	http://www.kegg.jp/pathway/map04744+K02183	no
Carbohydrate digestion and absorption	map04973	3	40	375	7477	0.339576	ENSOARG00000001636|K01203;ENSOARG00000008297|K01539;ENSOARG00000016200|K04851;	http://www.kegg.jp/pathway/map04973+K01203+K01539+K04851	no
Measles	map05162	7	112	371	7405	0.343571	ENSOARG00000001031|K04729;ENSOARG00000002952|K12968;ENSOARG00000005899|K02581;ENSOARG00000006162|K10161;ENSOARG00000006626|K09447;ENSOARG00000013146|K05425;ENSOARG00000020853|K06624;	http://www.kegg.jp/pathway/map05162+K04729+K12968+K02581+K10161+K09447+K05425+K06624	no
Sphingolipid signaling pathway	map04071	7	112	371	7405	0.343571	ENSOARG00000000337|K04426;ENSOARG00000001225|K04265;ENSOARG00000001585|K04712;ENSOARG00000003353|K04354;ENSOARG00000007870|K00654;ENSOARG00000012742|K08090;ENSOARG00000015898|K17388;	http://www.kegg.jp/pathway/map04071+K04426+K04265+K04712+K04354+K00654+K08090+K17388	no
Amoebiasis	map05146	6	94	372	7423	0.345613	ENSOARG00000004002|K07897;ENSOARG00000006515|K06237;ENSOARG00000008121|K03998;ENSOARG00000013146|K05425;ENSOARG00000014559|K06243;ENSOARG00000016744|K13241;	http://www.kegg.jp/pathway/map05146+K07897+K06237+K03998+K05425+K06243+K13241	no
Insulin secretion	map04911	5	76	373	7441	0.346565	ENSOARG00000012721|K04979;ENSOARG00000000850|K04351;ENSOARG00000008297|K01539;ENSOARG00000016200|K04851;ENSOARG00000020198|K04941;	http://www.kegg.jp/pathway/map04911+K04979+K04351+K01539+K04851+K04941	no
Fluid shear stress and atherosclerosis	map05418	8	131	370	7386	0.348214	ENSOARG00000000337|K04426;ENSOARG00000002683|K14381;ENSOARG00000008370|K06476;ENSOARG00000010640|K02183;ENSOARG00000014606|K04973;ENSOARG00000017940|K05704;ENSOARG00000018310|K04464;ENSOARG00000018411|K02183;	http://www.kegg.jp/pathway/map05418+K04426+K14381+K06476+K02183+K04973+K05704+K04464	no
Focal adhesion	map04510	11	187	367	7330	0.349652	ENSOARG00000001913|K17457;ENSOARG00000006515|K06237;ENSOARG00000008370|K06476;ENSOARG00000008521|K17447;ENSOARG00000012168|K08131;ENSOARG00000014559|K06243;ENSOARG00000015054|K06270;ENSOARG00000015898|K17388;ENSOARG00000017940|K05704;ENSOARG00000018483|K06587;ENSOARG00000019632|K04353;	http://www.kegg.jp/pathway/map04510+K17457+K06237+K06476+K17447+K08131+K06243+K06270+K17388+K05704+K06587+K04353	no
Base excision repair	map03410	3	41	375	7476	0.352872	ENSOARG00000006852|K10569;ENSOARG00000010687|K03652;ENSOARG00000020607|K02325;	http://www.kegg.jp/pathway/map03410+K10569+K03652+K02325	no
Pertussis	map05133	5	77	373	7440	0.356187	ENSOARG00000001031|K04729;ENSOARG00000010640|K02183;ENSOARG00000013146|K05425;ENSOARG00000016744|K13241;ENSOARG00000018411|K02183;	http://www.kegg.jp/pathway/map05133+K04729+K02183+K05425+K13241	no
Leishmaniasis	map05140	4	59	374	7458	0.356445	ENSOARG00000001031|K04729;ENSOARG00000005899|K02581;ENSOARG00000013146|K05425;ENSOARG00000016744|K13241;	http://www.kegg.jp/pathway/map05140+K04729+K02581+K05425+K13241	no
Retrograde endocannabinoid signaling	map04723	9	151	369	7366	0.358418	ENSOARG00000002141|K04603;ENSOARG00000007122|K03936;ENSOARG00000008135|K05002;ENSOARG00000009475|K03943;ENSOARG00000012795|K05190;ENSOARG00000014412|K03941;ENSOARG00000016200|K04851;ENSOARG00000016272|K04537;ENSOARG00000020197|K03957;	http://www.kegg.jp/pathway/map04723+K04603+K03936+K05002+K03943+K05190+K03941+K04851+K04537+K03957	no
Dilated cardiomyopathy (DCM)	map05414	5	78	373	7439	0.365819	ENSOARG00000008370|K06476;ENSOARG00000015530|K04860;ENSOARG00000016200|K04851;ENSOARG00000018483|K06587;ENSOARG00000018967|K04867;	http://www.kegg.jp/pathway/map05414+K06476+K04860+K04851+K06587+K04867	no
Glutamatergic synapse	map04724	7	115	371	7402	0.367269	ENSOARG00000002141|K04603;ENSOARG00000011722|K05212;ENSOARG00000016200|K04851;ENSOARG00000016272|K04537;ENSOARG00000019480|K14207;ENSOARG00000020018|K15009;ENSOARG00000020466|K16342;	http://www.kegg.jp/pathway/map04724+K04603+K05212+K04851+K04537+K14207+K15009+K16342	no
Pathogenic Escherichia coli infection	map05130	4	60	374	7457	0.36748	ENSOARG00000005017|K10168;ENSOARG00000006465|K08007;ENSOARG00000013710|K11294;ENSOARG00000015898|K17388;	http://www.kegg.jp/pathway/map05130+K10168+K08007+K11294+K17388	no
Gastric cancer	map05226	9	154	369	7363	0.379066	ENSOARG00000001440|K00572;ENSOARG00000005375|K05093;ENSOARG00000005460|K10140;ENSOARG00000006590|K01064;ENSOARG00000008521|K17447;ENSOARG00000008653|K02235;ENSOARG00000011631|K02157;ENSOARG00000016130|K02085;ENSOARG00000020853|K06624;	http://www.kegg.jp/pathway/map05226+K00572+K05093+K10140+K01064+K17447+K02235+K02157+K02085+K06624	no
Vasopressin-regulated water reabsorption	map04962	3	43	375	7474	0.379353	ENSOARG00000001441|K04228;ENSOARG00000006820|K10417;ENSOARG00000011544|K12462;	http://www.kegg.jp/pathway/map04962+K04228+K10417+K12462	no
alpha-Linolenic acid metabolism	map00592	2	26	376	7491	0.390587	ENSOARG00000013845|K10226;ENSOARG00000020466|K16342;	http://www.kegg.jp/pathway/map00592+K10226+K16342	no
Fatty acid elongation	map00062	2	26	376	7491	0.390587	ENSOARG00000009674|K10251;ENSOARG00000012566|K17360;	http://www.kegg.jp/pathway/map00062+K10251+K17360	no
Insulin signaling pathway	map04910	8	137	370	7380	0.392302	ENSOARG00000002979|K03259;ENSOARG00000007478|K00871;ENSOARG00000007990|K07195;ENSOARG00000008521|K17447;ENSOARG00000010640|K02183;ENSOARG00000015024|K04739;ENSOARG00000015025|K04707;ENSOARG00000018411|K02183;	http://www.kegg.jp/pathway/map04910+K03259+K00871+K07195+K17447+K02183+K04739+K04707	no
Steroid hormone biosynthesis	map00140	3	44	375	7473	0.392511	ENSOARG00000009674|K10251;ENSOARG00000011881|K01015;ENSOARG00000017011|K07430;	http://www.kegg.jp/pathway/map00140+K10251+K01015+K07430	no
Mitophagy - animal	map04137	4	63	374	7454	0.400489	ENSOARG00000002683|K14381;ENSOARG00000004002|K07897;ENSOARG00000011199|K08339;ENSOARG00000017940|K05704;	http://www.kegg.jp/pathway/map04137+K14381+K07897+K08339+K05704	no
Small cell lung cancer	map05222	6	102	372	7415	0.414851	ENSOARG00000005460|K10140;ENSOARG00000006515|K06237;ENSOARG00000008370|K06476;ENSOARG00000014559|K06243;ENSOARG00000016744|K13241;ENSOARG00000020853|K06624;	http://www.kegg.jp/pathway/map05222+K10140+K06237+K06476+K06243+K13241+K06624	no
Ubiquinone and other terpenoid-quinone biosynthesis	map00130	1	10	377	7507	0.417274	ENSOARG00000011543|K06134;	http://www.kegg.jp/pathway/map00130+K06134	no
Amphetamine addiction	map05031	4	65	374	7452	0.422337	ENSOARG00000010640|K02183;ENSOARG00000011722|K05212;ENSOARG00000016200|K04851;ENSOARG00000018411|K02183;	http://www.kegg.jp/pathway/map05031+K02183+K05212+K04851	no
Glioma	map05214	4	65	374	7452	0.422337	ENSOARG00000005460|K10140;ENSOARG00000008521|K17447;ENSOARG00000010640|K02183;ENSOARG00000018411|K02183;	http://www.kegg.jp/pathway/map05214+K10140+K17447+K02183	no
Prolactin signaling pathway	map04917	4	65	374	7452	0.422337	ENSOARG00000004810|K04699;ENSOARG00000008521|K17447;ENSOARG00000009164|K00965;ENSOARG00000017940|K05704;	http://www.kegg.jp/pathway/map04917+K04699+K17447+K00965+K05704	no
Carbon metabolism	map01200	7	122	371	7395	0.422835	ENSOARG00000000587|K00030;ENSOARG00000000621|K00615;ENSOARG00000002288|K17989;ENSOARG00000005646|K11529;ENSOARG00000007263|K17989;ENSOARG00000011278|K00235;ENSOARG00000015712|K00627;	http://www.kegg.jp/pathway/map01200+K00030+K00615+K17989+K11529+K00235+K00627	no
Butanoate metabolism	map00650	2	28	376	7489	0.424554	ENSOARG00000013163|K01896;ENSOARG00000012980|K01896;	http://www.kegg.jp/pathway/map00650+K01896	no
Malaria	map05144	3	47	375	7470	0.431508	ENSOARG00000001031|K04729;ENSOARG00000003182|K06508;ENSOARG00000006162|K10161;	http://www.kegg.jp/pathway/map05144+K04729+K06508+K10161	no
Sphingolipid metabolism	map00600	3	47	375	7470	0.431508	ENSOARG00000001585|K04712;ENSOARG00000007870|K00654;ENSOARG00000019992|K01134;	http://www.kegg.jp/pathway/map00600+K04712+K00654+K01134	no
Toxoplasmosis	map05145	6	104	372	7413	0.432109	ENSOARG00000001031|K04729;ENSOARG00000005899|K02581;ENSOARG00000013146|K05425;ENSOARG00000014559|K06243;ENSOARG00000016744|K13241;ENSOARG00000016922|K04398;	http://www.kegg.jp/pathway/map05145+K04729+K02581+K05425+K06243+K13241+K04398	no
Alcoholism	map05034	9	162	369	7355	0.4344	ENSOARG00000001627|K11418;ENSOARG00000008521|K17447;ENSOARG00000010640|K02183;ENSOARG00000011722|K05212;ENSOARG00000014207|K04266;ENSOARG00000014677|K11251;ENSOARG00000016272|K04537;ENSOARG00000018411|K02183;ENSOARG00000020081|K11251;	http://www.kegg.jp/pathway/map05034+K11418+K17447+K02183+K05212+K04266+K11251+K04537	no
Dopaminergic synapse	map04728	7	124	371	7393	0.438663	ENSOARG00000003353|K04354;ENSOARG00000007809|K02296;ENSOARG00000008135|K05002;ENSOARG00000010640|K02183;ENSOARG00000016200|K04851;ENSOARG00000016272|K04537;ENSOARG00000018411|K02183;	http://www.kegg.jp/pathway/map04728+K04354+K02296+K05002+K02183+K04851+K04537	no
Primary immunodeficiency	map05340	2	29	376	7488	0.441167	ENSOARG00000010378|K08063;ENSOARG00000013538|K16056;	http://www.kegg.jp/pathway/map05340+K08063+K16056	no
Fanconi anemia pathway	map03460	3	48	375	7469	0.444311	ENSOARG00000003240|K10739;ENSOARG00000009822|K02350;ENSOARG00000015764|K11137;	http://www.kegg.jp/pathway/map03460+K10739+K02350+K11137	no
Allograft rejection	map05330	2	30	376	7487	0.457514	ENSOARG00000013146|K05425;ENSOARG00000019762|K05412;	http://www.kegg.jp/pathway/map05330+K05425+K05412	no
Hedgehog signaling pathway - fly	map04341	2	30	376	7487	0.457514	ENSOARG00000010266|K10523;ENSOARG00000016467|K03362;	http://www.kegg.jp/pathway/map04341+K10523+K03362	no
Apoptosis - fly	map04214	4	69	374	7448	0.465389	ENSOARG00000000337|K04426;ENSOARG00000012801|K08669;ENSOARG00000016922|K04398;ENSOARG00000017652|K02561;	http://www.kegg.jp/pathway/map04214+K04426+K08669+K04398+K02561	no
PPAR signaling pathway	map03320	4	69	374	7448	0.465389	ENSOARG00000000664|K15013;ENSOARG00000005858|K08536;ENSOARG00000013845|K10226;ENSOARG00000017050|K08749;	http://www.kegg.jp/pathway/map03320+K15013+K08536+K10226+K08749	no
Renal cell carcinoma	map05211	4	69	374	7448	0.465389	ENSOARG00000002034|K09594;ENSOARG00000006681|K09592;ENSOARG00000007028|K09592;ENSOARG00000019632|K04353;	http://www.kegg.jp/pathway/map05211+K09594+K09592+K04353	no
N-Glycan biosynthesis	map00510	3	50	375	7467	0.469565	ENSOARG00000000832|K00736;ENSOARG00000012692|K01228;ENSOARG00000015421|K13748;	http://www.kegg.jp/pathway/map00510+K00736+K01228+K13748	no
Primary bile acid biosynthesis	map00120	1	12	377	7505	0.471816	ENSOARG00000017011|K07430;	http://www.kegg.jp/pathway/map00120+K07430	no
Taurine and hypotaurine metabolism	map00430	1	12	377	7505	0.471816	ENSOARG00000010514|K00681;	http://www.kegg.jp/pathway/map00430+K00681	no
Breast cancer	map05224	8	148	370	7369	0.473133	ENSOARG00000001440|K00572;ENSOARG00000005460|K10140;ENSOARG00000006590|K01064;ENSOARG00000008521|K17447;ENSOARG00000008653|K02235;ENSOARG00000011631|K02157;ENSOARG00000016130|K02085;ENSOARG00000018071|K06055;	http://www.kegg.jp/pathway/map05224+K00572+K10140+K01064+K17447+K02235+K02157+K02085+K06055	no
Pentose phosphate pathway	map00030	2	31	376	7486	0.47358	ENSOARG00000000621|K00615;ENSOARG00000005646|K11529;	http://www.kegg.jp/pathway/map00030+K00615+K11529	no
Starch and sucrose metabolism	map00500	2	31	376	7486	0.47358	ENSOARG00000001636|K01203;ENSOARG00000002285|K12316;	http://www.kegg.jp/pathway/map00500+K01203+K12316	no
Non-alcoholic fatty liver disease (NAFLD)	map04932	9	168	369	7349	0.47566	ENSOARG00000000337|K04426;ENSOARG00000004414|K09055;ENSOARG00000005858|K08536;ENSOARG00000007122|K03936;ENSOARG00000009475|K03943;ENSOARG00000011278|K00235;ENSOARG00000014412|K03941;ENSOARG00000016922|K04398;ENSOARG00000020197|K03957;	http://www.kegg.jp/pathway/map04932+K04426+K09055+K08536+K03936+K03943+K00235+K03941+K04398+K03957	no
VEGF signaling pathway	map04370	3	51	375	7466	0.481999	ENSOARG00000008521|K17447;ENSOARG00000017940|K05704;ENSOARG00000020466|K16342;	http://www.kegg.jp/pathway/map04370+K17447+K05704+K16342	no
Regulation of actin cytoskeleton	map04810	11	210	367	7307	0.491976	ENSOARG00000001841|K00920;ENSOARG00000001913|K17457;ENSOARG00000005090|K05752;ENSOARG00000005375|K05093;ENSOARG00000006465|K08007;ENSOARG00000008370|K06476;ENSOARG00000015054|K06270;ENSOARG00000015898|K17388;ENSOARG00000016130|K02085;ENSOARG00000017940|K05704;ENSOARG00000018483|K06587;	http://www.kegg.jp/pathway/map04810+K00920+K17457+K05752+K05093+K08007+K06476+K06270+K17388+K02085+K05704+K06587	no
Viral myocarditis	map05416	3	52	375	7465	0.494293	ENSOARG00000016922|K04398;ENSOARG00000019316|K17751;ENSOARG00000019762|K05412;	http://www.kegg.jp/pathway/map05416+K04398+K17751+K05412	no
Fatty acid biosynthesis	map00061	1	13	377	7504	0.497146	ENSOARG00000000664|K15013;	http://www.kegg.jp/pathway/map00061+K15013	no
Protein processing in endoplasmic reticulum	map04141	9	172	369	7345	0.502819	ENSOARG00000000337|K04426;ENSOARG00000000874|K10100;ENSOARG00000003944|K14010;ENSOARG00000010156|K08653;ENSOARG00000011378|K07342;ENSOARG00000012692|K01228;ENSOARG00000012766|K10578;ENSOARG00000014077|K10661;ENSOARG00000018807|K14027;	http://www.kegg.jp/pathway/map04141+K04426+K10100+K14010+K08653+K07342+K01228+K10578+K10661+K14027	no
Systemic lupus erythematosus	map05322	6	113	372	7404	0.508323	ENSOARG00000008121|K03998;ENSOARG00000009128|K03996;ENSOARG00000013984|K11088;ENSOARG00000014677|K11251;ENSOARG00000019762|K05412;ENSOARG00000020081|K11251;	http://www.kegg.jp/pathway/map05322+K03998+K03996+K11088+K11251+K05412	no
Linoleic acid metabolism	map00591	2	34	376	7483	0.520004	ENSOARG00000004828|K17721;ENSOARG00000020466|K16342;	http://www.kegg.jp/pathway/map00591+K17721+K16342	no
Melanogenesis	map04916	5	95	373	7422	0.525938	ENSOARG00000001440|K00572;ENSOARG00000006590|K01064;ENSOARG00000008653|K02235;ENSOARG00000010640|K02183;ENSOARG00000018411|K02183;	http://www.kegg.jp/pathway/map04916+K00572+K01064+K02235+K02183	no
Ferroptosis	map04216	4	75	374	7442	0.527631	ENSOARG00000004668|K05634;ENSOARG00000011199|K08339;ENSOARG00000014339|K00522;ENSOARG00000016079|K10435;	http://www.kegg.jp/pathway/map04216+K05634+K08339+K00522+K10435	no
Hepatitis C	map05160	6	116	372	7401	0.53293	ENSOARG00000002037|K06087;ENSOARG00000003182|K06508;ENSOARG00000003353|K04354;ENSOARG00000005858|K08536;ENSOARG00000006626|K09447;ENSOARG00000014786|K03250;	http://www.kegg.jp/pathway/map05160+K06087+K06508+K04354+K08536+K09447+K03250	no
Type I diabetes mellitus	map04940	2	35	376	7482	0.534861	ENSOARG00000013146|K05425;ENSOARG00000019762|K05412;	http://www.kegg.jp/pathway/map04940+K05425+K05412	no
Pathways in cancer	map05200	26	519	352	6998	0.538474	ENSOARG00000001440|K00572;ENSOARG00000004414|K09055;ENSOARG00000005336|K08732;ENSOARG00000005375|K05093;ENSOARG00000005460|K10140;ENSOARG00000006515|K06237;ENSOARG00000006590|K01064;ENSOARG00000006681|K09592;ENSOARG00000007028|K09592;ENSOARG00000008370|K06476;ENSOARG00000008653|K02235;ENSOARG00000009401|K04261;ENSOARG00000010640|K02183;ENSOARG00000011631|K02157;ENSOARG00000013146|K05425;ENSOARG00…	http://www.kegg.jp/pathway/map05200+K00572+K09055+K08732+K05093+K10140+K06237+K01064+K09592+K06476+K02235+K04261+K02183+K02157+K05425+K06243+K04707+K17388+K02085+K04537+K13241+K04398+K06055+K02373+K06624	no
2-Oxocarboxylic acid metabolism	map01210	1	15	377	7502	0.544229	ENSOARG00000000587|K00030;	http://www.kegg.jp/pathway/map01210+K00030	no
Porphyrin and chlorophyll metabolism	map00860	2	36	376	7481	0.5494	ENSOARG00000006209|K00643;ENSOARG00000014942|K00798;	http://www.kegg.jp/pathway/map00860+K00643+K00798	no
Platinum drug resistance	map01524	4	78	374	7439	0.557409	ENSOARG00000000337|K04426;ENSOARG00000009822|K02350;ENSOARG00000016922|K04398;ENSOARG00000018468|K02373;	http://www.kegg.jp/pathway/map01524+K04426+K02350+K04398+K02373	no
Hepatocellular carcinoma	map05225	8	160	370	7357	0.558196	ENSOARG00000001440|K00572;ENSOARG00000003916|K11650;ENSOARG00000005460|K10140;ENSOARG00000006590|K01064;ENSOARG00000008521|K17447;ENSOARG00000008653|K02235;ENSOARG00000011631|K02157;ENSOARG00000016130|K02085;	http://www.kegg.jp/pathway/map05225+K00572+K11650+K10140+K01064+K17447+K02235+K02157+K02085	no
Rap1 signaling pathway	map04015	10	201	368	7316	0.559982	ENSOARG00000000850|K04351;ENSOARG00000005336|K08732;ENSOARG00000005375|K05093;ENSOARG00000008370|K06476;ENSOARG00000009342|K06070;ENSOARG00000010640|K02183;ENSOARG00000014207|K04266;ENSOARG00000017940|K05704;ENSOARG00000018411|K02183;ENSOARG00000019632|K04353;	http://www.kegg.jp/pathway/map04015+K04351+K08732+K05093+K06476+K06070+K02183+K04266+K05704+K04353	no
Apelin signaling pathway	map04371	7	140	371	7377	0.561154	ENSOARG00000005974|K09262;ENSOARG00000010640|K02183;ENSOARG00000014642|K08333;ENSOARG00000014891|K05225;ENSOARG00000016272|K04537;ENSOARG00000016744|K13241;ENSOARG00000018411|K02183;	http://www.kegg.jp/pathway/map04371+K09262+K02183+K08333+K05225+K04537+K13241	no
Homologous recombination	map03440	2	37	376	7480	0.563617	ENSOARG00000002264|K10875;ENSOARG00000003240|K10739;	http://www.kegg.jp/pathway/map03440+K10875+K10739	no
Osteoclast differentiation	map04380	6	120	372	7397	0.564911	ENSOARG00000002651|K06512;ENSOARG00000002683|K14381;ENSOARG00000002700|K06512;ENSOARG00000002714|K06512;ENSOARG00000007467|K06551;ENSOARG00000007600|K06551;	http://www.kegg.jp/pathway/map04380+K06512+K14381+K06551	no
Glycosphingolipid biosynthesis - globo and isoglobo series	map00603	1	16	377	7501	0.566095	ENSOARG00000005261|K00722;	http://www.kegg.jp/pathway/map00603+K00722	no
ErbB signaling pathway	map04012	4	79	374	7438	0.56711	ENSOARG00000008521|K17447;ENSOARG00000015025|K04707;ENSOARG00000017940|K05704;ENSOARG00000020853|K06624;	http://www.kegg.jp/pathway/map04012+K17447+K04707+K05704+K06624	no
MicroRNAs in cancer	map05206	8	162	370	7355	0.571827	ENSOARG00000006465|K08007;ENSOARG00000006509|K17391;ENSOARG00000015465|K11592;ENSOARG00000016130|K02085;ENSOARG00000018298|K17398;ENSOARG00000018310|K04464;ENSOARG00000019336|K02163|K14396;ENSOARG00000020853|K06624;	http://www.kegg.jp/pathway/map05206+K08007+K17391+K11592+K02085+K17398+K04464+K02163+K14396+K06624	no
Endometrial cancer	map05213	3	59	375	7458	0.575935	ENSOARG00000005460|K10140;ENSOARG00000011631|K02157;ENSOARG00000016130|K02085;	http://www.kegg.jp/pathway/map05213+K10140+K02157+K02085	no
Chronic myeloid leukemia	map05220	4	80	374	7437	0.576693	ENSOARG00000005460|K10140;ENSOARG00000008521|K17447;ENSOARG00000015025|K04707;ENSOARG00000020853|K06624;	http://www.kegg.jp/pathway/map05220+K10140+K17447+K04707+K06624	no
p53 signaling pathway	map04115	4	81	374	7436	0.586154	ENSOARG00000000092|K10135;ENSOARG00000005460|K10140;ENSOARG00000014362|K10143;ENSOARG00000016922|K04398;	http://www.kegg.jp/pathway/map04115+K10135+K10140+K10143+K04398	no
Arginine biosynthesis	map00220	1	17	377	7500	0.586915	ENSOARG00000016744|K13241;	http://www.kegg.jp/pathway/map00220+K13241	no
Complement and coagulation cascades	map04610	4	82	374	7435	0.595493	ENSOARG00000008121|K03998;ENSOARG00000009128|K03996;ENSOARG00000017328|K03901;ENSOARG00000017909|K04008;	http://www.kegg.jp/pathway/map04610+K03998+K03996+K03901+K04008	no
Cellular senescence	map04218	7	145	371	7372	0.596999	ENSOARG00000002683|K14381;ENSOARG00000010640|K02183;ENSOARG00000010680|K05863;ENSOARG00000014606|K04973;ENSOARG00000016200|K04851;ENSOARG00000016467|K03362;ENSOARG00000018411|K02183;	http://www.kegg.jp/pathway/map04218+K14381+K02183+K05863+K04973+K04851+K03362	no
Cholinergic synapse	map04725	5	104	373	7413	0.603427	ENSOARG00000002085|K14636;ENSOARG00000006582|K04928;ENSOARG00000011788|K05007;ENSOARG00000016200|K04851;ENSOARG00000016272|K04537;	http://www.kegg.jp/pathway/map04725+K14636+K04928+K05007+K04851+K04537	no
Oxidative phosphorylation	map00190	7	148	371	7369	0.617775	ENSOARG00000007122|K03936;ENSOARG00000009475|K03943;ENSOARG00000010430|K01507;ENSOARG00000011278|K00235;ENSOARG00000011397|K02138;ENSOARG00000014412|K03941;ENSOARG00000020197|K03957;	http://www.kegg.jp/pathway/map00190+K03936+K03943+K01507+K00235+K02138+K03941+K03957	no
Huntington disease	map05016	10	211	368	7306	0.61949	ENSOARG00000005161|K10408;ENSOARG00000007045|K03129;ENSOARG00000007122|K03936;ENSOARG00000009475|K03943;ENSOARG00000010680|K05863;ENSOARG00000011278|K00235;ENSOARG00000011397|K02138;ENSOARG00000014412|K03941;ENSOARG00000016922|K04398;ENSOARG00000020197|K03957;	http://www.kegg.jp/pathway/map05016+K10408+K03129+K03936+K03943+K05863+K00235+K02138+K03941+K04398+K03957	no
Colorectal cancer	map05210	4	85	374	7432	0.622744	ENSOARG00000005336|K08732;ENSOARG00000005460|K10140;ENSOARG00000011631|K02157;ENSOARG00000016130|K02085;	http://www.kegg.jp/pathway/map05210+K08732+K10140+K02157+K02085	no
Pantothenate and CoA biosynthesis	map00770	1	19	377	7498	0.625612	ENSOARG00000018112|K09680;	http://www.kegg.jp/pathway/map00770+K09680	no
HIF-1 signaling pathway	map04066	5	107	373	7410	0.627606	ENSOARG00000002979|K03259;ENSOARG00000006681|K09592;ENSOARG00000007028|K09592;ENSOARG00000016744|K13241;ENSOARG00000020853|K06624;	http://www.kegg.jp/pathway/map04066+K03259+K09592+K13241+K06624	no
Lysine degradation	map00310	3	64	375	7453	0.628956	ENSOARG00000001469|K11429;ENSOARG00000003417|K11420;ENSOARG00000015057|K13646;	http://www.kegg.jp/pathway/map00310+K11429+K11420+K13646	no
Proteasome	map03050	2	42	376	7475	0.629821	ENSOARG00000007105|K02731;ENSOARG00000021109|K02727;	http://www.kegg.jp/pathway/map03050+K02731+K02727	no
Pyruvate metabolism	map00620	2	42	376	7475	0.629821	ENSOARG00000009602|K00016;ENSOARG00000015712|K00627;	http://www.kegg.jp/pathway/map00620+K00016+K00627	no
EGFR tyrosine kinase inhibitor resistance	map01521	4	86	374	7431	0.631567	ENSOARG00000002979|K03259;ENSOARG00000005375|K05093;ENSOARG00000008521|K17447;ENSOARG00000017940|K05704;	http://www.kegg.jp/pathway/map01521+K03259+K05093+K17447+K05704	no
Transcriptional misregulation in cancer	map05202	8	172	370	7345	0.636922	ENSOARG00000004414|K09055;ENSOARG00000005460|K10140;ENSOARG00000005512|K14651;ENSOARG00000007205|K15623;ENSOARG00000018022|K15612;ENSOARG00000018820|K02633;ENSOARG00000019962|K15613;ENSOARG00000020853|K06624;	http://www.kegg.jp/pathway/map05202+K09055+K10140+K14651+K15623+K15612+K02633+K15613+K06624	no
Ubiquitin mediated proteolysis	map04120	7	151	371	7366	0.637959	ENSOARG00000002800|K10582;ENSOARG00000005460|K10140;ENSOARG00000012766|K10578;ENSOARG00000014362|K10143;ENSOARG00000015025|K04707;ENSOARG00000016467|K03362;ENSOARG00000020889|K10591;	http://www.kegg.jp/pathway/map04120+K10582+K10140+K10578+K10143+K04707+K03362+K10591	no
Hematopoietic cell lineage	map04640	4	87	374	7430	0.640256	ENSOARG00000008370|K06476;ENSOARG00000013081|K06466;ENSOARG00000014335|K06263;ENSOARG00000017909|K04008;	http://www.kegg.jp/pathway/map04640+K06476+K06466+K06263+K04008	no
Asthma	map05310	1	20	377	7497	0.643583	ENSOARG00000012742|K08090;	http://www.kegg.jp/pathway/map05310+K08090	no
Mannose type O-glycan biosynthesis	map00515	1	20	377	7497	0.643583	ENSOARG00000003982|K18207;	http://www.kegg.jp/pathway/map00515+K18207	no
Proximal tubule bicarbonate reclamation	map04964	1	20	377	7497	0.643583	ENSOARG00000008297|K01539;	http://www.kegg.jp/pathway/map04964+K01539	no
Terpenoid backbone biosynthesis	map00900	1	20	377	7497	0.643583	ENSOARG00000014824|K00869;	http://www.kegg.jp/pathway/map00900+K00869	no
Legionellosis	map05134	4	88	374	7429	0.648812	ENSOARG00000001031|K04729;ENSOARG00000005017|K10168;ENSOARG00000013146|K05425;ENSOARG00000016922|K04398;	http://www.kegg.jp/pathway/map05134+K04729+K10168+K05425+K04398	no
MAPK signaling pathway - fly	map04013	4	88	374	7429	0.648812	ENSOARG00000000337|K04426;ENSOARG00000015184|K16197;ENSOARG00000017940|K05704;ENSOARG00000020719|K04508;	http://www.kegg.jp/pathway/map04013+K04426+K16197+K05704+K04508	no
Mineral absorption	map04978	3	66	375	7451	0.648844	ENSOARG00000008297|K01539;ENSOARG00000011928|K14738;ENSOARG00000014339|K00522;	http://www.kegg.jp/pathway/map04978+K01539+K14738+K00522	no
Fat digestion and absorption	map04975	2	44	376	7473	0.654028	ENSOARG00000006677|K05684;ENSOARG00000017402|K14462;	http://www.kegg.jp/pathway/map04975+K05684+K14462	no
Fatty acid degradation	map00071	2	44	376	7473	0.654028	ENSOARG00000000664|K15013;ENSOARG00000010662|K09479;	http://www.kegg.jp/pathway/map00071+K15013+K09479	no
Nicotine addiction	map05033	2	44	376	7473	0.654028	ENSOARG00000011722|K05212;ENSOARG00000012795|K05190;	http://www.kegg.jp/pathway/map05033+K05212+K05190	no
Leukocyte transendothelial migration	map04670	5	111	373	7406	0.658429	ENSOARG00000000850|K04351;ENSOARG00000002037|K06087;ENSOARG00000006465|K08007;ENSOARG00000015898|K17388;ENSOARG00000019632|K04353;	http://www.kegg.jp/pathway/map04670+K04351+K06087+K08007+K17388+K04353	no
Thyroid hormone signaling pathway	map04919	5	111	373	7406	0.658429	ENSOARG00000004444|K08362;ENSOARG00000008297|K01539;ENSOARG00000009877|K08187;ENSOARG00000017940|K05704;ENSOARG00000020514|K05861;	http://www.kegg.jp/pathway/map04919+K08362+K01539+K08187+K05704+K05861	no
Folate biosynthesis	map00790	1	21	377	7496	0.660693	ENSOARG00000021162|K15376;	http://www.kegg.jp/pathway/map00790+K15376	no
Renin-angiotensin system	map04614	1	21	377	7496	0.660693	ENSOARG00000013090|K01283;	http://www.kegg.jp/pathway/map04614+K01283	no
Necroptosis	map04217	8	176	370	7341	0.661364	ENSOARG00000002683|K14381;ENSOARG00000010680|K05863;ENSOARG00000014339|K00522;ENSOARG00000014677|K11251;ENSOARG00000016922|K04398;ENSOARG00000018468|K02373;ENSOARG00000020081|K11251;ENSOARG00000020466|K16342;	http://www.kegg.jp/pathway/map04217+K14381+K05863+K00522+K11251+K04398+K02373+K16342	no
Hedgehog signaling pathway	map04340	2	45	376	7472	0.665651	ENSOARG00000010266|K10523;ENSOARG00000016467|K03362;	http://www.kegg.jp/pathway/map04340+K10523+K03362	no
Morphine addiction	map05032	4	91	374	7426	0.673661	ENSOARG00000001225|K04265;ENSOARG00000008135|K05002;ENSOARG00000012795|K05190;ENSOARG00000016272|K04537;	http://www.kegg.jp/pathway/map05032+K04265+K05002+K05190+K04537	no
Pancreatic secretion	map04972	4	91	374	7426	0.673661	ENSOARG00000008297|K01539;ENSOARG00000014819|K05030;ENSOARG00000015680|K05850;ENSOARG00000019632|K04353;	http://www.kegg.jp/pathway/map04972+K01539+K05030+K05850+K04353	no
Autophagy - animal	map04140	6	135	372	7382	0.674373	ENSOARG00000004002|K07897;ENSOARG00000011164|K16186;ENSOARG00000011199|K08339;ENSOARG00000012738|K16186;ENSOARG00000014642|K08333;ENSOARG00000015106|K17908;	http://www.kegg.jp/pathway/map04140+K07897+K16186+K08339+K08333+K17908	no
Mismatch repair	map03430	1	22	377	7495	0.676984	ENSOARG00000003240|K10739;	http://www.kegg.jp/pathway/map03430+K10739	no
Kaposi sarcoma-associated herpesvirus infection	map05167	8	179	370	7338	0.679046	ENSOARG00000006626|K09447;ENSOARG00000009868|K07985;ENSOARG00000010640|K02183;ENSOARG00000016272|K04537;ENSOARG00000016922|K04398;ENSOARG00000017940|K05704;ENSOARG00000018411|K02183;ENSOARG00000018468|K02373;	http://www.kegg.jp/pathway/map05167+K09447+K07985+K02183+K04537+K04398+K05704+K02373	no
Serotonergic synapse	map04726	5	114	373	7403	0.680445	ENSOARG00000004828|K17721;ENSOARG00000008135|K05002;ENSOARG00000016200|K04851;ENSOARG00000016272|K04537;ENSOARG00000020466|K16342;	http://www.kegg.jp/pathway/map04726+K17721+K05002+K04851+K04537+K16342	no
Endocytosis	map04144	11	244	367	7273	0.683456	ENSOARG00000001243|K07891;ENSOARG00000004002|K07897;ENSOARG00000005375|K05093;ENSOARG00000009503|K12183;ENSOARG00000010805|K17918;ENSOARG00000011818|K18441;ENSOARG00000015025|K04707;ENSOARG00000017940|K05704;ENSOARG00000018265|K12182;ENSOARG00000019778|K17919;ENSOARG00000020889|K10591;	http://www.kegg.jp/pathway/map04144+K07891+K07897+K05093+K12183+K17918+K18441+K04707+K05704+K12182+K17919+K10591	no
Salivary secretion	map04970	4	93	374	7424	0.68954	ENSOARG00000008297|K01539;ENSOARG00000010640|K02183;ENSOARG00000015680|K05850;ENSOARG00000018411|K02183;	http://www.kegg.jp/pathway/map04970+K01539+K02183+K05850	no
Other types of O-glycan biosynthesis	map00514	1	23	377	7494	0.692494	ENSOARG00000015057|K13646;	http://www.kegg.jp/pathway/map00514+K13646	no
MAPK signaling pathway	map04010	12	269	366	7248	0.701086	ENSOARG00000000337|K04426;ENSOARG00000001031|K04729;ENSOARG00000004895|K04373;ENSOARG00000005375|K05093;ENSOARG00000015530|K04860;ENSOARG00000016200|K04851;ENSOARG00000016453|K04423;ENSOARG00000018310|K04464;ENSOARG00000018967|K04867;ENSOARG00000019632|K04353;ENSOARG00000019988|K04435;ENSOARG00000020466|K16342;	http://www.kegg.jp/pathway/map04010+K04426+K04729+K04373+K05093+K04860+K04851+K04423+K04464+K04867+K04353+K04435+K16342	no
Glycolysis / Gluconeogenesis	map00010	3	72	375	7445	0.703898	ENSOARG00000009602|K00016;ENSOARG00000013967|K03103;ENSOARG00000015712|K00627;	http://www.kegg.jp/pathway/map00010+K00016+K03103+K00627	no
Glycosylphosphatidylinositol (GPI)-anchor biosynthesis	map00563	1	24	377	7493	0.707262	ENSOARG00000007357|K05284;	http://www.kegg.jp/pathway/map00563+K05284	no
Relaxin signaling pathway	map04926	5	118	373	7399	0.708295	ENSOARG00000006515|K06237;ENSOARG00000008521|K17447;ENSOARG00000016272|K04537;ENSOARG00000016744|K13241;ENSOARG00000017940|K05704;	http://www.kegg.jp/pathway/map04926+K06237+K17447+K04537+K13241+K05704	no
Choline metabolism in cancer	map05231	4	96	374	7421	0.712321	ENSOARG00000005336|K08732;ENSOARG00000006616|K00901;ENSOARG00000015127|K08202;ENSOARG00000020466|K16342;	http://www.kegg.jp/pathway/map05231+K08732+K00901+K08202+K16342	no
Arachidonic acid metabolism	map00590	3	74	375	7443	0.720721	ENSOARG00000004828|K17721;ENSOARG00000017982|K15717;ENSOARG00000020466|K16342;	http://www.kegg.jp/pathway/map00590+K17721+K15717+K16342	no
mRNA surveillance pathway	map03015	4	98	374	7419	0.726817	ENSOARG00000003353|K04354;ENSOARG00000005680|K14962;ENSOARG00000019336|K02163|K14396;ENSOARG00000019368|K12875;	http://www.kegg.jp/pathway/map03015+K04354+K14962+K02163+K14396+K12875	no
Amino sugar and nucleotide sugar metabolism	map00520	2	51	376	7466	0.728884	ENSOARG00000009164|K00965;ENSOARG00000017530|K00621;	http://www.kegg.jp/pathway/map00520+K00965+K00621	no
Cocaine addiction	map05030	2	51	376	7466	0.728884	ENSOARG00000003962|K11716;ENSOARG00000011722|K05212;	http://www.kegg.jp/pathway/map05030+K11716+K05212	no
RNA transport	map03013	8	189	370	7328	0.733761	ENSOARG00000000909|K13175;ENSOARG00000001964|K14314;ENSOARG00000002979|K03259;ENSOARG00000007967|K14303;ENSOARG00000014786|K03250;ENSOARG00000018926|K03251;ENSOARG00000019368|K12875;ENSOARG00000019392|K02516;	http://www.kegg.jp/pathway/map03013+K13175+K14314+K03259+K14303+K03250+K03251+K12875+K02516	no
Graft-versus-host disease	map05332	1	26	377	7491	0.734709	ENSOARG00000019762|K05412;	http://www.kegg.jp/pathway/map05332+K05412	no
Inflammatory bowel disease (IBD)	map05321	2	52	376	7465	0.738379	ENSOARG00000005017|K10168;ENSOARG00000013146|K05425;	http://www.kegg.jp/pathway/map05321+K10168+K05425	no
Glucagon signaling pathway	map04922	4	100	374	7417	0.740764	ENSOARG00000007478|K00871;ENSOARG00000009602|K00016;ENSOARG00000010640|K02183;ENSOARG00000018411|K02183;	http://www.kegg.jp/pathway/map04922+K00871+K00016+K02183	no
Pyrimidine metabolism	map00240	4	100	374	7417	0.740764	ENSOARG00000003222|K12304;ENSOARG00000010407|K03019;ENSOARG00000019222|K11540;ENSOARG00000020607|K02325;	http://www.kegg.jp/pathway/map00240+K12304+K03019+K11540+K02325	no
Nicotinate and nicotinamide metabolism	map00760	1	27	377	7490	0.747455	ENSOARG00000018705|K03426;	http://www.kegg.jp/pathway/map00760+K03426	no
Drug metabolism - cytochrome P450	map00982	2	53	376	7464	0.74759	ENSOARG00000004828|K17721;ENSOARG00000012761|K00485;	http://www.kegg.jp/pathway/map00982+K17721+K00485	no
Arginine and proline metabolism	map00330	2	54	376	7463	0.756521	ENSOARG00000016696|K00286;ENSOARG00000016744|K13241;	http://www.kegg.jp/pathway/map00330+K00286+K13241	no
Lysosome	map04142	5	126	373	7391	0.758782	ENSOARG00000002285|K12316;ENSOARG00000005938|K06497;ENSOARG00000010913|K12404;ENSOARG00000015233|K12394;ENSOARG00000019992|K01134;	http://www.kegg.jp/pathway/map04142+K12316+K06497+K12404+K12394+K01134	no
RNA polymerase	map03020	1	28	377	7489	0.759589	ENSOARG00000010407|K03019;	http://www.kegg.jp/pathway/map03020+K03019	no
Long-term depression	map04730	2	55	376	7462	0.765179	ENSOARG00000002141|K04603;ENSOARG00000020466|K16342;	http://www.kegg.jp/pathway/map04730+K04603+K16342	no
Retinol metabolism	map00830	2	55	376	7462	0.765179	ENSOARG00000015038|K15734;ENSOARG00000009603|K11157;	http://www.kegg.jp/pathway/map00830+K15734+K11157	no
Valine, leucine and isoleucine degradation	map00280	2	55	376	7462	0.765179	ENSOARG00000018033|K18660;ENSOARG00000013024|K09699;	http://www.kegg.jp/pathway/map00280+K18660+K09699	no
Axon guidance	map04360	7	173	371	7344	0.765879	ENSOARG00000001072|K04966;ENSOARG00000007281|K07526;ENSOARG00000013487|K06820;ENSOARG00000015139|K07520;ENSOARG00000015898|K17388;ENSOARG00000017940|K05704;ENSOARG00000018511|K06844;	http://www.kegg.jp/pathway/map04360+K04966+K07526+K06820+K07520+K17388+K05704+K06844	no
Chemokine signaling pathway	map04062	7	174	371	7343	0.770817	ENSOARG00000004933|K04181;ENSOARG00000005899|K02581;ENSOARG00000008521|K17447;ENSOARG00000015898|K17388;ENSOARG00000016272|K04537;ENSOARG00000017940|K05704;ENSOARG00000019632|K04353;	http://www.kegg.jp/pathway/map04062+K04181+K02581+K17447+K17388+K04537+K05704+K04353	no
Dorso-ventral axis formation	map04320	1	30	377	7487	0.782141	ENSOARG00000010357|K02156;	http://www.kegg.jp/pathway/map04320+K02156	no
Influenza A	map05164	6	155	372	7362	0.790133	ENSOARG00000001031|K04729;ENSOARG00000002952|K12968;ENSOARG00000005899|K02581;ENSOARG00000006626|K09447;ENSOARG00000013146|K05425;ENSOARG00000019336|K02163|K14396;	http://www.kegg.jp/pathway/map05164+K04729+K12968+K02581+K09447+K05425+K02163+K14396	no
Ribosome biogenesis in eukaryotes	map03008	3	84	375	7433	0.793854	ENSOARG00000003900|K14569;ENSOARG00000018968|K14554;ENSOARG00000019697|K12845;	http://www.kegg.jp/pathway/map03008+K14569+K14554+K12845	no
Amyotrophic lateral sclerosis (ALS)	map05014	2	59	376	7458	0.797186	ENSOARG00000000337|K04426;ENSOARG00000011722|K05212;	http://www.kegg.jp/pathway/map05014+K04426+K05212	no
Mucin type O-glycan biosynthesis	map00512	1	32	377	7485	0.802583	ENSOARG00000015433|K00710;	http://www.kegg.jp/pathway/map00512+K00710	no
Antigen processing and presentation	map04612	2	60	376	7457	0.804561	ENSOARG00000007229|K06505;ENSOARG00000010378|K08063;	http://www.kegg.jp/pathway/map04612+K06505+K08063	no
Gap junction	map04540	3	86	375	7431	0.806399	ENSOARG00000002141|K04603;ENSOARG00000017940|K05704;ENSOARG00000018310|K04464;	http://www.kegg.jp/pathway/map04540+K04603+K05704+K04464	no
Cell cycle	map04110	5	135	373	7382	0.807427	ENSOARG00000012797|K02212;ENSOARG00000014063|K02213;ENSOARG00000015184|K16197;ENSOARG00000015649|K02608;ENSOARG00000020853|K06624;	http://www.kegg.jp/pathway/map04110+K02212+K02213+K16197+K02608+K06624	no
Glycerolipid metabolism	map00561	2	61	376	7456	0.811697	ENSOARG00000005646|K11529;ENSOARG00000006616|K00901;	http://www.kegg.jp/pathway/map00561+K11529+K00901	no
Glyoxylate and dicarboxylate metabolism	map00630	1	33	377	7484	0.812074	ENSOARG00000005646|K11529;	http://www.kegg.jp/pathway/map00630+K11529	no
Longevity regulating pathway	map04211	3	87	375	7430	0.812428	ENSOARG00000002979|K03259;ENSOARG00000003417|K11420;ENSOARG00000011199|K08339;	http://www.kegg.jp/pathway/map04211+K03259+K11420+K08339	no
Ras signaling pathway	map04014	9	230	369	7287	0.815664	ENSOARG00000003099|K17634;ENSOARG00000005336|K08732;ENSOARG00000005375|K05093;ENSOARG00000008521|K17447;ENSOARG00000010640|K02183;ENSOARG00000016272|K04537;ENSOARG00000018411|K02183;ENSOARG00000019632|K04353;ENSOARG00000020466|K16342;	http://www.kegg.jp/pathway/map04014+K17634+K08732+K05093+K17447+K02183+K04537+K04353+K16342	no
Fc epsilon RI signaling pathway	map04664	2	62	376	7455	0.8186	ENSOARG00000012742|K08090;ENSOARG00000020466|K16342;	http://www.kegg.jp/pathway/map04664+K08090+K16342	no
Taste transduction	map04742	2	62	376	7455	0.8186	ENSOARG00000002141|K04603;ENSOARG00000005501|K04836;	http://www.kegg.jp/pathway/map04742+K04603+K04836	no
Autoimmune thyroid disease	map05320	1	34	377	7483	0.821111	ENSOARG00000019762|K05412;	http://www.kegg.jp/pathway/map05320+K05412	no
Neuroactive ligand-receptor interaction	map04080	10	261	368	7256	0.843543	ENSOARG00000001225|K04265;ENSOARG00000001441|K04228;ENSOARG00000002141|K04603;ENSOARG00000004034|K04202;ENSOARG00000004444|K08362;ENSOARG00000008156|K04231;ENSOARG00000009401|K04261;ENSOARG00000011722|K05212;ENSOARG00000012795|K05190;ENSOARG00000014207|K04266;	http://www.kegg.jp/pathway/map04080+K04265+K04228+K04603+K04202+K08362+K04231+K04261+K05212+K05190+K04266	no
Bacterial invasion of epithelial cells	map05100	3	93	375	7424	0.845354	ENSOARG00000008521|K17447;ENSOARG00000015025|K04707;ENSOARG00000017940|K05704;	http://www.kegg.jp/pathway/map05100+K17447+K04707+K05704	no
Alanine, aspartate and glutamate metabolism	map00250	1	37	377	7480	0.845702	ENSOARG00000019222|K11540;	http://www.kegg.jp/pathway/map00250+K11540	no
Bladder cancer	map05219	1	37	377	7480	0.845702	ENSOARG00000017940|K05704;	http://www.kegg.jp/pathway/map05219+K05704	no
AGE-RAGE signaling pathway in diabetic complications	map04933	3	94	375	7423	0.850327	ENSOARG00000006515|K06237;ENSOARG00000017328|K03901;ENSOARG00000020853|K06624;	http://www.kegg.jp/pathway/map04933+K06237+K03901+K06624	no
Viral carcinogenesis	map05203	8	217	370	7300	0.851703	ENSOARG00000001627|K11418;ENSOARG00000006626|K09447;ENSOARG00000010202|K10691;ENSOARG00000010909|K03144;ENSOARG00000015184|K16197;ENSOARG00000016922|K04398;ENSOARG00000017940|K05704;ENSOARG00000020853|K06624;	http://www.kegg.jp/pathway/map05203+K11418+K09447+K10691+K03144+K16197+K04398+K05704+K06624	no
beta-Alanine metabolism	map00410	1	38	377	7479	0.853125	ENSOARG00000009712|K01578;	http://www.kegg.jp/pathway/map00410+K01578	no
Drug metabolism - other enzymes	map00983	1	38	377	7479	0.853125	ENSOARG00000015447|K00088;	http://www.kegg.jp/pathway/map00983+K00088	no
PI3K-Akt signaling pathway	map04151	13	333	365	7184	0.853776	ENSOARG00000002979|K03259;ENSOARG00000003353|K04354;ENSOARG00000005375|K05093;ENSOARG00000006515|K06237;ENSOARG00000008370|K06476;ENSOARG00000009845|K05057;ENSOARG00000012168|K08131;ENSOARG00000014559|K06243;ENSOARG00000014710|K13302;ENSOARG00000015184|K16197;ENSOARG00000016272|K04537;ENSOARG00000018483|K06587;ENSOARG00000020853|K06624;	http://www.kegg.jp/pathway/map04151+K03259+K04354+K05093+K06237+K06476+K05057+K08131+K06243+K13302+K16197+K04537+K06587+K06624	no
Bile secretion	map04976	3	95	375	7422	0.85516	ENSOARG00000002013|K05673;ENSOARG00000006677|K05684;ENSOARG00000008297|K01539;	http://www.kegg.jp/pathway/map04976+K05673+K05684+K01539	no
B cell receptor signaling pathway	map04662	2	68	376	7449	0.855452	ENSOARG00000003182|K06508;ENSOARG00000005899|K02581;	http://www.kegg.jp/pathway/map04662+K06508+K02581	no
Intestinal immune network for IgA production	map04672	1	39	377	7478	0.860192	ENSOARG00000019762|K05412;	http://www.kegg.jp/pathway/map04672+K05412	no
Thyroid cancer	map05216	1	39	377	7478	0.860192	ENSOARG00000005460|K10140;	http://www.kegg.jp/pathway/map05216+K10140	no
Acute myeloid leukemia	map05221	2	69	376	7448	0.860887	ENSOARG00000004414|K09055;ENSOARG00000018820|K02633;	http://www.kegg.jp/pathway/map05221+K09055+K02633	no
Endocrine resistance	map01522	3	98	375	7419	0.868852	ENSOARG00000008521|K17447;ENSOARG00000017940|K05704;ENSOARG00000020853|K06624;	http://www.kegg.jp/pathway/map01522+K17447+K05704+K06624	no
Epithelial cell signaling in Helicobacter pylori infection	map05120	2	71	376	7446	0.871199	ENSOARG00000015165|K06059;ENSOARG00000017940|K05704;	http://www.kegg.jp/pathway/map05120+K06059+K05704	no
Adipocytokine signaling pathway	map04920	2	72	376	7445	0.876088	ENSOARG00000000664|K15013;ENSOARG00000005899|K02581;	http://www.kegg.jp/pathway/map04920+K15013+K02581	no
Epstein-Barr virus infection	map05169	6	177	372	7340	0.878113	ENSOARG00000003411|K15978;ENSOARG00000005899|K02581;ENSOARG00000010407|K03019;ENSOARG00000015184|K16197;ENSOARG00000020853|K06624;ENSOARG00000020889|K10591;	http://www.kegg.jp/pathway/map05169+K15978+K02581+K03019+K16197+K06624+K10591	no
FoxO signaling pathway	map04068	4	127	374	7390	0.879706	ENSOARG00000004940|K09385;ENSOARG00000002141|K04603;ENSOARG00000014710|K13302;ENSOARG00000020853|K06624;	http://www.kegg.jp/pathway/map04068+K09385+K04603+K13302+K06624	no
Endocrine and other factor-regulated calcium reabsorption	map04961	1	43	377	7474	0.885227	ENSOARG00000008297|K01539;	http://www.kegg.jp/pathway/map04961+K01539	no
Longevity regulating pathway - worm	map04212	2	74	376	7443	0.885357	ENSOARG00000001580|K14966;ENSOARG00000015184|K16197;	http://www.kegg.jp/pathway/map04212+K14966+K16197	no
Apoptosis	map04210	5	155	373	7362	0.887676	ENSOARG00000000337|K04426;ENSOARG00000009369|K01173;ENSOARG00000012801|K08669;ENSOARG00000016922|K04398;ENSOARG00000018468|K02373;	http://www.kegg.jp/pathway/map04210+K04426+K01173+K08669+K04398+K02373	no
Tryptophan metabolism	map00380	1	44	377	7473	0.890753	ENSOARG00000011350|K03392;	http://www.kegg.jp/pathway/map00380+K03392	no
Pancreatic cancer	map05212	2	77	376	7440	0.898064	ENSOARG00000005336|K08732;ENSOARG00000005460|K10140;	http://www.kegg.jp/pathway/map05212+K08732+K10140	no
Insulin resistance	map04931	3	106	375	7411	0.899936	ENSOARG00000004895|K04373;ENSOARG00000005858|K08536;ENSOARG00000017050|K08749;	http://www.kegg.jp/pathway/map04931+K04373+K08536+K08749	no
Type II diabetes mellitus	map04930	1	46	377	7471	0.901021	ENSOARG00000016200|K04851;	http://www.kegg.jp/pathway/map04930+K04851	no
Vibrio cholerae infection	map05110	1	48	377	7469	0.910327	ENSOARG00000011378|K07342;	http://www.kegg.jp/pathway/map05110+K07342	no
Ovarian steroidogenesis	map04913	1	49	377	7468	0.914647	ENSOARG00000020466|K16342;	http://www.kegg.jp/pathway/map04913+K16342	no
TNF signaling pathway	map04668	3	111	375	7406	0.915832	ENSOARG00000000337|K04426;ENSOARG00000016922|K04398;ENSOARG00000018468|K02373;	http://www.kegg.jp/pathway/map04668+K04426+K04398+K02373	no
Regulation of lipolysis in adipocytes	map04923	1	54	377	7463	0.933326	ENSOARG00000001225|K04265;	http://www.kegg.jp/pathway/map04923+K04265	no
NF-kappa B signaling pathway	map04064	2	88	376	7429	0.934267	ENSOARG00000001031|K04729;ENSOARG00000018868|K05399;	http://www.kegg.jp/pathway/map04064+K04729+K05399	no
Th1 and Th2 cell differentiation	map04658	2	88	376	7429	0.934267	ENSOARG00000005899|K02581;ENSOARG00000013146|K05425;	http://www.kegg.jp/pathway/map04658+K02581+K05425	no
Longevity regulating pathway - multiple species	map04213	1	55	377	7462	0.936541	ENSOARG00000011199|K08339;	http://www.kegg.jp/pathway/map04213+K08339	no
Ribosome	map03010	13	378	365	7139	0.941078	ENSOARG00000000822|K02929;ENSOARG00000001514|K02866;ENSOARG00000002753|K02997;ENSOARG00000003693|K02930;ENSOARG00000004393|K02940;ENSOARG00000004648|K02934;ENSOARG00000005927|K02950;ENSOARG00000007328|K02955;ENSOARG00000007714|K02893;ENSOARG00000008467|K02957;ENSOARG00000010091|K02953;ENSOARG00000010467|K02880;ENSOARG00000013155|K02923;	http://www.kegg.jp/pathway/map03010+K02929+K02866+K02997+K02930+K02940+K02934+K02950+K02955+K02893+K02957+K02953+K02880+K02923	no
Prostate cancer	map05215	2	91	376	7426	0.941794	ENSOARG00000005375|K05093;ENSOARG00000020853|K06624;	http://www.kegg.jp/pathway/map05215+K05093+K06624	no
Antifolate resistance	map01523	1	57	377	7460	0.942514	ENSOARG00000002013|K05673;	http://www.kegg.jp/pathway/map01523+K05673	no
Glutathione metabolism	map00480	1	57	377	7460	0.942514	ENSOARG00000010514|K00681;	http://www.kegg.jp/pathway/map00480+K00681	no
Purine metabolism	map00230	5	183	373	7334	0.951035	ENSOARG00000003222|K12304;ENSOARG00000004185|K01587;ENSOARG00000010407|K03019;ENSOARG00000015447|K00088;ENSOARG00000020607|K02325;	http://www.kegg.jp/pathway/map00230+K12304+K01587+K03019+K00088+K02325	no
Progesterone-mediated oocyte maturation	map04914	2	96	376	7421	0.952554	ENSOARG00000004895|K04373;ENSOARG00000018369|K11481;	http://www.kegg.jp/pathway/map04914+K04373+K11481	no
T cell receptor signaling pathway	map04660	2	96	376	7421	0.952554	ENSOARG00000005899|K02581;ENSOARG00000015025|K04707;	http://www.kegg.jp/pathway/map04660+K02581+K04707	no
Jak-STAT signaling pathway	map04630	4	158	374	7359	0.955423	ENSOARG00000004810|K04699;ENSOARG00000008040|K05422;ENSOARG00000009845|K05057;ENSOARG00000013146|K05425;	http://www.kegg.jp/pathway/map04630+K04699+K05422+K05057+K05425	no
Central carbon metabolism in cancer	map05230	1	63	377	7454	0.957273	ENSOARG00000005375|K05093;	http://www.kegg.jp/pathway/map05230+K05093	no
Non-small cell lung cancer	map05223	1	64	377	7453	0.959335	ENSOARG00000005460|K10140;	http://www.kegg.jp/pathway/map05223+K10140	no
Chemical carcinogenesis	map05204	1	66	377	7451	0.963167	ENSOARG00000004828|K17721;	http://www.kegg.jp/pathway/map05204+K17721	no
Cytokine-cytokine receptor interaction	map04060	6	223	372	7294	0.966783	ENSOARG00000004933|K04181;ENSOARG00000008040|K05422;ENSOARG00000009845|K05057;ENSOARG00000013146|K05425;ENSOARG00000015876|K05165;ENSOARG00000019325|K05493;	http://www.kegg.jp/pathway/map04060+K04181+K05422+K05057+K05425+K05165+K05493	no
Synaptic vesicle cycle	map04721	1	69	377	7448	0.96825	ENSOARG00000002085|K14636;	http://www.kegg.jp/pathway/map04721+K14636	no
Thyroid hormone synthesis	map04918	1	72	377	7445	0.972633	ENSOARG00000008297|K01539;	http://www.kegg.jp/pathway/map04918+K01539	no
Melanoma	map05218	1	73	377	7444	0.973955	ENSOARG00000005460|K10140;	http://www.kegg.jp/pathway/map05218+K10140	no
Adherens junction	map04520	1	77	377	7440	0.978638	ENSOARG00000017940|K05704;	http://www.kegg.jp/pathway/map04520+K05704	no
Phagosome	map04145	3	149	375	7368	0.979134	ENSOARG00000004002|K07897;ENSOARG00000011378|K07342;ENSOARG00000018265|K12182;	http://www.kegg.jp/pathway/map04145+K07897+K07342+K12182	no
AMPK signaling pathway	map04152	2	123	376	7394	0.984739	ENSOARG00000003353|K04354;ENSOARG00000009712|K01578;	http://www.kegg.jp/pathway/map04152+K04354+K01578	no
Rheumatoid arthritis	map05323	1	84	377	7433	0.984902	ENSOARG00000019762|K05412;	http://www.kegg.jp/pathway/map05323+K05412	no
TGF-beta signaling pathway	map04350	1	86	377	7431	0.986329	ENSOARG00000014930|K16790;	http://www.kegg.jp/pathway/map04350+K16790	no
HTLV-I infection	map05166	6	258	372	7259	0.989014	ENSOARG00000001440|K00572;ENSOARG00000006590|K01064;ENSOARG00000008653|K02235;ENSOARG00000010680|K05863;ENSOARG00000016130|K02085;ENSOARG00000020607|K02325;	http://www.kegg.jp/pathway/map05166+K00572+K01064+K02235+K05863+K02085+K02325	no
Th17 cell differentiation	map04659	1	94	377	7423	0.99081	ENSOARG00000005899|K02581;	http://www.kegg.jp/pathway/map04659+K02581	no
Cell adhesion molecules (CAMs)	map04514	2	137	376	7380	0.991664	ENSOARG00000002037|K06087;ENSOARG00000019762|K05412;	http://www.kegg.jp/pathway/map04514+K06087+K05412	no
Fc gamma R-mediated phagocytosis	map04666	1	96	377	7421	0.991679	ENSOARG00000012972|K12559;	http://www.kegg.jp/pathway/map04666+K12559	no
Natural killer cell mediated cytotoxicity	map04650	1	116	377	7401	0.996924	ENSOARG00000008521|K17447;	http://www.kegg.jp/pathway/map04650+K17447	no
Olfactory transduction	map04740	3	601	375	6916	1	ENSOARG00000010640|K02183;ENSOARG00000012969|K13752;ENSOARG00000018411|K02183;	http://www.kegg.jp/pathway/map04740+K02183+K13752	no
